# Supplementary material for: Fine mapping of the male-sterile genes (MS1, MS2, MS3, and MS4) and development of SNP markers for marker-assisted selection in Japanese cedar (Cryptomeria japonica D. Don)
Source: PLoS One. 2018 Nov 15;13(11):e0206695. doi: 10.1371/journal.pone.0206695 (PMC6237302; doi:10.1371/journal.pone.0206695)
Supplement: S1 Table — (XLSX) [file pone.0206695.s007.xlsx]

## Sheet: S1 Table
S1 Table. Summary of the Cryptomeria japonica trees used to calculate of the prediction rate of male-sterile gene genotypes from the marker genotypes.
Name	Category	Latitude	Longitude	References
Shindai-3	Male-sterile tree (ms1/ms1)			Ueuma et al. [1], Saito et al. [2]
Shindai-E	Male-sterile tree (ms1/ms1)			Moriguchi et al. (unsubmitted data)
Shindai-T	Male-sterile tree (ms1/ms1)			Moriguchi et al. (unsubmitted data)
Fukushima-1	Male-sterile tree (ms1/ms1), Maternal parent of F1O7 family			Igarashi et al. [3]
Fukushima-2	Male-sterile tree (ms1/ms1)			Igarashi et al. [3]
Ooi-7	Tree heterozygous for male-sterile gene (Ms1/ms1), Paternal parent of F1O7 family			Saito et al. [4]
Naka-4	Tree heterozygous for male-sterile gene (Ms1/ms1)			Saito et al. [4]
Suzu-2	Tree heterozygous for male-sterile gene (Ms1/ms1)			Saito et al. [4]
Shindai-1	Male-sterile tree (ms2/ms2), Maternal parent of S1-2 family			Yoshii and Taira [5]
Shindai-1 x Nakakubiki-4	Tree heterozygous for male-sterile gene (Ms2/ms2), Paternal parent of S1-2 family			Moriguchi et al. [6]
Niigata-2	Tree heterozygous for male-sterile gene (Ms2/ms2)			Totsuka et al. (unsubmitted data)
Shindai-5	Male-sterile tree (ms3/ms3), Maternal parent of H5HK7 family			Yoshii and Taira [5]
Shindai-5 x Higashikanbara-7	Tree heterozygous for male-sterile gene (Ms3/ms3), Paternal parent of H5HK7 family			Moriguchi et al. [7]
Niigata-31	Tree heterozygous for male-sterile gene (Ms3/ms3)			Totsuka et al. (unsubmitted data)
Niigata-32	Tree heterozygous for male-sterile gene (Ms3/ms3)			Totsuka et al. (unsubmitted data)
Niigata-33	Tree heterozygous for male-sterile gene (Ms3/ms3)			Totsuka et al. (unsubmitted data)
Shindai-8	Male-sterile tree (ms4/ms4), Maternal parent of H8HK5 family			Miyajima et al. [8]
Shindai-8 x Higashikanbara-5	Tree heterozygous for male-sterile gene (Ms4/ms4), Paternal parent of H8HK5 family			Moriguchi et al. [7]
Niigata-4	Tree heterozygous for male-sterile gene (Ms4/ms4)			Totsuka et al. (unsubmitted data)
YI-38	Paternal parent of YI family (previous map)			Tani et al. [9], Moriguchi et al. [10]
YI-96	Maternal parent of YI family (previous map)			Tani et al. [9], Moriguchi et al. [10]
Higashikanbara-5	Breeding material			-
Iwao	Breeding material			-
Kunisaki-3	Breeding material			-
Nakakubiki-4	Breeding material			-
Shinobu-1	Breeding material			-
Yabukuguri	Breeding material			-
Kumotooshi	Breeding material			-
Ajigasawa-02	Natural forest	40.44.53	140.12.54	Tsumura et al. [11]
Ajigasawa-12	Natural forest	40.44.53	140.12.54	Tsumura et al. [11]
Ajigasawa-16	Natural forest	40.44.53	140.12.54	Tsumura et al. [11]
Ajigasawa-17	Natural forest	40.44.53	140.12.54	Tsumura et al. [11]
Ajigasawa-20	Natural forest	40.44.53	140.12.54	Tsumura et al. [11]
Ajigasawa-25	Natural forest	40.44.53	140.12.54	Tsumura et al. [11]
Ajigasawa-31	Natural forest	40.44.53	140.12.54	Tsumura et al. [11]
Ajigasawa-33	Natural forest	40.44.53	140.12.54	Tsumura et al. [11]
Ajigasawa-34	Natural forest	40.44.53	140.12.54	Tsumura et al. [11]
Ashu-01	Natural forest	35.18.28	135.46.26	Tsumura et al. [11]
Ashu-03	Natural forest	35.18.28	135.46.26	Tsumura et al. [11]
Ashu-13	Natural forest	35.18.28	135.46.26	Tsumura et al. [11]
Ashu-14	Natural forest	35.18.28	135.46.26	Tsumura et al. [11]
Ashu-17	Natural forest	35.18.28	135.46.26	Tsumura et al. [11]
Ashu-21	Natural forest	35.18.28	135.46.26	Tsumura et al. [11]
Ashu-24	Natural forest	35.18.28	135.46.26	Tsumura et al. [11]
Ashu-25	Natural forest	35.18.28	135.46.26	Tsumura et al. [11]
Azouji-06	Natural forest	34.46.70	132.06.12	Tsumura et al. [11]
Azouji-08	Natural forest	34.46.70	132.06.12	Tsumura et al. [11]
Azouji-19	Natural forest	34.46.70	132.06.12	Tsumura et al. [11]
Azouji-22	Natural forest	34.46.70	132.06.12	Tsumura et al. [11]
Azouji-24	Natural forest	34.46.70	132.06.12	Tsumura et al. [11]
Azouji-25	Natural forest	34.46.70	132.06.12	Tsumura et al. [11]
Azouji-34	Natural forest	34.46.70	132.06.12	Tsumura et al. [11]
Azouji-40	Natural forest	34.46.70	132.06.12	Tsumura et al. [11]
Ishinomaki-01	Natural forest	38.19.43	141.29.31	Tsumura et al. [11]
Ishinomaki-04	Natural forest	38.19.43	141.29.31	Tsumura et al. [11]
Ishinomaki-07	Natural forest	38.19.43	141.29.31	Tsumura et al. [11]
Ishinomaki-10	Natural forest	38.19.43	141.29.31	Tsumura et al. [11]
Ishinomaki-17	Natural forest	38.19.43	141.29.31	Tsumura et al. [11]
Ishinomaki-18	Natural forest	38.19.43	141.29.31	Tsumura et al. [11]
Kawazu-01	Natural forest	34.49.53	139.00.00	Tsumura et al. [11]
Kawazu-02	Natural forest	34.49.53	139.00.00	Tsumura et al. [11]
Kawazu-03	Natural forest	34.49.53	139.00.00	Tsumura et al. [11]
Kawazu-06	Natural forest	34.49.53	139.00.00	Tsumura et al. [11]
Kawazu-08	Natural forest	34.49.53	139.00.00	Tsumura et al. [11]
Kawazu-09	Natural forest	34.49.53	139.00.00	Tsumura et al. [11]
Land-07	Natural forest	30.18.12	130.34.23	Tsumura et al. [11]
Land-19	Natural forest	30.18.12	130.34.23	Tsumura et al. [11]
Land-25	Natural forest	30.18.12	130.34.23	Tsumura et al. [11]
Land-32	Natural forest	30.18.12	130.34.23	Tsumura et al. [11]
Shimowada-16	Natural forest	35.12.30	138.49.90	Tsumura et al. [11]
Shimowada-24	Natural forest	35.12.30	138.49.90	Tsumura et al. [11]
Shimowada-29	Natural forest	35.12.30	138.49.90	Tsumura et al. [11]
Shimowada-31	Natural forest	35.12.30	138.49.90	Tsumura et al. [11]
Shimowada-32	Natural forest	35.12.30	138.49.90	Tsumura et al. [11]
Yakushima-02	Natural forest	30.18.17	130.34.17	Tsumura et al. [11]
Yakushima-04	Natural forest	30.18.17	130.34.17	Tsumura et al. [11]
Yakushima-06	Natural forest	30.18.17	130.34.17	Tsumura et al. [11]
Yakushima-07	Natural forest	30.18.17	130.34.17	Tsumura et al. [11]
Natural forest: Plant tissues of natural forests were collected from the scion garden established using cutting.
References
1. Ueuma H, Yoshii E, Hosoo Y, Taira H. Cytological study of a male-sterile Cryptomeria japonica that does not release microspores from tetrads. J For Res. 2009; 14: 123‒126.
2. Saito M. Breeding strategy for the pollinosis preventive cultivars of Cryptomeria japonica D. Don. J Jpn For Soc. 2010; 92: 316‒323. (in Japanese with English abstract)
3. Igarashi M, Watanabe J, Ozawa H, Saito Y, Taira H. The male sterile sugi (Cryptomeria japonica D.Don) was found in Fukushima Prefecture (I): Selection of the search ground and identification of the male sterility. Tohoku Journal of Forest Science. 2004; 9: 86‒89. (in Japanese with English abstract)
4. Saito M, Aiura H, Kato A, Matsuura T. Characterization of the cutting cultivar of Cryptomeria japonica D. Don, Zasshunbo, with a heterozygous male-sterility gene in a heterozygous state, selected from Toyama Prefecture, Japan. Forest Genetics and Tree Breeding. 2015; 4: 45‒51. (in Japanese with English abstract)
5. Yoshii E, Taira H. Cytological and Genetical Studies on Male Sterile Sugi (Cryptomeria japonica D. Don), Shindai 1 and Shindai 5. J Jpn For Soc. 2007; 89: 26‒30. (in Japanese with English abstract)
6. Moriguchi Y, Ueno S, Higuchi Y, Miyajima D, Itoo S, Futamura N et al. Establishment of a microsatellite panel covering the sugi (Cryptomeria japonica) genome, and its application for localization of a male sterile gene (ms-2). Mol Breed. 2014; 33: 315‒325.
7. Moriguchi Y, Uchiyama K, Ueno S, Ujino-Ihara T, Matsumoto A, Iwai J et al. A high-density linkage map with 2,560 markers and its application for the localization of the male-sterile genes ms3 and ms4 in Cryptomeria japonica D. Don. Tree Genet Genomes. 2016; 12: 57.
8. Miyajima D, Yoshii E, Hosoo Y, Taira H. Cytological and Genetic Studies on Male Sterility in Cryptomeria japonica D. Don (Shindai 8). J Jpn For Soc. 2010; 92: 106‒109. (Japanese with English abstract)
9. Tani N, Takahashi T, Iwata H, Mukai Y, Ujino-Ihara T, Matsumoto A et al. A consensus linkage map for sugi (Cryptomeria japonica) from two pedigrees, based on microsatellites and expressed sequence tags. Genetics. 2003; 165: 1551‒1568.
10. Moriguchi Y, Ujino-Ihara T, Uchiyama K, Futamura N, Saito M, Ueno S et al. The construction of a high-density linkage map for identifying SNP markers that are tightly linked to a nuclear-recessive major gene for male sterility in Cryptomeria japonica D. Don. BMC genomics. 2012; 13: 95.
11. Tsumura Y, Uchiyama K, Moriguchi Y, Ueno S, Ihara-Ujino T. Genome scanning for detecting adaptive genes along environmental gradients in the Japanese conifer, Cryptomeria japonica. Heredity. 2012; 109: 349‒360.
