# Supplementary material for: Fine mapping of the male-sterile genes (MS1, MS2, MS3, and MS4) and development of SNP markers for marker-assisted selection in Japanese cedar (Cryptomeria japonica D. Don)
Source: PLoS One. 2018 Nov 15;13(11):e0206695. doi: 10.1371/journal.pone.0206695 (PMC6237302; doi:10.1371/journal.pone.0206695)
Supplement: S2 Table — Individual name with ms indicates the male sterility. (XLSX) [file pone.0206695.s008.xlsx]

## Sheet: Sheet1
S2 Table. Positions of mapped markers and the MS1 gene and these genotypes of the F1O7 family. Individual name with ms indicates the male sterility.
Name of markers	LG position	LG	Segregation type	G492	G493	G494	G498_ms	G499	G516	G510	G513	G515_ms	G518	G521	G522	G525_ms	G526	G527_ms	G528	G529_ms	G533_ms	G537	G542_ms	H713	H714_ms	H717	H719	H720	H723_ms	H737_ms	H725	H727_ms	H730_ms	H732_ms	H733	H734	H735_ms	H736	H738_ms	H739_ms	H750_ms	H753_ms	H758_ms	H773_ms	H764_ms	H765	H766_ms	H767	H768
AX-174156149	0	1	<hkxhk>	hk	kk	kk	kk	hk	hk	hk	hk	hk	hk	hk	hk	hk	hh	hk	hk	hk	hk	hk	hk	kk	hk	hh	hk	kk	hh	hk	hk	hk	hk	kk	hk	hk	kk	kk	hk	hh	hk	hk	hk	hh	kk	hk	kk	hk	hh
AX-174124640	0	1	<lmxll>	lm	lm	lm	lm	ll	ll	lm	ll	lm	lm	ll	lm	lm	ll	ll	ll	lm	ll	lm	ll	lm	ll	ll	lm	lm	ll	ll	ll	lm	ll	lm	lm	lm	lm	lm	lm	ll	lm	lm	lm	ll	lm	ll	lm	ll	ll
AX-174122484	0	1	<nnxnp>	np	nn	nn	nn	nn	nn	np	nn	np	np	nn	np	np	np	nn	nn	np	nn	np	nn	nn	nn	np	np	nn	np	nn	nn	np	nn	nn	np	np	nn	nn	np	np	np	np	np	np	nn	nn	nn	nn	np
AX-174166266	0	1	<nnxnp>	np	nn	nn	nn	nn	nn	np	nn	np	np	nn	np	np	np	nn	nn	np	nn	np	nn	nn	nn	np	np	nn	np	nn	nn	np	nn	nn	np	np	nn	nn	np	np	np	np	np	np	nn	nn	nn	nn	np
AX-174169727	0	1	<nnxnp>	np	nn	nn	nn	nn	nn	np	nn	np	np	nn	np	np	np	nn	nn	np	nn	np	nn	nn	nn	np	np	nn	np	nn	nn	np	nn	nn	np	np	nn	nn	np	np	np	np	np	np	nn	nn	nn	nn	np
AX-174119482	0	1	<nnxnp>	np	nn	nn	nn	nn	nn	np	nn	np	np	nn	np	np	np	nn	nn	np	nn	np	nn	nn	nn	np	np	nn	np	nn	nn	np	nn	nn	np	np	nn	nn	np	np	np	np	np	np	nn	nn	nn	nn	np
AX-174164665	0	1	<nnxnp>	np	nn	nn	nn	nn	nn	np	nn	np	np	nn	np	np	np	nn	nn	np	nn	np	nn	nn	nn	np	np	nn	np	nn	nn	np	nn	nn	np	np	nn	nn	np	np	np	np	np	np	nn	nn	nn	nn	np
AX-174193026	0	1	<nnxnp>	np	nn	nn	nn	nn	nn	np	nn	np	np	nn	np	np	np	nn	nn	np	nn	np	nn	nn	nn	np	np	nn	np	nn	nn	np	nn	nn	np	np	nn	nn	np	np	np	np	np	np	nn	nn	nn	nn	np
AX-174129311	1.707	1	<nnxnp>	np	nn	nn	nn	nn	nn	nn	nn	np	np	nn	np	np	np	nn	nn	np	nn	np	nn	nn	nn	np	np	nn	np	nn	nn	np	nn	nn	np	np	nn	nn	np	np	np	np	np	np	nn	nn	nn	nn	np
AX-174118650	1.707	1	<nnxnp>	nn	np	np	np	np	np	np	np	nn	nn	np	nn	nn	nn	np	np	nn	np	nn	np	np	np	nn	nn	np	nn	np	np	nn	np	np	nn	nn	np	np	nn	nn	nn	nn	nn	nn	np	np	np	np	nn
AX-174135213	2.111	1	<lmxll>	lm	lm	lm	lm	ll	ll	lm	ll	lm	lm	ll	lm	lm	ll	ll	ll	lm	ll	lm	ll	lm	ll	ll	lm	lm	ll	ll	ll	lm	ll	lm	lm	lm	lm	lm	lm	ll	lm	lm	lm	ll	lm	ll	lm	ll	ll
AX-115731460	2.55	1	<nnxnp>	np	nn	nn	nn	nn	nn	nn	nn	np	np	nn	np	np	np	nn	nn	np	nn	np	nn	nn	nn	np	np	nn	np	nn	nn	np	nn	nn	np	np	nn	nn	np	np	np	np	np	np	nn	nn	nn	nn	np
AX-174193925	2.55	1	<nnxnp>	np	nn	nn	nn	nn	nn	nn	nn	np	np	nn	np	np	np	nn	nn	np	nn	np	nn	nn	nn	np	np	nn	np	nn	nn	np	nn	nn	np	np	nn	nn	np	np	np	np	np	np	nn	nn	nn	nn	np
AX-174185652	3.393	1	<nnxnp>	np	nn	nn	nn	nn	nn	nn	nn	np	np	nn	np	np	np	nn	nn	np	nn	np	nn	nn	nn	np	np	nn	np	nn	nn	np	nn	nn	np	np	nn	nn	np	np	np	np	np	np	nn	nn	nn	nn	np
AX-174209817	3.393	1	<nnxnp>	np	nn	nn	nn	nn	nn	nn	nn	np	np	nn	np	np	np	nn	nn	np	nn	np	nn	nn	nn	np	np	nn	np	nn	nn	np	nn	nn	np	np	nn	nn	np	np	np	np	np	np	nn	nn	nn	nn	np
AX-174175613	4.222	1	<lmxll>	lm	lm	lm	lm	ll	ll	lm	ll	lm	lm	ll	lm	lm	ll	ll	ll	lm	ll	lm	ll	lm	ll	ll	lm	lm	ll	ll	ll	lm	ll	lm	lm	lm	lm	lm	lm	ll	lm	lm	lm	ll	lm	ll	lm	ll	ll
AX-115716201	4.232	1	<hkxhk>	hh	hk	hk	hk	kk	kk	hk	kk	hh	hh	kk	hh	hh	hk	kk	kk	hh	kk	hh	kk	hk	kk	hk	hh	hk	hk	kk	kk	hh	kk	hk	hh	hh	hk	hk	hh	hk	hh	hh	hh	hk	hk	kk	hk	kk	hk
AX-174209749	4.241	1	<lmxll>	lm	lm	lm	lm	ll	ll	lm	ll	lm	lm	ll	lm	lm	ll	ll	ll	lm	ll	lm	ll	lm	ll	ll	lm	lm	ll	ll	ll	lm	ll	lm	lm	lm	lm	lm	lm	ll	lm	lm	lm	ll	lm	ll	lm	ll	ll
AX-174135318	6.054	1	<hkxhk>	kk	hk	hk	hk	hh	hh	hk	hh	kk	kk	hh	kk	kk	hk	hh	hh	kk	hh	kk	--	hk	hh	hk	kk	hk	hk	hh	hh	kk	hh	hk	kk	kk	hk	hk	kk	hk	kk	kk	kk	hk	hk	hh	hk	hh	hk
AX-174189672	6.054	1	<hkxhk>	kk	hk	hk	hk	hh	hh	hk	hh	kk	kk	hh	kk	kk	hk	hh	hh	kk	hh	kk	hh	hk	hh	hk	kk	hk	hk	hh	hh	kk	hh	hk	kk	kk	hk	hk	kk	hk	kk	kk	kk	hk	hk	hh	hk	hh	hk
AX-174130248	6.054	1	<nnxnp>	np	nn	nn	nn	nn	nn	nn	nn	np	np	nn	np	np	np	nn	nn	np	nn	np	nn	nn	nn	np	np	nn	np	nn	nn	np	nn	nn	np	np	nn	nn	np	np	np	np	np	np	nn	nn	nn	nn	np
AX-174133952	6.054	1	<nnxnp>	np	nn	nn	nn	nn	nn	nn	nn	np	np	nn	np	np	np	nn	nn	np	nn	np	nn	nn	nn	np	np	nn	np	nn	nn	np	nn	nn	np	np	nn	nn	np	np	np	np	np	np	nn	nn	nn	nn	np
AX-174166389	6.054	1	<nnxnp>	np	nn	nn	nn	nn	nn	nn	nn	np	np	nn	np	np	np	nn	nn	np	nn	np	nn	nn	nn	np	np	nn	np	nn	nn	np	nn	nn	np	np	nn	nn	np	np	np	np	np	np	nn	nn	nn	nn	np
AX-174182876	6.054	1	<nnxnp>	nn	np	np	np	np	np	np	np	nn	nn	np	nn	nn	nn	np	np	nn	np	nn	np	np	np	nn	nn	np	nn	np	np	nn	np	np	nn	nn	np	np	nn	nn	nn	nn	nn	nn	np	np	np	np	nn
AX-115694505	6.713	1	<hkxhk>	hh	hk	hk	hk	kk	kk	hk	kk	hh	hh	kk	hh	hh	hk	kk	kk	hh	kk	hh	kk	hk	kk	hk	hh	hk	hk	kk	kk	hh	kk	hk	hh	hh	hk	hk	hh	hk	hh	hh	hh	hk	hk	kk	hk	kk	hk
AX-174129856	7.252	1	<hkxhk>	hk	kk	kk	kk	hk	hk	kk	hk	hk	hk	hk	hk	hk	hh	hk	hk	hk	hk	hk	hk	kk	hk	hh	hk	kk	hh	hk	hk	hk	hk	kk	hk	hk	kk	kk	hk	hh	hk	hk	hk	hh	kk	hk	kk	hk	hh
AX-115700029	7.252	1	<lmxll>	lm	lm	lm	lm	ll	ll	lm	ll	lm	lm	ll	lm	lm	ll	ll	ll	lm	ll	lm	ll	lm	ll	ll	lm	lm	ll	ll	ll	lm	ll	lm	lm	lm	lm	lm	lm	ll	lm	lm	lm	ll	lm	ll	lm	ll	ll
AX-115686560	7.252	1	<nnxnp>	np	nn	nn	nn	nn	nn	nn	nn	np	np	nn	np	np	np	nn	nn	np	nn	np	nn	nn	nn	np	np	nn	np	nn	nn	np	nn	nn	np	np	nn	nn	np	np	np	np	np	np	nn	nn	nn	nn	np
AX-115722974	8.055	1	<nnxnp>	np	nn	nn	nn	nn	nn	nn	nn	np	np	nn	np	np	np	nn	nn	np	nn	np	nn	nn	nn	np	np	nn	np	nn	nn	np	nn	nn	np	np	nn	nn	np	np	np	np	np	np	nn	nn	nn	nn	np
AX-174162855	8.055	1	<nnxnp>	nn	np	np	np	np	np	np	np	nn	nn	np	nn	nn	nn	np	np	nn	np	nn	np	np	np	nn	nn	np	nn	np	np	nn	np	np	nn	nn	np	np	nn	nn	nn	nn	nn	nn	np	np	np	np	nn
AX-174176733	8.055	1	<nnxnp>	np	nn	nn	nn	nn	nn	nn	nn	np	np	nn	np	np	np	nn	nn	np	nn	np	nn	nn	nn	np	np	nn	np	nn	nn	np	nn	nn	np	np	nn	nn	np	np	np	np	np	np	nn	nn	nn	nn	np
AX-174146775	9.665	1	<lmxll>	ll	ll	ll	ll	lm	lm	ll	lm	ll	ll	lm	ll	ll	lm	lm	lm	ll	lm	ll	lm	ll	lm	lm	ll	ll	lm	lm	lm	ll	lm	ll	ll	ll	ll	ll	ll	lm	ll	ll	ll	lm	ll	lm	ll	lm	lm
AX-174193826	9.676	1	<hkxhk>	hk	kk	kk	kk	hk	hk	kk	hk	hk	hk	hk	hk	hk	hh	hk	hk	hk	hk	hk	hk	kk	hk	hh	hk	kk	hh	hk	hk	hk	hk	kk	hk	hk	kk	kk	hk	hh	hk	hk	hk	hh	kk	hk	kk	hk	hh
AX-115696841	10.279	1	<hkxhk>	hk	hh	hh	hh	hk	hk	hh	hk	hk	hk	hk	hk	hk	kk	hk	hk	hk	hk	hk	hk	hh	hk	kk	hk	hh	kk	hk	hk	hk	hk	hh	hk	hk	hh	hh	hk	kk	hk	hk	hk	kk	hh	hk	hh	hk	kk
AX-174135049	10.279	1	<hkxhk>	hk	hh	hh	hh	hk	hk	hh	hk	hk	hk	hk	hk	hk	kk	hk	hk	hk	hk	hk	hk	hh	hk	kk	hk	hh	kk	hk	hk	hk	hk	hh	hk	hk	hh	hh	hk	kk	hk	hk	hk	kk	hh	hk	hh	hk	kk
AX-174190748	10.279	1	<hkxhk>	kk	hk	hk	hk	hh	hh	hk	hh	kk	kk	hh	kk	kk	hk	hh	hh	kk	hh	kk	hh	hk	hh	hk	kk	hk	hk	hh	hh	kk	hh	hk	kk	kk	hk	hk	kk	hk	kk	kk	kk	hk	hk	hh	hk	hh	hk
AX-115702290	10.279	1	<lmxll>	lm	lm	lm	lm	ll	ll	lm	ll	lm	lm	ll	lm	lm	ll	ll	ll	lm	ll	lm	ll	lm	ll	ll	lm	lm	ll	ll	ll	lm	ll	lm	lm	lm	lm	lm	lm	ll	lm	lm	lm	ll	lm	ll	lm	ll	ll
AX-174175251	10.279	1	<lmxll>	ll	ll	ll	ll	lm	lm	ll	lm	ll	ll	lm	ll	ll	lm	lm	lm	ll	lm	ll	lm	ll	lm	lm	ll	ll	lm	lm	lm	ll	lm	ll	ll	ll	ll	ll	ll	lm	ll	ll	ll	lm	ll	lm	ll	lm	lm
AX-115679016	10.279	1	<lmxll>	ll	ll	ll	ll	lm	lm	ll	lm	ll	ll	lm	ll	ll	lm	lm	lm	ll	lm	ll	lm	ll	lm	lm	ll	ll	lm	lm	lm	ll	lm	ll	ll	ll	ll	ll	ll	lm	ll	ll	ll	lm	ll	lm	ll	lm	lm
AX-153651345	10.279	1	<nnxnp>	np	nn	nn	nn	nn	nn	nn	nn	np	np	nn	np	np	np	nn	nn	np	nn	np	nn	nn	nn	np	np	nn	np	nn	nn	np	nn	nn	np	np	nn	nn	np	np	np	np	np	np	nn	nn	nn	nn	np
AX-174186654	10.279	1	<nnxnp>	nn	np	np	np	np	np	np	np	nn	nn	np	nn	nn	nn	np	np	nn	np	nn	np	np	np	nn	nn	np	nn	np	np	nn	np	np	nn	nn	np	np	nn	nn	nn	nn	nn	nn	np	np	np	np	nn
AX-115696932	10.279	1	<nnxnp>	np	nn	nn	nn	nn	nn	nn	nn	np	np	nn	np	np	np	nn	nn	np	nn	np	nn	nn	nn	np	np	nn	np	nn	nn	np	nn	nn	np	np	nn	nn	np	np	np	np	np	np	nn	nn	nn	nn	np
AX-115705652	10.279	1	<nnxnp>	nn	np	np	np	np	np	np	np	nn	nn	np	nn	nn	nn	np	np	nn	np	nn	np	np	np	nn	nn	np	nn	np	np	nn	np	np	nn	nn	np	np	nn	nn	nn	nn	nn	nn	np	np	np	np	nn
AX-115709186	10.279	1	<nnxnp>	np	nn	nn	nn	nn	nn	nn	nn	np	np	nn	np	np	np	nn	nn	np	nn	np	nn	nn	nn	np	np	nn	np	nn	nn	np	nn	nn	np	np	nn	nn	np	np	np	np	np	np	nn	nn	nn	nn	np
AX-174124326	10.279	1	<nnxnp>	np	nn	nn	nn	nn	nn	nn	nn	np	np	nn	np	np	np	nn	nn	np	nn	np	nn	nn	nn	np	np	nn	np	nn	nn	np	nn	nn	np	np	nn	nn	np	np	np	np	np	np	nn	nn	nn	nn	np
AX-174155001	10.279	1	<nnxnp>	nn	np	np	np	np	np	np	np	nn	nn	np	nn	nn	nn	np	np	nn	np	nn	np	np	np	nn	nn	np	nn	np	np	nn	np	np	nn	nn	np	np	nn	nn	nn	nn	nn	nn	np	np	np	np	nn
AX-174138431	11.285	1	<nnxnp>	nn	np	np	np	np	np	np	np	nn	nn	np	nn	nn	nn	np	np	nn	np	nn	np	np	np	nn	nn	np	nn	np	np	nn	np	np	nn	nn	np	np	nn	nn	nn	nn	nn	nn	np	np	np	np	nn
AX-174123691	11.285	1	<nnxnp>	np	nn	nn	nn	nn	nn	nn	nn	np	np	nn	np	np	np	nn	nn	np	nn	np	nn	nn	nn	np	np	nn	np	nn	nn	np	nn	nn	np	np	nn	nn	np	np	np	np	np	np	nn	nn	nn	nn	np
AX-174173022	11.285	1	<nnxnp>	np	nn	nn	nn	nn	nn	nn	nn	np	np	nn	np	np	np	nn	nn	np	nn	np	nn	nn	nn	np	np	nn	np	nn	nn	np	nn	nn	np	np	nn	nn	np	np	np	np	np	np	nn	nn	nn	nn	np
AX-115703339	13.321	1	<hkxhk>	hk	hh	hh	hh	hk	hk	hh	hk	hk	hk	hk	hk	hk	kk	hk	hk	hk	hk	hk	hk	hh	hk	kk	hk	hh	kk	hk	hk	hk	hk	hh	hk	hk	hh	hh	hk	kk	hk	hk	hk	kk	hh	hk	hh	hk	kk
AX-174119353	13.321	1	<hkxhk>	hk	kk	kk	kk	hk	hk	kk	hk	hk	hk	hk	hk	hk	hh	hk	hk	hk	hk	hk	hk	kk	hk	hh	hk	kk	hh	hk	hk	hk	hk	kk	hk	hk	kk	kk	hk	hh	hk	hk	hk	hh	kk	hk	kk	hk	hh
AX-174204115	13.321	1	<hkxhk>	hk	hh	hh	hh	hk	hk	hh	hk	hk	hk	hk	hk	hk	kk	hk	hk	hk	hk	hk	hk	hh	hk	kk	hk	hh	kk	hk	hk	hk	hk	hh	hk	hk	hh	hh	hk	kk	hk	hk	hk	kk	hh	hk	hh	hk	kk
AX-174211516	13.321	1	<hkxhk>	hk	kk	kk	kk	hk	hk	kk	hk	hk	hk	hk	hk	hk	hh	hk	hk	hk	hk	hk	hk	kk	hk	hh	hk	kk	hh	hk	hk	hk	hk	kk	hk	hk	kk	kk	hk	hh	hk	hk	hk	hh	kk	hk	kk	hk	hh
AX-174136591	13.321	1	<lmxll>	lm	lm	lm	lm	ll	ll	lm	ll	lm	lm	ll	lm	lm	ll	ll	ll	lm	ll	lm	ll	lm	ll	ll	lm	lm	ll	ll	ll	lm	ll	lm	lm	lm	lm	lm	lm	ll	lm	lm	lm	ll	lm	ll	lm	ll	ll
AX-174184690	13.321	1	<lmxll>	lm	lm	lm	lm	ll	ll	lm	ll	lm	lm	ll	lm	lm	ll	ll	ll	lm	ll	lm	ll	lm	ll	ll	lm	lm	ll	ll	ll	lm	ll	lm	lm	lm	lm	lm	lm	ll	lm	lm	lm	ll	lm	ll	lm	ll	ll
AX-174208995	15.143	1	<hkxhk>	hk	hh	hh	hh	hk	hk	hh	hk	hk	hk	hk	hk	hk	kk	hk	hk	hk	hk	hk	hk	hh	hk	kk	hk	hh	kk	hk	hk	hk	hk	hh	hk	hk	hh	hh	hk	kk	hk	hk	hk	kk	hh	hk	hh	hk	kk
AX-115710789	15.143	1	<nnxnp>	nn	np	np	np	np	np	np	np	nn	nn	np	nn	nn	nn	np	np	nn	np	nn	np	np	np	nn	nn	np	nn	np	np	nn	np	np	nn	nn	np	np	nn	nn	nn	nn	nn	nn	np	np	np	np	nn
AX-115668219	16.348	1	<hkxhk>	hk	hh	hh	hh	hk	hk	hh	hk	hk	hk	hk	hk	hk	kk	hk	hk	hk	hk	hk	hk	hh	hk	kk	hk	hh	kk	hk	hk	hk	hk	hh	hk	hk	hh	hh	hk	kk	hk	hk	hk	kk	hh	hk	hh	hk	kk
AX-174206315	16.348	1	<hkxhk>	hk	kk	kk	kk	hk	hk	kk	hk	hk	hk	hk	hk	hk	hh	hk	hk	hk	hk	hk	hk	kk	hk	hh	hk	kk	hh	hk	hk	hk	hk	kk	hk	hk	kk	kk	hk	hh	hk	hk	hk	hh	kk	hk	kk	hk	hh
AX-174121350	16.958	1	<nnxnp>	np	nn	nn	nn	nn	nn	nn	nn	np	np	nn	np	np	np	nn	nn	np	nn	np	nn	nn	nn	np	np	nn	np	nn	nn	np	nn	nn	np	np	nn	nn	np	np	np	np	np	np	nn	nn	nn	nn	np
AX-174185293	17.568	1	<hkxhk>	hh	hk	hk	hk	kk	kk	hk	kk	hh	hh	kk	hh	hh	hk	hk	kk	hh	kk	hh	kk	hk	kk	hk	hh	hk	hk	kk	kk	hh	kk	hk	hh	hh	hk	hk	hh	hk	hh	hh	hh	hk	hk	kk	hk	kk	hk
AX-174186613	17.568	1	<hkxhk>	hh	hk	hk	hk	kk	kk	hk	kk	hh	hh	kk	hh	hh	hk	hk	kk	hh	kk	hh	kk	hk	kk	hk	hh	hk	hk	kk	kk	hh	kk	hk	hh	hh	hk	hk	hh	hk	hh	hh	hh	hk	hk	kk	hk	kk	hk
AX-153638409	17.568	1	<lmxll>	ll	ll	ll	ll	lm	lm	ll	lm	ll	ll	lm	ll	ll	lm	ll	lm	ll	lm	ll	lm	ll	lm	lm	ll	ll	lm	lm	lm	ll	lm	ll	ll	ll	ll	ll	ll	lm	ll	ll	ll	lm	ll	lm	ll	lm	lm
AX-174121168	17.568	1	<lmxll>	lm	lm	lm	lm	ll	ll	lm	ll	lm	lm	ll	lm	lm	ll	lm	ll	lm	ll	lm	ll	lm	ll	ll	lm	lm	ll	ll	ll	lm	ll	lm	lm	lm	lm	lm	lm	ll	lm	lm	lm	ll	lm	ll	lm	ll	ll
AX-174128143	17.568	1	<nnxnp>	nn	np	np	np	np	np	np	np	nn	nn	np	nn	nn	nn	np	np	nn	np	nn	np	np	np	nn	nn	np	nn	np	np	nn	np	np	nn	nn	np	np	nn	nn	nn	nn	nn	nn	np	np	np	np	nn
AX-174195893	17.568	1	<nnxnp>	np	nn	nn	nn	nn	nn	nn	nn	np	np	nn	np	np	np	nn	nn	np	nn	np	nn	nn	nn	np	np	nn	np	nn	nn	np	nn	nn	np	np	nn	nn	np	np	np	np	np	np	nn	nn	nn	nn	np
AX-174126672	17.568	1	<nnxnp>	np	nn	nn	nn	nn	nn	nn	nn	np	np	nn	np	np	np	nn	nn	np	nn	np	nn	nn	nn	np	np	nn	np	nn	nn	np	nn	nn	np	np	nn	nn	np	np	np	np	np	np	nn	nn	nn	nn	np
AX-174163057	17.568	1	<nnxnp>	nn	np	np	np	np	np	np	np	nn	nn	np	nn	nn	nn	np	np	nn	np	nn	np	np	np	nn	nn	np	nn	np	np	nn	np	np	nn	nn	np	np	nn	nn	nn	nn	nn	nn	np	np	np	np	nn
AX-174186073	17.568	1	<nnxnp>	np	nn	nn	nn	nn	nn	nn	nn	np	np	nn	np	np	np	nn	nn	np	nn	np	nn	nn	nn	np	np	nn	np	nn	nn	np	nn	nn	np	np	nn	nn	np	np	np	np	np	np	nn	nn	nn	nn	np
AX-174113437	18.17	1	<lmxll>	ll	ll	ll	ll	lm	lm	ll	lm	ll	ll	lm	ll	ll	lm	lm	lm	ll	lm	ll	lm	ll	lm	lm	ll	ll	lm	lm	lm	ll	lm	ll	ll	ll	ll	ll	ll	lm	ll	ll	ll	lm	ll	lm	ll	lm	lm
AX-174112721	18.773	1	<hkxhk>	hh	hk	hk	hk	kk	kk	hk	kk	hh	hh	kk	hh	hh	hk	hk	kk	hh	kk	hh	kk	hk	kk	hk	hh	hk	hk	kk	kk	hh	kk	hk	hh	hh	hk	hk	hh	hk	hh	hh	hh	hk	hk	kk	hk	kk	hk
AX-174173700	19.977	1	<hkxhk>	kk	hk	hk	hk	hh	hh	hk	hh	kk	kk	hh	kk	kk	hk	hk	hh	kk	hh	kk	hh	hk	hh	hk	kk	hk	hk	hh	hh	kk	hh	hk	kk	kk	hk	hk	kk	hk	kk	kk	kk	hk	hk	hh	hk	hh	hk
AX-174192875	19.977	1	<hkxhk>	kk	hk	hk	hk	hh	hh	hk	hh	kk	kk	hh	kk	kk	hk	hk	hh	kk	hh	kk	hh	hk	hh	hk	kk	hk	hk	hh	hh	kk	hh	hk	kk	kk	hk	hk	kk	hk	kk	kk	kk	hk	hk	hh	hk	hh	hk
AX-174208144	19.977	1	<lmxll>	lm	lm	lm	lm	ll	ll	lm	ll	lm	lm	ll	lm	lm	ll	lm	ll	lm	ll	lm	ll	lm	ll	ll	lm	lm	ll	ll	ll	lm	ll	lm	lm	lm	lm	lm	lm	ll	lm	lm	lm	ll	lm	ll	lm	ll	ll
AX-174119624	20.279	1	<nnxnp>	nn	np	np	np	np	np	np	np	nn	nn	np	nn	nn	nn	np	np	nn	np	nn	np	np	np	nn	nn	np	nn	np	np	nn	np	np	nn	nn	np	np	nn	nn	nn	nn	nn	nn	np	np	np	np	nn
AX-174135140	20.58	1	<hkxhk>	kk	hk	hk	hk	hh	hh	hk	hh	kk	kk	hh	kk	kk	hk	hk	hh	kk	hh	kk	hh	hk	hh	hk	kk	hk	hk	hh	hh	kk	hh	hk	kk	kk	hk	hk	hk	hk	kk	kk	kk	hk	hk	hh	hk	hh	hk
AX-174184195	20.58	1	<hkxhk>	hh	hk	hk	hk	kk	kk	hk	kk	hh	hh	kk	hh	hh	hk	hk	kk	hh	kk	hh	kk	hk	kk	hk	hh	hk	hk	kk	kk	hh	kk	hk	hh	hh	hk	hk	hk	hk	hh	hh	hh	hk	hk	kk	hk	kk	hk
AX-174172933	20.58	1	<nnxnp>	np	nn	nn	nn	nn	nn	nn	nn	np	np	nn	np	np	np	nn	nn	np	nn	np	nn	nn	nn	np	np	nn	np	nn	nn	np	nn	nn	np	np	nn	nn	np	np	np	np	np	np	nn	nn	nn	nn	np
AX-174176724	23.035	1	<hkxhk>	hh	hk	hk	hk	kk	kk	hk	kk	hh	hh	kk	hh	hh	hk	hk	hk	hh	kk	hh	kk	hk	kk	hk	hh	hk	hk	kk	kk	hh	kk	hk	hh	hh	hk	hk	hk	hk	hh	hh	hh	hk	hk	kk	hk	kk	hk
AX-174162541	23.035	1	<lmxll>	ll	ll	ll	ll	lm	lm	ll	lm	ll	ll	lm	ll	ll	lm	ll	lm	ll	lm	ll	lm	ll	lm	lm	ll	ll	lm	lm	lm	ll	lm	ll	ll	ll	ll	ll	lm	lm	ll	ll	ll	lm	ll	lm	ll	lm	lm
AX-174174342	23.035	1	<nnxnp>	nn	np	np	np	np	np	np	np	nn	nn	np	nn	nn	nn	np	nn	nn	np	nn	np	np	np	nn	nn	np	nn	np	np	nn	np	np	nn	nn	np	np	nn	nn	nn	nn	nn	nn	np	np	np	np	nn
AX-174176506	24.439	1	<nnxnp>	nn	np	np	np	np	np	np	np	nn	nn	np	nn	nn	nn	np	nn	nn	np	nn	np	np	np	nn	nn	np	nn	np	np	nn	np	np	nn	nn	np	np	nn	nn	nn	nn	nn	nn	np	np	np	np	nn
AX-115706265	24.439	1	<nnxnp>	nn	np	np	np	np	np	np	np	nn	nn	np	nn	nn	nn	np	nn	nn	np	nn	np	np	np	nn	nn	np	nn	np	np	nn	np	np	nn	nn	np	np	nn	nn	nn	nn	nn	nn	np	np	np	np	nn
AX-115726952	25.171	1	<lmxll>	ll	ll	ll	ll	lm	lm	ll	lm	ll	ll	lm	ll	ll	lm	ll	lm	ll	lm	ll	lm	ll	lm	lm	ll	ll	lm	lm	lm	ll	lm	ll	ll	ll	ll	ll	lm	ll	ll	ll	ll	lm	ll	lm	ll	lm	lm
AX-174215557	25.171	1	<lmxll>	lm	lm	lm	lm	ll	ll	lm	ll	lm	lm	ll	lm	lm	ll	lm	ll	lm	ll	lm	ll	lm	ll	ll	lm	lm	--	ll	ll	lm	ll	lm	lm	lm	lm	lm	ll	lm	lm	lm	lm	ll	lm	ll	lm	ll	ll
AX-174132249	26.227	1	<lmxll>	ll	ll	ll	ll	lm	lm	ll	lm	ll	ll	lm	ll	ll	lm	ll	lm	ll	lm	ll	lm	ll	lm	lm	ll	ll	lm	lm	lm	ll	lm	ll	ll	ll	ll	ll	lm	ll	ll	ll	ll	lm	ll	lm	ll	lm	lm
AX-174156103	26.227	1	<lmxll>	lm	lm	lm	lm	ll	ll	lm	ll	lm	lm	ll	lm	lm	ll	lm	ll	lm	ll	lm	ll	lm	ll	ll	lm	lm	ll	ll	ll	lm	ll	lm	lm	lm	lm	lm	ll	lm	lm	lm	lm	ll	lm	ll	lm	ll	ll
AX-174182072	26.227	1	<lmxll>	lm	lm	lm	lm	ll	ll	lm	ll	lm	lm	ll	lm	lm	ll	lm	ll	lm	ll	lm	ll	lm	ll	ll	lm	lm	ll	ll	ll	lm	ll	lm	lm	lm	lm	lm	ll	lm	lm	lm	lm	ll	lm	ll	lm	ll	ll
AX-174135834	26.227	1	<lmxll>	lm	lm	lm	lm	ll	ll	lm	ll	lm	lm	ll	lm	lm	ll	lm	ll	lm	ll	lm	ll	lm	ll	ll	lm	lm	ll	ll	ll	lm	ll	lm	lm	lm	lm	lm	ll	lm	lm	lm	lm	ll	lm	ll	lm	ll	ll
AX-174113686	27.282	1	<hkxhk>	kk	hk	kk	hk	hh	hh	hk	hh	kk	kk	hh	kk	kk	hk	hk	hk	kk	hh	kk	hh	hk	hh	hk	kk	hk	hk	hh	hh	kk	hh	hk	kk	kk	hk	hk	hk	kk	kk	kk	kk	kk	hk	hh	hk	hh	hh
AX-174126272	27.282	1	<hkxhk>	kk	hk	kk	hk	hh	hh	hk	hh	kk	kk	hh	kk	kk	hk	hk	hk	kk	hh	kk	hh	hk	hh	hk	kk	hk	hk	hh	hh	kk	hh	hk	kk	kk	hk	hk	hk	kk	kk	kk	kk	kk	hk	hh	hk	hh	hh
AX-174168931	27.282	1	<hkxhk>	hk	kk	hk	kk	hk	hk	kk	hk	hk	hk	hk	hk	hk	hh	kk	hh	hk	hk	hk	hk	kk	hk	hh	hk	kk	hh	hk	hk	hk	hk	kk	hk	hk	kk	kk	hh	hk	hk	hk	hk	hk	kk	hk	kk	hk	hk
AX-174168835	27.282	1	<lmxll>	ll	ll	ll	ll	lm	lm	ll	lm	ll	ll	lm	ll	ll	lm	ll	lm	ll	lm	ll	lm	ll	lm	lm	ll	ll	lm	lm	lm	ll	lm	ll	ll	ll	ll	ll	lm	ll	ll	ll	ll	ll	ll	lm	ll	lm	lm
AX-174213179	27.282	1	<lmxll>	lm	lm	lm	lm	ll	ll	lm	ll	lm	lm	ll	lm	lm	ll	lm	ll	lm	ll	lm	ll	lm	ll	ll	lm	lm	ll	ll	ll	lm	ll	lm	lm	lm	lm	lm	ll	lm	lm	lm	lm	lm	lm	ll	lm	ll	ll
AX-174213248	27.583	1	<nnxnp>	nn	np	nn	np	np	np	np	np	nn	nn	np	nn	nn	nn	np	nn	nn	np	nn	np	np	np	nn	nn	np	nn	np	np	nn	np	np	nn	nn	np	np	nn	nn	nn	nn	nn	nn	np	np	np	np	np
AX-174134480	27.884	1	<hkxhk>	hh	hk	hh	hk	kk	kk	hk	kk	hh	hh	kk	hh	hh	hk	hk	hk	hh	kk	hh	kk	hk	kk	hk	hh	hk	hk	kk	kk	hh	kk	hk	hh	hh	hk	hk	hk	hh	hh	hh	hh	hk	hk	kk	hk	kk	kk
AX-174140665	27.884	1	<hkxhk>	hh	hk	hh	hk	kk	kk	hk	kk	hh	hh	kk	hh	hh	hk	hk	hk	hh	kk	hh	kk	hk	kk	hk	hh	hk	hk	kk	kk	hh	kk	hk	hh	hh	hk	hk	hk	hh	hh	hh	hh	hk	hk	kk	hk	kk	kk
AX-175074502	28.487	1	<lmxll>	lm	lm	lm	lm	ll	ll	lm	ll	lm	lm	ll	lm	lm	ll	lm	ll	lm	ll	lm	ll	lm	ll	ll	lm	lm	ll	ll	ll	lm	ll	lm	lm	lm	lm	lm	ll	lm	lm	lm	lm	ll	lm	ll	lm	ll	ll
AX-115692353	28.487	1	<nnxnp>	np	nn	np	nn	nn	nn	nn	nn	np	np	nn	np	np	np	nn	np	np	nn	np	nn	nn	nn	np	np	nn	np	nn	nn	np	nn	nn	np	np	nn	nn	np	np	np	np	np	np	nn	nn	nn	nn	nn
AX-115723977	28.487	1	<nnxnp>	np	nn	np	nn	nn	nn	nn	nn	np	np	nn	np	np	np	nn	np	np	nn	np	nn	nn	nn	np	np	nn	np	nn	nn	np	nn	nn	np	np	nn	nn	np	np	np	np	np	np	nn	nn	nn	nn	nn
AX-115704145	29.089	1	<hkxhk>	hh	hk	hh	hk	kk	kk	hk	kk	hh	hh	kk	hh	hh	hk	hk	hk	hh	kk	hh	kk	hk	kk	hk	hh	hk	hk	kk	kk	hh	kk	hk	hh	hh	hk	hk	hk	hh	hh	hh	hh	hk	hk	kk	hk	kk	kk
AX-115714929	29.089	1	<hkxhk>	hh	hk	hh	hk	kk	kk	hk	kk	hh	hh	kk	hh	hh	hk	hk	hk	hh	kk	hh	kk	hk	kk	hk	hh	hk	hk	kk	kk	hh	kk	hk	hh	hh	hk	hk	hk	hh	hh	hh	hh	hk	hk	kk	hk	kk	kk
AX-174181761	29.089	1	<nnxnp>	nn	np	nn	np	np	np	np	np	nn	nn	np	nn	nn	nn	np	nn	nn	np	nn	np	np	np	nn	nn	np	nn	np	np	nn	np	np	nn	nn	np	np	nn	nn	nn	nn	nn	nn	np	np	np	np	np
AX-174169782	29.089	1	<nnxnp>	nn	np	nn	np	np	np	np	np	nn	nn	np	nn	nn	nn	np	nn	nn	np	nn	np	np	np	nn	nn	np	nn	np	np	nn	np	np	nn	nn	np	np	nn	nn	nn	nn	nn	nn	np	np	np	np	np
AX-174121349	34.111	1	<hkxhk>	hh	hk	hh	hk	kk	kk	hk	hk	hh	hk	kk	hh	hh	hk	hk	hk	hh	kk	hh	kk	hk	kk	hk	hh	hk	hk	kk	kk	hh	kk	hk	hh	hh	hk	hk	hk	hh	hh	hk	hh	hh	hk	kk	hk	kk	kk
AX-174152024	34.111	1	<lmxll>	lm	lm	lm	lm	ll	ll	lm	ll	lm	lm	ll	lm	lm	ll	lm	ll	lm	ll	lm	ll	lm	ll	ll	lm	lm	ll	ll	ll	lm	ll	lm	lm	lm	lm	lm	ll	lm	lm	ll	lm	lm	lm	ll	ll	ll	ll
AX-174188721	34.72	1	<lmxll>	lm	lm	lm	lm	ll	ll	lm	ll	lm	lm	ll	lm	lm	ll	lm	ll	lm	ll	lm	ll	lm	ll	ll	lm	lm	ll	ll	ll	lm	ll	lm	lm	lm	lm	lm	ll	lm	lm	ll	lm	lm	lm	ll	ll	ll	ll
AX-115688307	35.33	1	<hkxhk>	kk	hk	kk	hk	hh	hh	hk	hk	kk	hk	hh	kk	kk	hk	hk	hk	kk	hh	kk	hh	hk	hh	hk	kk	hk	hk	hh	hh	kk	hh	hk	kk	kk	hk	hk	hk	kk	kk	hh	kk	kk	hk	hh	hh	hh	hh
AX-174145263	35.33	1	<hkxhk>	kk	hk	kk	hk	hh	hh	hk	hk	kk	hk	hh	kk	kk	hk	hk	hk	kk	hh	kk	hh	hk	hh	hk	kk	hk	hk	hh	hh	kk	hh	hk	kk	kk	hk	hk	hk	kk	kk	hh	kk	kk	hk	hh	hh	hh	hh
AX-174113280	35.33	1	<nnxnp>	np	nn	np	nn	nn	nn	nn	np	np	nn	nn	np	np	np	nn	np	np	nn	np	nn	nn	nn	np	np	nn	np	nn	nn	np	nn	nn	np	np	nn	nn	np	np	np	nn	np	np	nn	nn	nn	nn	nn
AX-174122216	35.33	1	<nnxnp>	np	nn	np	nn	nn	nn	nn	np	np	nn	nn	np	np	np	nn	np	np	nn	np	nn	nn	nn	np	np	nn	np	nn	nn	np	nn	nn	np	np	nn	nn	np	np	np	nn	np	np	nn	nn	nn	nn	nn
AX-174124197	35.33	1	<nnxnp>	np	nn	np	nn	nn	nn	nn	np	np	nn	nn	np	np	np	nn	np	np	nn	np	nn	nn	nn	np	np	nn	np	nn	nn	np	nn	nn	np	np	nn	nn	np	np	np	nn	np	np	nn	nn	nn	nn	nn
AX-174141847	35.33	1	<nnxnp>	np	nn	np	nn	nn	nn	nn	np	np	nn	nn	np	np	np	nn	np	np	nn	np	nn	nn	nn	np	np	nn	np	nn	nn	np	nn	nn	np	np	nn	nn	np	np	np	nn	np	np	nn	nn	nn	nn	nn
AX-174147809	35.33	1	<nnxnp>	np	nn	np	nn	nn	nn	nn	np	np	nn	nn	np	np	np	nn	np	np	nn	np	nn	nn	nn	np	np	nn	np	nn	nn	np	nn	nn	np	np	nn	nn	np	np	np	nn	np	np	nn	nn	nn	nn	nn
AX-174151746	35.33	1	<nnxnp>	np	nn	np	nn	nn	nn	nn	np	np	nn	nn	np	np	np	nn	np	np	nn	np	nn	nn	nn	np	np	nn	np	nn	nn	np	nn	nn	np	np	nn	nn	np	np	np	nn	np	np	nn	nn	nn	nn	nn
AX-174173247	35.33	1	<nnxnp>	np	nn	np	nn	nn	nn	nn	np	np	nn	nn	np	np	np	nn	np	np	nn	np	nn	nn	nn	np	np	nn	np	nn	nn	np	nn	nn	np	np	nn	nn	np	np	np	nn	np	np	nn	nn	nn	nn	nn
AX-174176982	35.33	1	<nnxnp>	np	nn	np	nn	nn	nn	nn	np	np	nn	nn	np	np	np	nn	np	np	nn	np	nn	nn	nn	np	np	nn	np	nn	nn	np	nn	nn	np	np	nn	nn	np	np	np	nn	np	np	nn	nn	nn	nn	nn
AX-174206461	35.33	1	<nnxnp>	nn	np	nn	np	np	np	np	nn	nn	np	np	nn	nn	nn	np	nn	nn	np	nn	np	np	np	nn	nn	np	nn	np	np	nn	np	np	nn	nn	np	np	nn	nn	nn	np	nn	nn	np	np	np	np	np
AX-174114235	35.33	1	<nnxnp>	np	nn	np	nn	nn	nn	nn	np	np	nn	nn	np	np	np	nn	np	np	nn	np	nn	nn	nn	np	np	nn	np	nn	nn	np	nn	nn	np	np	nn	nn	np	np	np	nn	np	np	nn	nn	nn	nn	nn
AX-174116489	35.33	1	<nnxnp>	np	nn	np	nn	nn	nn	nn	np	np	nn	nn	np	np	np	nn	np	np	nn	np	nn	nn	nn	np	np	nn	np	nn	nn	np	nn	nn	np	np	nn	nn	np	np	np	nn	np	np	nn	nn	nn	nn	nn
AX-174118084	35.33	1	<nnxnp>	nn	np	nn	np	np	np	np	nn	nn	np	np	nn	nn	nn	np	nn	nn	np	nn	np	np	np	nn	nn	np	nn	np	np	nn	np	np	nn	nn	np	np	nn	nn	nn	np	nn	nn	np	np	np	np	np
AX-174145688	35.33	1	<nnxnp>	np	nn	np	nn	nn	nn	nn	np	np	nn	nn	np	np	np	nn	np	np	nn	np	nn	nn	nn	np	np	nn	np	nn	nn	np	nn	nn	np	np	nn	nn	np	np	np	nn	np	np	nn	nn	nn	nn	nn
AX-174166393	35.33	1	<nnxnp>	np	nn	np	nn	nn	nn	nn	np	np	nn	nn	np	np	np	nn	np	np	nn	np	nn	nn	nn	np	np	nn	np	nn	nn	np	nn	nn	np	np	nn	nn	np	np	np	nn	np	np	nn	nn	nn	nn	nn
AX-174183257	35.33	1	<nnxnp>	np	nn	np	nn	nn	nn	nn	np	np	nn	nn	np	np	np	nn	np	np	nn	np	nn	nn	nn	np	np	nn	np	nn	nn	np	nn	nn	np	np	nn	nn	np	np	np	nn	np	np	nn	nn	nn	nn	nn
AX-174183352	35.33	1	<nnxnp>	nn	np	nn	np	np	np	np	nn	nn	np	np	nn	nn	nn	np	nn	nn	np	nn	np	np	np	nn	nn	np	nn	np	np	nn	np	np	nn	nn	np	np	nn	nn	nn	np	nn	nn	np	np	np	np	np
AX-174196061	35.33	1	<nnxnp>	nn	np	nn	np	np	np	np	nn	nn	np	np	nn	nn	nn	np	nn	nn	np	nn	np	np	np	nn	nn	np	nn	np	np	nn	np	np	nn	nn	np	np	nn	nn	nn	np	nn	nn	np	np	np	np	np
AX-174210664	35.33	1	<nnxnp>	np	nn	np	nn	nn	nn	nn	np	np	nn	nn	np	np	np	nn	np	np	nn	np	nn	nn	nn	np	np	nn	np	nn	nn	np	nn	nn	np	np	nn	nn	np	np	np	nn	np	np	nn	nn	nn	nn	nn
AX-174161508	35.933	1	<hkxhk>	hh	hk	hh	hk	kk	kk	hk	hk	hh	hk	kk	hh	hh	hk	hk	hk	hh	kk	hh	kk	hh	kk	hk	hh	hk	hk	kk	kk	hh	kk	hk	hh	hh	hk	hk	hk	hh	hh	kk	hh	hh	hk	kk	kk	kk	kk
AX-174203325	35.933	1	<hkxhk>	kk	hk	kk	hk	hh	hh	hk	hk	kk	hk	hh	kk	kk	hk	hk	hk	kk	hh	kk	hh	kk	hh	hk	kk	hk	hk	hh	hh	kk	hh	hk	kk	kk	hk	hk	hk	kk	kk	hh	kk	kk	hk	hh	hh	hh	hh
AX-174114995	36.535	1	<hkxhk>	kk	hk	kk	hk	hh	hh	hk	hk	kk	hk	hh	kk	kk	hk	hk	hk	kk	hh	kk	hh	hk	hh	hk	kk	hk	hk	hh	hh	kk	hh	hk	kk	kk	hk	hk	hk	kk	kk	hh	kk	kk	hk	hh	hh	hh	hh
AX-174158811	36.535	1	<hkxhk>	hh	hk	hh	hk	kk	kk	hk	hk	hh	hk	kk	hh	hh	hk	hk	hk	hh	kk	hh	kk	hk	kk	hk	hh	hk	hk	kk	kk	hh	kk	hk	hh	hh	hk	hk	hk	hh	hh	kk	hh	hh	hk	kk	kk	kk	kk
AX-174113177	36.535	1	<nnxnp>	np	nn	np	nn	nn	nn	nn	np	np	nn	nn	np	np	np	nn	np	np	nn	np	nn	nn	nn	np	np	nn	np	nn	nn	np	nn	nn	np	np	nn	nn	np	np	np	nn	np	np	nn	nn	nn	nn	nn
AX-174153890	36.535	1	<nnxnp>	np	nn	np	nn	nn	nn	nn	np	np	nn	nn	np	np	np	nn	np	np	nn	np	nn	nn	nn	np	np	nn	np	nn	nn	np	nn	nn	np	np	nn	nn	np	np	np	nn	np	np	nn	nn	nn	nn	nn
AX-174192823	36.535	1	<nnxnp>	np	nn	np	nn	nn	nn	nn	np	np	nn	nn	np	np	np	nn	np	np	nn	np	nn	nn	nn	np	np	nn	np	nn	nn	np	nn	nn	np	np	nn	nn	np	np	np	nn	np	np	nn	nn	nn	nn	nn
AX-174153210	36.535	1	<nnxnp>	np	nn	np	nn	nn	nn	nn	np	np	nn	nn	np	np	np	nn	np	np	nn	np	nn	nn	nn	np	np	nn	np	nn	nn	np	nn	nn	np	np	nn	nn	np	np	np	nn	np	np	nn	nn	nn	nn	nn
AX-174170025	36.535	1	<nnxnp>	np	nn	np	nn	nn	nn	nn	np	np	nn	nn	np	np	np	nn	np	np	nn	np	nn	nn	nn	np	np	nn	np	nn	nn	np	nn	nn	np	np	nn	nn	np	np	np	nn	np	np	nn	nn	nn	nn	nn
AX-174204319	47.345	1	<lmxll>	ll	ll	ll	ll	lm	lm	ll	lm	ll	ll	lm	ll	ll	lm	ll	lm	ll	ll	ll	lm	lm	lm	lm	ll	ll	lm	lm	lm	ll	lm	lm	ll	ll	ll	lm	lm	ll	ll	lm	ll	ll	ll	lm	lm	lm	ll
AX-174181503	48.447	1	<hkxhk>	kk	hk	kk	hk	hh	hh	hk	hk	kk	hk	hh	kk	kk	hk	hk	hk	kk	hk	hk	hk	hk	hh	hk	kk	hk	hk	hh	hk	kk	hk	hh	kk	kk	hk	hh	hk	kk	kk	hh	kk	kk	hk	hh	hh	hh	hk
AX-174181547	50.293	1	<nnxnp>	np	nn	np	nn	nn	nn	nn	np	np	nn	nn	np	np	np	nn	np	np	nn	np	nn	np	nn	np	np	nn	np	nn	np	np	nn	nn	np	np	nn	nn	np	np	np	nn	np	np	nn	nn	nn	nn	nn
AX-174193725	50.293	1	<nnxnp>	nn	np	nn	np	np	np	np	nn	nn	np	np	nn	nn	nn	np	nn	nn	np	nn	np	nn	np	nn	nn	np	nn	np	nn	nn	np	np	nn	nn	np	np	nn	nn	nn	np	nn	nn	np	np	np	np	np
AX-174142730	51.517	1	<nnxnp>	nn	np	nn	np	np	np	np	nn	nn	np	np	nn	nn	nn	np	nn	nn	np	np	np	nn	np	nn	nn	np	nn	np	nn	nn	nn	np	nn	nn	np	np	nn	nn	nn	np	nn	nn	np	np	np	np	np
AX-174156025	51.517	1	<nnxnp>	np	nn	np	nn	nn	nn	nn	np	np	nn	nn	np	np	np	nn	np	np	nn	nn	nn	np	nn	np	np	nn	np	nn	np	np	np	nn	np	np	nn	nn	np	np	np	nn	np	np	nn	nn	nn	nn	nn
AX-115731355	52.121	1	<hkxhk>	hk	hh	hk	hh	hk	hk	hh	kk	hk	hh	hk	hk	hk	kk	hh	kk	hk	hh	hh	kk	kk	hk	kk	hk	hh	kk	hk	kk	hk	kk	hk	hk	hk	hh	hk	kk	hk	hk	hk	hk	hk	hh	hk	hk	hk	hh
AX-174148274	52.121	1	<lmxll>	ll	ll	ll	ll	lm	lm	ll	lm	ll	ll	lm	ll	ll	lm	ll	lm	ll	ll	ll	lm	lm	lm	lm	ll	ll	lm	lm	lm	ll	lm	lm	ll	ll	ll	lm	lm	ll	ll	lm	ll	ll	ll	lm	lm	lm	ll
AX-115711410	52.121	1	<nnxnp>	nn	np	nn	np	np	np	np	nn	nn	np	np	nn	nn	nn	np	nn	nn	np	np	nn	nn	np	nn	nn	np	nn	np	nn	nn	nn	np	nn	nn	np	np	nn	nn	nn	np	nn	nn	np	np	np	np	np
AX-174143988	52.121	1	<nnxnp>	np	nn	np	nn	nn	nn	nn	np	np	nn	nn	np	np	np	nn	np	np	nn	nn	np	np	nn	np	np	nn	np	nn	np	np	np	nn	np	np	nn	nn	np	np	np	nn	np	np	nn	nn	nn	nn	nn
AX-174111699	52.121	1	<nnxnp>	nn	np	nn	np	np	np	np	nn	nn	np	np	nn	nn	nn	np	nn	nn	np	np	nn	nn	np	nn	nn	np	nn	np	nn	nn	nn	np	nn	nn	np	np	nn	nn	nn	np	nn	nn	np	np	np	np	np
AX-174135007	52.121	1	<nnxnp>	nn	np	nn	np	np	np	np	nn	nn	np	np	nn	nn	nn	np	nn	nn	np	np	nn	nn	np	nn	nn	np	nn	np	nn	nn	nn	np	nn	nn	np	np	nn	nn	nn	np	nn	nn	np	np	np	np	np
AX-174144092	52.121	1	<nnxnp>	nn	np	nn	np	np	np	np	nn	nn	np	np	nn	nn	nn	np	nn	nn	np	np	nn	nn	np	nn	nn	np	nn	np	nn	nn	nn	np	nn	nn	np	np	nn	nn	nn	np	nn	nn	np	np	np	np	np
AX-174165666	52.121	1	<nnxnp>	nn	np	nn	np	np	np	np	nn	nn	np	np	nn	nn	nn	np	nn	nn	np	np	nn	nn	np	nn	nn	np	nn	np	nn	nn	nn	np	nn	nn	np	np	nn	nn	nn	np	nn	nn	np	np	np	np	np
AX-174154238	54.576	1	<hkxhk>	hk	kk	hk	kk	hk	hk	kk	hh	hk	kk	hk	hk	hk	hh	kk	hh	hk	kk	kk	hh	hh	hk	hh	hk	kk	hh	hk	hh	hk	hh	hk	hk	hk	kk	hk	hh	hk	hk	hk	hk	hk	kk	hk	hk	hk	kk
AX-115700970	55.179	1	<lmxll>	ll	ll	ll	ll	lm	lm	ll	lm	ll	ll	lm	ll	ll	lm	ll	lm	ll	ll	ll	lm	lm	lm	lm	ll	ll	lm	lm	lm	ll	lm	lm	ll	ll	ll	lm	lm	ll	ll	lm	ll	ll	ll	lm	lm	lm	ll
AX-174203209	55.179	1	<nnxnp>	nn	np	nn	np	np	np	np	nn	nn	np	np	nn	nn	nn	np	nn	nn	np	np	nn	nn	np	nn	nn	np	nn	np	nn	nn	nn	np	nn	nn	np	np	nn	nn	nn	np	nn	nn	np	np	np	np	np
AX-174192614	55.781	1	<hkxhk>	hk	hh	hk	hh	hk	hk	hh	kk	hk	hh	hk	hk	hk	kk	hh	kk	hk	hh	hh	kk	kk	hk	kk	hk	hh	kk	hk	kk	hk	kk	hk	hk	hk	hh	hk	kk	hk	hk	hk	hk	hk	hk	hk	hk	hk	hh
AX-174207414	55.781	1	<hkxhk>	hk	hh	hk	hh	hk	hk	hh	kk	hk	hh	hk	hk	hk	kk	hh	kk	hk	hh	hh	kk	kk	hk	kk	hk	hh	kk	hk	kk	hk	kk	hk	hk	hk	hh	hk	kk	hk	hk	hk	hk	hk	hk	hk	hk	hk	hh
AX-174190497	56.623	1	<lmxll>	ll	ll	ll	ll	lm	lm	ll	lm	ll	ll	lm	ll	ll	lm	ll	lm	ll	ll	ll	lm	lm	lm	lm	ll	ll	lm	lm	lm	ll	lm	lm	ll	ll	ll	lm	lm	ll	ll	lm	ll	ll	ll	lm	lm	lm	ll
AX-174115201	57.897	1	<nnxnp>	nn	np	nn	np	np	np	np	nn	nn	np	np	nn	nn	nn	np	nn	nn	np	np	nn	nn	np	nn	nn	np	nn	np	nn	nn	nn	np	nn	nn	np	np	nn	nn	nn	np	nn	nn	np	np	np	np	np
AX-174209414	58.821	1	<hkxhk>	hk	hh	hk	hh	hk	hk	hh	kk	hk	hh	hk	hk	hk	kk	hh	kk	hk	hh	hh	kk	kk	hk	kk	hk	hh	kk	hk	kk	hk	kk	hk	hk	hk	hh	hk	kk	hk	hk	hk	hk	hk	hk	hk	hk	hk	hh
AX-174165517	59.749	1	<nnxnp>	np	nn	np	nn	nn	nn	nn	np	np	nn	nn	np	np	np	nn	np	np	nn	nn	np	np	nn	np	np	nn	np	nn	np	np	np	nn	np	np	nn	nn	np	np	np	nn	np	np	nn	nn	nn	nn	nn
AX-174172025	61.166	1	<lmxll>	lm	lm	lm	lm	ll	ll	lm	ll	lm	lm	ll	lm	lm	ll	lm	ll	lm	lm	lm	ll	ll	ll	ll	lm	lm	ll	ll	ll	lm	ll	ll	lm	lm	lm	ll	ll	lm	lm	ll	lm	lm	ll	ll	ll	lm	lm
AX-174161424	61.413	1	<nnxnp>	np	nn	np	nn	nn	nn	nn	np	np	nn	nn	np	np	np	nn	np	np	nn	nn	np	np	nn	np	np	nn	np	nn	np	np	np	nn	np	np	nn	nn	np	np	np	nn	np	np	nn	nn	nn	nn	nn
AX-174146118	63.078	1	<hkxhk>	hk	kk	hk	kk	hk	hk	kk	hh	hk	kk	hk	hk	hk	hh	kk	hh	hk	kk	kk	hh	hh	hk	hh	hk	kk	hh	hk	hh	hk	hh	hk	hk	hk	kk	hk	hh	hk	hk	hk	hk	hk	hk	hk	hk	hk	kk
AX-174126351	63.078	1	<nnxnp>	nn	np	nn	np	np	np	np	nn	nn	np	np	nn	nn	nn	np	nn	nn	np	np	nn	nn	np	nn	nn	np	nn	np	nn	nn	nn	np	nn	nn	np	np	nn	nn	nn	np	nn	nn	np	np	np	np	np
AX-174160431	63.078	1	<nnxnp>	nn	np	nn	np	np	np	np	nn	nn	np	np	nn	nn	nn	np	nn	nn	np	np	nn	nn	np	nn	nn	np	nn	np	nn	nn	nn	np	nn	nn	np	np	nn	nn	nn	np	nn	nn	np	np	np	np	np
AX-174197360	63.078	1	<nnxnp>	nn	np	nn	np	np	np	np	nn	nn	np	np	nn	nn	nn	np	nn	nn	np	np	nn	nn	np	nn	nn	np	--	np	nn	nn	nn	np	nn	nn	np	np	nn	nn	nn	np	nn	nn	np	np	np	np	np
AX-115673892	68.007	1	<nnxnp>	nn	np	nn	np	np	np	np	nn	nn	np	np	nn	nn	nn	np	nn	nn	np	np	nn	nn	np	nn	nn	np	np	np	nn	nn	nn	np	nn	nn	np	np	nn	nn	nn	np	nn	nn	nn	np	np	np	np
AX-174209774	68.007	1	<nnxnp>	np	nn	np	nn	nn	nn	nn	np	np	nn	nn	np	np	np	nn	np	np	nn	nn	np	np	nn	np	np	nn	nn	nn	np	np	np	nn	np	np	nn	nn	np	np	np	nn	np	np	np	nn	nn	nn	nn
AX-174178779	69.193	1	<nnxnp>	np	nn	np	np	nn	nn	nn	np	np	nn	nn	np	np	np	nn	np	np	nn	nn	np	np	nn	np	np	nn	nn	nn	np	np	np	nn	np	np	nn	nn	np	np	np	nn	np	np	np	nn	nn	nn	nn
AX-174154519	70.38	1	<nnxnp>	nn	np	nn	nn	np	np	np	nn	nn	np	np	nn	nn	nn	np	nn	nn	np	np	nn	nn	np	nn	nn	np	np	np	nn	nn	nn	np	nn	nn	np	np	nn	nn	nn	np	nn	np	nn	np	np	np	np
AX-174207265	70.38	1	<nnxnp>	np	nn	np	np	nn	nn	nn	np	np	nn	nn	np	np	np	nn	np	np	nn	nn	np	np	nn	np	np	nn	nn	nn	np	np	np	nn	np	np	nn	nn	np	np	np	nn	np	nn	np	nn	nn	nn	nn
AX-174172435	73.807	1	<lmxll>	ll	ll	ll	ll	lm	lm	ll	lm	ll	ll	lm	lm	ll	lm	ll	ll	ll	ll	ll	lm	lm	lm	lm	lm	ll	lm	lm	lm	ll	lm	lm	ll	ll	ll	lm	lm	ll	ll	lm	ll	ll	lm	lm	lm	ll	ll
AX-174192237	73.807	1	<lmxll>	ll	ll	ll	ll	lm	lm	ll	lm	ll	ll	lm	lm	ll	lm	ll	ll	ll	ll	ll	lm	lm	lm	lm	lm	ll	lm	lm	lm	ll	lm	lm	ll	ll	ll	lm	lm	ll	ll	lm	ll	ll	lm	lm	lm	ll	ll
AX-174199640	73.916	1	<hkxhk>	hk	hk	hk	hk	hk	hk	kk	hh	hk	kk	hk	hh	hk	hh	kk	hk	hk	kk	kk	hh	hh	hk	hh	hk	kk	hk	hk	hh	hk	hh	hk	hk	hk	kk	hk	hh	hk	hk	hk	hk	kk	hh	hk	hk	kk	kk
AX-174178828	74.616	1	<nnxnp>	nn	nn	nn	nn	np	np	np	nn	nn	np	np	nn	nn	nn	np	nn	nn	np	np	nn	nn	np	nn	nn	np	np	np	nn	nn	nn	np	nn	nn	np	np	nn	nn	nn	np	nn	np	nn	np	np	np	np
AX-174115502	74.616	1	<nnxnp>	nn	nn	nn	nn	np	np	np	nn	nn	np	np	nn	nn	nn	np	nn	nn	np	np	nn	nn	np	nn	nn	np	np	np	nn	nn	nn	np	nn	nn	np	np	nn	nn	nn	np	nn	np	nn	np	np	np	np
AX-115664741	76.174	1	<nnxnp>	nn	nn	nn	nn	np	np	np	nn	nn	np	np	nn	nn	nn	np	nn	nn	np	np	nn	nn	np	nn	nn	np	np	np	np	nn	nn	np	nn	nn	np	np	nn	nn	nn	np	nn	np	nn	np	np	np	np
AX-174153916	76.174	1	<nnxnp>	nn	nn	nn	nn	np	np	np	nn	nn	np	np	nn	nn	nn	np	nn	nn	np	np	nn	nn	np	nn	nn	np	np	np	np	nn	nn	np	nn	nn	np	np	nn	nn	nn	np	nn	np	nn	np	np	np	np
AX-174146182	76.943	1	<hkxhk>	hk	hk	hk	hk	hk	hk	hh	kk	hk	hh	hk	kk	hk	kk	hh	hk	hk	hh	hh	kk	kk	hh	kk	kk	hh	hk	hk	hk	hk	kk	hk	hk	hk	hh	hk	kk	hk	hk	hk	hk	hh	kk	hk	kk	hh	hh
AX-174187084	76.943	1	<hkxhk>	hk	hk	hk	hk	hk	hk	kk	hh	hk	kk	hk	hh	hk	hh	kk	hk	hk	kk	kk	hh	hh	kk	hh	hh	kk	hk	hk	hk	hk	hh	hk	hk	hk	kk	hk	hh	hk	hk	hk	hk	kk	hh	hk	hh	kk	kk
AX-174112815	76.943	1	<lmxll>	lm	lm	lm	lm	ll	ll	lm	ll	lm	lm	ll	ll	lm	ll	lm	lm	lm	lm	lm	ll	ll	lm	ll	ll	lm	ll	ll	ll	lm	ll	ll	lm	lm	lm	ll	ll	lm	lm	ll	lm	lm	ll	ll	ll	lm	lm
AX-174175860	76.943	1	<nnxnp>	np	np	np	np	nn	nn	nn	np	np	nn	nn	np	np	np	nn	np	np	nn	nn	np	np	nn	np	np	nn	nn	nn	nn	np	np	nn	np	np	nn	nn	np	np	np	nn	np	nn	np	nn	np	nn	nn
AX-174124228	78.148	1	<hkxhk>	hh	hh	hh	hh	kk	kk	hk	hh	hh	hk	kk	hk	hh	hk	hk	hh	hh	hk	hk	hk	hk	hk	hk	hk	hk	kk	kk	kk	hh	hk	kk	hh	hh	hk	kk	hk	hh	hh	kk	hh	hk	hk	kk	hk	hk	hk
AX-115667980	78.148	1	<lmxll>	ll	ll	ll	ll	lm	lm	ll	ll	ll	ll	lm	lm	ll	lm	ll	ll	ll	ll	ll	lm	lm	ll	lm	lm	ll	lm	lm	lm	ll	lm	lm	ll	ll	ll	lm	lm	ll	ll	lm	ll	ll	lm	lm	lm	ll	ll
AX-174135793	78.148	1	<lmxll>	ll	ll	ll	ll	lm	lm	ll	ll	ll	ll	lm	lm	ll	lm	ll	ll	ll	ll	ll	lm	lm	ll	lm	lm	ll	lm	lm	lm	ll	lm	lm	ll	ll	ll	lm	lm	ll	ll	lm	ll	ll	lm	lm	lm	ll	ll
AX-174159181	78.148	1	<lmxll>	lm	lm	lm	lm	ll	ll	lm	lm	lm	lm	ll	ll	lm	ll	lm	lm	lm	lm	lm	ll	ll	lm	ll	ll	lm	ll	ll	ll	lm	ll	ll	lm	lm	lm	ll	ll	lm	lm	ll	lm	lm	ll	ll	ll	lm	lm
AX-115696822	78.148	1	<lmxll>	lm	lm	lm	lm	ll	ll	lm	lm	lm	lm	ll	ll	lm	ll	lm	lm	lm	lm	lm	ll	ll	lm	ll	ll	lm	ll	ll	ll	lm	ll	ll	lm	lm	lm	ll	ll	lm	lm	ll	lm	lm	ll	ll	ll	lm	lm
AX-174140327	78.148	1	<lmxll>	ll	ll	ll	ll	lm	lm	ll	ll	ll	ll	lm	lm	ll	lm	ll	ll	ll	ll	ll	lm	lm	ll	lm	lm	ll	lm	lm	lm	ll	lm	lm	ll	ll	ll	lm	lm	ll	ll	lm	ll	ll	lm	lm	lm	ll	ll
AX-174144939	78.148	1	<lmxll>	lm	lm	lm	lm	ll	ll	lm	lm	lm	lm	ll	ll	lm	ll	lm	lm	lm	lm	lm	ll	ll	lm	ll	ll	lm	ll	ll	ll	lm	ll	ll	lm	lm	lm	ll	ll	lm	lm	ll	lm	lm	ll	ll	ll	lm	lm
AX-174181702	78.148	1	<nnxnp>	nn	nn	nn	nn	np	np	np	nn	nn	np	np	nn	nn	nn	np	nn	nn	np	np	nn	nn	np	nn	nn	np	np	np	np	nn	nn	np	nn	nn	np	np	nn	nn	nn	np	nn	np	nn	np	nn	np	np
AX-175074461	78.148	1	<nnxnp>	np	np	np	np	nn	nn	nn	np	np	nn	nn	np	np	np	nn	np	np	nn	nn	np	np	nn	np	np	nn	nn	nn	nn	np	np	nn	np	np	nn	nn	np	np	np	nn	np	nn	np	nn	np	nn	nn
AX-115714713	79.677	1	<lmxll>	lm	lm	lm	lm	ll	ll	lm	lm	lm	lm	ll	ll	lm	ll	lm	lm	lm	lm	lm	ll	ll	lm	ll	ll	ll	ll	ll	ll	lm	ll	ll	lm	lm	lm	ll	ll	lm	lm	ll	lm	lm	ll	ll	ll	lm	lm
AX-174145991	79.677	1	<lmxll>	lm	lm	lm	lm	ll	ll	lm	lm	lm	lm	ll	ll	lm	ll	lm	lm	lm	lm	lm	ll	ll	lm	ll	ll	ll	ll	ll	ll	lm	ll	ll	lm	lm	lm	ll	ll	lm	lm	ll	lm	lm	ll	ll	ll	lm	lm
AX-174211869	79.677	1	<lmxll>	lm	lm	lm	lm	ll	ll	lm	lm	lm	lm	ll	ll	lm	ll	lm	lm	lm	lm	lm	ll	ll	lm	ll	ll	ll	ll	ll	ll	lm	ll	ll	lm	lm	lm	ll	ll	lm	lm	ll	lm	lm	ll	ll	ll	lm	lm
AX-174175473	81.206	1	<hkxhk>	hh	hh	hh	hh	kk	kk	hk	hh	hh	hk	kk	hk	hh	hk	hk	hh	hh	hk	hk	hk	hk	hk	hk	hk	kk	kk	kk	kk	hh	hk	kk	hk	hh	hk	hk	hk	hh	hh	kk	hh	hk	hk	hk	hk	hk	hk
AX-174195200	81.206	1	<hkxhk>	hh	hh	hh	hh	kk	kk	hk	hh	hh	hk	kk	hk	hh	hk	hk	hh	hh	hk	hk	hk	hk	hk	hk	hk	kk	kk	kk	kk	hh	hk	kk	hk	hh	hk	hk	hk	hh	hh	kk	hh	hk	hk	hk	hk	hk	hk
AX-174113112	81.206	1	<lmxll>	lm	lm	lm	lm	ll	ll	lm	lm	lm	lm	ll	ll	lm	ll	lm	lm	lm	lm	lm	ll	ll	lm	ll	ll	ll	ll	ll	ll	lm	ll	ll	lm	lm	lm	ll	ll	lm	lm	ll	lm	lm	ll	lm	ll	lm	lm
AX-174177294	81.206	1	<nnxnp>	np	np	np	np	nn	nn	nn	np	np	nn	nn	np	np	np	nn	np	np	nn	nn	np	np	nn	np	np	nn	nn	nn	nn	np	np	nn	nn	np	nn	np	np	np	np	nn	np	nn	np	nn	np	nn	nn
AX-174182737	81.981	1	<nnxnp>	np	np	np	np	nn	nn	nn	np	np	nn	nn	np	np	np	nn	np	np	nn	nn	np	np	nn	np	np	nn	nn	nn	nn	np	np	nn	nn	np	nn	np	np	np	np	nn	np	nn	np	nn	np	nn	nn
AX-174178343	82.756	1	<nnxnp>	np	np	np	np	nn	nn	nn	np	np	nn	nn	np	np	np	nn	np	np	nn	nn	np	np	nn	np	np	nn	nn	nn	nn	np	np	nn	nn	np	nn	np	np	np	np	nn	np	nn	np	nn	np	nn	nn
AX-174124780	82.756	1	<nnxnp>	np	np	np	np	nn	nn	nn	np	np	nn	nn	np	np	np	nn	np	np	nn	nn	np	np	nn	np	np	nn	nn	nn	nn	np	np	nn	nn	np	nn	np	np	np	np	nn	np	nn	np	nn	np	nn	nn
AX-174184394	82.756	1	<nnxnp>	np	np	np	np	nn	nn	nn	np	np	nn	nn	np	np	np	nn	np	np	nn	nn	np	np	nn	np	np	nn	nn	nn	nn	np	np	nn	nn	np	nn	np	np	np	np	nn	np	nn	np	nn	np	nn	nn
AX-174171514	83.53	1	<nnxnp>	nn	nn	nn	nn	np	np	np	nn	nn	np	np	nn	nn	nn	np	nn	nn	np	np	nn	nn	np	nn	nn	np	np	np	np	nn	nn	np	np	nn	np	nn	nn	nn	nn	np	nn	np	nn	np	nn	np	np
AX-174124778	84.305	1	<nnxnp>	np	np	np	np	nn	nn	nn	np	np	nn	nn	np	np	np	nn	np	np	nn	nn	np	np	nn	np	np	nn	nn	nn	nn	np	np	nn	nn	np	nn	np	np	np	np	nn	np	nn	np	nn	np	nn	nn
AX-174203795	86.688	1	<hkxhk>	kk	hk	hk	hk	hk	hk	hh	hk	hk	hh	hk	hk	hk	kk	hh	hk	hk	hh	hh	kk	kk	hh	kk	kk	hk	hk	hk	hk	hk	kk	hk	hh	hk	hh	kk	kk	hk	hk	hk	hk	hh	kk	hh	kk	hk	hh
AX-115691395	86.688	1	<lmxll>	lm	ll	ll	ll	lm	lm	ll	ll	ll	ll	lm	lm	ll	lm	ll	ll	ll	ll	ll	lm	lm	ll	lm	lm	lm	lm	lm	lm	ll	lm	lm	ll	ll	ll	lm	lm	ll	ll	lm	ll	ll	lm	ll	lm	ll	ll
AX-174202731	86.688	1	<lmxll>	lm	ll	ll	ll	lm	lm	ll	ll	ll	ll	lm	lm	ll	lm	ll	ll	ll	ll	ll	lm	lm	ll	lm	lm	lm	lm	lm	lm	ll	lm	lm	ll	ll	ll	lm	lm	ll	ll	lm	ll	ll	lm	ll	lm	ll	ll
AX-174122032	86.688	1	<lmxll>	lm	ll	ll	ll	lm	lm	ll	ll	ll	ll	lm	lm	ll	lm	ll	ll	ll	ll	ll	lm	lm	ll	lm	lm	lm	lm	lm	lm	ll	lm	lm	ll	ll	ll	lm	lm	ll	ll	lm	ll	ll	lm	ll	lm	ll	ll
AX-174161612	86.688	1	<lmxll>	ll	lm	lm	lm	ll	ll	lm	lm	lm	lm	ll	ll	lm	ll	lm	lm	lm	lm	lm	ll	ll	lm	ll	ll	ll	ll	ll	ll	lm	ll	ll	lm	lm	lm	ll	ll	lm	lm	ll	lm	lm	ll	lm	ll	lm	lm
AX-174185476	86.688	1	<lmxll>	lm	ll	ll	ll	lm	lm	ll	ll	ll	ll	lm	lm	ll	lm	ll	ll	ll	ll	ll	lm	lm	ll	lm	lm	lm	lm	lm	lm	ll	lm	lm	ll	ll	ll	lm	lm	ll	ll	lm	ll	ll	lm	ll	lm	ll	ll
AX-174212637	87.893	1	<hkxhk>	hh	hk	hk	hk	hk	hk	kk	hk	hk	kk	hk	hk	hk	hh	kk	hk	hk	kk	kk	hh	hh	kk	hh	hh	hk	hk	hk	hk	hk	hh	hk	kk	hk	kk	hh	hh	hk	hk	hk	hk	kk	hh	kk	hh	hk	kk
AX-174122044	87.893	1	<nnxnp>	nn	nn	nn	nn	np	np	np	nn	nn	np	nn	np	nn	nn	np	nn	nn	np	np	nn	nn	np	nn	nn	np	np	np	np	nn	nn	np	np	nn	np	nn	nn	nn	nn	np	nn	np	nn	np	nn	nn	np
AX-174174757	87.893	1	<nnxnp>	np	np	np	np	nn	nn	nn	np	np	nn	np	nn	np	np	nn	np	np	nn	nn	np	np	nn	np	np	nn	nn	nn	nn	np	np	nn	nn	np	nn	np	np	np	np	nn	np	nn	np	nn	np	np	nn
AX-153646025	87.893	1	<nnxnp>	np	np	np	np	nn	nn	nn	np	np	nn	np	nn	np	np	nn	np	np	nn	nn	np	np	nn	np	np	nn	nn	nn	nn	np	np	nn	nn	np	nn	np	np	np	np	nn	np	nn	np	nn	np	np	nn
AX-174166652	87.893	1	<nnxnp>	nn	nn	nn	nn	np	np	np	nn	nn	np	nn	np	nn	nn	np	nn	nn	np	np	nn	nn	np	nn	nn	np	np	np	np	nn	nn	np	np	nn	np	nn	nn	nn	nn	np	nn	np	nn	np	nn	nn	np
AX-174182927	87.893	1	<nnxnp>	np	np	np	np	nn	nn	nn	np	np	nn	np	nn	np	np	nn	np	np	nn	nn	np	np	nn	np	np	nn	nn	nn	nn	np	np	nn	nn	np	nn	np	np	np	np	nn	np	nn	np	nn	np	np	nn
AX-174164272	89.987	1	<hkxhk>	hh	hk	hk	hk	hk	hk	kk	hk	hk	kk	--	hk	hk	hk	kk	hk	hk	kk	kk	hh	hh	kk	hh	hh	hk	hk	kk	hk	hk	hh	hk	kk	hk	kk	hh	hh	hk	hk	hk	hk	kk	hh	kk	hh	hk	kk
AX-174165334	90.332	1	<nnxnp>	nn	nn	nn	nn	np	np	np	nn	nn	np	np	np	nn	nn	np	nn	nn	np	np	nn	nn	np	nn	nn	np	np	np	np	nn	nn	np	np	nn	np	nn	nn	nn	nn	np	nn	np	nn	np	nn	nn	np
AX-153640131	90.946	1	<hkxhk>	hh	hk	hk	hk	hk	hk	kk	hk	hk	kk	hh	hk	hk	hk	kk	hk	hk	kk	kk	hh	hh	kk	hh	hh	hk	hk	kk	hk	hk	hh	hk	kk	hk	kk	hh	hh	hk	hk	hk	hk	kk	hh	kk	hh	hk	kk
AX-153645367	90.946	1	<hkxhk>	hh	hk	hk	hk	hk	hk	kk	hk	hk	kk	hh	hk	hk	hk	kk	hk	hk	kk	kk	hh	hh	kk	hh	hh	hk	hk	kk	hk	hk	hh	hk	kk	hk	kk	hh	hh	hk	hk	hk	hk	kk	hh	kk	hh	hk	kk
AX-153653689	90.946	1	<hkxhk>	hh	hk	hk	hk	hk	hk	kk	hk	hk	kk	hh	hk	hk	hk	kk	hk	hk	kk	kk	hh	hh	kk	hh	hh	hk	hk	kk	hk	hk	hh	hk	kk	hk	kk	hh	hh	hk	hk	hk	hk	kk	hh	kk	hh	hk	kk
AX-174122470	90.946	1	<hkxhk>	hk	hh	hh	hh	kk	kk	hk	hh	hh	hk	hk	kk	hh	hh	hk	hh	hh	hk	hk	hk	hk	hk	hk	hk	kk	kk	hk	kk	hh	hk	kk	hk	hh	hk	hk	hk	hh	hh	kk	hh	hk	hk	hk	hk	hh	hk
AX-174123847	90.946	1	<hkxhk>	kk	hk	hk	hk	hk	hk	hh	hk	hk	hh	kk	hk	hk	hk	hh	hk	hk	hh	hh	kk	kk	hh	kk	kk	hk	hk	hh	hk	hk	kk	hk	hh	hk	hh	kk	kk	hk	hk	hk	hk	hh	kk	hh	kk	hk	hh
AX-174129748	90.946	1	<hkxhk>	hk	kk	kk	kk	hh	hh	hk	kk	kk	hk	hk	hh	kk	kk	hk	kk	kk	hk	hk	hk	hk	hk	hk	hk	hh	hh	hk	hh	kk	hk	hh	hk	kk	hk	hk	hk	kk	kk	hh	kk	hk	hk	hk	hk	kk	hk
AX-174160490	90.946	1	<hkxhk>	kk	hk	hk	hk	hk	hk	hh	hk	hk	hh	kk	hk	hk	hk	hh	hk	hk	hh	hh	kk	kk	hh	kk	kk	hk	hk	hh	hk	hk	kk	hk	hh	hk	hh	kk	kk	hk	hk	hk	hk	hh	kk	hh	kk	hk	hh
AX-174168125	90.946	1	<hkxhk>	kk	hk	hk	hk	hk	hk	hh	hk	hk	hh	kk	hk	hk	hk	hh	hk	hk	hh	hh	kk	kk	hh	kk	kk	hk	hk	hh	hk	hk	kk	hk	hh	hk	hh	kk	kk	hk	hk	hk	hk	hh	kk	hh	kk	hk	hh
AX-174177724	90.946	1	<hkxhk>	hh	hk	hk	hk	hk	hk	kk	hk	hk	kk	hh	hk	hk	hk	kk	hk	hk	kk	kk	hh	hh	kk	hh	hh	hk	hk	kk	hk	hk	hh	hk	kk	hk	kk	hh	hh	hk	hk	hk	hk	kk	hh	kk	hh	hk	kk
AX-174180732	90.946	1	<hkxhk>	hh	hk	hk	hk	hk	hk	kk	hk	hk	kk	hh	hk	hk	hk	kk	hk	hk	kk	kk	hh	hh	kk	hh	hh	hk	hk	kk	hk	hk	hh	hk	kk	hk	kk	hh	hh	hk	hk	hk	hk	kk	hh	kk	hh	hk	kk
AX-174196084	90.946	1	<hkxhk>	hk	hh	hh	hh	kk	kk	hk	hh	hh	hk	hk	kk	hh	hh	hk	hh	hh	hk	hk	hk	hk	hk	hk	hk	kk	kk	hk	kk	hh	hk	kk	hk	hh	hk	hk	hk	hh	hh	kk	hh	hk	hk	hk	hk	hh	hk
AX-174199787	90.946	1	<hkxhk>	kk	hk	hk	hk	hk	hk	hh	hk	hk	hh	kk	hk	hk	hk	hh	hk	hk	hh	hh	kk	kk	hh	kk	kk	hk	hk	hh	hk	hk	kk	hk	hh	hk	hh	kk	kk	hk	hk	hk	hk	hh	kk	hh	kk	hk	hh
AX-115681783	90.946	1	<lmxll>	ll	lm	lm	lm	ll	ll	lm	lm	lm	lm	ll	ll	lm	lm	lm	lm	lm	lm	lm	ll	ll	lm	ll	ll	ll	ll	lm	ll	lm	ll	ll	lm	lm	lm	ll	ll	lm	lm	ll	lm	lm	ll	lm	ll	lm	lm
AX-115722085	90.946	1	<lmxll>	lm	ll	ll	ll	lm	lm	ll	ll	ll	ll	lm	lm	ll	ll	ll	ll	ll	ll	ll	lm	lm	ll	lm	lm	lm	lm	ll	lm	ll	lm	lm	ll	ll	ll	lm	lm	ll	ll	lm	ll	ll	lm	ll	lm	ll	ll
AX-174116025	90.946	1	<lmxll>	ll	lm	lm	lm	ll	ll	lm	lm	lm	lm	ll	ll	lm	lm	lm	lm	lm	lm	lm	ll	ll	lm	ll	ll	ll	ll	lm	ll	lm	ll	ll	lm	lm	lm	ll	ll	lm	lm	ll	lm	lm	ll	lm	ll	lm	lm
AX-174119216	90.946	1	<lmxll>	lm	ll	ll	ll	lm	lm	ll	ll	ll	ll	lm	lm	ll	ll	ll	ll	ll	ll	ll	lm	lm	ll	lm	lm	lm	lm	ll	lm	ll	lm	lm	ll	ll	ll	lm	lm	ll	ll	lm	ll	ll	lm	ll	lm	ll	ll
AX-174120023	90.946	1	<lmxll>	ll	lm	lm	lm	ll	ll	lm	lm	lm	lm	ll	ll	lm	lm	lm	lm	lm	lm	lm	ll	ll	lm	ll	ll	ll	ll	lm	ll	lm	ll	ll	lm	lm	lm	ll	ll	lm	lm	ll	lm	lm	ll	lm	ll	lm	lm
AX-174181348	90.946	1	<lmxll>	lm	ll	ll	ll	lm	lm	ll	ll	ll	ll	lm	lm	ll	ll	ll	ll	ll	ll	ll	lm	lm	ll	lm	lm	lm	lm	ll	lm	ll	lm	lm	ll	ll	ll	lm	lm	ll	ll	lm	ll	ll	lm	ll	lm	ll	ll
AX-174186311	90.946	1	<lmxll>	ll	lm	lm	lm	ll	ll	lm	lm	lm	lm	ll	ll	lm	lm	lm	lm	lm	lm	lm	ll	ll	lm	ll	ll	ll	ll	lm	ll	lm	ll	ll	lm	lm	lm	ll	ll	lm	lm	ll	lm	lm	ll	lm	ll	lm	lm
AX-174189382	90.946	1	<lmxll>	ll	lm	lm	lm	ll	ll	lm	lm	lm	lm	ll	ll	lm	lm	lm	lm	lm	lm	lm	ll	ll	lm	ll	ll	ll	ll	lm	ll	lm	ll	ll	lm	lm	lm	ll	ll	lm	lm	ll	lm	lm	ll	lm	ll	lm	lm
AX-174205910	90.946	1	<lmxll>	ll	lm	lm	lm	ll	ll	lm	lm	lm	lm	ll	ll	lm	lm	lm	lm	lm	lm	lm	ll	ll	lm	ll	ll	ll	ll	lm	ll	lm	ll	ll	lm	lm	lm	ll	ll	lm	lm	ll	lm	lm	ll	lm	ll	lm	lm
AX-174158035	90.946	1	<lmxll>	ll	lm	lm	lm	ll	ll	lm	lm	lm	lm	ll	ll	lm	lm	lm	lm	lm	lm	lm	ll	ll	lm	ll	ll	ll	ll	lm	ll	lm	ll	ll	lm	lm	lm	ll	ll	lm	lm	ll	lm	lm	ll	lm	ll	lm	lm
AX-174161142	90.946	1	<lmxll>	lm	ll	ll	ll	lm	lm	ll	ll	ll	ll	lm	lm	ll	ll	ll	ll	ll	ll	ll	lm	lm	ll	lm	lm	lm	lm	ll	lm	ll	lm	lm	ll	ll	ll	lm	lm	ll	ll	lm	ll	ll	lm	ll	lm	ll	ll
AX-174193593	90.946	1	<lmxll>	lm	ll	ll	ll	lm	lm	ll	ll	ll	ll	lm	lm	ll	ll	ll	ll	ll	ll	ll	lm	lm	ll	lm	lm	lm	lm	ll	lm	ll	lm	lm	ll	ll	ll	lm	lm	ll	ll	lm	ll	ll	lm	ll	lm	ll	ll
AX-174212159	90.946	1	<lmxll>	lm	ll	ll	ll	lm	lm	ll	ll	ll	ll	lm	lm	ll	ll	ll	ll	ll	ll	ll	lm	lm	ll	lm	lm	lm	lm	ll	lm	ll	lm	lm	ll	ll	ll	lm	lm	ll	ll	lm	ll	ll	lm	ll	lm	ll	ll
AX-115704019	90.946	1	<nnxnp>	np	np	np	np	nn	nn	nn	np	np	nn	np	nn	np	np	nn	np	np	nn	nn	np	np	nn	np	np	nn	nn	nn	nn	np	np	nn	nn	np	nn	np	np	np	np	nn	np	nn	np	nn	np	np	nn
AX-115706113	90.946	1	<nnxnp>	nn	nn	nn	nn	np	np	np	nn	nn	np	nn	np	nn	nn	np	nn	nn	np	np	nn	nn	np	nn	nn	np	np	np	np	nn	nn	np	np	nn	np	nn	nn	nn	nn	np	nn	np	nn	np	nn	nn	np
AX-174137486	90.946	1	<nnxnp>	np	np	np	np	nn	nn	nn	np	np	nn	np	nn	np	np	nn	np	np	nn	nn	np	np	nn	np	np	nn	nn	nn	nn	np	np	nn	nn	np	nn	np	np	np	np	nn	np	nn	np	nn	np	np	nn
AX-174144606	90.946	1	<nnxnp>	np	np	np	np	nn	nn	nn	np	np	nn	np	nn	np	np	nn	np	np	nn	nn	np	np	nn	np	np	nn	nn	nn	nn	np	np	nn	nn	np	nn	np	np	np	np	nn	np	nn	np	nn	np	np	nn
AX-174162225	90.946	1	<nnxnp>	np	np	np	np	nn	nn	nn	np	np	nn	np	nn	np	np	nn	np	np	nn	nn	np	np	nn	np	np	nn	nn	nn	nn	np	np	nn	nn	np	nn	np	np	np	np	nn	np	nn	np	nn	np	np	nn
AX-174177812	90.946	1	<nnxnp>	np	np	np	np	nn	nn	nn	np	np	nn	np	nn	np	np	nn	np	np	nn	nn	np	np	nn	np	np	nn	nn	nn	nn	np	np	nn	nn	np	nn	np	np	np	np	nn	np	nn	np	nn	np	np	nn
AX-174178763	90.946	1	<nnxnp>	np	np	np	np	nn	nn	nn	np	np	nn	np	nn	np	np	nn	np	np	nn	nn	np	np	nn	np	np	nn	nn	nn	nn	np	np	nn	nn	np	nn	np	np	np	np	nn	np	nn	np	nn	np	np	nn
AX-174180541	90.946	1	<nnxnp>	np	np	np	np	nn	nn	nn	np	np	nn	np	nn	np	np	nn	np	np	nn	nn	np	np	nn	np	np	nn	nn	nn	nn	np	np	nn	nn	np	nn	np	np	np	np	nn	np	nn	np	nn	np	np	nn
AX-174183306	90.946	1	<nnxnp>	np	np	np	np	nn	nn	nn	np	np	nn	np	nn	np	np	nn	np	np	nn	nn	np	np	nn	np	np	nn	nn	nn	nn	np	np	nn	nn	np	nn	np	np	np	np	nn	np	nn	np	nn	np	np	nn
AX-174183759	90.946	1	<nnxnp>	nn	nn	nn	nn	np	np	np	nn	nn	np	nn	np	nn	nn	np	nn	nn	np	np	nn	nn	np	nn	nn	np	np	np	np	nn	nn	np	np	nn	np	nn	nn	nn	nn	np	nn	np	nn	np	nn	nn	np
AX-174185170	90.946	1	<nnxnp>	np	np	np	np	nn	nn	nn	np	np	nn	np	nn	np	np	nn	np	np	nn	nn	np	np	nn	np	np	nn	nn	nn	nn	np	np	nn	nn	np	nn	np	np	np	np	nn	np	nn	np	nn	np	np	nn
AX-174186499	90.946	1	<nnxnp>	np	np	np	np	nn	nn	nn	np	np	nn	np	nn	np	np	nn	np	np	nn	nn	np	np	nn	np	np	nn	nn	nn	nn	np	np	nn	nn	np	nn	np	np	np	np	nn	np	nn	np	nn	np	np	nn
AX-174187069	90.946	1	<nnxnp>	np	np	np	np	nn	nn	nn	np	np	nn	np	nn	np	np	nn	np	np	nn	nn	np	np	nn	np	np	nn	nn	nn	nn	np	np	nn	nn	np	nn	np	np	np	np	nn	np	nn	np	nn	np	np	nn
AX-175073719	90.946	1	<nnxnp>	np	np	np	np	nn	nn	nn	np	np	nn	np	nn	np	np	nn	np	np	nn	nn	np	np	nn	np	np	nn	nn	nn	nn	np	np	nn	nn	np	nn	np	np	np	np	nn	np	nn	np	nn	np	np	nn
AX-115672271	90.946	1	<nnxnp>	nn	nn	nn	nn	np	np	np	nn	nn	np	nn	np	nn	nn	np	nn	nn	np	np	nn	nn	np	nn	nn	np	np	np	np	nn	nn	np	np	nn	np	nn	nn	nn	nn	np	nn	np	nn	np	nn	nn	np
AX-115681475	90.946	1	<nnxnp>	nn	nn	nn	nn	np	np	np	nn	nn	np	nn	np	nn	nn	np	nn	nn	np	np	nn	nn	np	nn	nn	np	np	np	np	nn	nn	np	np	nn	np	nn	nn	nn	nn	np	nn	np	nn	np	nn	nn	np
AX-115693501	90.946	1	<nnxnp>	np	np	np	np	nn	nn	nn	np	np	nn	np	nn	np	np	nn	np	np	nn	nn	np	np	nn	np	np	nn	nn	nn	nn	np	np	nn	nn	np	nn	np	np	np	np	nn	np	nn	np	nn	np	np	nn
AX-174113300	90.946	1	<nnxnp>	nn	nn	nn	nn	np	np	np	nn	nn	np	nn	np	nn	nn	np	nn	nn	np	np	nn	nn	np	nn	nn	np	np	np	np	nn	nn	np	np	nn	np	nn	nn	nn	nn	np	nn	np	nn	np	nn	nn	np
AX-174119812	90.946	1	<nnxnp>	nn	nn	nn	nn	np	np	np	nn	nn	np	nn	np	nn	nn	np	nn	nn	np	np	nn	nn	np	nn	nn	np	np	np	np	nn	nn	np	np	nn	np	nn	nn	nn	nn	np	nn	np	nn	np	nn	nn	np
AX-174124100	90.946	1	<nnxnp>	np	np	np	np	nn	nn	nn	np	np	nn	np	nn	np	np	nn	np	np	nn	nn	np	np	nn	np	np	nn	nn	nn	nn	np	np	nn	nn	np	nn	np	np	np	np	nn	np	nn	np	nn	np	np	nn
AX-174139139	90.946	1	<nnxnp>	np	np	np	np	nn	nn	nn	np	np	nn	np	nn	np	np	nn	np	np	nn	nn	np	np	nn	np	np	nn	nn	nn	nn	np	np	nn	nn	np	nn	np	np	np	np	nn	np	nn	np	nn	np	np	nn
AX-174140179	90.946	1	<nnxnp>	np	np	np	np	nn	nn	nn	np	np	nn	np	nn	np	np	nn	np	np	nn	nn	np	np	nn	np	np	nn	nn	nn	nn	np	np	nn	nn	np	nn	np	np	np	np	nn	np	nn	np	nn	np	np	nn
AX-174150887	90.946	1	<nnxnp>	np	np	np	np	nn	nn	nn	np	np	nn	np	nn	np	np	nn	np	np	nn	nn	np	np	nn	np	np	nn	nn	nn	nn	np	np	nn	nn	np	nn	np	np	np	np	nn	np	nn	np	nn	np	np	nn
AX-174162217	90.946	1	<nnxnp>	nn	nn	nn	nn	np	np	np	nn	nn	np	nn	np	nn	nn	np	nn	nn	np	np	nn	nn	np	nn	nn	np	np	np	np	nn	nn	np	np	nn	np	nn	nn	nn	nn	np	nn	np	nn	np	nn	nn	np
AX-174186137	90.946	1	<nnxnp>	nn	nn	nn	nn	np	np	np	nn	nn	np	nn	np	nn	nn	np	nn	nn	np	np	nn	nn	np	nn	nn	np	np	np	np	nn	nn	np	np	nn	np	nn	nn	nn	nn	np	nn	np	nn	np	nn	nn	np
AX-174192839	90.946	1	<nnxnp>	np	np	np	np	nn	nn	nn	np	np	nn	np	nn	np	np	nn	np	np	nn	nn	np	np	nn	np	np	nn	nn	nn	nn	np	np	nn	nn	np	nn	np	np	np	np	nn	np	nn	np	nn	np	np	nn
AX-174193098	90.946	1	<nnxnp>	nn	nn	nn	nn	np	np	np	nn	nn	np	nn	np	nn	nn	np	nn	nn	np	np	nn	nn	np	nn	nn	np	np	np	np	nn	nn	np	np	nn	np	nn	nn	nn	nn	np	nn	np	nn	np	nn	nn	np
AX-175074574	91.247	1	<lmxll>	ll	lm	lm	lm	ll	ll	lm	lm	lm	lm	ll	ll	lm	lm	lm	lm	lm	lm	lm	ll	ll	lm	ll	ll	ll	ll	lm	ll	lm	ll	ll	lm	lm	lm	ll	ll	lm	lm	ll	lm	lm	ll	lm	ll	lm	lm
AX-174177958	91.247	1	<lmxll>	ll	lm	lm	lm	ll	ll	lm	lm	lm	lm	ll	ll	lm	lm	lm	lm	lm	lm	lm	ll	ll	lm	ll	ll	ll	ll	lm	ll	lm	ll	ll	lm	lm	lm	ll	ll	lm	lm	ll	lm	lm	ll	lm	ll	lm	lm
AX-174152115	91.548	1	<hkxhk>	hh	hk	hk	hk	hk	hk	kk	hk	hk	kk	hh	hk	hk	hk	kk	hk	hk	kk	kk	hh	hh	kk	hh	hh	hk	hk	kk	hk	hk	hh	hk	kk	hk	kk	hh	hh	hk	hk	hk	hk	kk	hh	kk	hh	hk	kk
AX-174177730	93.171	1	<nnxnp>	nn	nn	nn	nn	np	np	np	nn	nn	np	nn	np	nn	nn	np	nn	nn	np	np	nn	nn	np	nn	nn	np	np	np	np	nn	nn	np	np	nn	np	nn	nn	nn	nn	np	nn	np	nn	np	nn	nn	np
AX-115666204	93.973	1	<hkxhk>	hh	hk	hk	hk	hk	hk	kk	hk	hk	kk	hh	hk	hk	hk	kk	hk	hk	kk	kk	hh	hh	kk	hh	hh	hk	hk	kk	hk	hk	hh	hk	kk	hk	kk	hh	hh	hk	hk	hk	hk	kk	hh	kk	hh	hk	kk
AX-174191406	93.973	1	<hkxhk>	kk	hk	hk	hk	hk	hk	hh	hk	hk	hh	kk	hk	hk	hk	hh	hk	hk	hh	hh	kk	kk	hh	kk	kk	hk	hk	hh	hk	hk	kk	hk	hh	hk	hh	kk	kk	hk	hk	hk	hk	hh	kk	hh	kk	hk	hh
AX-174194859	93.973	1	<hkxhk>	hh	hk	hk	hk	hk	hk	kk	hk	hk	kk	hh	hk	hk	hk	kk	hk	hk	kk	kk	hh	hh	kk	hh	hh	hk	hk	kk	hk	hk	hh	hk	kk	hk	kk	hh	hh	hk	hk	hk	hk	kk	hh	kk	hh	hk	kk
AX-174195961	93.973	1	<hkxhk>	kk	hk	hk	hk	hk	hk	hh	hk	hk	hh	kk	hk	hk	hk	hh	hk	hk	hh	hh	kk	kk	hh	kk	kk	hk	hk	hh	hk	hk	kk	hk	hh	hk	hh	kk	kk	hk	hk	hk	hk	hh	kk	hh	kk	hk	hh
AX-174211910	93.973	1	<hkxhk>	hh	hk	hk	hk	hk	hk	kk	hk	hk	kk	hh	hk	hk	hk	kk	hk	hk	kk	kk	hh	hh	kk	hh	hh	hk	hk	kk	hk	hk	hh	hk	kk	hk	kk	hh	hh	hk	hk	hk	hk	kk	hh	kk	hh	hk	kk
AX-174117188	93.973	1	<lmxll>	lm	ll	ll	ll	lm	lm	ll	ll	ll	ll	lm	lm	ll	ll	ll	ll	ll	ll	ll	lm	lm	ll	lm	lm	lm	lm	ll	lm	ll	lm	lm	ll	ll	ll	lm	lm	ll	ll	lm	ll	ll	lm	ll	lm	ll	ll
AX-174195238	93.973	1	<nnxnp>	nn	nn	nn	nn	np	np	np	nn	nn	np	nn	np	nn	nn	np	nn	nn	np	np	nn	nn	np	nn	nn	np	np	np	np	nn	nn	np	np	nn	np	nn	nn	nn	nn	np	nn	np	nn	np	nn	nn	np
AX-174171808	95.795	1	<hkxhk>	hk	kk	kk	kk	hh	hh	hk	kk	kk	hk	hk	hh	hk	kk	hk	kk	kk	hk	hk	hk	hk	hk	hk	hk	hh	hh	hk	hh	kk	hk	hh	hk	kk	hk	hk	hk	kk	kk	hh	kk	hk	hk	hk	hk	hk	hk
AX-174158103	95.795	1	<nnxnp>	nn	nn	nn	nn	np	np	np	nn	nn	np	nn	np	np	nn	np	nn	nn	np	np	nn	nn	np	nn	nn	np	np	np	np	nn	nn	np	np	nn	np	nn	nn	nn	nn	np	nn	np	nn	np	nn	nn	np
AX-174160739	95.795	1	<nnxnp>	nn	nn	nn	nn	np	np	np	nn	nn	np	nn	np	np	nn	np	nn	nn	np	np	nn	nn	np	nn	nn	np	np	np	np	nn	nn	np	np	nn	np	nn	nn	nn	nn	np	nn	np	nn	np	nn	nn	np
AX-174163560	95.795	1	<nnxnp>	nn	nn	nn	nn	np	np	np	nn	nn	np	nn	np	np	nn	np	nn	nn	np	np	nn	nn	np	nn	nn	np	np	np	np	nn	nn	np	np	nn	np	nn	nn	nn	nn	np	nn	np	nn	np	nn	nn	np
AX-174181509	95.795	1	<nnxnp>	nn	nn	nn	nn	np	np	np	nn	nn	np	nn	np	np	nn	np	nn	nn	np	np	nn	nn	np	nn	nn	np	np	np	np	nn	nn	np	np	nn	np	nn	nn	nn	nn	np	nn	np	nn	np	nn	nn	np
AX-115703573	95.795	1	<nnxnp>	nn	nn	nn	nn	np	np	np	nn	nn	np	nn	np	np	nn	np	nn	nn	np	np	nn	nn	np	nn	nn	np	np	np	np	nn	nn	np	np	nn	np	nn	nn	nn	nn	np	nn	np	nn	np	nn	nn	np
AX-174124372	95.795	1	<nnxnp>	nn	nn	nn	nn	np	np	np	nn	nn	np	nn	np	np	nn	np	nn	nn	np	np	nn	nn	np	nn	nn	np	np	np	np	nn	nn	np	np	nn	np	nn	nn	nn	nn	np	nn	np	nn	np	nn	nn	np
AX-174144263	95.795	1	<nnxnp>	nn	nn	nn	nn	np	np	np	nn	nn	np	nn	np	np	nn	np	nn	nn	np	np	nn	nn	np	nn	nn	np	np	np	np	nn	nn	np	np	nn	np	nn	nn	nn	nn	np	nn	np	nn	np	nn	nn	np
AX-174153676	95.795	1	<nnxnp>	nn	nn	nn	nn	np	np	np	nn	nn	np	nn	np	np	nn	np	nn	nn	np	np	nn	nn	np	nn	nn	np	np	np	np	nn	nn	np	np	nn	np	nn	nn	nn	nn	np	nn	np	nn	np	nn	nn	np
AX-174155794	95.795	1	<nnxnp>	nn	nn	nn	nn	np	np	np	nn	nn	np	nn	np	np	nn	np	nn	nn	np	np	nn	nn	np	nn	nn	np	np	np	np	nn	nn	np	np	nn	np	nn	nn	nn	nn	np	nn	np	nn	np	nn	nn	np
AX-174163541	95.795	1	<nnxnp>	nn	nn	nn	nn	np	np	np	nn	nn	np	nn	np	np	nn	np	nn	nn	np	np	nn	nn	np	nn	nn	np	np	np	np	nn	nn	np	np	nn	np	nn	nn	nn	nn	np	nn	np	nn	np	nn	nn	np
AX-174163546	95.795	1	<nnxnp>	nn	nn	nn	nn	np	np	np	nn	nn	np	nn	np	np	nn	np	nn	nn	np	np	nn	nn	np	nn	nn	np	np	np	np	nn	nn	np	np	nn	np	nn	nn	nn	nn	np	nn	np	nn	np	nn	nn	np
AX-115672932	97.264	1	<lmxll>	lm	ll	ll	ll	lm	lm	ll	ll	ll	ll	lm	lm	ll	ll	ll	ll	ll	ll	ll	lm	lm	ll	lm	lm	lm	lm	ll	lm	ll	ll	lm	ll	ll	ll	lm	lm	ll	ll	lm	ll	ll	lm	ll	lm	lm	ll
AX-174197043	97.264	1	<lmxll>	ll	lm	lm	lm	ll	ll	lm	lm	lm	lm	ll	ll	lm	lm	lm	lm	lm	lm	lm	ll	ll	lm	ll	ll	ll	ll	lm	ll	lm	lm	ll	lm	lm	lm	ll	ll	lm	lm	ll	lm	lm	ll	lm	ll	ll	lm
AX-115665845	97.264	1	<lmxll>	lm	ll	ll	ll	lm	lm	ll	ll	ll	ll	lm	lm	ll	ll	ll	ll	ll	ll	ll	lm	lm	ll	lm	lm	lm	lm	ll	lm	ll	ll	lm	ll	ll	ll	lm	lm	ll	ll	lm	ll	ll	lm	ll	lm	lm	ll
AX-174155524	97.264	1	<lmxll>	lm	ll	ll	ll	lm	lm	ll	ll	ll	ll	lm	lm	ll	ll	ll	ll	ll	ll	ll	lm	lm	ll	lm	lm	lm	lm	ll	lm	ll	ll	lm	ll	ll	ll	lm	lm	ll	ll	lm	ll	ll	lm	ll	lm	lm	ll
AX-174196302	97.862	1	<hkxhk>	hk	kk	kk	kk	hh	hh	hk	kk	kk	hk	hk	hh	hk	kk	hk	kk	kk	hk	hk	hk	hk	hk	hh	hk	hh	hh	hk	hh	kk	kk	hh	hk	kk	hk	hk	hk	kk	kk	hh	kk	hk	hk	hk	hk	hk	hk
AX-174200775	97.862	1	<nnxnp>	np	np	np	np	nn	nn	nn	np	np	nn	np	nn	nn	np	nn	np	np	nn	nn	np	np	nn	nn	np	nn	nn	nn	nn	np	np	nn	nn	np	nn	np	np	np	np	nn	np	nn	np	nn	np	np	nn
AX-174134452	98.712	1	<lmxll>	lm	ll	ll	ll	lm	lm	ll	ll	ll	ll	lm	lm	ll	ll	ll	ll	ll	ll	ll	lm	lm	ll	lm	lm	lm	lm	ll	lm	ll	ll	lm	ll	ll	ll	lm	lm	ll	ll	lm	ll	ll	lm	ll	lm	lm	ll
AX-115706344	99.952	1	<nnxnp>	nn	nn	nn	nn	np	np	np	nn	np	np	nn	np	np	nn	np	nn	nn	np	np	nn	nn	np	np	nn	np	np	np	np	nn	nn	np	np	nn	np	nn	nn	nn	nn	np	nn	np	nn	nn	nn	nn	np
AX-174114438	101.642	1	<lmxll>	ll	lm	ll	lm	ll	ll	lm	lm	lm	lm	ll	ll	lm	lm	lm	lm	lm	lm	lm	ll	ll	lm	ll	ll	ll	ll	lm	ll	lm	lm	ll	lm	lm	lm	ll	ll	lm	lm	ll	lm	lm	ll	lm	lm	ll	lm
AX-174193775	101.871	1	<hkxhk>	hk	hh	hk	hh	kk	kk	hk	hh	hk	hk	hk	kk	hk	hh	hk	hh	hh	hk	hk	hk	hk	hk	kk	hk	kk	hk	hk	kk	hh	hh	kk	hk	hh	hk	hk	hk	hh	hh	kk	hh	hk	hk	hh	hh	hk	hk
AX-174149976	102.409	1	<nnxnp>	np	np	np	np	nn	nn	nn	np	nn	nn	np	nn	nn	np	nn	np	np	nn	nn	np	np	nn	nn	np	nn	nn	nn	nn	np	np	nn	nn	np	nn	np	np	np	np	nn	np	nn	np	np	np	np	nn
AX-174156049	103.026	1	<hkxhk>	hk	hh	hk	hh	kk	kk	hk	hh	hk	hk	hk	kk	hk	hh	hk	hh	hh	hk	hk	hk	hk	hk	kk	hk	kk	hk	hk	kk	hh	hh	kk	hk	hh	hk	hk	hk	hh	hh	kk	hh	hk	hk	hh	hh	hk	hk
AX-174143730	103.073	1	<hkxhk>	hk	hh	hk	hh	kk	kk	hk	hh	hk	hk	hk	kk	hk	hh	hk	hh	hh	hk	hk	hk	hk	hk	kk	hk	kk	hk	hk	kk	hh	hh	kk	hk	hh	hk	hk	hk	hh	hh	kk	hh	hk	hk	hh	hh	hk	hk
AX-174137479	103.073	1	<nnxnp>	np	np	np	np	nn	nn	nn	np	nn	nn	np	nn	nn	np	nn	np	np	nn	nn	np	np	nn	nn	np	nn	np	nn	nn	np	np	nn	nn	np	nn	np	np	np	np	nn	np	nn	np	np	np	np	nn
AX-174198371	103.676	1	<nnxnp>	np	np	np	np	nn	nn	nn	np	nn	nn	np	nn	nn	np	nn	np	np	nn	nn	np	np	nn	nn	np	nn	nn	nn	nn	np	np	nn	nn	np	nn	np	np	np	np	nn	np	nn	np	np	np	np	nn
AX-174215083	103.676	1	<nnxnp>	nn	nn	nn	nn	np	np	np	nn	np	np	nn	np	np	nn	np	nn	nn	np	np	nn	nn	np	np	nn	np	np	np	np	nn	nn	np	np	nn	np	nn	nn	nn	nn	np	nn	np	nn	nn	nn	nn	np
AX-174135113	104.625	1	<lmxll>	lm	ll	lm	ll	lm	--	ll	ll	ll	ll	lm	lm	ll	ll	ll	ll	ll	ll	ll	lm	lm	ll	lm	lm	lm	lm	ll	lm	ll	ll	lm	ll	ll	ll	lm	lm	ll	ll	lm	ll	ll	lm	ll	ll	lm	ll
AX-174184487	104.625	1	<lmxll>	ll	lm	ll	lm	ll	ll	lm	lm	lm	lm	ll	ll	lm	lm	lm	lm	lm	lm	lm	ll	ll	lm	ll	ll	ll	ll	lm	ll	lm	lm	ll	lm	lm	lm	ll	ll	lm	lm	ll	lm	lm	ll	lm	lm	ll	lm
AX-115694368	106.178	1	<hkxhk>	kk	hh	kk	hk	hk	hk	hh	hk	hh	hh	kk	hk	hh	hk	hh	hk	hh	hh	hh	kk	kk	hh	hk	kk	hk	kk	hh	hk	hk	hk	hk	hh	hk	hh	kk	kk	hk	hk	hk	hk	hh	kk	hk	hk	kk	hh
AX-115694977	106.178	1	<hkxhk>	hk	hk	hk	hh	kk	kk	hk	hh	hk	hk	hk	kk	hk	hh	hk	hh	hk	hk	hk	hk	hk	hk	kk	hk	kk	hk	hk	kk	hh	hh	kk	hk	hh	hk	hk	hk	hh	hh	kk	hh	hk	hk	hh	hh	hk	hk
AX-174162040	106.178	1	<hkxhk>	hk	hk	hk	hh	kk	kk	hk	hh	hk	hk	hk	kk	hk	hh	hk	hh	hk	hk	hk	hk	hk	hk	kk	hk	kk	hk	hk	kk	hh	hh	kk	hk	hh	hk	hk	hk	hh	hh	kk	hh	hk	hk	hh	hh	hk	hk
AX-174149816	106.178	1	<lmxll>	ll	lm	ll	lm	ll	ll	lm	lm	lm	lm	ll	ll	lm	lm	lm	lm	lm	lm	lm	ll	ll	lm	ll	ll	ll	ll	lm	ll	lm	lm	ll	lm	lm	lm	ll	ll	lm	lm	ll	lm	lm	ll	lm	lm	ll	lm
AX-174158019	106.178	1	<nnxnp>	nn	np	nn	nn	np	np	np	nn	np	np	nn	np	np	nn	np	nn	np	np	np	nn	nn	np	np	nn	np	nn	np	np	nn	nn	np	np	nn	np	nn	nn	nn	nn	np	nn	np	nn	nn	nn	nn	np
AX-174201083	106.178	1	<nnxnp>	np	nn	np	np	nn	nn	nn	np	nn	nn	np	nn	nn	np	nn	np	nn	nn	nn	np	np	nn	nn	np	nn	np	nn	nn	np	np	nn	nn	np	nn	np	np	np	np	nn	np	nn	np	np	np	np	nn
AX-174201667	106.178	1	<nnxnp>	np	nn	np	np	nn	nn	nn	np	nn	nn	np	nn	nn	np	nn	np	nn	nn	nn	np	np	nn	nn	np	nn	np	nn	nn	np	np	nn	nn	np	nn	np	np	np	np	nn	np	nn	np	np	np	np	nn
AX-174180053	106.178	1	<nnxnp>	nn	np	nn	nn	np	np	np	nn	np	np	nn	np	np	nn	np	nn	np	np	np	nn	nn	np	np	nn	np	nn	np	np	nn	nn	np	np	nn	np	nn	nn	nn	nn	np	nn	np	nn	nn	nn	nn	np
AX-174126457	109.059	1	<lmxll>	ll	lm	ll	lm	ll	ll	lm	lm	lm	lm	ll	ll	lm	lm	lm	lm	lm	lm	lm	ll	ll	lm	ll	ll	ll	ll	lm	ll	lm	lm	ll	lm	lm	lm	ll	ll	lm	lm	ll	lm	lm	ll	lm	lm	--	lm
AX-174212518	109.059	1	<lmxll>	lm	ll	lm	ll	lm	lm	ll	ll	ll	ll	lm	lm	ll	ll	ll	ll	ll	ll	ll	lm	lm	ll	lm	lm	lm	lm	ll	lm	ll	ll	lm	ll	ll	ll	lm	lm	ll	ll	lm	ll	ll	lm	ll	ll	lm	ll
AX-174173122	111.941	1	<hkxhk>	hk	hk	hk	hk	hk	hh	hk	kk	hk	hk	hk	hh	hk	hk	hk	kk	hk	hk	kk	hk	hk	hk	hh	hk	hh	hk	hk	hh	kk	hk	hh	hk	kk	hk	hk	hk	kk	kk	hh	kk	hk	hk	kk	kk	hk	hk
AX-174184911	111.941	1	<hkxhk>	hk	hk	hk	hk	hk	kk	hk	hh	hk	hk	hk	kk	hk	hk	hk	hh	hk	hk	hh	hk	hk	hk	kk	hk	kk	hk	hk	kk	hh	hk	kk	hk	hh	hk	hk	hk	hh	hh	kk	hh	hk	hk	hh	hh	hk	hk
AX-174186160	111.941	1	<hkxhk>	hk	hk	hk	hk	hk	hh	hk	kk	hk	hk	hk	hh	hk	hk	hk	kk	hk	hk	kk	hk	hk	hk	hh	hk	hh	hk	hk	hh	kk	hk	hh	hk	kk	hk	hk	hk	kk	kk	hh	kk	hk	hk	kk	kk	hk	hk
AX-174187460	111.941	1	<lmxll>	ll	lm	ll	ll	ll	ll	lm	lm	lm	lm	ll	ll	lm	lm	lm	lm	lm	lm	lm	ll	ll	lm	ll	ll	ll	ll	lm	ll	lm	lm	ll	lm	lm	lm	ll	ll	lm	lm	ll	lm	lm	ll	lm	lm	ll	lm
AX-174185829	111.941	1	<lmxll>	lm	ll	lm	lm	lm	lm	ll	ll	ll	ll	lm	lm	ll	ll	ll	ll	ll	ll	ll	lm	lm	ll	lm	lm	lm	lm	ll	lm	ll	ll	lm	ll	ll	ll	lm	lm	ll	ll	lm	ll	ll	lm	ll	ll	lm	ll
AX-174155680	111.941	1	<nnxnp>	np	nn	np	np	np	nn	nn	np	nn	nn	np	nn	nn	nn	nn	np	nn	nn	np	np	np	nn	nn	np	nn	np	nn	nn	np	nn	nn	nn	np	nn	np	np	np	np	nn	np	nn	np	np	np	np	nn
AX-174144449	116.997	1	<nnxnp>	np	nn	np	nn	np	nn	nn	np	nn	nn	np	nn	nn	nn	nn	np	nn	nn	np	np	np	nn	nn	np	nn	np	nn	nn	np	nn	nn	np	np	nn	np	np	np	np	nn	np	nn	np	np	np	np	nn
AX-174162928	116.997	1	<nnxnp>	np	nn	np	nn	np	nn	nn	np	nn	nn	np	nn	nn	nn	nn	np	nn	nn	np	np	np	nn	nn	np	nn	np	nn	nn	np	nn	nn	np	np	nn	np	np	np	np	nn	np	nn	np	np	np	np	nn
AX-174138073	116.997	1	<nnxnp>	np	nn	np	nn	np	nn	nn	np	nn	nn	np	nn	nn	nn	nn	np	nn	nn	np	np	np	nn	nn	np	nn	np	nn	nn	np	nn	nn	np	np	nn	np	np	np	np	nn	np	nn	np	np	np	np	nn
AX-174181107	116.997	1	<nnxnp>	np	nn	np	nn	np	nn	nn	np	nn	nn	np	nn	nn	nn	nn	np	nn	nn	np	np	np	nn	nn	np	nn	np	nn	nn	np	nn	nn	np	np	nn	np	np	np	np	nn	np	nn	np	np	np	np	nn
AX-174208912	116.997	1	<nnxnp>	np	nn	np	nn	np	nn	nn	np	nn	nn	np	nn	nn	nn	nn	np	nn	nn	np	np	np	nn	nn	np	nn	np	nn	nn	np	nn	nn	np	np	nn	np	np	np	np	nn	np	nn	np	np	np	np	nn
AX-174185903	118.214	1	<hkxhk>	hk	hk	hk	kk	hh	kk	hk	hh	hk	hh	hk	kk	hk	hk	hk	hh	hk	hk	hh	hk	hk	hk	kk	hk	kk	hh	hk	kk	hh	hk	kk	hh	hh	hk	hh	hk	hh	hh	kk	hh	kk	hk	hh	hh	hk	hk
AX-115692992	118.214	1	<nnxnp>	np	nn	np	nn	np	nn	nn	np	nn	np	np	nn	nn	nn	nn	np	nn	nn	np	np	np	nn	nn	np	nn	np	nn	nn	np	nn	nn	np	np	nn	np	np	np	np	nn	np	nn	np	np	np	np	nn
AX-174127038	120.036	1	<hkxhk>	hk	hk	hk	kk	hh	kk	hk	hh	hk	hh	hk	kk	hk	hk	hk	hh	hk	hk	hh	hk	hk	hk	kk	kk	kk	hh	hk	kk	hh	hk	kk	hh	hh	hk	hh	hk	hh	hh	kk	hh	kk	hk	hh	hh	hk	hk
AX-174175490	120.036	1	<hkxhk>	hk	hk	hk	hh	kk	hh	hk	kk	hk	kk	hk	hh	hk	hk	hk	kk	hk	hk	kk	hk	hk	hk	hh	hh	hh	kk	hk	hh	kk	hk	hh	kk	kk	hk	kk	hk	kk	kk	hh	kk	hh	hk	kk	kk	hk	hk
AX-174147703	120.036	1	<lmxll>	lm	ll	lm	lm	ll	lm	ll	ll	ll	ll	lm	lm	ll	ll	ll	ll	ll	ll	ll	lm	lm	ll	lm	lm	lm	ll	ll	lm	ll	ll	lm	ll	ll	ll	ll	lm	ll	ll	lm	ll	lm	lm	ll	ll	lm	ll
AX-174207018	120.036	1	<lmxll>	lm	ll	lm	lm	ll	lm	ll	ll	ll	ll	lm	lm	ll	ll	ll	ll	ll	ll	ll	lm	lm	ll	lm	lm	lm	ll	ll	lm	ll	ll	lm	ll	ll	ll	ll	lm	ll	ll	lm	ll	lm	lm	ll	ll	lm	ll
AX-115703425	120.036	1	<nnxnp>	np	nn	np	nn	np	nn	nn	np	nn	np	np	nn	nn	nn	nn	np	nn	nn	np	np	np	nn	nn	nn	nn	np	nn	nn	np	nn	nn	np	np	nn	np	np	np	np	nn	np	nn	np	np	np	np	nn
AX-153654784	120.036	1	<nnxnp>	nn	np	nn	np	nn	np	np	nn	np	nn	nn	np	np	np	np	nn	np	np	nn	nn	nn	np	np	np	np	nn	np	np	nn	np	np	nn	nn	np	nn	nn	nn	nn	np	nn	np	nn	nn	nn	nn	np
AX-174173773	120.036	1	<nnxnp>	nn	np	nn	np	nn	np	np	nn	np	nn	nn	np	np	np	np	nn	np	np	nn	nn	nn	np	np	np	np	nn	np	np	nn	np	np	nn	nn	np	nn	nn	nn	nn	np	nn	np	nn	nn	nn	nn	np
AX-174134507	121.565	1	<nnxnp>	nn	np	nn	np	nn	np	np	nn	np	nn	nn	np	np	np	np	nn	np	np	nn	nn	nn	np	np	np	np	nn	np	np	nn	np	np	nn	nn	np	nn	nn	nn	nn	np	nn	np	nn	nn	nn	nn	np
AX-115697077	123.094	1	<hkxhk>	hk	hk	hk	kk	hh	kk	hk	hh	kk	hh	hk	kk	hk	hk	hk	hh	hk	hk	hh	hk	hk	hk	kk	kk	kk	hh	hk	kk	hh	hk	kk	hh	hh	hk	hh	hk	hh	hk	kk	hh	kk	hk	hh	hh	hk	kk
AX-174137191	123.094	1	<nnxnp>	np	nn	np	nn	np	nn	nn	np	nn	np	np	nn	nn	nn	nn	np	nn	nn	np	np	np	nn	nn	nn	nn	np	nn	nn	np	nn	nn	np	np	nn	np	np	np	np	nn	np	nn	np	np	np	np	nn
AX-174129110	123.094	1	<nnxnp>	np	nn	np	nn	np	nn	nn	np	nn	np	np	nn	nn	nn	nn	np	nn	nn	np	np	np	nn	nn	nn	nn	np	nn	nn	np	nn	nn	np	np	nn	np	np	np	np	nn	np	nn	np	np	np	np	nn
AX-174203906	124.904	1	<hkxhk>	hk	hk	hk	hh	kk	hh	hk	kk	hh	kk	hk	hh	hk	hk	hk	kk	hk	hk	kk	hk	hk	hk	hh	hh	hh	kk	hk	hh	kk	hk	hh	kk	kk	hk	kk	hk	kk	hk	hh	kk	hh	hk	kk	kk	hk	hh
AX-174209385	124.915	1	<hkxhk>	hk	hk	hk	kk	hh	kk	hk	hh	kk	hh	hk	kk	hk	hk	hk	hh	hk	hk	hh	hk	hk	hk	kk	kk	kk	hh	hk	kk	hh	hk	kk	hh	hh	hk	hh	hk	hh	hk	kk	hh	kk	hk	hh	hh	hk	kk
AX-174213032	124.915	1	<nnxnp>	nn	np	nn	np	nn	np	np	nn	np	nn	nn	np	np	np	np	nn	np	np	nn	nn	nn	np	np	np	np	nn	np	np	nn	np	np	nn	nn	np	nn	nn	nn	nn	np	nn	np	nn	nn	nn	nn	np
AX-174144982	124.915	1	<nnxnp>	np	nn	np	nn	np	nn	nn	np	nn	np	np	nn	nn	nn	nn	np	nn	nn	np	np	np	nn	nn	nn	nn	np	nn	nn	np	nn	nn	np	np	nn	np	np	np	np	nn	np	nn	np	np	np	np	nn
AX-174133846	125.518	1	<lmxll>	lm	ll	lm	lm	ll	lm	ll	ll	lm	ll	lm	lm	ll	ll	ll	ll	ll	ll	ll	lm	lm	ll	lm	lm	lm	ll	ll	lm	ll	ll	lm	ll	ll	ll	ll	lm	ll	lm	lm	ll	lm	lm	ll	ll	lm	lm
AX-174146734	125.518	1	<lmxll>	lm	ll	lm	lm	ll	lm	ll	ll	lm	ll	lm	lm	ll	ll	ll	ll	ll	ll	ll	lm	lm	ll	lm	lm	lm	ll	ll	lm	ll	ll	lm	ll	ll	ll	ll	lm	ll	lm	lm	ll	lm	lm	ll	ll	lm	lm
AX-174170069	125.518	1	<lmxll>	lm	ll	lm	lm	ll	lm	ll	ll	lm	ll	lm	lm	ll	ll	ll	ll	ll	ll	ll	lm	lm	ll	lm	lm	lm	ll	ll	lm	ll	ll	lm	ll	ll	ll	ll	lm	ll	lm	lm	ll	lm	lm	ll	ll	lm	lm
AX-174193748	125.819	1	<nnxnp>	nn	np	nn	np	nn	np	np	nn	np	nn	nn	np	np	np	np	nn	np	np	nn	nn	nn	np	np	np	np	nn	np	np	nn	np	np	nn	nn	np	nn	nn	nn	nn	np	nn	np	nn	nn	nn	nn	np
AX-174160550	125.819	1	<nnxnp>	np	nn	np	nn	np	nn	nn	np	nn	np	np	nn	nn	nn	nn	np	nn	nn	np	np	np	nn	nn	nn	nn	np	nn	nn	np	nn	nn	np	np	nn	np	np	np	np	nn	np	nn	np	np	np	np	nn
AX-174165091	125.819	1	<nnxnp>	nn	np	nn	np	nn	np	np	nn	np	nn	nn	np	np	np	np	nn	np	np	nn	nn	nn	np	np	np	np	nn	np	np	nn	np	np	nn	nn	np	nn	nn	nn	nn	np	nn	np	nn	nn	nn	nn	np
AX-174196635	126.12	1	<lmxll>	ll	lm	ll	ll	lm	ll	lm	lm	ll	lm	ll	lm	lm	lm	lm	lm	lm	lm	lm	ll	ll	lm	ll	ll	ll	lm	lm	ll	lm	lm	ll	lm	lm	lm	lm	ll	lm	ll	ll	lm	ll	ll	lm	lm	ll	ll
AX-174181276	126.723	1	<hkxhk>	hk	hk	hk	hh	kk	hh	hk	kk	hh	kk	hk	hh	hk	hk	hk	kk	hk	hk	kk	hk	hk	hk	hh	hh	hh	kk	hk	hh	kk	hk	hh	kk	kk	hk	kk	hk	kk	hk	hh	kk	hh	hk	kk	kk	hk	hh
AX-174184166	126.723	1	<lmxll>	lm	ll	lm	lm	ll	lm	ll	ll	lm	ll	lm	lm	ll	ll	ll	ll	ll	ll	ll	lm	lm	ll	lm	lm	lm	ll	ll	lm	ll	ll	lm	ll	ll	ll	ll	lm	ll	lm	lm	ll	lm	lm	ll	ll	lm	lm
AX-174212495	126.723	1	<lmxll>	lm	ll	lm	lm	ll	lm	ll	ll	lm	ll	lm	lm	ll	ll	ll	ll	ll	ll	ll	lm	lm	ll	lm	lm	lm	ll	ll	lm	ll	ll	lm	ll	ll	ll	ll	lm	ll	lm	lm	ll	lm	lm	ll	ll	lm	lm
AX-115685102	126.723	1	<lmxll>	lm	ll	lm	lm	ll	lm	ll	ll	lm	ll	lm	lm	ll	ll	ll	ll	ll	ll	ll	lm	lm	ll	lm	lm	lm	ll	ll	lm	ll	ll	lm	ll	ll	ll	ll	lm	ll	lm	lm	ll	lm	lm	ll	ll	lm	lm
AX-174165599	127.764	1	<nnxnp>	np	nn	np	nn	np	nn	nn	np	nn	np	np	nn	nn	nn	nn	np	nn	nn	np	np	np	nn	nn	nn	nn	np	nn	nn	np	nn	nn	np	np	nn	np	np	np	np	nn	np	nn	np	np	np	np	nn
AX-174183313	127.764	1	<nnxnp>	np	nn	np	nn	np	nn	nn	np	nn	np	np	nn	nn	nn	nn	np	nn	nn	np	np	np	nn	nn	nn	nn	np	nn	nn	np	nn	nn	np	np	nn	np	np	np	np	nn	np	nn	np	np	np	np	nn
AX-174210140	127.764	1	<nnxnp>	np	nn	np	nn	np	nn	nn	np	nn	np	np	nn	nn	nn	nn	np	nn	nn	np	np	np	nn	nn	nn	nn	np	nn	nn	np	nn	nn	np	np	nn	np	np	np	np	nn	np	nn	np	np	np	np	nn
AX-174155748	129.144	1	<hkxhk>	hk	hk	hk	kk	hh	kk	hk	hh	kk	hh	hk	kk	hk	hk	hk	hh	hk	hk	hh	hk	hk	hk	kk	hk	hk	hh	hk	kk	hh	hk	kk	hh	hh	hk	hh	hk	hh	hk	kk	hh	kk	hk	hh	hh	hk	kk
AX-115703532	129.629	1	<lmxll>	lm	ll	lm	lm	ll	lm	ll	ll	lm	ll	lm	lm	ll	ll	ll	ll	ll	ll	ll	lm	lm	ll	lm	lm	ll	ll	ll	lm	ll	ll	lm	ll	ll	ll	ll	lm	ll	lm	lm	ll	lm	lm	ll	ll	lm	lm
AX-153645374	130.346	1	<hkxhk>	hk	hk	hk	hh	kk	hh	hk	kk	hh	kk	hk	hh	hk	hk	hk	kk	hk	hk	kk	hk	hk	hk	hh	hk	hk	kk	hk	hh	kk	hk	hh	kk	kk	hk	kk	hk	kk	hk	hh	kk	hh	hk	kk	kk	hk	hh
AX-174161375	130.346	1	<nnxnp>	np	nn	np	nn	np	nn	nn	np	nn	np	np	nn	nn	nn	nn	np	nn	nn	np	np	np	nn	nn	nn	nn	np	nn	nn	np	nn	nn	np	np	nn	np	np	np	np	nn	np	nn	np	np	np	np	nn
AX-174165058	130.346	1	<nnxnp>	nn	np	nn	np	nn	np	np	nn	np	nn	nn	np	np	np	np	nn	np	np	nn	nn	nn	np	np	np	np	nn	np	np	nn	np	np	nn	nn	np	nn	nn	nn	nn	np	nn	np	nn	nn	nn	nn	np
AX-174178734	130.346	1	<nnxnp>	np	nn	np	nn	np	nn	nn	np	nn	np	np	nn	nn	nn	nn	np	nn	nn	np	np	np	nn	nn	nn	nn	np	nn	nn	np	nn	nn	np	np	nn	np	np	np	np	nn	np	nn	np	np	np	np	nn
AX-174181394	135.506	1	<lmxll>	ll	lm	ll	ll	lm	ll	lm	lm	ll	lm	ll	ll	lm	lm	lm	lm	lm	lm	lm	ll	ll	lm	ll	lm	lm	lm	lm	ll	lm	lm	ll	lm	lm	lm	lm	ll	lm	ll	ll	lm	ll	ll	lm	lm	ll	ll
AX-174195817	135.506	1	<nnxnp>	nn	np	nn	np	nn	np	nn	nn	np	nn	nn	np	np	np	np	nn	np	np	nn	nn	nn	np	np	np	np	nn	nn	np	nn	np	np	nn	nn	nn	nn	nn	nn	nn	np	nn	np	np	nn	nn	nn	np
AX-174182307	140.667	1	<hkxhk>	hk	hk	hk	kk	hh	kk	hk	hh	kk	hh	hk	kk	hk	hk	hk	hh	hk	hk	hh	hk	hk	hk	kk	hk	hk	hh	hk	kk	hh	hk	kk	hh	hh	hk	hh	hk	hh	hk	kk	hh	kk	hk	hh	hh	hk	kk
AX-174186822	140.667	1	<hkxhk>	hh	kk	hh	hk	hk	hk	kk	hk	hk	hk	hh	hk	kk	kk	kk	hk	kk	kk	hk	hh	hh	kk	hk	kk	kk	hk	kk	hk	hk	kk	hk	hk	hk	kk	hk	hh	hk	hh	hk	hk	hk	hh	hk	hk	hh	hk
AX-174162812	140.667	1	<nnxnp>	nn	np	nn	np	nn	np	np	nn	np	nn	nn	np	np	np	np	nn	np	np	nn	nn	nn	np	np	np	np	nn	np	np	nn	np	np	nn	nn	np	nn	nn	nn	nn	np	nn	np	nn	nn	nn	nn	np
AX-174155886	141.302	1	<hkxhk>	hh	kk	hh	hk	hk	hk	kk	hk	hk	hk	hh	hk	kk	kk	kk	hk	kk	kk	hk	hh	hh	kk	hk	kk	kk	hk	kk	hk	hk	kk	hk	hk	hk	kk	hk	hh	hk	hh	hk	hk	hk	hh	hk	hk	hh	hk
AX-174165044	141.864	1	<hkxhk>	hh	kk	hh	hk	hk	hk	kk	hk	hk	hk	hh	hk	kk	kk	kk	hk	kk	kk	hk	hh	hh	kk	hk	kk	kk	hk	kk	hk	hk	kk	hk	hk	hk	kk	hk	hh	hk	hh	hk	hk	hk	hh	hk	hk	hh	hk
AX-174123273	141.864	1	<nnxnp>	np	nn	np	nn	np	nn	nn	np	nn	np	np	nn	nn	nn	nn	np	nn	nn	np	np	np	nn	nn	nn	nn	np	nn	nn	np	nn	nn	np	np	nn	np	np	np	np	nn	np	nn	np	np	np	np	nn
AX-174198811	141.864	1	<nnxnp>	nn	np	nn	np	nn	np	np	nn	np	nn	nn	np	np	np	np	nn	np	np	nn	nn	nn	np	np	np	np	nn	np	np	nn	np	np	nn	nn	np	nn	nn	nn	nn	np	nn	np	nn	nn	nn	nn	np
AX-174186236	145.35	1	<lmxll>	lm	ll	lm	lm	ll	ll	ll	ll	lm	ll	lm	lm	ll	ll	lm	ll	ll	ll	ll	lm	lm	ll	lm	ll	ll	ll	ll	lm	ll	ll	lm	ll	ll	ll	ll	lm	ll	lm	ll	ll	lm	lm	ll	ll	lm	lm
AX-174209106	145.35	1	<lmxll>	ll	lm	ll	ll	lm	lm	lm	lm	ll	lm	ll	ll	lm	lm	ll	lm	lm	lm	lm	ll	ll	lm	ll	lm	lm	lm	lm	ll	lm	lm	ll	lm	lm	lm	lm	ll	lm	ll	lm	lm	ll	ll	lm	lm	ll	ll
AX-115726522	146.189	1	<hkxhk>	kk	hh	kk	hk	hk	hh	hh	hk	hk	hk	kk	hk	hh	hh	hk	hk	hh	hh	hk	kk	kk	hh	hk	hh	hh	hk	hh	hk	hk	hh	hk	hk	hk	hh	hk	kk	hk	kk	hh	hk	hk	hk	hk	hk	kk	hk
AX-115734975	146.189	1	<nnxnp>	np	nn	np	nn	np	nn	nn	np	nn	np	np	nn	nn	nn	nn	np	nn	nn	np	np	np	nn	nn	nn	nn	np	nn	nn	np	nn	nn	np	np	nn	np	np	np	np	nn	np	nn	np	np	np	np	nn
AX-174113261	146.189	1	<nnxnp>	nn	np	nn	np	nn	np	np	nn	np	nn	nn	np	np	np	np	nn	np	np	nn	nn	nn	np	np	np	np	nn	np	np	nn	np	np	nn	nn	np	nn	nn	nn	nn	np	nn	np	nn	nn	nn	nn	np
AX-174115803	151.86	1	<hkxhk>	hk	hk	hk	kk	hh	kk	hk	hh	kk	hh	hk	kk	hk	hk	kk	hh	hk	hk	hh	hk	hk	hk	kk	hk	hk	hh	hk	kk	hh	hk	kk	hh	hh	hk	hh	hk	hh	hk	kk	hh	kk	hk	hh	hh	hk	kk
AX-174129472	152.471	1	<nnxnp>	nn	np	nn	np	nn	np	nn	nn	np	nn	nn	np	np	np	np	nn	np	np	nn	nn	nn	np	np	np	np	nn	nn	np	nn	np	np	nn	nn	np	nn	nn	nn	nn	np	nn	np	np	nn	nn	nn	np
AX-153643243	153.076	1	<hkxhk>	hk	hk	hk	hh	kk	hh	hk	kk	hh	kk	hk	hh	hk	hk	hh	kk	hk	hk	kk	hk	hk	hk	hh	hk	hk	kk	hk	hh	kk	hk	hh	kk	kk	hk	kk	hk	kk	hk	hh	kk	hh	hk	kk	kk	hk	hh
AX-174198705	153.076	1	<nnxnp>	np	nn	np	nn	np	nn	np	np	nn	np	np	nn	nn	nn	nn	np	nn	nn	np	np	np	nn	nn	nn	nn	np	nn	nn	np	nn	nn	np	np	nn	np	np	np	np	nn	np	nn	nn	np	np	np	nn
AX-174185176	153.076	1	<nnxnp>	nn	np	nn	np	nn	np	nn	nn	np	nn	nn	np	np	np	np	nn	np	np	nn	nn	nn	np	np	np	np	nn	np	np	nn	np	np	nn	nn	np	nn	nn	nn	nn	np	nn	np	np	nn	nn	nn	np
AX-174162305	157.451	1	<lmxll>	ll	lm	ll	ll	lm	lm	lm	lm	ll	lm	ll	ll	lm	lm	ll	lm	lm	lm	lm	ll	ll	lm	ll	lm	lm	lm	lm	ll	lm	lm	ll	lm	lm	lm	lm	ll	lm	ll	lm	lm	ll	ll	lm	lm	ll	ll
AX-115703414	158.135	1	<hkxhk>	hk	hk	hk	hh	kk	hk	kk	kk	hh	kk	hk	hh	hk	hk	hh	kk	hk	hk	kk	hk	hk	hk	hh	hk	hk	kk	hk	hh	kk	hk	hh	kk	kk	hk	kk	hk	kk	hk	hk	kk	hh	hh	kk	kk	hk	hh
AX-174186900	158.135	1	<lmxll>	ll	lm	ll	ll	lm	lm	lm	lm	ll	lm	ll	ll	lm	lm	ll	lm	lm	lm	lm	ll	ll	lm	ll	lm	lm	lm	lm	ll	lm	lm	ll	lm	lm	lm	lm	ll	lm	ll	lm	lm	ll	ll	lm	lm	ll	ll
AX-174140038	158.135	1	<nnxnp>	nn	np	nn	np	nn	np	nn	nn	np	nn	nn	np	np	np	np	nn	np	np	nn	nn	nn	np	np	np	np	nn	np	np	nn	np	np	nn	nn	np	nn	nn	nn	nn	np	nn	np	np	nn	nn	nn	np
AX-174196482	158.135	1	<nnxnp>	nn	np	nn	np	nn	np	nn	nn	np	nn	nn	np	np	np	np	nn	np	np	nn	nn	nn	np	np	np	np	nn	np	np	nn	np	np	nn	nn	np	nn	nn	nn	nn	np	nn	np	np	nn	nn	nn	np
AX-174176729	158.135	1	<nnxnp>	nn	np	nn	np	nn	np	nn	nn	np	nn	nn	np	np	np	np	nn	np	np	nn	nn	nn	np	np	np	np	nn	np	np	nn	np	np	nn	nn	np	nn	nn	nn	nn	np	nn	np	np	nn	nn	nn	np
AX-174145327	159.027	1	<lmxll>	lm	ll	lm	lm	ll	ll	ll	ll	lm	ll	lm	lm	ll	ll	lm	ll	ll	ll	ll	lm	lm	ll	lm	ll	ll	ll	ll	lm	ll	ll	lm	ll	ll	ll	ll	lm	ll	lm	ll	ll	lm	lm	ll	ll	lm	lm
AX-174186690	159.92	1	<lmxll>	lm	ll	lm	lm	ll	ll	ll	ll	lm	ll	lm	lm	ll	ll	lm	ll	ll	ll	ll	lm	lm	ll	lm	ll	ll	ll	ll	lm	ll	ll	lm	ll	ll	ll	ll	lm	ll	lm	ll	ll	lm	lm	ll	ll	lm	lm
AX-174187065	163.625	1	<lmxll>	ll	lm	ll	ll	lm	lm	ll	lm	ll	lm	ll	ll	lm	lm	ll	lm	lm	lm	lm	ll	ll	lm	lm	lm	lm	lm	lm	ll	lm	lm	lm	lm	lm	lm	lm	ll	lm	ll	lm	lm	ll	ll	lm	lm	ll	ll
AX-174204731	163.691	1	<hkxhk>	hh	kk	hh	hk	hk	kk	hh	hk	hk	hk	hh	hk	kk	kk	hk	hk	kk	kk	hk	hh	hh	kk	kk	kk	kk	hk	hk	hk	hk	kk	kk	hk	hk	hk	hk	hh	hk	hh	kk	hk	hk	hk	hk	hk	hh	hk
AX-115709611	163.795	1	<lmxll>	lm	ll	lm	lm	ll	ll	lm	ll	lm	ll	lm	lm	ll	ll	lm	ll	ll	ll	ll	lm	lm	ll	ll	ll	ll	ll	ll	lm	ll	ll	ll	ll	ll	ll	ll	lm	ll	lm	ll	ll	lm	lm	ll	ll	lm	lm
AX-115706867	168.009	1	<nnxnp>	np	nn	np	nn	np	nn	np	np	nn	np	np	nn	nn	nn	nn	np	nn	nn	np	np	np	nn	nn	nn	nn	np	nn	nn	np	nn	nn	np	np	nn	np	np	np	np	nn	np	nn	nn	np	np	np	nn
AX-174142703	168.009	1	<nnxnp>	nn	np	nn	np	nn	np	nn	nn	np	nn	nn	np	np	np	np	nn	np	np	nn	nn	nn	np	np	np	np	nn	np	np	nn	np	np	nn	nn	np	nn	nn	nn	nn	np	nn	np	np	nn	nn	nn	np
AX-174148859	168.009	1	<nnxnp>	np	nn	np	nn	np	nn	np	np	nn	np	np	nn	nn	nn	nn	np	nn	nn	np	np	np	nn	nn	nn	nn	np	nn	nn	np	nn	nn	np	np	nn	np	np	np	np	nn	np	nn	nn	np	np	np	nn
AX-174153909	168.04	1	<hkxhk>	kk	hh	kk	hk	hk	hh	kk	hk	hk	hk	kk	hk	hh	hh	hk	hk	hh	hh	hk	kk	kk	hh	hh	hh	hh	hk	hk	hk	hk	hh	hh	hk	hk	hh	hk	kk	hk	kk	hh	hk	hk	hk	hk	hk	kk	hk
AX-174125819	168.078	1	<nnxnp>	nn	np	nn	np	nn	np	nn	nn	np	nn	nn	np	np	np	np	nn	np	np	nn	nn	nn	np	np	np	np	nn	np	np	nn	np	np	nn	nn	np	nn	nn	nn	nn	np	nn	np	np	nn	nn	nn	np
AX-174185558	172.802	1	<lmxll>	ll	lm	ll	ll	lm	lm	ll	lm	ll	lm	lm	ll	lm	lm	ll	lm	lm	lm	lm	ll	ll	lm	lm	lm	lm	lm	lm	ll	lm	lm	lm	lm	lm	lm	lm	ll	lm	ll	lm	lm	ll	ll	lm	lm	ll	ll
AX-174153392	172.802	1	<lmxll>	ll	lm	ll	ll	lm	lm	ll	lm	ll	lm	lm	ll	lm	lm	ll	lm	lm	lm	lm	ll	ll	lm	lm	lm	lm	lm	lm	ll	lm	lm	lm	lm	lm	lm	lm	ll	lm	ll	lm	lm	ll	ll	lm	lm	ll	ll
AX-115707122	177.601	1	<hkxhk>	hk	kk	hh	hk	hk	kk	hh	hk	hk	hk	hk	hk	kk	kk	hk	hk	hk	kk	hk	hh	hh	kk	kk	kk	kk	hk	hk	hk	hk	hk	kk	hk	hk	hk	hk	hh	hk	hh	kk	hk	hh	hk	hk	hk	hk	hk
AX-174133608	177.601	1	<hkxhk>	hh	hk	hk	hh	kk	hk	hk	kk	hh	kk	kk	hh	hk	hk	hh	kk	hh	hk	kk	hk	hk	hk	hk	hk	hk	kk	kk	hh	kk	hh	hk	kk	kk	kk	kk	hk	kk	hk	hk	kk	hk	hh	kk	kk	hh	hh
AX-174190353	177.601	1	<hkxhk>	kk	hk	hk	kk	hh	hk	hk	hh	kk	hh	hh	kk	hk	hk	kk	hh	kk	hk	hh	hk	hk	hk	hk	hk	hk	hh	hh	kk	hh	kk	hk	hh	hh	hh	hh	hk	hh	hk	hk	hh	hk	kk	hh	hh	kk	kk
AX-174178975	177.601	1	<lmxll>	lm	ll	lm	lm	ll	ll	lm	ll	lm	ll	ll	lm	ll	ll	lm	ll	lm	ll	ll	lm	lm	ll	ll	ll	ll	ll	ll	lm	ll	lm	ll	ll	ll	ll	ll	lm	ll	lm	ll	ll	lm	lm	ll	ll	lm	lm
AX-174178474	177.601	1	<nnxnp>	nn	nn	np	nn	np	nn	np	np	nn	np	np	nn	nn	nn	nn	np	nn	nn	np	np	np	nn	nn	nn	nn	np	np	nn	np	nn	nn	np	np	np	np	np	np	np	nn	np	np	nn	np	np	nn	nn
AX-115701916	177.601	1	<nnxnp>	np	np	nn	np	nn	np	nn	nn	np	nn	nn	np	np	np	np	nn	np	np	nn	nn	nn	np	np	np	np	nn	nn	np	nn	np	np	nn	nn	nn	nn	nn	nn	nn	np	nn	nn	np	nn	nn	np	np
AX-115717851	177.601	1	<nnxnp>	np	np	nn	np	nn	np	nn	nn	np	nn	nn	np	np	np	np	nn	np	np	nn	nn	nn	np	np	np	np	nn	nn	np	nn	np	np	nn	nn	nn	nn	nn	nn	nn	np	nn	nn	np	nn	nn	np	np
AX-174195608	177.601	1	<nnxnp>	np	np	nn	np	nn	np	nn	nn	np	nn	nn	np	np	np	np	nn	np	np	nn	nn	nn	np	np	np	np	nn	nn	np	nn	np	np	nn	nn	nn	nn	nn	nn	nn	np	nn	nn	np	nn	nn	np	np
AX-174213653	177.601	1	<nnxnp>	np	np	nn	np	nn	np	nn	nn	np	nn	nn	np	np	np	np	nn	np	np	nn	nn	nn	np	np	np	np	nn	nn	np	nn	np	np	nn	nn	nn	nn	nn	nn	nn	np	nn	nn	np	nn	nn	np	np
AX-115694576	181.306	1	<nnxnp>	np	np	nn	np	nn	np	nn	nn	np	nn	nn	np	np	np	np	nn	np	np	nn	nn	nn	np	np	np	np	nn	nn	np	nn	np	np	nn	nn	nn	nn	nn	nn	nn	np	nn	nn	np	nn	nn	np	np
AX-174120561	181.306	1	<nnxnp>	nn	nn	np	nn	np	nn	np	np	nn	np	np	nn	nn	nn	nn	np	nn	nn	np	np	np	nn	nn	nn	nn	np	np	nn	np	nn	nn	np	np	np	np	np	np	np	nn	np	np	nn	np	np	nn	nn
AX-174127185	181.306	1	<nnxnp>	nn	nn	np	nn	np	nn	np	np	nn	np	np	nn	nn	nn	nn	np	nn	nn	np	np	np	nn	nn	nn	nn	np	np	nn	np	nn	nn	np	np	np	np	np	np	np	nn	np	np	nn	np	np	nn	nn
AX-174144847	181.306	1	<nnxnp>	nn	nn	np	nn	np	nn	np	np	nn	np	np	nn	nn	nn	nn	np	nn	nn	np	np	np	nn	nn	nn	nn	np	np	nn	np	nn	nn	np	np	np	np	np	np	np	nn	np	np	nn	np	np	nn	nn
AX-174178692	181.306	1	<nnxnp>	nn	nn	np	nn	np	nn	np	np	nn	np	np	nn	nn	nn	nn	np	nn	nn	np	np	np	nn	nn	nn	nn	np	np	nn	np	nn	nn	np	np	np	np	np	np	np	nn	np	np	nn	np	np	nn	nn
AX-116814117	181.306	1	<nnxnp>	nn	nn	np	nn	np	nn	np	np	nn	np	np	nn	nn	nn	nn	np	nn	nn	np	np	np	nn	nn	nn	nn	np	np	nn	np	nn	nn	np	np	np	np	np	np	np	nn	np	np	nn	np	np	nn	nn
AX-174113847	181.306	1	<nnxnp>	nn	nn	np	nn	np	nn	np	np	nn	np	np	nn	nn	nn	nn	np	nn	nn	np	np	np	nn	nn	nn	nn	np	np	nn	np	nn	nn	np	np	np	np	np	np	np	nn	np	np	nn	np	np	nn	nn
AX-174139710	181.306	1	<nnxnp>	nn	nn	np	nn	np	nn	np	np	nn	np	np	nn	nn	nn	nn	np	nn	nn	np	np	np	nn	nn	nn	nn	np	np	nn	np	nn	nn	np	np	np	np	np	np	np	nn	np	np	nn	np	np	nn	nn
AX-174140859	181.306	1	<nnxnp>	nn	nn	np	nn	np	nn	np	np	nn	np	np	nn	nn	nn	nn	np	nn	nn	np	np	np	nn	nn	nn	nn	np	np	nn	np	nn	nn	np	np	np	np	np	np	np	nn	np	np	nn	np	np	nn	nn
AX-174181372	181.306	1	<nnxnp>	nn	nn	np	nn	np	nn	np	np	nn	np	np	nn	nn	nn	nn	np	nn	nn	np	np	np	nn	nn	nn	nn	np	np	nn	np	nn	nn	np	np	np	np	np	np	np	nn	np	np	nn	np	np	nn	nn
AX-174190385	181.306	1	<nnxnp>	nn	nn	np	nn	np	nn	np	np	nn	np	np	nn	nn	nn	nn	np	nn	nn	np	np	np	nn	nn	nn	nn	np	np	nn	np	nn	nn	np	np	np	np	np	np	np	nn	np	np	nn	np	np	nn	nn
AX-174129755	0	2	<nnxnp>	np	np	nn	np	np	np	nn	np	np	nn	np	np	nn	np	np	np	np	nn	nn	np	np	nn	np	nn	nn	nn	nn	np	nn	np	nn	nn	nn	nn	nn	nn	nn	nn	nn	np	nn	nn	np	np	nn	nn
AX-115681650	1.205	2	<hkxhk>	hh	hh	kk	hh	hk	hh	kk	hh	hh	hk	hh	hk	hk	hh	hk	hk	hk	hk	hk	hk	hk	kk	hh	hk	kk	kk	hk	hh	hk	hk	kk	kk	hk	kk	kk	hk	hk	hk	kk	hh	kk	kk	hk	hk	hk	kk
AX-174124517	1.205	2	<hkxhk>	hh	hh	kk	hh	hk	hh	kk	hh	hh	hk	hh	hk	hk	hh	hk	hk	hk	hk	hk	hk	hk	kk	hh	hk	kk	kk	hk	hh	hk	hk	kk	kk	hk	kk	kk	hk	hk	hk	kk	hh	kk	kk	hk	hk	hk	kk
AX-174172770	1.205	2	<hkxhk>	kk	kk	hh	kk	hk	kk	hh	kk	kk	hk	kk	hk	hk	kk	hk	hk	hk	hk	hk	hk	hk	hh	kk	hk	hh	hh	hk	kk	hk	hk	hh	hh	hk	hh	hh	hk	hk	hk	hh	kk	hh	hh	hk	hk	hk	hh
AX-174201832	1.205	2	<hkxhk>	hh	hh	kk	hh	hk	hh	kk	hh	hh	hk	hh	hk	hk	hh	hk	hk	hk	hk	hk	hk	hk	kk	hh	hk	kk	kk	hk	hh	hk	hk	kk	kk	hk	kk	kk	hk	hk	hk	kk	hh	kk	kk	hk	hk	hk	kk
AX-115717454	1.205	2	<lmxll>	lm	lm	ll	lm	ll	lm	ll	lm	lm	lm	lm	ll	lm	lm	ll	ll	ll	lm	lm	ll	ll	ll	lm	lm	ll	ll	lm	lm	lm	ll	ll	ll	lm	ll	ll	lm	lm	lm	ll	lm	ll	ll	ll	ll	lm	ll
AX-115724155	1.205	2	<lmxll>	ll	ll	lm	ll	lm	ll	lm	ll	ll	ll	ll	lm	ll	ll	lm	lm	lm	ll	ll	lm	lm	lm	ll	ll	lm	lm	ll	ll	ll	lm	lm	lm	ll	lm	lm	ll	ll	ll	lm	ll	lm	lm	lm	lm	ll	lm
AX-174196861	1.205	2	<nnxnp>	np	np	nn	np	np	np	nn	np	np	nn	np	np	nn	np	np	np	np	nn	nn	np	np	nn	np	nn	nn	nn	nn	np	nn	np	nn	nn	nn	nn	nn	nn	nn	nn	nn	np	nn	nn	np	np	nn	nn
AX-115693273	1.205	2	<nnxnp>	np	np	nn	np	np	np	nn	np	np	nn	np	np	nn	np	np	np	np	nn	nn	np	np	nn	np	nn	nn	nn	nn	np	nn	np	nn	nn	nn	nn	nn	nn	nn	nn	nn	np	nn	nn	np	np	nn	nn
AX-174160398	1.807	2	<hkxhk>	hk	hk	hk	hk	kk	hk	hk	hk	hk	hh	hk	kk	hh	hk	kk	kk	kk	hh	hh	kk	kk	hk	hk	hh	hk	hk	hh	hk	hh	kk	hk	hk	hh	hk	hk	hh	hh	hh	hk	hk	hk	hk	kk	kk	hh	hk
AX-174186979	1.807	2	<hkxhk>	hk	hk	hk	hk	hh	hk	hk	hk	hk	kk	hk	hh	kk	hk	hh	hh	hh	kk	kk	hh	hh	hk	hk	kk	hk	hk	kk	hk	kk	hh	hk	hk	kk	hk	hk	kk	kk	kk	hk	hk	hk	hk	hh	hh	kk	hk
AX-174148733	1.807	2	<lmxll>	ll	ll	lm	ll	lm	ll	lm	ll	ll	ll	ll	lm	ll	ll	lm	lm	lm	ll	ll	lm	lm	lm	ll	ll	lm	lm	ll	ll	ll	lm	lm	lm	ll	lm	lm	ll	ll	ll	lm	ll	lm	lm	lm	lm	ll	lm
AX-115668364	1.807	2	<lmxll>	lm	lm	ll	lm	ll	lm	ll	lm	lm	lm	lm	ll	lm	lm	ll	ll	ll	lm	lm	ll	ll	ll	lm	lm	ll	ll	lm	lm	lm	ll	ll	ll	lm	ll	ll	lm	lm	lm	ll	lm	ll	ll	ll	ll	lm	ll
AX-174187970	1.807	2	<lmxll>	ll	ll	lm	ll	lm	ll	lm	ll	ll	ll	ll	lm	ll	ll	lm	lm	lm	ll	ll	lm	lm	lm	ll	ll	lm	lm	ll	ll	ll	lm	lm	lm	ll	lm	lm	ll	ll	ll	lm	ll	lm	lm	lm	lm	ll	lm
AX-174205673	1.807	2	<lmxll>	ll	ll	lm	ll	lm	ll	lm	ll	ll	ll	ll	lm	ll	ll	lm	lm	lm	ll	ll	lm	lm	lm	ll	ll	lm	lm	ll	ll	ll	lm	lm	lm	ll	lm	lm	ll	ll	ll	lm	ll	lm	lm	lm	lm	ll	lm
AX-174120018	1.807	2	<nnxnp>	np	np	nn	np	np	np	nn	np	np	nn	np	np	nn	np	np	np	np	nn	nn	np	np	nn	np	nn	nn	nn	nn	np	nn	np	nn	nn	nn	nn	nn	nn	nn	nn	nn	np	nn	nn	np	np	nn	nn
AX-174139627	1.807	2	<nnxnp>	nn	nn	np	nn	nn	nn	np	nn	nn	np	nn	nn	np	nn	nn	nn	nn	np	np	nn	nn	np	nn	np	np	np	np	nn	np	nn	np	np	np	np	np	np	np	np	np	nn	np	np	nn	nn	np	np
AX-174183612	1.807	2	<nnxnp>	nn	nn	np	nn	nn	nn	np	nn	nn	np	nn	nn	np	nn	nn	nn	nn	np	np	nn	nn	np	nn	np	np	np	np	nn	np	nn	np	np	np	np	np	np	np	np	np	nn	np	np	nn	nn	np	np
AX-174203183	1.807	2	<nnxnp>	nn	nn	np	nn	nn	nn	np	nn	nn	np	nn	nn	np	nn	nn	nn	nn	np	np	nn	nn	np	nn	np	np	np	np	nn	np	nn	np	np	np	np	np	np	np	np	np	nn	np	np	nn	nn	np	np
AX-115667803	1.807	2	<nnxnp>	np	np	nn	np	np	np	nn	np	np	nn	np	np	nn	np	np	np	np	nn	nn	np	np	nn	np	nn	nn	nn	nn	np	nn	np	nn	nn	nn	nn	nn	nn	nn	nn	nn	np	nn	nn	np	np	nn	nn
AX-174190562	1.807	2	<nnxnp>	np	np	nn	np	np	np	nn	np	np	nn	np	np	nn	np	np	np	np	nn	nn	np	np	nn	np	nn	nn	nn	nn	np	nn	np	nn	nn	nn	nn	nn	nn	nn	nn	nn	np	nn	nn	np	np	nn	nn
AX-174173406	2.109	2	<nnxnp>	np	np	nn	np	np	np	nn	np	np	nn	np	np	nn	np	np	np	np	nn	nn	np	np	nn	np	nn	nn	nn	nn	np	nn	np	nn	nn	nn	nn	nn	nn	nn	nn	nn	np	nn	nn	np	np	nn	nn
AX-174116401	2.41	2	<hkxhk>	hh	hh	kk	hh	hk	hh	kk	hh	hh	hk	hh	hk	hk	hh	hk	hk	hk	hk	hk	hk	hk	kk	hh	hk	kk	kk	hk	hh	hk	hk	kk	kk	hk	kk	kk	hk	hk	hk	kk	hh	kk	kk	hk	hk	hk	kk
AX-174116822	2.41	2	<hkxhk>	hk	hk	hk	hk	hh	hk	hk	hk	hk	kk	hk	hh	kk	hk	hh	hh	hh	kk	kk	hh	hh	hk	hk	kk	hk	hk	kk	hk	kk	hh	hk	hk	kk	hk	hk	kk	kk	kk	hk	hk	hk	hk	hh	hh	kk	hk
AX-115708017	2.41	2	<lmxll>	lm	lm	ll	lm	ll	lm	ll	lm	lm	lm	lm	ll	lm	lm	ll	ll	ll	lm	lm	ll	ll	ll	lm	lm	ll	ll	lm	lm	lm	ll	ll	ll	lm	ll	ll	lm	lm	lm	ll	lm	ll	ll	ll	ll	lm	ll
AX-115714206	2.41	2	<lmxll>	ll	ll	lm	ll	lm	ll	lm	ll	ll	ll	ll	lm	ll	ll	lm	lm	lm	ll	ll	lm	lm	lm	ll	ll	lm	lm	ll	ll	ll	lm	lm	lm	ll	lm	lm	ll	ll	ll	lm	ll	lm	lm	lm	lm	ll	lm
AX-174147885	2.41	2	<lmxll>	ll	ll	lm	ll	lm	ll	lm	ll	ll	ll	ll	lm	ll	ll	lm	lm	lm	ll	ll	lm	lm	lm	ll	ll	lm	lm	ll	ll	ll	lm	lm	lm	ll	lm	lm	ll	ll	ll	lm	ll	lm	lm	lm	lm	ll	lm
AX-174184124	2.41	2	<lmxll>	lm	lm	ll	lm	ll	lm	ll	lm	lm	lm	lm	ll	lm	lm	ll	ll	ll	lm	lm	ll	ll	ll	lm	lm	ll	ll	lm	lm	lm	ll	ll	ll	lm	ll	ll	lm	lm	lm	ll	lm	ll	ll	ll	ll	lm	ll
AX-174185204	2.41	2	<lmxll>	ll	ll	lm	ll	lm	ll	lm	ll	ll	ll	ll	lm	ll	ll	lm	lm	lm	ll	ll	lm	lm	lm	ll	ll	lm	lm	ll	ll	ll	lm	lm	lm	ll	lm	lm	ll	ll	ll	lm	ll	lm	lm	lm	lm	ll	lm
AX-115689447	2.41	2	<lmxll>	lm	lm	ll	lm	ll	lm	ll	lm	lm	lm	lm	ll	lm	lm	ll	ll	ll	lm	lm	ll	ll	ll	lm	lm	ll	ll	lm	lm	lm	ll	ll	ll	lm	ll	ll	lm	lm	lm	ll	lm	ll	ll	ll	ll	lm	ll
AX-174112319	2.41	2	<lmxll>	lm	lm	ll	lm	ll	lm	ll	lm	lm	lm	lm	ll	lm	lm	ll	ll	ll	lm	lm	ll	ll	ll	lm	lm	ll	ll	lm	lm	lm	ll	ll	ll	lm	ll	ll	lm	lm	lm	ll	lm	ll	ll	ll	ll	lm	ll
AX-174134408	2.41	2	<lmxll>	lm	lm	ll	lm	ll	lm	ll	lm	lm	lm	lm	ll	lm	lm	ll	ll	ll	lm	lm	ll	ll	ll	lm	lm	ll	ll	lm	lm	lm	ll	ll	ll	lm	ll	ll	lm	lm	lm	ll	lm	ll	ll	ll	ll	lm	ll
AX-115693254	2.41	2	<nnxnp>	nn	nn	np	nn	nn	nn	np	nn	nn	np	nn	nn	np	nn	nn	nn	nn	np	np	nn	nn	np	nn	np	np	np	np	nn	np	nn	np	np	np	np	np	np	np	np	np	nn	np	np	nn	nn	np	np
AX-174120208	2.41	2	<nnxnp>	np	np	nn	np	np	np	nn	np	np	nn	np	np	nn	np	np	np	np	nn	nn	np	np	nn	np	nn	nn	nn	nn	np	nn	np	nn	nn	nn	nn	nn	nn	nn	nn	nn	np	nn	nn	np	np	nn	nn
AX-174133224	2.41	2	<nnxnp>	np	np	nn	np	np	np	nn	np	np	nn	np	np	nn	np	np	np	np	nn	nn	np	np	nn	np	nn	nn	nn	nn	np	nn	np	nn	nn	nn	nn	nn	nn	nn	nn	nn	np	nn	nn	np	np	nn	nn
AX-115682013	2.41	2	<nnxnp>	np	np	nn	np	np	np	nn	np	np	nn	np	np	nn	np	np	np	np	nn	nn	np	np	nn	np	nn	nn	nn	nn	np	nn	np	nn	nn	nn	nn	nn	nn	nn	nn	nn	np	nn	nn	np	np	nn	nn
AX-174116295	2.41	2	<nnxnp>	np	np	nn	np	np	np	nn	np	np	nn	np	np	nn	np	np	np	np	nn	nn	np	np	nn	np	nn	nn	nn	nn	np	nn	np	nn	nn	nn	nn	nn	nn	nn	nn	nn	np	nn	nn	np	np	nn	nn
AX-174162333	2.41	2	<nnxnp>	np	np	nn	np	np	np	nn	np	np	nn	np	np	nn	np	np	np	np	nn	nn	np	np	nn	np	nn	nn	nn	nn	np	nn	np	nn	nn	nn	nn	nn	nn	nn	nn	nn	np	nn	nn	np	np	nn	nn
AX-174176100	2.41	2	<nnxnp>	nn	nn	np	nn	nn	nn	np	nn	nn	np	nn	nn	np	nn	nn	nn	nn	np	np	nn	nn	np	nn	np	np	np	np	nn	np	nn	np	np	np	np	np	np	np	np	np	nn	np	np	nn	nn	np	np
AX-174183437	2.41	2	<nnxnp>	np	np	nn	np	np	np	nn	np	np	nn	np	np	nn	np	np	np	np	nn	nn	np	np	nn	np	nn	nn	nn	nn	np	nn	np	nn	nn	nn	nn	nn	nn	nn	nn	nn	np	nn	nn	np	np	nn	nn
AX-174185672	2.41	2	<nnxnp>	np	np	nn	np	np	np	nn	np	np	nn	np	np	nn	np	np	np	np	nn	nn	np	np	nn	np	nn	nn	nn	nn	np	nn	np	nn	nn	nn	nn	nn	nn	nn	nn	nn	np	nn	nn	np	np	nn	nn
AX-174193868	2.41	2	<nnxnp>	nn	nn	np	nn	nn	nn	np	nn	nn	np	nn	nn	np	nn	nn	nn	nn	np	np	nn	nn	np	nn	np	np	np	np	nn	np	nn	np	np	np	np	np	np	np	np	np	nn	np	np	nn	nn	np	np
AX-174199940	2.41	2	<nnxnp>	nn	nn	np	nn	nn	nn	np	nn	nn	np	nn	nn	np	nn	nn	nn	nn	np	np	nn	nn	np	nn	np	np	np	np	nn	np	nn	np	np	np	np	np	np	np	np	np	nn	np	np	nn	nn	np	np
AX-174204668	2.41	2	<nnxnp>	np	np	nn	np	np	np	nn	np	np	nn	np	np	nn	np	np	np	np	nn	nn	np	np	nn	np	nn	nn	nn	nn	np	nn	np	nn	nn	nn	nn	nn	nn	nn	nn	nn	np	nn	nn	np	np	nn	nn
AX-174166463	3.313	2	<nnxnp>	nn	nn	np	nn	nn	nn	np	nn	nn	np	nn	nn	np	nn	nn	nn	nn	np	np	nn	nn	np	nn	np	np	np	np	nn	np	nn	np	np	np	np	np	np	np	np	np	nn	np	np	nn	nn	np	np
AX-115694229	4.217	2	<hkxhk>	hk	hk	hk	hk	hh	hk	hk	hk	hk	kk	hk	hh	kk	hk	hh	--	hh	kk	kk	hh	hh	hk	hk	kk	hk	hk	kk	hk	kk	hh	hh	hk	kk	hk	hk	kk	kk	kk	hk	hk	kk	hk	hh	hh	kk	hk
AX-115689183	4.217	2	<lmxll>	lm	lm	ll	lm	ll	lm	ll	lm	lm	lm	lm	ll	lm	lm	ll	ll	ll	lm	lm	ll	ll	ll	lm	lm	ll	ll	lm	lm	lm	ll	ll	ll	lm	ll	ll	lm	lm	lm	ll	lm	lm	ll	ll	ll	lm	ll
AX-153641594	4.217	2	<lmxll>	lm	lm	ll	lm	ll	lm	ll	lm	lm	lm	lm	ll	lm	lm	ll	ll	ll	lm	lm	ll	ll	ll	lm	lm	ll	ll	lm	lm	lm	ll	ll	ll	lm	ll	ll	lm	lm	lm	ll	lm	lm	ll	ll	ll	lm	ll
AX-174145873	4.217	2	<lmxll>	lm	lm	ll	lm	ll	lm	ll	lm	lm	lm	lm	ll	lm	lm	ll	ll	ll	lm	lm	ll	ll	ll	lm	lm	ll	ll	lm	lm	lm	ll	ll	ll	lm	ll	ll	lm	lm	lm	ll	lm	lm	ll	ll	ll	lm	ll
AX-115685655	4.217	2	<lmxll>	lm	lm	ll	lm	ll	lm	ll	lm	lm	lm	lm	ll	lm	lm	ll	ll	ll	lm	lm	ll	ll	ll	lm	lm	ll	ll	lm	lm	lm	ll	ll	ll	lm	ll	ll	lm	lm	lm	ll	lm	lm	ll	ll	ll	lm	ll
AX-174164801	4.217	2	<lmxll>	lm	lm	ll	lm	ll	lm	ll	lm	lm	lm	lm	ll	lm	lm	ll	ll	ll	lm	lm	ll	ll	ll	lm	lm	ll	ll	lm	lm	lm	ll	ll	ll	lm	ll	ll	lm	lm	lm	ll	lm	lm	ll	ll	ll	lm	ll
AX-153642801	4.217	2	<nnxnp>	np	np	nn	np	np	np	nn	np	np	nn	np	np	nn	np	np	np	np	nn	nn	np	np	nn	np	nn	nn	nn	nn	np	nn	np	np	nn	nn	nn	nn	nn	nn	nn	nn	np	nn	nn	np	np	nn	nn
AX-174140918	4.217	2	<nnxnp>	np	np	nn	np	np	np	nn	np	np	nn	np	np	nn	np	np	np	np	nn	nn	np	np	nn	np	nn	nn	nn	nn	np	nn	np	np	nn	nn	nn	nn	nn	nn	nn	nn	np	nn	nn	np	np	nn	nn
AX-174154597	4.217	2	<nnxnp>	nn	nn	np	nn	nn	nn	np	nn	nn	np	nn	nn	np	nn	nn	nn	nn	np	np	nn	nn	np	nn	np	np	np	np	nn	np	nn	nn	np	np	np	np	np	np	np	np	nn	np	np	nn	nn	np	np
AX-174204644	4.217	2	<nnxnp>	np	np	nn	np	np	np	nn	np	np	nn	np	np	nn	np	np	np	np	nn	nn	np	np	nn	np	nn	nn	nn	nn	np	nn	np	np	nn	nn	nn	nn	nn	nn	nn	nn	np	nn	nn	np	np	nn	nn
AX-115700396	4.82	2	<hkxhk>	kk	kk	hh	kk	hk	kk	hh	kk	kk	hk	kk	hk	hk	kk	hk	hk	hk	hk	hk	hk	hk	hh	kk	hk	hh	hh	hk	kk	hk	hk	hk	hh	hk	hh	hh	hk	hk	hk	hh	kk	hk	hh	hk	hk	hk	hh
AX-174190621	4.82	2	<hkxhk>	hk	hk	hk	hk	hh	hk	hk	hk	hk	kk	hk	hh	kk	hk	hh	hh	hh	kk	kk	hh	hh	hk	hk	kk	hk	hk	kk	hk	kk	hh	hh	hk	kk	hk	hk	kk	kk	kk	hk	hk	kk	hk	hh	hh	kk	hk
AX-174209657	4.82	2	<hkxhk>	hk	hk	hk	hk	kk	hk	hk	hk	hk	hh	hk	kk	hh	hk	kk	kk	kk	hh	hh	kk	kk	hk	hk	hh	hk	hk	hh	hk	hh	kk	kk	hk	hh	hk	hk	hh	hh	hh	hk	hk	hh	hk	kk	kk	hh	hk
AX-174180276	4.82	2	<lmxll>	ll	ll	lm	ll	lm	ll	lm	ll	ll	ll	ll	lm	ll	ll	lm	lm	lm	ll	ll	lm	lm	lm	ll	ll	lm	lm	ll	ll	ll	lm	lm	lm	ll	lm	lm	ll	ll	ll	lm	ll	ll	lm	lm	lm	ll	lm
AX-174186879	4.82	2	<lmxll>	lm	lm	ll	lm	ll	lm	ll	lm	lm	lm	lm	ll	lm	lm	ll	ll	ll	lm	lm	ll	ll	ll	lm	lm	ll	ll	lm	lm	lm	ll	ll	ll	lm	ll	ll	lm	lm	lm	ll	lm	lm	ll	ll	ll	lm	ll
AX-174197133	4.82	2	<nnxnp>	nn	nn	np	nn	nn	nn	np	nn	nn	np	nn	nn	np	nn	nn	nn	nn	np	np	nn	nn	np	nn	np	np	np	np	nn	np	nn	nn	np	np	np	np	np	np	np	np	nn	np	np	nn	nn	np	np
AX-115732947	4.82	2	<nnxnp>	np	np	nn	np	np	np	nn	np	np	nn	np	np	nn	np	np	np	np	nn	nn	np	np	nn	np	nn	nn	nn	nn	np	nn	np	np	nn	nn	nn	nn	nn	nn	nn	nn	np	nn	nn	np	np	nn	nn
AX-174124924	4.82	2	<nnxnp>	nn	nn	np	nn	nn	nn	np	nn	nn	np	nn	nn	np	nn	nn	nn	nn	np	np	nn	nn	np	nn	np	np	np	np	nn	np	nn	nn	np	np	np	np	np	np	np	np	nn	np	np	nn	nn	np	np
AX-174132283	4.82	2	<nnxnp>	nn	nn	np	nn	nn	nn	np	nn	nn	np	nn	nn	np	nn	nn	nn	nn	np	np	nn	nn	np	nn	np	np	np	np	nn	np	nn	nn	np	np	np	np	np	np	np	np	nn	np	np	nn	nn	np	np
AX-174153374	4.82	2	<nnxnp>	nn	nn	np	nn	nn	nn	np	nn	nn	np	nn	nn	np	nn	nn	nn	nn	np	np	nn	nn	np	nn	np	np	np	np	nn	np	nn	nn	np	np	np	np	np	np	np	np	nn	np	np	nn	nn	np	np
AX-174180533	4.82	2	<nnxnp>	nn	nn	np	nn	nn	nn	np	nn	nn	np	nn	nn	np	nn	nn	nn	nn	np	np	nn	nn	np	nn	np	np	np	np	nn	np	nn	nn	np	np	np	np	np	np	np	np	nn	np	np	nn	nn	np	np
AX-174207274	4.82	2	<nnxnp>	nn	nn	np	nn	nn	nn	np	nn	nn	np	nn	nn	np	nn	nn	nn	nn	np	np	nn	nn	np	nn	np	np	np	np	nn	np	nn	nn	np	np	np	np	np	np	np	np	nn	np	np	nn	nn	np	np
AX-174211944	6.156	2	<lmxll>	lm	lm	ll	lm	ll	lm	ll	lm	lm	lm	lm	ll	lm	lm	ll	ll	ll	lm	lm	ll	ll	ll	lm	lm	ll	ll	lm	lm	lm	ll	ll	ll	lm	ll	ll	lm	lm	lm	ll	lm	lm	ll	ll	ll	lm	ll
AX-174153970	8.862	2	<lmxll>	lm	lm	ll	lm	ll	lm	ll	lm	lm	lm	lm	ll	lm	lm	ll	ll	ll	lm	lm	ll	ll	ll	lm	lm	ll	ll	lm	lm	lm	ll	ll	lm	lm	ll	ll	lm	lm	lm	ll	lm	lm	ll	ll	ll	lm	ll
AX-174166397	8.862	2	<lmxll>	lm	lm	ll	lm	ll	lm	ll	lm	lm	lm	lm	ll	lm	lm	ll	ll	ll	lm	lm	ll	ll	ll	lm	lm	ll	ll	lm	lm	lm	ll	ll	lm	lm	ll	ll	lm	lm	lm	ll	lm	lm	ll	ll	ll	lm	ll
AX-174162224	9.375	2	<nnxnp>	np	np	nn	np	np	np	nn	np	np	nn	np	np	nn	np	np	nn	np	nn	nn	np	np	nn	np	nn	nn	nn	nn	np	nn	np	np	nn	nn	nn	nn	nn	nn	nn	nn	np	nn	nn	np	np	nn	nn
AX-174115837	10.472	2	<nnxnp>	nn	np	np	nn	nn	nn	np	nn	nn	np	nn	nn	np	nn	nn	np	nn	np	np	nn	nn	np	nn	np	np	np	np	nn	np	nn	nn	np	np	np	np	np	np	np	np	nn	np	np	nn	nn	np	np
AX-115695056	11.568	2	<hkxhk>	kk	hk	hh	kk	hk	kk	hh	kk	kk	hk	kk	hk	hk	kk	hk	hh	hk	hk	hk	hk	hk	hh	kk	hk	hh	hh	hk	kk	hk	hk	hk	hk	hk	hh	hh	hk	hk	hk	hh	kk	hk	hh	hk	hk	hk	hh
AX-174154699	11.568	2	<lmxll>	lm	lm	ll	lm	ll	lm	ll	lm	lm	lm	lm	ll	lm	lm	ll	ll	ll	lm	lm	ll	ll	ll	lm	lm	ll	ll	lm	lm	lm	ll	ll	lm	lm	ll	ll	lm	lm	lm	ll	lm	lm	ll	ll	ll	lm	ll
AX-174187341	11.568	2	<lmxll>	lm	lm	ll	lm	ll	lm	ll	lm	lm	lm	lm	ll	lm	lm	ll	ll	ll	lm	lm	ll	ll	ll	lm	lm	ll	ll	lm	lm	lm	ll	ll	lm	lm	ll	ll	lm	lm	lm	ll	lm	lm	ll	ll	ll	lm	ll
AX-174203784	11.568	2	<lmxll>	lm	lm	ll	lm	ll	lm	ll	lm	lm	lm	lm	ll	lm	lm	ll	ll	ll	lm	lm	ll	ll	ll	lm	lm	ll	ll	lm	lm	lm	ll	ll	lm	lm	ll	ll	lm	lm	lm	ll	lm	lm	ll	ll	ll	lm	ll
AX-174184270	11.568	2	<nnxnp>	np	nn	nn	np	np	np	nn	np	np	nn	np	np	nn	np	np	nn	np	nn	nn	np	np	nn	np	nn	nn	nn	nn	np	nn	np	np	nn	nn	nn	nn	nn	nn	nn	nn	np	nn	nn	np	np	nn	nn
AX-174155453	12.727	2	<lmxll>	lm	lm	ll	ll	ll	lm	ll	lm	lm	lm	lm	ll	lm	lm	ll	ll	ll	lm	lm	ll	ll	ll	lm	lm	ll	ll	lm	lm	lm	ll	ll	lm	lm	ll	ll	lm	lm	lm	ll	lm	lm	ll	ll	ll	lm	ll
AX-115718188	12.823	2	<nnxnp>	nn	np	np	nn	nn	nn	np	nn	nn	np	nn	nn	np	nn	nn	np	nn	np	np	nn	nn	np	nn	np	np	np	np	nn	np	nn	nn	np	np	np	np	np	np	np	np	nn	np	np	nn	nn	np	np
AX-174123020	12.823	2	<nnxnp>	nn	np	np	nn	nn	nn	np	nn	nn	np	nn	nn	np	nn	nn	np	nn	np	np	nn	nn	np	nn	np	np	np	np	nn	np	nn	nn	np	np	np	np	np	np	np	np	nn	np	np	nn	nn	np	np
AX-174123023	12.823	2	<nnxnp>	nn	np	np	nn	nn	nn	np	nn	nn	np	nn	nn	np	nn	nn	np	nn	np	np	nn	nn	np	nn	np	np	np	np	nn	np	nn	nn	np	np	np	np	np	np	np	np	nn	np	np	nn	nn	np	np
AX-174112725	12.823	2	<nnxnp>	nn	np	np	nn	nn	nn	np	nn	nn	np	nn	nn	np	nn	nn	np	nn	np	np	nn	nn	np	nn	np	np	np	np	nn	np	nn	nn	np	np	np	np	np	np	np	np	nn	np	np	nn	nn	np	np
AX-174116727	12.823	2	<nnxnp>	nn	np	np	nn	nn	nn	np	nn	nn	np	nn	nn	np	nn	nn	np	nn	np	np	nn	nn	np	nn	np	np	np	np	nn	np	nn	nn	np	np	np	np	np	np	np	np	nn	np	np	nn	nn	np	np
AX-174150686	12.823	2	<nnxnp>	nn	np	np	nn	nn	nn	np	nn	nn	np	nn	nn	np	nn	nn	np	nn	np	np	nn	nn	np	nn	np	np	np	np	nn	np	nn	nn	np	np	np	np	np	np	np	np	nn	np	np	nn	nn	np	np
AX-174167554	12.823	2	<nnxnp>	nn	np	np	nn	nn	nn	np	nn	nn	np	nn	nn	np	nn	nn	np	nn	np	np	nn	nn	np	nn	np	np	np	np	nn	np	nn	nn	np	np	np	np	np	np	np	np	nn	np	np	nn	nn	np	np
AX-174207767	12.823	2	<nnxnp>	nn	np	np	nn	nn	nn	np	nn	nn	np	nn	nn	np	nn	nn	np	nn	np	np	nn	nn	np	nn	np	np	np	np	nn	np	nn	nn	np	np	np	np	np	np	np	np	nn	np	np	nn	nn	np	np
AX-174177768	14.078	2	<nnxnp>	nn	np	np	nn	nn	nn	np	nn	nn	np	nn	nn	np	nn	nn	np	nn	np	np	nn	nn	np	nn	np	np	np	np	nn	np	nn	nn	np	np	np	np	np	np	np	np	nn	np	np	nn	nn	np	np
AX-174199344	14.078	2	<nnxnp>	np	nn	nn	np	np	np	nn	np	np	nn	np	np	nn	np	np	nn	np	nn	nn	np	np	nn	np	nn	nn	nn	nn	np	nn	np	np	nn	nn	nn	nn	nn	nn	nn	nn	np	nn	nn	np	np	nn	nn
AX-174164739	14.078	2	<nnxnp>	np	nn	nn	np	np	np	nn	np	np	nn	np	np	nn	np	np	nn	np	nn	nn	np	np	nn	np	nn	nn	nn	nn	np	nn	np	np	nn	nn	nn	nn	nn	nn	nn	nn	np	nn	nn	np	np	nn	nn
AX-174204706	18.823	2	<lmxll>	ll	ll	lm	lm	lm	ll	lm	ll	ll	ll	ll	lm	ll	ll	lm	lm	lm	ll	ll	lm	lm	lm	ll	ll	lm	lm	ll	ll	ll	ll	lm	ll	lm	lm	lm	ll	ll	ll	lm	ll	ll	lm	ll	lm	ll	lm
AX-174140106	19.288	2	<nnxnp>	np	np	np	nn	nn	nn	np	nn	np	np	nn	nn	np	nn	nn	np	nn	np	np	nn	nn	np	nn	np	np	np	nn	nn	np	nn	nn	np	nn	np	np	np	np	np	np	nn	np	np	nn	nn	np	np
AX-174171064	19.288	2	<nnxnp>	np	np	np	nn	nn	nn	np	nn	np	np	nn	nn	np	nn	nn	np	nn	np	np	nn	nn	np	nn	np	np	np	nn	nn	np	nn	nn	np	nn	np	np	np	np	np	np	nn	np	np	nn	nn	np	np
AX-174184793	19.288	2	<nnxnp>	np	np	np	nn	nn	nn	np	nn	np	np	nn	nn	np	nn	nn	np	nn	np	np	nn	nn	np	nn	np	np	np	nn	nn	np	nn	nn	np	nn	np	np	np	np	np	np	nn	np	np	nn	nn	np	np
AX-174135602	21.17	2	<lmxll>	lm	lm	ll	ll	ll	lm	ll	lm	lm	lm	lm	ll	lm	lm	ll	ll	ll	lm	lm	ll	ll	lm	lm	lm	ll	ll	lm	lm	lm	lm	ll	lm	ll	ll	ll	lm	lm	lm	ll	lm	lm	ll	lm	ll	lm	ll
AX-174196013	25.888	2	<nnxnp>	nn	nn	nn	np	np	np	nn	np	nn	nn	np	np	nn	np	np	nn	nn	nn	nn	np	np	nn	np	nn	nn	nn	np	np	np	np	np	nn	np	nn	nn	nn	nn	nn	nn	np	nn	np	nn	np	nn	nn
AX-115714188	25.983	2	<lmxll>	ll	ll	lm	lm	lm	ll	lm	ll	ll	ll	ll	lm	ll	ll	lm	lm	lm	ll	lm	lm	lm	ll	ll	ll	lm	lm	ll	ll	lm	ll	lm	ll	lm	lm	lm	ll	ll	ll	ll	ll	ll	lm	ll	lm	ll	lm
AX-174126581	27.142	2	<hkxhk>	hk	hk	kk	hk	hk	hh	kk	hh	hk	hk	hh	hk	hk	hh	hk	kk	kk	hk	kk	hk	hk	hk	hh	hk	kk	kk	hh	hh	hk	hh	hk	hk	hk	kk	kk	hk	hk	hk	hk	hh	hk	hh	hk	hk	hk	kk
AX-174183431	27.142	2	<lmxll>	ll	ll	lm	lm	lm	ll	lm	ll	ll	ll	ll	lm	ll	ll	lm	lm	lm	ll	lm	lm	lm	ll	ll	ll	lm	lm	ll	ll	lm	ll	lm	ll	lm	lm	lm	ll	ll	ll	ll	ll	ll	ll	ll	lm	ll	lm
AX-174116735	27.142	2	<nnxnp>	np	np	np	nn	nn	nn	np	nn	np	np	nn	nn	np	nn	nn	np	np	np	np	nn	nn	np	nn	np	np	np	nn	nn	nn	nn	nn	np	nn	np	np	np	np	np	np	nn	np	nn	np	nn	np	np
AX-174165803	30.215	2	<hkxhk>	hk	kk	hk	hh	hh	hk	hk	hk	kk	kk	hk	hh	kk	hk	hh	hk	hk	kk	hk	hh	hh	kk	hk	kk	kk	hk	hk	hk	hh	kk	hh	kk	hh	hk	hk	kk	kk	kk	kk	hk	kk	hk	kk	hh	kk	hk
AX-174172526	30.215	2	<hkxhk>	hk	hh	hk	kk	kk	hk	hk	hk	hh	hh	hk	kk	hh	hk	kk	hk	hk	hh	hk	kk	kk	hh	hk	hh	hh	hk	hk	hk	kk	hh	kk	hh	kk	hk	hk	hh	hh	hh	hh	hk	hh	hk	hh	kk	hh	hk
AX-153640028	30.215	2	<lmxll>	lm	ll	lm	lm	lm	ll	lm	ll	ll	ll	ll	lm	ll	ll	lm	lm	lm	ll	lm	lm	lm	ll	ll	ll	ll	lm	ll	ll	lm	ll	lm	ll	lm	lm	lm	ll	ll	ll	ll	ll	ll	ll	ll	lm	ll	lm
AX-174190496	30.215	2	<nnxnp>	np	np	np	nn	nn	nn	np	nn	np	np	nn	nn	np	nn	nn	np	np	np	np	nn	nn	np	nn	np	np	np	nn	nn	nn	np	nn	np	nn	np	np	np	np	np	np	nn	np	nn	np	nn	np	np
AX-174163612	31.346	2	<nnxnp>	np	np	np	nn	nn	nn	np	nn	np	np	nn	np	np	nn	nn	np	np	np	np	nn	nn	np	nn	np	np	np	nn	nn	nn	np	nn	np	nn	np	np	np	np	np	np	nn	np	nn	np	nn	np	np
AX-174132449	31.346	2	<nnxnp>	np	np	np	nn	nn	nn	np	nn	np	np	nn	np	np	nn	nn	np	np	np	np	nn	nn	np	nn	np	np	np	nn	nn	nn	np	nn	np	nn	np	np	np	np	np	np	nn	np	nn	np	nn	np	np
AX-174180263	31.346	2	<nnxnp>	np	np	np	nn	nn	nn	np	nn	np	np	nn	np	np	nn	nn	np	np	np	np	nn	nn	np	nn	np	np	np	nn	nn	nn	np	nn	np	nn	np	np	np	np	np	np	nn	np	nn	np	nn	np	np
AX-174183128	31.346	2	<nnxnp>	np	np	np	nn	nn	nn	np	nn	np	np	nn	np	np	nn	nn	np	np	np	np	nn	nn	np	nn	np	np	np	nn	nn	nn	np	nn	np	nn	np	np	np	np	np	np	nn	np	nn	np	nn	np	np
AX-174127486	34.824	2	<nnxnp>	np	np	np	nn	nn	nn	np	nn	np	np	nn	np	np	nn	nn	np	np	np	np	nn	nn	np	nn	np	np	np	nn	nn	nn	np	nn	np	nn	np	np	np	np	nn	np	nn	np	nn	np	np	np	np
AX-174130501	34.824	2	<nnxnp>	np	np	np	nn	nn	nn	np	nn	np	np	nn	np	np	nn	nn	np	np	np	np	nn	nn	np	nn	np	np	np	nn	nn	nn	np	nn	np	nn	np	np	np	np	nn	np	nn	np	nn	np	np	np	np
AX-174122074	34.824	2	<nnxnp>	nn	nn	nn	np	np	np	nn	np	nn	nn	np	nn	nn	np	np	nn	nn	nn	nn	np	np	nn	np	nn	nn	nn	np	np	np	nn	np	nn	np	nn	nn	nn	nn	np	nn	np	nn	np	nn	nn	nn	nn
AX-174140905	34.824	2	<nnxnp>	np	np	np	nn	nn	nn	np	nn	np	np	nn	np	np	nn	nn	np	np	np	np	nn	nn	np	nn	np	np	np	nn	nn	nn	np	nn	np	nn	np	np	np	np	nn	np	nn	np	nn	np	np	np	np
AX-174143712	34.824	2	<nnxnp>	nn	nn	nn	np	np	np	nn	np	nn	nn	np	nn	nn	np	np	nn	nn	nn	nn	np	np	nn	np	nn	nn	nn	np	np	np	nn	np	nn	np	nn	nn	nn	nn	np	nn	np	nn	np	nn	nn	nn	nn
AX-174166667	34.824	2	<nnxnp>	np	np	np	nn	nn	nn	np	nn	np	np	nn	np	np	nn	nn	np	np	np	np	nn	nn	np	nn	np	np	np	nn	nn	nn	np	nn	np	nn	np	np	np	np	nn	np	nn	np	nn	np	np	np	np
AX-174134268	35.568	2	<lmxll>	ll	lm	ll	ll	ll	lm	ll	lm	lm	lm	lm	lm	lm	ll	ll	ll	ll	lm	ll	ll	ll	lm	lm	lm	lm	ll	lm	lm	ll	lm	ll	lm	ll	ll	ll	lm	lm	lm	lm	lm	lm	lm	lm	ll	lm	ll
AX-174153852	35.568	2	<lmxll>	ll	lm	ll	ll	ll	lm	ll	lm	lm	lm	lm	lm	lm	ll	ll	ll	ll	lm	ll	ll	ll	lm	lm	lm	lm	ll	lm	lm	ll	lm	ll	lm	ll	ll	ll	lm	lm	lm	lm	lm	lm	lm	lm	ll	lm	ll
AX-174214060	35.568	2	<lmxll>	ll	lm	ll	ll	ll	lm	ll	lm	lm	lm	lm	lm	lm	ll	ll	ll	ll	lm	ll	ll	ll	lm	lm	lm	lm	ll	lm	lm	ll	lm	ll	lm	ll	ll	ll	lm	lm	lm	lm	lm	lm	lm	lm	ll	lm	ll
AX-115706334	35.955	2	<nnxnp>	np	np	np	nn	nn	nn	np	nn	np	np	nn	np	np	nn	nn	np	np	np	np	nn	nn	np	nn	np	np	np	nn	nn	nn	np	nn	np	nn	np	np	nn	np	nn	np	nn	np	nn	np	np	np	np
AX-174206263	35.955	2	<nnxnp>	np	np	np	nn	nn	nn	np	nn	np	np	nn	np	np	nn	nn	np	np	np	np	nn	nn	np	--	np	np	np	nn	nn	nn	np	nn	np	nn	np	np	nn	np	nn	np	nn	np	nn	np	np	np	np
AX-174184050	35.955	2	<nnxnp>	np	np	np	nn	nn	nn	np	nn	np	np	nn	np	np	nn	nn	np	np	np	np	nn	nn	np	nn	np	np	np	nn	nn	nn	np	nn	np	nn	np	np	nn	np	nn	np	nn	np	nn	np	np	np	np
AX-174138051	36.857	2	<lmxll>	ll	lm	ll	ll	ll	lm	ll	lm	lm	lm	lm	lm	lm	ll	ll	ll	ll	lm	ll	ll	ll	lm	lm	lm	lm	ll	lm	lm	ll	lm	ll	lm	ll	ll	ll	lm	lm	lm	lm	lm	lm	lm	lm	ll	lm	ll
AX-174148277	36.857	2	<lmxll>	lm	ll	lm	lm	lm	ll	lm	ll	ll	ll	ll	ll	ll	lm	lm	lm	lm	ll	lm	lm	lm	ll	ll	ll	ll	lm	ll	ll	lm	ll	lm	ll	lm	lm	lm	ll	ll	ll	ll	ll	ll	ll	ll	lm	ll	lm
AX-174151316	36.857	2	<lmxll>	lm	ll	lm	lm	lm	ll	lm	ll	ll	ll	ll	ll	ll	lm	lm	lm	lm	ll	lm	lm	lm	ll	ll	ll	ll	lm	ll	ll	lm	ll	lm	ll	lm	lm	lm	ll	ll	ll	ll	ll	ll	ll	ll	lm	ll	lm
AX-174193869	36.978	2	<hkxhk>	hk	kk	hk	hh	hh	hk	hk	hk	kk	kk	hk	kk	kk	hh	hh	hk	hk	kk	hk	hh	hh	kk	hk	kk	kk	hk	hk	hk	hh	kk	hh	kk	hh	hk	hk	hk	kk	hk	kk	hk	kk	hk	kk	hk	kk	hk
AX-174186644	37.291	2	<lmxll>	ll	lm	ll	ll	ll	lm	ll	lm	lm	lm	lm	lm	lm	ll	ll	ll	ll	lm	ll	ll	ll	lm	lm	lm	lm	ll	lm	lm	ll	lm	ll	lm	ll	ll	ll	lm	lm	lm	lm	lm	lm	lm	lm	ll	lm	ll
AX-174191449	37.291	2	<lmxll>	lm	ll	lm	lm	lm	ll	lm	ll	ll	ll	ll	ll	ll	lm	lm	lm	lm	ll	lm	lm	lm	ll	ll	ll	ll	lm	ll	ll	lm	ll	lm	ll	lm	lm	lm	ll	ll	ll	ll	ll	ll	ll	ll	lm	ll	lm
AX-174168825	37.643	2	<nnxnp>	np	np	np	nn	nn	nn	np	nn	np	np	nn	np	np	nn	nn	np	np	np	np	nn	nn	np	nn	np	np	np	nn	nn	nn	np	nn	np	nn	np	np	nn	np	nn	np	nn	np	nn	np	np	np	np
AX-174112072	39.132	2	<nnxnp>	np	np	np	nn	nn	nn	np	nn	np	np	nn	np	np	nn	nn	np	np	np	np	nn	nn	np	nn	np	np	np	nn	nn	nn	np	nn	np	nn	np	np	nn	np	nn	np	nn	np	nn	np	np	np	np
AX-174191429	39.132	2	<nnxnp>	nn	nn	nn	np	np	np	nn	np	nn	nn	np	nn	nn	np	np	nn	nn	nn	nn	np	np	nn	np	nn	nn	nn	np	np	np	nn	np	nn	np	nn	nn	np	nn	np	nn	np	nn	np	nn	nn	nn	nn
AX-115716537	39.132	2	<nnxnp>	nn	nn	nn	np	np	np	nn	np	nn	nn	np	nn	nn	np	np	nn	nn	nn	nn	np	np	nn	np	nn	nn	nn	np	np	np	nn	np	nn	np	nn	nn	np	nn	np	nn	np	nn	np	nn	nn	nn	nn
AX-174121957	39.132	2	<nnxnp>	nn	nn	nn	np	np	np	nn	np	nn	nn	np	nn	nn	np	np	nn	nn	nn	nn	np	np	nn	np	nn	nn	nn	np	np	np	nn	np	nn	np	nn	nn	np	nn	np	nn	np	nn	np	nn	nn	nn	nn
AX-174150179	39.132	2	<nnxnp>	np	np	np	nn	nn	nn	np	nn	np	np	nn	np	np	nn	nn	np	np	np	np	nn	nn	np	nn	np	np	np	nn	nn	nn	np	nn	np	nn	np	np	nn	np	nn	np	nn	np	nn	np	np	np	np
AX-174196291	40.621	2	<hkxhk>	kk	hk	kk	hk	hk	hh	kk	hh	hk	hk	hh	hk	hk	hk	hk	kk	kk	hk	kk	hk	hk	hk	hh	hk	hk	kk	hh	hh	hk	hk	hk	hk	hk	kk	kk	hh	hk	hh	hk	hh	hh	hh	hk	kk	hk	kk
AX-174177327	40.621	2	<lmxll>	ll	lm	ll	ll	ll	lm	ll	lm	lm	lm	lm	lm	lm	ll	ll	ll	ll	lm	ll	ll	ll	lm	lm	lm	lm	ll	lm	lm	ll	lm	ll	lm	ll	ll	ll	lm	lm	lm	lm	lm	lm	lm	lm	ll	lm	ll
AX-174202893	40.621	2	<lmxll>	ll	lm	ll	ll	ll	lm	ll	lm	lm	lm	lm	lm	lm	ll	ll	ll	ll	lm	ll	ll	ll	lm	lm	lm	lm	ll	lm	lm	ll	lm	ll	lm	ll	ll	ll	lm	lm	lm	lm	lm	lm	lm	lm	ll	lm	ll
AX-115694431	40.621	2	<nnxnp>	np	np	np	nn	nn	nn	np	nn	np	np	nn	np	np	nn	nn	np	np	np	np	nn	nn	np	nn	np	np	np	nn	nn	nn	np	nn	np	nn	np	np	nn	np	nn	np	nn	nn	nn	np	np	np	np
AX-174123723	40.621	2	<nnxnp>	np	np	np	nn	nn	nn	np	nn	np	np	nn	np	np	nn	nn	np	np	np	np	nn	nn	np	nn	np	np	np	nn	nn	nn	np	nn	np	nn	np	np	nn	np	nn	np	nn	nn	nn	np	np	np	np
AX-115700400	40.621	2	<nnxnp>	np	np	np	nn	nn	nn	np	nn	np	np	nn	np	np	nn	nn	np	np	np	np	nn	nn	np	nn	np	np	np	nn	nn	nn	np	nn	np	nn	np	np	nn	np	nn	np	nn	nn	nn	np	np	np	np
AX-174143840	40.621	2	<nnxnp>	nn	nn	nn	np	np	np	nn	np	nn	nn	np	nn	nn	np	np	nn	nn	nn	nn	np	np	nn	np	nn	nn	nn	np	np	np	nn	np	nn	np	nn	nn	np	nn	np	nn	np	np	np	nn	nn	nn	nn
AX-174184141	40.621	2	<nnxnp>	nn	nn	nn	np	np	np	nn	np	nn	nn	np	nn	nn	np	np	nn	nn	nn	nn	np	np	nn	np	nn	nn	nn	np	np	np	nn	np	nn	np	nn	nn	np	nn	np	nn	np	np	np	nn	nn	nn	nn
AX-174213044	40.621	2	<nnxnp>	nn	nn	nn	np	np	np	nn	np	nn	nn	np	nn	nn	np	np	nn	nn	nn	nn	np	np	nn	np	nn	nn	nn	np	np	np	nn	np	nn	np	nn	nn	np	nn	np	nn	np	np	np	nn	nn	nn	nn
AX-174205335	42.436	2	<nnxnp>	np	np	np	nn	nn	nn	np	nn	np	np	nn	np	np	nn	nn	np	np	np	np	nn	nn	np	nn	np	np	np	nn	nn	nn	np	nn	np	nn	np	np	nn	np	nn	np	nn	nn	nn	np	np	np	np
AX-174161225	42.447	2	<lmxll>	ll	lm	ll	ll	ll	lm	ll	lm	lm	lm	lm	lm	lm	ll	ll	ll	lm	lm	ll	ll	ll	lm	lm	lm	lm	ll	lm	lm	ll	lm	ll	lm	ll	ll	ll	lm	lm	lm	lm	lm	lm	lm	lm	ll	lm	ll
AX-174185382	43.349	2	<lmxll>	lm	ll	lm	lm	lm	ll	lm	ll	ll	ll	ll	ll	ll	lm	lm	lm	ll	ll	lm	lm	lm	ll	ll	ll	ll	lm	ll	ll	lm	ll	lm	ll	lm	lm	lm	ll	ll	ll	ll	ll	ll	ll	ll	lm	ll	lm
AX-174135074	44.251	2	<hkxhk>	hh	hk	hh	hk	hk	kk	hh	kk	hk	hk	kk	hk	hk	hk	hk	hh	hk	hk	hh	hk	hk	hk	kk	hk	hk	hh	hk	kk	hk	hk	hk	hk	hk	hh	hh	kk	hk	kk	hk	kk	kk	kk	hk	hh	hk	hh
AX-174189139	44.251	2	<nnxnp>	np	np	np	nn	nn	nn	np	nn	np	np	nn	np	np	nn	nn	np	np	np	np	nn	nn	np	nn	np	np	np	nn	nn	nn	np	nn	np	nn	np	np	nn	np	nn	np	nn	nn	nn	np	np	np	np
AX-174203449	44.251	2	<nnxnp>	nn	nn	nn	np	np	np	nn	np	nn	nn	np	nn	nn	np	np	nn	nn	nn	nn	np	np	nn	np	nn	nn	nn	np	np	np	nn	np	nn	np	nn	nn	np	nn	np	nn	np	np	np	nn	nn	nn	nn
AX-174197514	44.251	2	<nnxnp>	np	np	np	nn	nn	nn	np	nn	np	np	nn	np	np	nn	nn	np	np	np	np	nn	nn	np	nn	np	np	np	nn	nn	nn	np	nn	np	nn	np	np	nn	np	nn	np	nn	nn	nn	np	np	np	np
AX-174183781	44.853	2	<lmxll>	lm	ll	lm	lm	lm	ll	lm	ll	ll	ll	ll	ll	ll	lm	lm	lm	ll	ll	lm	lm	lm	ll	ll	ll	ll	lm	lm	ll	lm	ll	lm	ll	lm	lm	lm	ll	ll	ll	ll	ll	ll	ll	ll	lm	ll	lm
AX-174203053	45.162	2	<nnxnp>	nn	nn	nn	np	np	np	nn	np	nn	nn	np	nn	nn	np	np	nn	nn	nn	nn	np	np	nn	np	nn	nn	nn	np	np	np	nn	np	nn	np	nn	nn	np	nn	np	nn	np	np	np	nn	nn	nn	nn
AX-174191029	46.073	2	<hkxhk>	hh	hk	hh	hk	hk	kk	hh	kk	hk	hk	kk	hk	hk	hk	hk	hh	hk	hk	hh	kk	kk	hk	kk	hk	hk	hh	hk	kk	hk	hk	hk	hk	hk	hh	hh	kk	hk	kk	hk	kk	kk	kk	hk	hh	hk	hh
AX-174138508	46.073	2	<lmxll>	ll	lm	ll	ll	ll	lm	ll	lm	lm	lm	lm	lm	lm	ll	ll	ll	lm	lm	ll	lm	lm	lm	lm	lm	lm	ll	ll	lm	ll	lm	ll	lm	ll	ll	ll	lm	lm	lm	lm	lm	lm	lm	lm	ll	lm	ll
AX-174145481	46.892	2	<nnxnp>	np	np	np	nn	nn	nn	np	nn	np	np	nn	np	np	nn	nn	np	np	np	np	nn	nn	np	nn	np	np	np	nn	nn	nn	np	nn	nn	nn	np	np	nn	np	nn	np	nn	nn	nn	np	np	np	np
AX-174151495	50.679	2	<lmxll>	lm	lm	ll	ll	ll	lm	ll	lm	lm	lm	lm	lm	lm	ll	ll	ll	lm	lm	ll	lm	lm	lm	lm	lm	lm	ll	ll	lm	ll	lm	ll	lm	ll	ll	ll	lm	lm	lm	lm	lm	lm	lm	lm	ll	lm	ll
AX-115693099	52.134	2	<nnxnp>	np	np	np	nn	nn	nn	np	nn	np	np	nn	np	np	nn	nn	np	np	np	np	nn	nn	np	nn	np	np	np	nn	nn	nn	np	nn	nn	nn	np	np	nn	np	nn	np	nn	nn	nn	np	np	np	np
AX-174137278	52.954	2	<hkxhk>	hk	hk	hh	hk	hk	kk	hh	kk	hk	hk	kk	hk	hk	hk	hk	hh	hk	kk	hh	kk	kk	hk	kk	hk	hk	hh	hk	kk	hk	hk	hk	kk	hk	hh	hh	kk	hk	kk	hk	kk	kk	kk	hk	hh	hk	hh
AX-174214751	52.954	2	<hkxhk>	hk	hk	hh	hk	hk	kk	hh	kk	hk	hk	kk	hk	hk	hk	hk	hh	hk	kk	hh	kk	kk	hk	kk	hk	hk	hh	hk	kk	hk	hk	hk	kk	hk	hh	hh	kk	hk	kk	hk	kk	kk	kk	hk	hh	hk	hh
AX-174180894	52.954	2	<nnxnp>	nn	nn	nn	np	np	np	nn	np	nn	nn	np	nn	nn	np	np	nn	nn	np	nn	np	np	nn	np	nn	nn	nn	np	np	np	nn	np	np	np	nn	nn	np	nn	np	nn	np	np	np	nn	nn	nn	nn
AX-174181291	52.954	2	<nnxnp>	np	np	np	nn	nn	nn	np	nn	np	np	nn	np	np	nn	nn	np	np	nn	np	nn	nn	np	nn	np	np	np	nn	nn	nn	np	nn	nn	nn	np	np	nn	np	nn	np	nn	nn	nn	np	np	np	np
AX-174186968	52.954	2	<nnxnp>	np	np	np	nn	nn	nn	np	nn	np	np	nn	np	np	nn	nn	np	np	nn	np	nn	nn	np	nn	np	np	np	nn	nn	nn	np	nn	nn	nn	np	np	nn	np	nn	np	nn	nn	nn	np	np	np	np
AX-115712606	52.954	2	<nnxnp>	nn	nn	nn	np	np	np	nn	np	nn	nn	np	nn	nn	np	np	nn	nn	np	nn	np	np	nn	np	nn	nn	nn	np	np	np	nn	np	np	np	nn	nn	np	nn	np	nn	np	np	np	nn	nn	nn	nn
AX-174129965	52.954	2	<nnxnp>	nn	nn	nn	np	np	np	nn	np	nn	nn	np	nn	nn	np	np	nn	nn	np	nn	np	np	nn	np	nn	nn	nn	np	np	np	nn	--	np	np	nn	nn	np	nn	np	nn	np	np	np	nn	nn	nn	nn
AX-174194063	52.954	2	<nnxnp>	nn	nn	nn	np	np	np	nn	np	nn	nn	np	nn	nn	np	np	nn	nn	np	nn	np	np	nn	np	nn	nn	nn	np	np	np	nn	np	np	np	nn	nn	np	nn	np	nn	np	np	np	nn	nn	nn	nn
AX-174166819	53.793	2	<lmxll>	ll	ll	lm	lm	lm	ll	lm	ll	ll	ll	ll	ll	ll	lm	lm	lm	ll	ll	lm	ll	ll	ll	ll	ll	ll	lm	lm	ll	lm	ll	lm	ll	lm	lm	lm	ll	ll	ll	ll	ll	ll	ll	ll	lm	ll	lm
AX-174116732	53.793	2	<lmxll>	ll	ll	lm	lm	lm	ll	lm	ll	ll	ll	ll	ll	ll	lm	lm	lm	ll	ll	lm	ll	ll	ll	ll	ll	ll	lm	lm	ll	lm	ll	lm	ll	lm	lm	lm	ll	ll	ll	ll	ll	ll	ll	ll	lm	ll	lm
AX-174142775	53.793	2	<lmxll>	ll	ll	lm	lm	lm	ll	lm	ll	ll	ll	ll	ll	ll	lm	lm	lm	ll	ll	lm	ll	ll	ll	ll	ll	ll	lm	lm	ll	lm	ll	lm	ll	lm	lm	lm	ll	ll	ll	ll	ll	ll	ll	ll	lm	ll	lm
AX-174167561	53.793	2	<lmxll>	ll	ll	lm	lm	lm	ll	lm	ll	ll	ll	ll	ll	ll	lm	lm	lm	ll	ll	lm	ll	ll	ll	ll	ll	ll	lm	lm	ll	lm	ll	lm	ll	lm	lm	lm	ll	ll	ll	ll	ll	ll	ll	ll	lm	ll	lm
AX-174187596	53.793	2	<lmxll>	ll	ll	lm	lm	lm	ll	lm	ll	ll	ll	ll	ll	ll	lm	lm	lm	ll	ll	lm	ll	ll	ll	ll	ll	ll	lm	lm	ll	lm	ll	lm	ll	lm	lm	lm	ll	ll	ll	ll	ll	ll	ll	ll	lm	ll	lm
AX-115696700	57.278	2	<hkxhk>	kk	kk	kk	hh	hh	hk	hk	hk	kk	kk	hk	kk	kk	hh	hh	hk	kk	hk	hk	hk	hk	kk	hk	kk	hk	hk	hh	hk	hh	kk	hh	hk	hh	hk	hk	hk	kk	hk	kk	hk	hk	hk	kk	hk	kk	hk
AX-174158316	57.278	2	<nnxnp>	np	np	np	nn	nn	nn	np	nn	np	np	nn	np	np	nn	nn	np	np	nn	np	nn	nn	np	nn	np	nn	np	nn	nn	nn	np	nn	nn	nn	np	np	nn	np	nn	np	nn	nn	nn	np	np	np	np
AX-115710220	57.278	2	<nnxnp>	np	np	np	nn	nn	nn	np	nn	np	np	nn	np	np	nn	nn	np	np	nn	np	nn	nn	np	nn	np	nn	np	nn	nn	nn	np	nn	nn	nn	np	np	nn	np	nn	np	nn	nn	nn	np	np	np	np
AX-174137212	57.278	2	<nnxnp>	np	np	np	nn	nn	nn	np	nn	np	np	nn	np	np	nn	nn	np	np	nn	np	nn	nn	np	nn	np	nn	np	nn	nn	nn	np	nn	nn	nn	np	np	nn	np	nn	np	nn	nn	nn	np	np	np	np
AX-115714497	58.336	2	<nnxnp>	nn	nn	nn	np	np	np	nn	np	nn	nn	np	nn	nn	np	np	nn	nn	np	nn	np	np	nn	nn	nn	np	nn	np	np	np	nn	np	np	np	nn	nn	np	nn	np	nn	np	np	np	nn	nn	nn	nn
AX-174159968	59.394	2	<nnxnp>	np	np	np	nn	nn	nn	np	nn	np	np	nn	np	np	nn	nn	np	np	nn	np	nn	nn	np	np	np	nn	np	nn	nn	nn	np	nn	nn	nn	np	np	nn	np	nn	np	nn	nn	nn	np	np	np	np
AX-115733145	60.111	2	<lmxll>	ll	ll	ll	lm	lm	ll	lm	ll	ll	ll	ll	ll	ll	lm	ll	lm	ll	ll	lm	ll	ll	ll	ll	ll	ll	lm	lm	ll	lm	ll	lm	ll	lm	lm	lm	ll	ll	ll	ll	ll	ll	ll	ll	lm	ll	lm
AX-115709912	60.452	2	<nnxnp>	nn	nn	nn	np	np	np	nn	np	nn	nn	np	nn	nn	np	np	nn	nn	np	nn	np	np	nn	nn	nn	np	nn	np	np	np	nn	np	np	np	nn	nn	np	nn	np	nn	np	np	np	np	nn	nn	nn
AX-174114411	60.452	2	<nnxnp>	np	np	np	nn	nn	nn	np	nn	np	np	nn	np	np	nn	nn	np	np	nn	np	nn	nn	np	np	np	nn	np	nn	nn	nn	np	nn	nn	nn	np	np	nn	np	nn	np	nn	nn	nn	nn	np	np	np
AX-174130324	60.452	2	<nnxnp>	nn	nn	nn	np	np	np	nn	np	nn	nn	np	nn	nn	np	np	nn	nn	np	nn	np	np	nn	nn	nn	np	nn	np	np	np	nn	np	np	np	nn	nn	np	nn	np	nn	np	np	np	np	nn	nn	nn
AX-174140996	61.51	2	<hkxhk>	kk	kk	kk	hh	hh	hk	hk	hk	kk	kk	hk	kk	kk	hh	hk	hk	kk	hk	hk	hk	hk	kk	hk	kk	hk	hk	hh	hk	hh	kk	hh	hk	hh	hk	hk	hk	kk	hk	kk	hk	hk	hk	hk	hk	kk	hk
AX-174153382	62.715	2	<hkxhk>	hk	kk	hk	hk	hk	hh	kk	hh	hk	hk	hh	hk	hk	hk	hh	kk	hk	hh	hk	hh	hh	hk	kk	hk	hh	kk	hk	hh	hk	hk	hk	hh	hk	kk	kk	hh	hk	hh	hk	hh	hh	hh	hh	kk	hk	kk
AX-174169139	62.715	2	<hkxhk>	hk	kk	hk	hk	hk	hh	kk	hh	hk	hk	hh	hk	hk	hk	hh	kk	hk	hh	hk	hh	hh	hk	kk	hk	hh	kk	hk	hh	hk	hk	hk	hh	hk	kk	kk	hh	hk	hh	hk	hh	hh	hh	hh	kk	hk	kk
AX-174211005	62.715	2	<hkxhk>	hk	hh	hk	hk	hk	kk	hh	kk	hk	hk	kk	hk	hk	hk	kk	hh	hk	kk	hk	kk	kk	hk	hh	hk	kk	hh	hk	kk	hk	hk	hk	kk	hk	hh	hh	kk	hk	kk	hk	kk	kk	kk	kk	hh	hk	hh
AX-174174131	62.715	2	<lmxll>	lm	ll	lm	ll	ll	lm	ll	lm	lm	lm	lm	lm	lm	ll	lm	ll	lm	lm	ll	lm	lm	lm	ll	lm	lm	ll	ll	lm	ll	lm	ll	lm	ll	ll	ll	lm	lm	lm	lm	lm	lm	lm	lm	ll	lm	ll
AX-174139772	62.715	2	<nnxnp>	np	np	np	nn	nn	nn	np	nn	np	np	nn	np	np	nn	nn	np	np	nn	nn	nn	nn	np	np	np	nn	np	nn	nn	nn	np	nn	nn	nn	np	np	nn	np	nn	np	nn	nn	nn	nn	np	np	np
AX-174184968	62.715	2	<nnxnp>	nn	nn	nn	np	np	np	nn	np	nn	nn	np	nn	nn	np	np	nn	nn	np	np	np	np	nn	nn	nn	np	nn	np	np	np	nn	np	np	np	nn	nn	np	nn	np	nn	np	np	np	np	nn	nn	nn
AX-153643791	62.715	2	<nnxnp>	np	np	np	nn	nn	nn	np	nn	np	np	nn	np	np	nn	nn	np	np	nn	nn	nn	nn	np	np	np	nn	np	nn	nn	nn	np	nn	nn	nn	np	np	nn	np	nn	np	nn	nn	nn	nn	np	np	np
AX-174142373	62.715	2	<nnxnp>	nn	nn	nn	np	np	np	nn	np	nn	nn	np	nn	nn	np	np	nn	nn	np	np	np	np	nn	nn	nn	np	nn	np	np	np	nn	np	np	np	nn	nn	np	nn	np	nn	np	np	np	np	nn	nn	nn
AX-174207504	62.715	2	<nnxnp>	np	np	np	nn	nn	nn	np	nn	np	np	nn	np	np	nn	nn	np	np	nn	nn	nn	nn	np	np	np	nn	np	nn	nn	nn	np	nn	nn	nn	np	np	nn	np	nn	np	nn	nn	nn	nn	np	np	np
AX-174139445	64.537	2	<hkxhk>	hh	hk	hh	kk	kk	hk	hk	hk	hk	hh	hk	hh	--	kk	hk	hk	hh	hk	kk	hk	hk	hh	hk	hh	hk	hk	kk	hk	kk	hh	kk	hk	kk	hk	hk	hk	hh	hk	hh	hk	hk	hk	hk	hk	hk	hk
AX-115687770	64.838	2	<lmxll>	ll	lm	ll	lm	lm	ll	lm	ll	ll	ll	ll	ll	ll	lm	ll	lm	ll	ll	lm	ll	ll	ll	lm	ll	ll	lm	lm	ll	lm	ll	lm	ll	lm	lm	lm	ll	ll	ll	ll	ll	ll	ll	ll	lm	lm	lm
AX-174167470	65.139	2	<hkxhk>	hh	hk	hh	kk	kk	hk	hk	hk	hk	hh	hh	hh	hh	kk	hk	hk	hh	hk	kk	hk	hk	hh	hk	hh	hk	hk	kk	hk	kk	hh	kk	hk	kk	hk	hk	hk	hh	hk	hh	hk	hk	hk	hk	hk	hk	hk
AX-174175424	65.139	2	<hkxhk>	hk	kk	hk	hk	hk	hh	kk	hh	hh	hk	hk	hk	hk	hk	hh	kk	hk	hh	hk	hh	hh	hk	kk	hk	hh	kk	hk	hh	hk	hk	hk	hh	hk	kk	kk	hh	hk	hh	hk	hh	hh	hh	hh	kk	kk	kk
AX-174138768	65.139	2	<lmxll>	ll	lm	ll	lm	lm	ll	lm	ll	ll	ll	ll	ll	ll	lm	ll	lm	ll	ll	lm	ll	ll	ll	lm	ll	ll	lm	lm	ll	lm	ll	lm	ll	lm	lm	lm	ll	ll	ll	ll	ll	ll	ll	ll	lm	lm	lm
AX-174130953	65.139	2	<lmxll>	lm	ll	lm	ll	ll	lm	ll	lm	lm	lm	lm	lm	lm	ll	lm	ll	lm	lm	ll	lm	lm	lm	ll	lm	lm	ll	ll	lm	ll	lm	ll	lm	ll	ll	ll	lm	lm	lm	lm	lm	lm	lm	lm	ll	ll	ll
AX-174196130	66.51	2	<nnxnp>	nn	nn	nn	np	nn	np	nn	np	np	nn	nn	nn	nn	np	np	nn	nn	np	np	np	np	nn	nn	nn	np	nn	np	np	np	nn	np	np	np	nn	nn	np	nn	np	nn	np	np	np	np	nn	nn	nn
AX-174214027	67.881	2	<nnxnp>	np	np	np	nn	np	nn	np	nn	nn	np	np	np	np	nn	nn	np	np	nn	nn	nn	nn	np	np	np	nn	np	nn	nn	nn	np	nn	nn	nn	np	np	nn	np	nn	np	nn	nn	nn	nn	np	np	np
AX-174135295	68.558	2	<nnxnp>	nn	nn	nn	np	nn	np	nn	np	np	nn	nn	np	nn	np	np	nn	nn	np	np	np	np	nn	nn	nn	np	nn	np	np	np	nn	np	np	np	nn	nn	np	nn	np	nn	np	np	np	np	nn	nn	nn
AX-174120759	69.929	2	<nnxnp>	np	np	np	nn	np	nn	np	nn	nn	np	np	nn	np	nn	nn	nn	np	nn	nn	nn	nn	np	np	np	nn	np	nn	nn	nn	np	nn	nn	nn	np	np	nn	np	nn	np	nn	nn	nn	nn	np	np	np
AX-174118392	70.606	2	<hkxhk>	kk	hk	kk	hk	hk	hk	hk	hk	hk	kk	kk	hk	kk	hh	hk	hh	kk	hk	hh	hk	hk	kk	hk	kk	hk	hk	hh	hk	hh	kk	hh	hk	hh	hk	hk	hk	kk	hk	kk	hk	hk	hk	hk	hk	hk	hk
AX-174146567	70.606	2	<hkxhk>	hk	kk	hk	kk	kk	hh	kk	hh	hh	hk	hk	hh	hk	hk	hh	hk	hk	hh	hk	hh	hh	hk	kk	hk	hh	kk	hk	hh	hk	hk	hk	hh	hk	kk	kk	hh	hk	hh	hk	hh	hh	hh	hh	kk	kk	kk
AX-174195424	70.606	2	<hkxhk>	hh	hk	hh	hk	hk	hk	hk	hk	hk	hh	hh	hk	hh	kk	hk	kk	hh	hk	kk	hk	hk	hh	hk	hh	hk	hk	kk	hk	kk	hh	kk	hk	kk	hk	hk	hk	hh	hk	hh	hk	hk	hk	hk	hk	hk	hk
AX-153647577	70.606	2	<lmxll>	lm	ll	lm	ll	ll	lm	ll	lm	lm	lm	lm	lm	lm	ll	lm	ll	lm	lm	ll	lm	lm	lm	ll	lm	lm	ll	ll	lm	ll	lm	ll	lm	ll	ll	ll	lm	lm	lm	lm	lm	lm	lm	lm	ll	ll	ll
AX-174161250	70.606	2	<lmxll>	ll	lm	ll	lm	lm	ll	lm	ll	ll	ll	ll	ll	ll	lm	ll	lm	ll	ll	lm	ll	ll	ll	lm	ll	ll	lm	lm	ll	lm	ll	lm	ll	lm	lm	lm	ll	ll	ll	ll	ll	ll	ll	ll	lm	lm	lm
AX-174145269	70.907	2	<lmxll>	lm	ll	lm	ll	ll	lm	ll	lm	lm	lm	lm	lm	lm	ll	lm	ll	lm	lm	ll	lm	lm	lm	ll	lm	lm	ll	ll	lm	ll	lm	ll	lm	ll	ll	ll	lm	lm	lm	lm	lm	lm	lm	lm	ll	ll	ll
AX-115690175	71.208	2	<hkxhk>	hk	hh	hk	hh	hh	kk	hh	kk	kk	hk	hk	kk	hk	hk	kk	hk	hk	kk	hk	kk	kk	hk	hh	hk	kk	hh	hk	kk	hk	hk	hk	kk	hk	hh	hh	kk	hk	kk	hk	kk	kk	kk	kk	hh	hh	hh
AX-115694599	71.208	2	<hkxhk>	kk	hk	kk	hk	hk	hk	hk	hk	hk	kk	kk	hk	kk	hh	hk	hh	kk	hk	hh	hk	hk	kk	hk	kk	hk	hk	hh	hk	hh	kk	hh	hk	hh	hk	hk	hk	kk	hk	kk	hk	hk	hk	hk	hk	hk	hk
AX-115696458	71.208	2	<hkxhk>	kk	hk	kk	hk	hk	hk	hk	hk	hk	kk	kk	hk	kk	hh	hk	hh	kk	hk	hh	hk	hk	kk	hk	kk	hk	hk	hh	hk	hh	kk	hh	hk	hh	hk	hk	hk	kk	hk	kk	hk	hk	hk	hk	hk	hk	hk
AX-115700938	71.208	2	<hkxhk>	kk	hk	kk	hk	hk	hk	hk	hk	hk	kk	kk	hk	kk	hh	hk	hh	kk	hk	hh	hk	hk	kk	hk	kk	hk	hk	hh	hk	hh	kk	hh	hk	hh	hk	hk	hk	kk	hk	kk	hk	hk	hk	hk	hk	hk	hk
AX-115702448	71.208	2	<hkxhk>	hh	hk	hh	hk	hk	hk	hk	hk	hk	hh	hh	hk	hh	kk	hk	kk	hh	hk	kk	hk	hk	hh	hk	hh	hk	hk	kk	hk	kk	hh	kk	hk	kk	hk	hk	hk	hh	hk	hh	hk	hk	hk	hk	hk	hk	hk
AX-115705000	71.208	2	<hkxhk>	hk	hh	hk	hh	hh	kk	hh	kk	kk	hk	hk	kk	hk	hk	kk	hk	hk	kk	hk	kk	kk	hk	hh	hk	kk	hh	hk	kk	hk	hk	hk	kk	hk	hh	hh	kk	hk	kk	hk	kk	kk	kk	kk	hh	hh	hh
AX-115707243	71.208	2	<hkxhk>	hk	hh	hk	hh	hh	kk	hh	kk	kk	hk	hk	kk	hk	hk	kk	hk	hk	kk	hk	kk	kk	hk	hh	hk	kk	hh	hk	kk	hk	hk	hk	kk	hk	hh	hh	kk	hk	kk	hk	kk	kk	kk	kk	hh	hh	hh
AX-115723941	71.208	2	<hkxhk>	hh	hk	hh	hk	hk	hk	hk	hk	hk	hh	hh	hk	hh	kk	hk	kk	hh	hk	kk	hk	hk	hh	hk	hh	hk	hk	kk	hk	kk	hh	kk	hk	kk	hk	hk	hk	hh	hk	hh	hk	hk	hk	hk	hk	hk	hk
AX-174118230	71.208	2	<hkxhk>	kk	hk	kk	hk	hk	hk	hk	hk	hk	kk	kk	hk	kk	hh	hk	hh	kk	hk	hh	hk	hk	kk	hk	kk	hk	hk	hh	hk	hh	kk	hh	hk	hh	hk	hk	hk	kk	hk	kk	hk	hk	hk	hk	hk	hk	hk
AX-174124693	71.208	2	<hkxhk>	hk	hh	hk	hh	hh	kk	hh	kk	kk	hk	hk	kk	hk	hk	kk	hk	hk	kk	hk	kk	kk	hk	hh	hk	kk	hh	hk	kk	hk	hk	hk	kk	hk	hh	hh	kk	hk	kk	hk	kk	kk	kk	kk	hh	hh	hh
AX-174125509	71.208	2	<hkxhk>	hk	kk	hk	kk	kk	hh	kk	hh	hh	hk	hk	hh	hk	hk	hh	hk	hk	hh	hk	hh	hh	hk	kk	hk	hh	kk	hk	hh	hk	hk	hk	hh	hk	kk	kk	hh	hk	hh	hk	hh	hh	hh	hh	kk	kk	kk
AX-174126810	71.208	2	<hkxhk>	hh	hk	hh	hk	hk	hk	hk	hk	hk	hh	hh	hk	hh	kk	hk	kk	hh	hk	kk	hk	hk	hh	hk	hh	hk	hk	kk	hk	kk	hh	kk	hk	kk	hk	hk	hk	hh	hk	hh	hk	hk	hk	hk	hk	hk	hk
AX-174127283	71.208	2	<hkxhk>	hh	hk	hh	hk	hk	hk	hk	hk	hk	hh	hh	hk	hh	kk	hk	kk	hh	hk	kk	hk	hk	hh	hk	hh	hk	hk	kk	hk	kk	hh	kk	hk	kk	hk	hk	hk	hh	hk	hh	hk	hk	hk	hk	hk	hk	hk
AX-174148456	71.208	2	<hkxhk>	hh	hk	hh	hk	hk	hk	hk	hk	hk	hh	hh	hk	hh	kk	hk	kk	hh	hk	kk	hk	hk	hh	hk	hh	hk	hk	kk	hk	kk	hh	kk	hk	kk	hk	hk	hk	hh	hk	hh	hk	hk	hk	hk	hk	hk	hk
AX-174158747	71.208	2	<hkxhk>	hh	hk	hh	hk	hk	hk	hk	hk	hk	hh	hh	hk	hh	kk	hk	kk	hh	hk	kk	hk	hk	hh	hk	hh	hk	hk	kk	hk	kk	hh	kk	hk	kk	hk	hk	hk	hh	hk	hh	hk	hk	hk	hk	hk	hk	hk
AX-174160282	71.208	2	<hkxhk>	kk	hk	kk	hk	hk	hk	hk	hk	hk	kk	kk	hk	kk	hh	hk	hh	kk	hk	hh	hk	hk	kk	hk	kk	hk	hk	hh	hk	hh	kk	hh	hk	hh	hk	hk	hk	kk	hk	kk	hk	hk	hk	hk	hk	hk	hk
AX-174184248	71.208	2	<hkxhk>	hk	hh	hk	hh	hh	kk	hh	kk	kk	hk	hk	kk	hk	hk	kk	hk	hk	kk	hk	kk	kk	hk	hh	hk	kk	hh	hk	kk	hk	hk	hk	kk	hk	hh	hh	kk	hk	kk	hk	kk	kk	kk	kk	hh	hh	hh
AX-174184659	71.208	2	<hkxhk>	kk	hk	kk	hk	hk	hk	hk	hk	hk	kk	kk	hk	kk	hh	hk	hh	kk	hk	hh	hk	hk	kk	hk	kk	hk	hk	hh	hk	hh	kk	hh	hk	hh	hk	hk	hk	kk	hk	kk	hk	hk	hk	hk	hk	hk	hk
AX-174186303	71.208	2	<hkxhk>	hk	hh	hk	hh	hh	kk	hh	kk	kk	hk	hk	kk	hk	hk	kk	hk	hk	kk	hk	kk	kk	hk	hh	hk	kk	hh	hk	kk	hk	hk	hk	kk	hk	hh	hh	kk	hk	kk	hk	kk	kk	kk	kk	hh	hh	hh
AX-174187587	71.208	2	<hkxhk>	hh	hk	hh	hk	hk	hk	hk	hk	hk	hh	hh	hk	hh	kk	hk	kk	hh	hk	kk	hk	hk	hh	hk	hh	hk	hk	kk	hk	kk	hh	kk	hk	kk	hk	hk	hk	hh	hk	hh	hk	hk	hk	hk	hk	hk	hk
AX-174188807	71.208	2	<hkxhk>	kk	hk	kk	hk	hk	hk	hk	hk	hk	kk	kk	hk	kk	hh	hk	hh	kk	hk	hh	hk	hk	kk	hk	kk	hk	hk	hh	hk	hh	kk	hh	hk	hh	hk	hk	hk	kk	hk	kk	hk	hk	hk	hk	hk	hk	hk
AX-174189472	71.208	2	<hkxhk>	hh	hk	hh	hk	hk	hk	hk	hk	hk	hh	hh	hk	hh	kk	hk	kk	hh	hk	kk	hk	hk	hh	hk	hh	hk	hk	kk	hk	kk	hh	kk	hk	kk	hk	hk	hk	hh	hk	hh	hk	hk	hk	hk	hk	hk	hk
AX-115698051	71.208	2	<lmxll>	lm	ll	lm	ll	ll	lm	ll	lm	lm	lm	lm	lm	lm	ll	lm	ll	lm	lm	ll	lm	lm	lm	ll	lm	lm	ll	ll	lm	ll	lm	ll	lm	ll	ll	ll	lm	lm	lm	lm	lm	lm	lm	lm	ll	ll	ll
AX-115699066	71.208	2	<lmxll>	lm	ll	lm	ll	ll	lm	ll	lm	lm	lm	lm	lm	lm	ll	lm	ll	lm	lm	ll	lm	lm	lm	ll	lm	lm	ll	ll	lm	ll	lm	ll	lm	ll	ll	ll	lm	lm	lm	lm	lm	lm	lm	lm	ll	ll	ll
AX-115700527	71.208	2	<lmxll>	lm	ll	lm	ll	ll	lm	ll	lm	lm	lm	lm	lm	lm	ll	lm	ll	lm	lm	ll	lm	lm	lm	ll	lm	lm	ll	ll	lm	ll	lm	ll	lm	ll	ll	ll	lm	lm	lm	lm	lm	lm	lm	lm	ll	ll	ll
AX-153648317	71.208	2	<lmxll>	ll	lm	ll	lm	lm	ll	lm	ll	ll	ll	ll	ll	ll	lm	ll	lm	ll	ll	lm	ll	ll	ll	lm	ll	ll	lm	lm	ll	lm	ll	lm	ll	lm	lm	lm	ll	ll	ll	ll	ll	ll	ll	ll	lm	lm	lm
AX-174142180	71.208	2	<lmxll>	ll	lm	ll	lm	lm	ll	lm	ll	ll	ll	ll	ll	ll	lm	ll	lm	ll	ll	lm	ll	ll	ll	lm	ll	ll	lm	lm	ll	lm	ll	lm	ll	lm	lm	lm	ll	ll	ll	ll	ll	ll	ll	ll	lm	lm	lm
AX-174144989	71.208	2	<lmxll>	ll	lm	ll	lm	lm	ll	lm	ll	ll	ll	ll	ll	ll	lm	ll	lm	ll	ll	lm	ll	ll	ll	lm	ll	ll	lm	lm	ll	lm	ll	lm	ll	lm	lm	lm	ll	ll	ll	ll	ll	ll	ll	ll	lm	lm	lm
AX-174164281	71.208	2	<lmxll>	lm	ll	lm	ll	ll	lm	ll	lm	lm	lm	lm	lm	lm	ll	lm	ll	lm	lm	ll	lm	lm	lm	ll	lm	lm	ll	ll	lm	ll	lm	ll	lm	ll	ll	ll	lm	lm	lm	lm	lm	lm	lm	lm	ll	ll	ll
AX-174189108	71.208	2	<lmxll>	lm	ll	lm	ll	ll	lm	ll	lm	lm	lm	lm	lm	lm	ll	lm	ll	lm	lm	ll	lm	lm	lm	ll	lm	lm	ll	ll	lm	ll	lm	ll	lm	ll	ll	ll	lm	lm	lm	lm	lm	lm	lm	lm	ll	ll	ll
AX-174213857	71.208	2	<lmxll>	lm	ll	lm	ll	ll	lm	ll	lm	lm	lm	lm	lm	lm	ll	lm	ll	lm	lm	ll	lm	lm	lm	ll	lm	lm	ll	ll	lm	ll	lm	ll	lm	ll	ll	ll	lm	lm	lm	lm	lm	lm	lm	lm	ll	ll	ll
AX-115693391	71.208	2	<lmxll>	lm	ll	lm	ll	ll	lm	ll	lm	lm	lm	lm	lm	lm	ll	lm	ll	lm	lm	ll	lm	lm	lm	ll	lm	lm	ll	ll	lm	ll	lm	ll	lm	ll	ll	ll	lm	lm	lm	lm	lm	lm	lm	lm	ll	ll	ll
AX-116814139	71.208	2	<lmxll>	lm	ll	lm	ll	ll	lm	ll	lm	lm	lm	lm	lm	lm	ll	lm	ll	lm	lm	ll	lm	lm	lm	ll	lm	lm	ll	ll	lm	ll	lm	ll	lm	ll	ll	ll	lm	lm	lm	lm	lm	lm	lm	lm	ll	ll	ll
AX-174145133	71.208	2	<lmxll>	ll	lm	ll	lm	lm	ll	lm	ll	ll	ll	ll	ll	ll	lm	ll	lm	ll	ll	lm	ll	ll	ll	lm	ll	ll	lm	lm	ll	lm	ll	lm	ll	lm	lm	lm	ll	ll	ll	ll	ll	ll	ll	ll	lm	lm	lm
AX-174145526	71.208	2	<lmxll>	lm	ll	lm	ll	ll	lm	ll	lm	lm	lm	lm	lm	lm	ll	lm	ll	lm	lm	ll	lm	lm	lm	ll	lm	lm	ll	ll	lm	ll	lm	ll	lm	ll	ll	ll	lm	lm	lm	lm	lm	lm	lm	lm	ll	ll	ll
AX-174164283	71.208	2	<lmxll>	lm	ll	lm	ll	ll	lm	ll	lm	lm	lm	lm	lm	lm	ll	lm	ll	lm	lm	ll	lm	lm	lm	ll	lm	lm	ll	ll	lm	ll	lm	ll	lm	ll	ll	ll	lm	lm	lm	lm	lm	lm	lm	lm	ll	ll	ll
AX-174177147	71.208	2	<lmxll>	lm	ll	lm	ll	ll	lm	ll	lm	lm	lm	lm	lm	lm	ll	lm	ll	lm	lm	ll	lm	lm	lm	ll	lm	lm	ll	ll	lm	ll	lm	ll	lm	ll	ll	ll	lm	lm	lm	lm	lm	lm	lm	lm	ll	ll	ll
AX-174180329	71.208	2	<lmxll>	lm	ll	lm	ll	ll	lm	ll	lm	lm	lm	lm	lm	lm	ll	lm	ll	lm	lm	ll	lm	lm	lm	ll	lm	lm	ll	ll	lm	ll	lm	ll	lm	ll	ll	ll	lm	lm	lm	lm	lm	lm	lm	lm	ll	ll	ll
AX-174181133	71.208	2	<lmxll>	ll	lm	ll	lm	lm	ll	lm	ll	ll	ll	ll	ll	ll	lm	ll	lm	ll	ll	lm	ll	ll	ll	lm	ll	ll	lm	lm	ll	lm	ll	lm	ll	lm	lm	lm	ll	ll	ll	ll	ll	ll	ll	ll	lm	lm	lm
AX-174198659	71.208	2	<lmxll>	lm	ll	lm	ll	ll	lm	ll	lm	lm	lm	lm	lm	lm	ll	lm	ll	lm	lm	ll	lm	lm	lm	ll	lm	lm	ll	ll	lm	ll	lm	ll	lm	ll	ll	ll	lm	lm	lm	lm	lm	lm	lm	lm	ll	ll	ll
AX-174199484	71.208	2	<lmxll>	ll	lm	ll	lm	lm	ll	lm	ll	ll	ll	ll	ll	ll	lm	ll	lm	ll	ll	lm	ll	ll	ll	lm	ll	ll	lm	lm	ll	lm	ll	lm	ll	lm	lm	lm	ll	ll	ll	ll	ll	ll	ll	ll	lm	lm	lm
AX-174201336	71.208	2	<lmxll>	lm	ll	lm	ll	ll	lm	ll	lm	lm	lm	lm	lm	lm	ll	lm	ll	lm	lm	ll	lm	lm	lm	ll	lm	lm	ll	ll	lm	ll	lm	ll	lm	ll	ll	ll	lm	lm	lm	lm	lm	lm	lm	lm	ll	ll	ll
AX-174208000	71.208	2	<lmxll>	lm	ll	lm	ll	ll	lm	ll	lm	lm	lm	lm	lm	lm	ll	lm	ll	lm	lm	ll	lm	lm	lm	ll	lm	lm	ll	ll	lm	ll	lm	ll	lm	ll	ll	ll	lm	lm	lm	lm	lm	lm	lm	lm	ll	ll	ll
AX-174208394	71.208	2	<lmxll>	ll	lm	ll	lm	lm	ll	lm	ll	ll	ll	ll	ll	ll	lm	ll	lm	ll	ll	lm	ll	ll	ll	lm	ll	ll	lm	lm	ll	lm	ll	lm	ll	lm	lm	lm	ll	ll	ll	ll	ll	ll	ll	ll	lm	lm	lm
AX-174124181	71.208	2	<nnxnp>	nn	nn	nn	nn	nn	np	nn	np	np	nn	nn	np	nn	np	np	np	nn	np	np	np	np	nn	nn	nn	np	nn	np	np	np	nn	np	np	np	nn	nn	np	nn	np	nn	np	np	np	np	nn	nn	nn
AX-174140941	71.208	2	<nnxnp>	np	np	np	np	np	nn	np	nn	nn	np	np	nn	np	nn	nn	nn	np	nn	nn	nn	nn	np	np	np	nn	np	nn	nn	nn	np	nn	nn	nn	np	np	nn	np	nn	np	nn	nn	nn	nn	np	np	np
AX-174141687	71.208	2	<nnxnp>	nn	nn	nn	nn	nn	np	nn	np	np	nn	nn	np	nn	np	np	np	nn	np	np	np	np	nn	nn	nn	np	nn	np	np	np	nn	np	np	np	nn	nn	np	nn	np	nn	np	np	np	np	nn	nn	nn
AX-174186576	71.208	2	<nnxnp>	nn	nn	nn	nn	nn	np	nn	np	np	nn	nn	np	nn	np	np	np	nn	np	np	np	np	nn	nn	nn	np	nn	np	np	np	nn	np	np	np	nn	nn	np	nn	np	nn	np	np	np	np	nn	nn	nn
AX-174187429	71.208	2	<nnxnp>	nn	nn	nn	nn	nn	np	nn	np	np	nn	nn	np	nn	np	np	np	nn	np	np	np	np	nn	nn	nn	np	nn	np	np	np	nn	np	np	np	nn	nn	np	nn	np	nn	np	np	np	np	nn	nn	nn
AX-174209498	71.208	2	<nnxnp>	np	np	np	np	np	nn	np	nn	nn	np	np	nn	np	nn	nn	nn	np	nn	nn	nn	nn	np	np	np	nn	np	nn	nn	nn	np	nn	nn	nn	np	np	nn	np	nn	np	nn	nn	nn	nn	np	np	np
AX-115695023	71.208	2	<nnxnp>	np	np	np	np	np	nn	np	nn	nn	np	np	nn	np	nn	nn	nn	np	nn	nn	nn	nn	np	np	np	nn	np	nn	nn	nn	np	nn	nn	nn	np	np	nn	np	nn	np	nn	nn	nn	nn	np	np	np
AX-153642530	71.208	2	<nnxnp>	np	np	np	np	np	nn	np	nn	nn	np	np	nn	np	nn	nn	nn	np	nn	nn	nn	nn	np	np	np	nn	np	nn	nn	nn	np	nn	nn	nn	np	np	nn	np	nn	np	nn	nn	nn	nn	np	np	np
AX-174111248	71.208	2	<nnxnp>	np	np	np	np	np	nn	np	nn	nn	np	np	nn	np	nn	nn	nn	np	nn	nn	nn	nn	np	np	np	nn	np	nn	nn	nn	np	nn	nn	nn	np	np	nn	np	nn	np	nn	nn	nn	nn	np	np	np
AX-174114748	71.208	2	<nnxnp>	np	np	np	np	np	nn	np	nn	nn	np	np	nn	np	nn	nn	nn	np	nn	nn	nn	nn	np	np	np	nn	np	nn	nn	nn	np	nn	nn	nn	np	np	nn	np	nn	np	nn	nn	nn	nn	np	np	np
AX-174118404	71.208	2	<nnxnp>	np	np	np	np	np	nn	np	nn	nn	np	np	nn	np	nn	nn	nn	np	nn	nn	nn	nn	np	np	np	nn	np	nn	nn	nn	np	nn	nn	nn	np	np	nn	np	nn	np	nn	nn	nn	nn	np	np	np
AX-174138727	71.208	2	<nnxnp>	nn	nn	nn	nn	nn	np	nn	np	np	nn	nn	np	nn	np	np	np	nn	np	np	np	np	nn	nn	nn	np	nn	np	np	np	nn	np	np	np	nn	nn	np	nn	np	nn	np	np	np	np	nn	nn	nn
AX-174143542	71.208	2	<nnxnp>	nn	nn	nn	nn	nn	np	nn	np	np	nn	nn	np	nn	np	np	np	nn	np	np	np	np	nn	nn	nn	np	nn	np	np	np	nn	np	np	np	nn	nn	np	nn	np	nn	np	np	np	np	nn	nn	nn
AX-174145137	71.208	2	<nnxnp>	nn	nn	nn	nn	nn	np	nn	np	np	nn	nn	np	nn	np	np	np	nn	np	np	np	np	nn	nn	nn	np	nn	np	np	np	nn	np	np	np	nn	nn	np	nn	np	nn	np	np	np	np	nn	nn	nn
AX-174145916	71.208	2	<nnxnp>	nn	nn	nn	nn	nn	np	nn	np	np	nn	nn	np	nn	np	np	np	nn	np	np	np	np	nn	nn	nn	np	nn	np	np	np	nn	np	np	np	nn	nn	np	nn	np	nn	np	np	np	np	nn	nn	nn
AX-174158740	71.208	2	<nnxnp>	np	np	np	np	np	nn	np	nn	nn	np	np	nn	np	nn	nn	nn	np	nn	nn	nn	nn	np	np	np	nn	np	nn	nn	nn	np	nn	nn	nn	np	np	nn	np	nn	np	nn	nn	nn	nn	np	np	np
AX-174162363	71.208	2	<nnxnp>	np	np	np	np	np	nn	np	nn	nn	np	np	nn	np	nn	nn	nn	np	nn	nn	nn	nn	np	np	np	nn	np	nn	nn	nn	np	nn	nn	nn	np	np	nn	np	nn	np	nn	nn	nn	nn	np	np	np
AX-174175055	71.208	2	<nnxnp>	np	np	np	np	np	nn	np	nn	nn	np	np	nn	np	nn	nn	nn	np	nn	nn	nn	nn	np	np	np	nn	np	nn	nn	nn	np	nn	nn	nn	np	np	nn	np	nn	np	nn	nn	nn	nn	np	np	np
AX-174176315	71.208	2	<nnxnp>	np	np	np	np	np	nn	np	nn	nn	np	np	nn	np	nn	nn	nn	np	nn	nn	nn	nn	np	np	np	nn	np	nn	nn	nn	np	nn	nn	nn	np	np	nn	np	nn	np	nn	nn	nn	nn	np	np	np
AX-174184151	71.208	2	<nnxnp>	nn	nn	nn	nn	nn	np	nn	np	np	nn	nn	np	nn	np	np	np	nn	np	np	np	np	nn	nn	nn	np	nn	np	np	np	nn	np	np	np	nn	nn	np	nn	np	nn	np	np	np	np	nn	nn	nn
AX-174208906	71.208	2	<nnxnp>	nn	nn	nn	nn	nn	np	nn	np	np	nn	nn	np	nn	np	np	np	nn	np	np	np	np	nn	nn	nn	np	nn	np	np	np	nn	np	np	np	nn	nn	np	nn	np	nn	np	np	np	np	nn	nn	nn
AX-115725623	71.929	2	<nnxnp>	np	np	np	np	np	nn	np	nn	nn	np	np	nn	np	nn	nn	nn	np	nn	nn	nn	nn	np	np	np	nn	np	nn	nn	nn	np	nn	nn	nn	np	np	nn	np	nn	np	nn	nn	nn	nn	np	np	np
AX-174182688	71.929	2	<nnxnp>	nn	nn	nn	nn	nn	np	nn	np	np	nn	nn	np	nn	np	np	np	nn	np	np	np	np	nn	nn	nn	np	nn	np	np	np	nn	np	np	np	nn	nn	np	nn	np	nn	np	np	np	np	nn	nn	nn
AX-174120280	71.929	2	<nnxnp>	nn	nn	nn	nn	nn	np	nn	np	np	nn	nn	np	nn	np	np	np	nn	np	np	np	np	nn	nn	nn	np	nn	np	np	np	nn	np	np	np	nn	nn	np	nn	np	nn	np	np	np	np	nn	nn	nn
AX-174134008	71.929	2	<nnxnp>	np	np	np	np	np	nn	np	nn	nn	np	np	nn	np	nn	nn	nn	np	nn	nn	nn	nn	np	np	np	nn	np	nn	nn	nn	np	nn	nn	nn	np	np	nn	np	nn	np	nn	nn	nn	nn	np	np	np
AX-174171776	71.929	2	<nnxnp>	np	np	np	np	np	nn	np	nn	nn	np	np	nn	np	nn	nn	nn	np	nn	nn	nn	nn	np	np	np	nn	np	nn	nn	nn	np	nn	nn	nn	np	np	nn	np	nn	np	nn	nn	nn	nn	np	np	np
AX-174123306	74.147	2	<nnxnp>	np	np	np	np	np	nn	np	np	nn	np	np	nn	np	nn	nn	nn	np	nn	nn	nn	nn	np	np	np	nn	np	nn	nn	nn	np	nn	nn	nn	np	np	nn	np	nn	np	nn	nn	nn	np	np	np	np
AX-174177544	74.147	2	<nnxnp>	np	np	np	np	np	nn	np	np	nn	np	np	nn	np	nn	nn	nn	np	nn	nn	nn	nn	np	np	np	nn	np	nn	nn	nn	np	nn	nn	nn	np	np	nn	np	nn	np	nn	nn	nn	np	np	np	np
AX-174145318	74.147	2	<nnxnp>	nn	nn	nn	nn	nn	np	nn	nn	np	nn	nn	np	nn	np	np	np	nn	np	np	np	np	nn	nn	nn	np	nn	np	np	np	nn	np	np	np	nn	nn	np	nn	np	nn	np	np	np	nn	nn	nn	nn
AX-115670493	74.868	2	<hkxhk>	hh	hk	hh	hh	hk	hk	hk	hh	hk	hh	hh	hk	hh	kk	hk	kk	hh	hk	kk	hk	hk	hh	hk	hh	hk	hk	kk	hk	kk	hh	kk	hk	kk	hk	hk	hk	hh	hk	hh	hk	hk	hk	hh	hk	hk	hk
AX-174139506	74.868	2	<hkxhk>	hk	kk	hk	hk	kk	hh	kk	hk	hh	hk	hk	hh	hk	hk	hh	hk	hk	hh	hk	hh	hh	hk	kk	hk	hh	kk	hk	hh	hk	hk	hk	hh	hk	kk	kk	hh	hk	hh	hk	hh	hh	hh	hk	kk	kk	kk
AX-174149771	74.868	2	<hkxhk>	hh	hk	hh	hh	hk	hk	hk	hh	hk	hh	hh	hk	hh	kk	hk	kk	hh	hk	kk	hk	hk	hh	hk	hh	hk	hk	kk	hk	kk	hh	kk	hk	kk	hk	hk	hk	hh	hk	hh	hk	hk	hk	hh	hk	hk	hk
AX-174144034	74.868	2	<nnxnp>	np	np	np	np	np	nn	np	np	nn	np	np	nn	np	nn	nn	nn	np	nn	nn	nn	nn	np	np	np	nn	np	nn	nn	nn	np	nn	nn	nn	np	np	nn	np	nn	np	nn	nn	nn	np	np	np	np
AX-115690133	74.868	2	<nnxnp>	np	np	np	np	np	nn	np	np	nn	np	np	nn	np	nn	nn	nn	np	nn	nn	nn	nn	np	np	np	nn	np	nn	nn	nn	np	nn	nn	nn	np	np	nn	np	nn	np	nn	nn	nn	np	np	np	np
AX-174119455	74.868	2	<nnxnp>	np	np	np	np	np	nn	np	np	nn	np	np	nn	np	nn	nn	nn	np	nn	nn	nn	nn	np	np	np	nn	np	nn	nn	nn	np	nn	nn	nn	np	np	nn	np	nn	np	nn	nn	nn	np	np	np	np
AX-115710859	75.471	2	<hkxhk>	hk	kk	hh	hk	kk	hh	kk	hk	hh	hk	hk	hh	hk	hk	hh	hk	hk	hh	hk	hh	hh	hk	kk	hk	hh	kk	hk	hh	hk	hk	hk	hh	hk	kk	kk	hh	hk	hh	hk	hh	hh	hh	hk	kk	kk	kk
AX-174180378	75.471	2	<hkxhk>	kk	hk	hk	kk	hk	hk	hk	kk	hk	kk	kk	hk	kk	hh	hk	hh	kk	hk	hh	hk	hk	kk	hk	kk	hk	hk	hh	hk	hh	kk	hh	hk	hh	hk	hk	hk	kk	hk	kk	hk	hk	hk	kk	hk	hk	hk
AX-174127035	75.471	2	<lmxll>	ll	lm	ll	ll	lm	ll	lm	ll	ll	ll	ll	ll	ll	lm	ll	lm	ll	ll	lm	ll	ll	ll	lm	ll	ll	lm	lm	ll	lm	ll	lm	ll	lm	lm	lm	ll	ll	ll	ll	ll	ll	ll	ll	lm	lm	lm
AX-174171460	75.471	2	<lmxll>	lm	ll	lm	lm	ll	lm	ll	lm	lm	lm	lm	lm	lm	ll	lm	ll	lm	lm	ll	lm	lm	lm	ll	lm	lm	ll	ll	lm	ll	lm	ll	lm	ll	ll	ll	lm	lm	lm	lm	lm	lm	lm	lm	ll	ll	ll
AX-174120133	75.471	2	<nnxnp>	np	np	nn	np	np	nn	np	np	nn	np	np	nn	np	nn	nn	nn	np	nn	nn	nn	nn	np	np	np	nn	np	nn	nn	nn	np	nn	nn	nn	np	np	nn	np	nn	np	nn	nn	nn	np	np	np	np
AX-174178654	75.471	2	<nnxnp>	np	np	nn	np	np	nn	np	np	nn	np	np	nn	np	nn	nn	nn	np	nn	nn	nn	nn	np	np	np	nn	np	nn	nn	nn	np	nn	nn	nn	np	np	nn	np	nn	np	nn	nn	nn	np	np	np	np
AX-174114010	75.471	2	<nnxnp>	np	np	nn	np	np	nn	np	np	nn	np	np	nn	np	nn	nn	nn	np	nn	nn	nn	nn	np	np	np	nn	np	nn	nn	nn	np	nn	nn	nn	np	np	nn	np	nn	np	nn	nn	nn	np	np	np	np
AX-174205214	76.274	2	<nnxnp>	np	np	nn	np	np	nn	np	np	nn	np	np	nn	np	nn	nn	nn	np	nn	nn	nn	nn	np	np	np	nn	np	nn	nn	nn	np	nn	nn	nn	np	np	nn	np	nn	np	nn	nn	nn	np	np	np	np
AX-115723636	77.077	2	<nnxnp>	np	np	nn	np	np	nn	np	np	nn	np	np	nn	np	np	nn	nn	np	nn	nn	nn	nn	np	np	np	nn	np	nn	nn	nn	np	nn	nn	nn	np	np	nn	np	nn	np	nn	nn	nn	np	np	np	np
AX-174178226	77.077	2	<nnxnp>	np	np	nn	np	np	nn	np	np	nn	np	np	nn	np	np	nn	nn	np	nn	nn	nn	nn	np	np	np	nn	np	nn	nn	nn	np	nn	nn	nn	np	np	nn	np	nn	np	nn	nn	nn	np	np	np	np
AX-174140713	77.881	2	<hkxhk>	kk	hk	hk	kk	hk	hk	hk	kk	hk	kk	kk	hk	kk	hk	hk	hh	kk	hk	hh	hk	hk	kk	hk	kk	hk	hk	hh	hk	hh	kk	hh	hk	hh	hk	hk	hk	kk	hh	kk	hk	hk	hk	kk	hk	hk	hk
AX-174153387	77.881	2	<hkxhk>	kk	hk	hk	kk	hk	hk	hk	kk	hk	kk	kk	hk	kk	hk	hk	hh	kk	hk	hh	hk	hk	kk	hk	kk	hk	hk	hh	hk	hh	kk	hh	hk	hh	hk	hk	hk	kk	hh	kk	hk	hk	hk	kk	hk	hk	hk
AX-174182157	77.881	2	<hkxhk>	hh	hk	hk	hh	hk	hk	hk	hh	hk	hh	hh	hk	hh	hk	hk	kk	hh	hk	kk	hk	hk	hh	hk	hh	hk	hk	kk	hk	kk	hh	kk	hk	kk	hk	hk	hk	hh	kk	hh	hk	hk	hk	hh	hk	hk	hk
AX-174184075	77.881	2	<hkxhk>	kk	hk	hk	kk	hk	hk	hk	kk	hk	kk	kk	hk	kk	hk	hk	hh	kk	hk	hh	hk	hk	kk	hk	kk	hk	hk	hh	hk	hh	kk	hh	hk	hh	hk	hk	hk	kk	hh	kk	hk	hk	hk	kk	hk	hk	hk
AX-174198376	77.881	2	<hkxhk>	kk	hk	hk	kk	hk	hk	hk	kk	hk	kk	kk	hk	kk	hk	hk	hh	kk	hk	hh	hk	hk	kk	hk	kk	hk	hk	hh	hk	hh	kk	hh	hk	hh	hk	hk	hk	kk	hh	kk	hk	hk	hk	kk	hk	hk	hk
AX-174119932	77.881	2	<lmxll>	lm	ll	lm	lm	ll	lm	ll	lm	lm	lm	lm	lm	lm	ll	lm	ll	lm	lm	ll	lm	lm	lm	ll	lm	lm	ll	ll	lm	ll	lm	ll	lm	ll	ll	ll	lm	lm	ll	lm	lm	lm	lm	lm	ll	ll	ll
AX-174130910	77.881	2	<lmxll>	lm	ll	lm	lm	ll	lm	ll	lm	lm	lm	lm	lm	lm	ll	lm	ll	lm	lm	ll	lm	lm	lm	ll	lm	lm	ll	ll	lm	ll	lm	ll	lm	ll	ll	ll	lm	lm	ll	lm	lm	lm	lm	lm	ll	ll	ll
AX-115701296	77.881	2	<lmxll>	lm	ll	lm	lm	ll	lm	ll	lm	lm	lm	lm	lm	lm	ll	lm	ll	lm	lm	ll	lm	lm	lm	ll	lm	lm	ll	ll	lm	ll	lm	ll	lm	ll	ll	ll	lm	lm	ll	lm	lm	lm	lm	lm	ll	ll	ll
AX-174177214	77.881	2	<lmxll>	lm	ll	lm	lm	ll	lm	ll	lm	lm	lm	lm	lm	lm	ll	lm	ll	lm	lm	ll	lm	lm	lm	ll	lm	lm	ll	ll	lm	ll	lm	ll	lm	ll	ll	ll	lm	lm	ll	lm	lm	lm	lm	lm	ll	ll	ll
AX-174119762	77.881	2	<nnxnp>	np	np	nn	np	np	nn	np	np	nn	np	np	nn	np	np	nn	nn	np	nn	nn	nn	nn	np	np	np	nn	np	nn	nn	nn	np	nn	nn	nn	np	np	nn	np	nn	np	nn	nn	nn	np	np	np	np
AX-174202298	77.881	2	<nnxnp>	np	np	nn	np	np	nn	np	np	nn	np	np	nn	np	np	nn	nn	np	nn	nn	nn	nn	np	np	np	nn	np	nn	nn	nn	np	nn	nn	nn	np	np	nn	np	nn	np	nn	nn	nn	np	np	np	np
AX-174143127	78.49	2	<nnxnp>	np	np	nn	np	np	nn	np	np	nn	np	np	nn	np	np	nn	nn	np	nn	nn	nn	nn	np	np	np	nn	np	nn	nn	nn	np	nn	nn	nn	np	np	nn	np	nn	np	nn	nn	nn	np	np	np	np
AX-174193153	79.1	2	<hkxhk>	kk	hk	hk	kk	hk	hk	hk	kk	hk	kk	kk	hh	kk	hk	hk	hh	kk	hk	hh	hk	hk	kk	hk	kk	hk	hk	hh	hk	hh	kk	hh	hk	hh	hk	hk	hk	kk	hh	kk	hk	hk	hk	kk	hk	hk	hk
AX-174182903	81.454	2	<lmxll>	ll	ll	ll	ll	lm	ll	lm	ll	ll	ll	ll	lm	ll	lm	ll	lm	ll	ll	lm	ll	ll	ll	lm	ll	ll	lm	lm	ll	lm	ll	lm	ll	lm	lm	lm	ll	ll	lm	ll	ll	ll	ll	ll	lm	lm	lm
AX-115676405	81.59	2	<nnxnp>	np	np	nn	np	np	nn	np	np	nn	np	np	nn	np	np	nn	nn	np	nn	nn	nn	nn	np	np	np	nn	np	nn	nn	nn	np	nn	nn	nn	np	nn	nn	np	nn	np	nn	nn	nn	np	nn	np	np
AX-174151980	81.59	2	<nnxnp>	np	np	nn	np	np	nn	np	np	nn	np	np	nn	np	np	nn	nn	np	nn	nn	nn	nn	np	np	np	nn	np	nn	nn	nn	np	nn	nn	nn	np	nn	nn	np	nn	np	nn	nn	nn	np	nn	np	np
AX-174153377	81.59	2	<nnxnp>	np	np	nn	np	np	nn	np	np	nn	np	np	nn	np	np	nn	nn	np	nn	nn	nn	nn	np	np	np	nn	np	nn	nn	nn	np	nn	nn	nn	np	nn	nn	np	nn	np	nn	nn	nn	np	nn	np	np
AX-174182733	81.59	2	<nnxnp>	np	np	nn	np	np	nn	np	np	nn	np	np	nn	np	np	nn	nn	np	nn	nn	nn	nn	np	np	np	nn	np	nn	nn	nn	np	nn	nn	nn	np	nn	nn	np	nn	np	nn	nn	nn	np	nn	np	np
AX-174132808	88.691	2	<hkxhk>	hk	hk	hh	hh	kk	hh	kk	hk	hh	hk	hh	hk	hk	kk	hh	hk	hk	hh	hk	hh	hh	kk	kk	hk	hh	kk	hk	hh	hk	hh	hk	hh	hk	kk	hk	hh	hk	hk	hh	hh	hh	hk	hk	hk	kk	kk
AX-174167089	88.691	2	<nnxnp>	np	np	nn	nn	np	nn	np	np	nn	np	nn	nn	np	np	nn	nn	np	nn	nn	nn	nn	np	np	np	nn	np	nn	nn	nn	nn	nn	nn	nn	np	nn	nn	np	nn	nn	nn	nn	nn	np	nn	np	np
AX-174113565	89.441	2	<lmxll>	ll	ll	ll	ll	lm	ll	lm	lm	ll	ll	ll	lm	ll	lm	ll	lm	ll	ll	lm	ll	ll	lm	lm	ll	ll	lm	lm	ll	lm	ll	lm	ll	lm	lm	lm	ll	ll	lm	ll	ll	ll	lm	ll	lm	lm	lm
AX-174180067	91.748	2	<hkxhk>	kk	kk	hk	hk	hk	hk	hk	kk	hk	kk	hk	hh	kk	kk	hk	hh	kk	hk	hh	hk	hk	hk	hk	kk	hk	hk	hh	hk	hh	hk	hh	hk	hh	hk	hh	hk	kk	hh	hk	hk	hk	hh	kk	hh	hk	kk
AX-174160703	91.748	2	<nnxnp>	np	np	nn	nn	np	nn	np	np	nn	np	nn	nn	np	np	nn	nn	np	nn	nn	nn	nn	np	np	np	nn	np	nn	nn	nn	nn	nn	nn	nn	np	nn	nn	np	nn	nn	nn	nn	nn	np	nn	np	np
AX-174141775	92.713	2	<nnxnp>	nn	nn	np	np	nn	np	nn	nn	np	nn	np	np	nn	nn	np	np	nn	np	np	np	np	nn	nn	nn	np	np	np	np	np	np	np	np	np	nn	np	np	nn	np	np	np	np	np	nn	np	nn	nn
AX-153647753	93.679	2	<nnxnp>	nn	nn	np	np	nn	np	nn	nn	np	nn	np	np	nn	nn	np	np	nn	np	np	np	np	nn	nn	nn	np	nn	np	np	np	np	np	np	np	nn	np	np	nn	np	np	np	np	np	nn	np	nn	nn
AX-174180615	94.644	2	<nnxnp>	nn	nn	np	np	nn	np	np	nn	np	nn	np	np	nn	nn	np	np	nn	np	np	np	np	nn	nn	nn	np	nn	np	np	np	np	np	np	np	nn	np	np	nn	np	np	np	np	np	nn	np	nn	nn
AX-174139760	94.994	2	<lmxll>	lm	lm	lm	lm	ll	lm	ll	lm	lm	lm	lm	ll	lm	lm	lm	ll	lm	lm	ll	lm	lm	ll	ll	lm	lm	ll	lm	lm	ll	lm	ll	lm	ll	ll	ll	lm	lm	ll	lm	lm	lm	ll	lm	ll	ll	lm
AX-174151094	96.598	2	<hkxhk>	hk	hk	kk	kk	hk	kk	hk	hk	kk	hk	kk	hk	hk	hk	kk	hk	hk	kk	hk	kk	kk	hh	hh	hk	kk	hh	kk	kk	hk	kk	hk	kk	hk	hh	hk	kk	hk	hk	kk	kk	kk	hk	hk	hk	hh	hk
AX-115734325	96.598	2	<lmxll>	ll	ll	ll	ll	lm	ll	lm	ll	ll	ll	ll	lm	ll	ll	ll	lm	ll	ll	lm	ll	ll	lm	lm	ll	ll	lm	ll	ll	lm	ll	lm	ll	lm	lm	lm	ll	ll	lm	ll	ll	ll	lm	ll	lm	lm	ll
AX-174111162	96.598	2	<lmxll>	ll	ll	ll	ll	lm	ll	lm	ll	ll	ll	ll	lm	ll	ll	ll	lm	ll	ll	lm	ll	ll	lm	lm	ll	ll	lm	ll	ll	lm	ll	lm	ll	lm	lm	lm	ll	ll	lm	ll	ll	ll	lm	ll	lm	lm	ll
AX-174178576	96.598	2	<lmxll>	ll	ll	ll	ll	lm	ll	lm	ll	ll	ll	ll	lm	ll	ll	ll	lm	ll	ll	lm	ll	ll	lm	lm	ll	ll	lm	ll	ll	lm	ll	lm	ll	lm	lm	lm	ll	ll	lm	ll	ll	ll	lm	ll	lm	lm	ll
AX-115709755	96.598	2	<lmxll>	ll	ll	ll	ll	lm	ll	lm	ll	ll	ll	ll	lm	ll	ll	ll	lm	ll	ll	lm	ll	ll	lm	lm	ll	ll	lm	ll	ll	lm	ll	lm	ll	lm	lm	lm	ll	ll	lm	ll	ll	ll	lm	ll	lm	lm	ll
AX-174174098	96.598	2	<lmxll>	ll	ll	ll	ll	lm	ll	lm	ll	ll	ll	ll	lm	ll	ll	ll	lm	ll	ll	lm	ll	ll	lm	lm	ll	ll	lm	ll	ll	lm	ll	lm	ll	lm	lm	lm	ll	ll	lm	ll	ll	ll	lm	ll	lm	lm	ll
AX-174137389	97.809	2	<lmxll>	ll	ll	ll	ll	lm	ll	lm	ll	ll	ll	ll	lm	ll	ll	ll	lm	ll	ll	lm	ll	ll	lm	lm	ll	ll	lm	ll	ll	lm	ll	lm	ll	lm	lm	lm	ll	ll	lm	lm	ll	ll	lm	ll	lm	lm	ll
AX-174182718	97.809	2	<lmxll>	ll	ll	ll	ll	lm	ll	lm	ll	ll	ll	ll	lm	ll	ll	ll	lm	ll	ll	lm	ll	ll	lm	lm	ll	ll	lm	ll	ll	lm	ll	lm	ll	lm	lm	lm	ll	ll	lm	lm	ll	ll	lm	ll	lm	lm	ll
AX-174196060	99.025	2	<nnxnp>	np	np	nn	nn	nn	nn	nn	np	nn	np	nn	nn	np	np	nn	np	np	nn	nn	nn	nn	np	np	np	nn	np	nn	nn	nn	nn	nn	nn	nn	np	nn	nn	np	nn	nn	nn	nn	nn	np	nn	np	np
AX-115719891	100.26	2	<lmxll>	ll	ll	ll	ll	lm	ll	lm	ll	ll	ll	ll	lm	ll	ll	ll	lm	ll	ll	lm	ll	ll	lm	lm	ll	ll	lm	ll	ll	lm	ll	lm	ll	lm	lm	lm	ll	ll	lm	lm	ll	ll	lm	ll	lm	lm	ll
AX-174199849	100.26	2	<lmxll>	ll	ll	ll	ll	lm	ll	lm	ll	ll	ll	ll	lm	ll	ll	ll	lm	ll	ll	lm	ll	ll	lm	lm	ll	ll	lm	ll	ll	lm	ll	lm	ll	lm	lm	lm	ll	ll	lm	lm	ll	ll	lm	ll	lm	lm	ll
AX-174163206	100.26	2	<lmxll>	ll	ll	ll	ll	lm	ll	lm	ll	ll	ll	ll	lm	ll	ll	ll	lm	ll	ll	lm	ll	ll	lm	lm	ll	ll	lm	ll	ll	lm	ll	lm	ll	lm	lm	lm	ll	ll	lm	lm	ll	ll	lm	ll	lm	lm	ll
AX-174203180	100.26	2	<lmxll>	ll	ll	ll	ll	lm	ll	lm	ll	ll	ll	ll	lm	ll	ll	ll	lm	ll	ll	lm	ll	ll	lm	lm	ll	ll	lm	ll	ll	lm	ll	lm	ll	lm	lm	lm	ll	ll	lm	lm	ll	ll	lm	ll	lm	lm	ll
AX-174182016	102.712	2	<hkxhk>	hk	hk	hk	kk	hk	kk	hk	hk	kk	hk	kk	hk	hk	hk	kk	hh	hk	kk	hk	kk	kk	hh	hh	hk	kk	hh	kk	kk	hk	kk	hh	kk	hk	hh	hk	kk	hk	hk	hk	kk	kk	hk	hk	hk	hh	hk
AX-174180073	102.712	2	<lmxll>	lm	lm	ll	lm	ll	lm	ll	lm	lm	lm	lm	ll	lm	lm	lm	ll	lm	lm	ll	lm	lm	ll	ll	lm	lm	ll	lm	lm	ll	lm	ll	lm	ll	ll	ll	lm	lm	ll	ll	lm	lm	ll	lm	ll	ll	lm
AX-115724879	102.712	2	<lmxll>	lm	lm	ll	lm	ll	lm	ll	lm	lm	lm	lm	ll	lm	lm	lm	ll	lm	lm	ll	lm	lm	ll	ll	lm	lm	ll	lm	lm	ll	lm	ll	lm	ll	ll	ll	lm	lm	ll	ll	lm	lm	ll	lm	ll	ll	lm
AX-174145896	102.712	2	<lmxll>	lm	lm	ll	lm	ll	lm	ll	lm	lm	lm	lm	ll	lm	lm	lm	ll	lm	lm	ll	lm	lm	ll	ll	lm	lm	ll	lm	lm	ll	lm	ll	lm	ll	ll	ll	lm	lm	ll	ll	lm	lm	ll	lm	ll	ll	lm
AX-174195861	102.712	2	<nnxnp>	np	np	nn	nn	nn	nn	nn	np	nn	np	nn	nn	np	np	nn	np	np	nn	nn	nn	nn	np	np	np	nn	np	nn	nn	nn	nn	np	nn	nn	np	nn	nn	np	nn	nn	nn	nn	nn	np	nn	np	np
AX-115697273	102.712	2	<nnxnp>	nn	nn	np	np	np	np	np	nn	np	nn	np	np	nn	nn	np	nn	nn	np	np	np	np	nn	nn	nn	np	nn	np	np	np	np	nn	np	np	nn	np	np	nn	np	np	np	np	np	nn	np	nn	nn
AX-174122557	102.712	2	<nnxnp>	nn	nn	np	np	np	np	np	nn	np	nn	np	np	nn	nn	np	nn	nn	np	np	np	np	nn	nn	nn	np	nn	np	np	np	np	nn	np	np	nn	np	np	nn	np	np	np	np	np	nn	np	nn	nn
AX-174129962	103.664	2	<lmxll>	ll	ll	lm	ll	lm	ll	lm	ll	ll	ll	ll	lm	ll	ll	ll	lm	ll	ll	lm	ll	ll	lm	lm	lm	ll	lm	ll	ll	lm	ll	lm	ll	lm	lm	lm	ll	ll	lm	lm	ll	ll	lm	ll	lm	lm	ll
AX-153642112	104.617	2	<lmxll>	ll	ll	lm	ll	lm	ll	lm	ll	lm	ll	ll	lm	ll	ll	ll	lm	ll	ll	lm	ll	ll	lm	lm	lm	ll	lm	ll	ll	lm	ll	lm	ll	lm	lm	lm	ll	ll	lm	lm	ll	ll	lm	ll	lm	lm	ll
AX-174190377	104.617	2	<lmxll>	ll	ll	lm	ll	lm	ll	lm	ll	lm	ll	ll	lm	ll	ll	ll	lm	ll	ll	lm	ll	ll	lm	lm	lm	ll	lm	ll	ll	lm	ll	lm	ll	lm	lm	lm	ll	ll	lm	lm	ll	ll	lm	ll	lm	lm	ll
AX-174167434	105.569	2	<lmxll>	lm	lm	ll	lm	ll	lm	ll	lm	ll	lm	lm	ll	lm	lm	lm	ll	lm	lm	ll	lm	lm	ll	ll	ll	lm	ll	lm	lm	ll	lm	ll	lm	ll	ll	lm	lm	lm	ll	ll	lm	lm	ll	lm	ll	ll	lm
AX-174182973	105.569	2	<lmxll>	lm	lm	ll	lm	ll	lm	ll	lm	ll	lm	lm	ll	lm	lm	lm	ll	lm	lm	ll	lm	lm	ll	ll	ll	lm	ll	lm	lm	ll	lm	ll	lm	ll	ll	lm	lm	lm	ll	ll	lm	lm	ll	lm	ll	ll	lm
AX-174144901	109.524	2	<hkxhk>	hk	hh	hk	hh	hh	hk	hk	hk	hk	hk	hh	hk	hh	hk	hh	kk	hk	hh	kk	hh	hh	kk	kk	kk	hh	kk	hh	hh	hk	hh	kk	hh	hk	kk	hh	hh	kk	hk	hk	hh	hh	hk	hk	hk	kk	hk
AX-174183033	109.524	2	<lmxll>	ll	ll	lm	ll	ll	lm	lm	ll	lm	ll	ll	lm	ll	ll	ll	lm	ll	ll	lm	ll	ll	lm	lm	lm	ll	lm	ll	ll	lm	ll	lm	ll	lm	lm	ll	ll	lm	lm	lm	ll	ll	lm	ll	lm	lm	ll
AX-174130881	109.524	2	<lmxll>	lm	lm	ll	lm	lm	ll	ll	lm	ll	lm	lm	ll	lm	lm	lm	ll	lm	lm	ll	lm	lm	ll	ll	ll	lm	ll	lm	lm	ll	lm	ll	lm	ll	ll	lm	lm	ll	ll	ll	lm	lm	ll	lm	ll	ll	lm
AX-115688190	109.524	2	<nnxnp>	nn	np	np	np	np	np	np	nn	np	nn	np	np	np	nn	np	nn	nn	np	nn	np	np	nn	nn	nn	np	nn	np	np	np	np	nn	np	np	nn	np	np	nn	np	np	np	np	np	nn	np	nn	nn
AX-153640860	109.524	2	<nnxnp>	nn	np	np	np	np	np	np	nn	np	nn	np	np	np	nn	np	nn	nn	np	nn	np	np	nn	nn	nn	np	nn	np	np	np	np	nn	np	np	nn	np	np	nn	np	np	np	np	np	nn	np	nn	nn
AX-115680123	110.246	2	<lmxll>	lm	lm	ll	lm	lm	ll	ll	lm	ll	lm	lm	ll	lm	lm	lm	ll	lm	lm	ll	lm	lm	ll	ll	ll	lm	ll	lm	lm	ll	lm	ll	lm	ll	ll	lm	lm	ll	ll	ll	lm	lm	ll	lm	ll	ll	lm
AX-174190515	110.246	2	<lmxll>	lm	lm	ll	lm	lm	ll	ll	lm	ll	lm	lm	ll	lm	lm	lm	ll	lm	lm	ll	lm	lm	ll	ll	ll	lm	ll	lm	lm	ll	lm	ll	lm	ll	ll	lm	lm	ll	ll	ll	lm	lm	ll	lm	ll	ll	lm
AX-153646693	110.968	2	<lmxll>	lm	lm	ll	lm	lm	ll	ll	lm	ll	lm	lm	ll	lm	lm	lm	ll	lm	lm	ll	lm	ll	ll	ll	ll	lm	ll	lm	lm	ll	lm	ll	lm	ll	ll	lm	lm	ll	ll	ll	lm	lm	ll	lm	ll	ll	lm
AX-174206293	112.431	2	<lmxll>	lm	lm	ll	lm	lm	ll	ll	lm	ll	lm	lm	ll	lm	lm	lm	ll	lm	ll	ll	lm	lm	ll	ll	ll	lm	ll	lm	lm	ll	lm	ll	lm	ll	ll	lm	lm	ll	ll	ll	lm	lm	ll	lm	ll	ll	--
AX-174129448	113.153	2	<hkxhk>	hk	kk	hk	kk	kk	hh	hk	hk	hk	hk	kk	hk	kk	hk	kk	hh	hk	hk	hh	kk	kk	hh	hh	hh	kk	hh	kk	kk	hk	kk	hh	kk	hk	hh	kk	hk	hh	hk	hk	kk	kk	hk	hk	hk	hh	hk
AX-174126694	113.153	2	<nnxnp>	nn	np	np	np	np	nn	np	nn	np	nn	np	np	np	nn	np	nn	nn	np	nn	np	np	nn	nn	nn	np	nn	np	np	np	np	nn	np	np	nn	np	np	nn	np	np	np	np	np	nn	np	nn	nn
AX-174156033	113.153	2	<nnxnp>	np	nn	nn	nn	nn	np	nn	np	nn	np	nn	nn	nn	np	nn	np	np	nn	np	nn	nn	np	np	np	nn	np	nn	nn	nn	nn	np	nn	nn	np	nn	nn	np	nn	nn	nn	nn	nn	np	nn	np	np
AX-115674617	113.153	2	<nnxnp>	np	nn	nn	nn	nn	np	nn	np	nn	np	nn	nn	nn	np	nn	np	np	nn	np	nn	nn	np	np	np	nn	np	nn	nn	nn	nn	np	nn	nn	np	nn	nn	np	nn	nn	nn	nn	nn	np	nn	np	np
AX-174118526	113.153	2	<nnxnp>	nn	np	np	np	np	nn	np	nn	np	nn	np	np	np	nn	np	nn	nn	np	nn	np	np	nn	nn	nn	np	nn	np	np	np	np	nn	np	np	nn	np	np	nn	np	np	np	np	np	nn	np	nn	nn
AX-174136175	113.153	2	<nnxnp>	nn	np	np	np	np	nn	np	nn	np	nn	np	np	np	nn	np	nn	nn	np	nn	np	np	nn	nn	nn	np	nn	np	np	np	np	nn	np	np	nn	np	np	nn	np	np	np	np	np	nn	np	nn	nn
AX-174160500	113.153	2	<nnxnp>	np	nn	nn	nn	nn	np	nn	np	nn	np	nn	nn	nn	np	nn	np	np	nn	np	nn	nn	np	np	np	nn	np	nn	nn	nn	nn	np	nn	nn	np	nn	nn	np	nn	nn	nn	nn	nn	np	nn	np	np
AX-174186146	113.153	2	<nnxnp>	nn	np	np	np	np	nn	np	nn	np	nn	np	np	np	nn	np	nn	nn	np	nn	np	np	nn	nn	nn	np	nn	np	np	np	np	nn	np	np	nn	np	np	nn	np	np	np	np	np	nn	np	nn	nn
AX-115682344	113.756	2	<hkxhk>	kk	hk	hh	hk	hk	hk	hh	kk	hh	kk	hk	hh	hk	kk	hk	hk	kk	hh	hk	hk	hk	hk	hk	hk	hk	hk	hk	hh	hh	hk	hk	hk	hh	hk	hk	hh	hk	hh	hh	hk	hk	hh	kk	hh	hk	kk
AX-174202823	114.358	2	<hkxhk>	hk	hh	hk	hh	hh	kk	hk	hk	hk	hk	hh	hk	hh	hk	hh	kk	hk	hk	kk	hh	hh	kk	hk	kk	hh	kk	hh	hk	hk	hh	kk	hh	hk	kk	hh	hk	kk	hk	hk	hh	hh	hk	hk	hk	kk	hk
AX-174119895	114.358	2	<lmxll>	lm	lm	ll	lm	lm	ll	ll	lm	ll	lm	lm	ll	lm	lm	lm	ll	lm	ll	ll	lm	lm	ll	lm	ll	lm	ll	lm	ll	ll	lm	ll	lm	ll	ll	lm	ll	ll	ll	ll	lm	lm	ll	lm	ll	ll	lm
AX-174180078	114.358	2	<nnxnp>	np	nn	nn	nn	nn	np	nn	np	nn	np	nn	nn	nn	np	nn	np	np	nn	np	nn	nn	np	np	np	nn	np	nn	nn	nn	nn	np	nn	nn	np	nn	nn	np	nn	nn	nn	nn	nn	np	nn	np	np
AX-115674189	115.199	2	<nnxnp>	nn	np	np	np	np	nn	np	nn	np	nn	np	np	np	nn	np	nn	nn	np	nn	np	np	nn	nn	nn	np	nn	np	np	np	np	nn	np	np	nn	np	np	nn	np	np	np	np	np	nn	np	nn	nn
AX-174194247	116.481	2	<lmxll>	lm	lm	ll	lm	lm	ll	ll	lm	ll	lm	lm	ll	lm	lm	lm	ll	lm	ll	ll	lm	lm	ll	lm	ll	lm	ll	lm	ll	ll	lm	ll	lm	ll	ll	lm	ll	ll	ll	ll	lm	lm	ll	lm	ll	ll	lm
AX-115670189	116.481	2	<lmxll>	lm	lm	ll	lm	lm	ll	ll	lm	ll	lm	lm	ll	lm	lm	lm	ll	lm	ll	ll	lm	lm	ll	lm	ll	lm	ll	lm	ll	ll	lm	ll	lm	ll	ll	lm	ll	ll	ll	ll	lm	lm	ll	lm	ll	ll	lm
AX-174113689	116.481	2	<lmxll>	lm	lm	ll	lm	lm	ll	ll	lm	ll	lm	lm	ll	lm	lm	lm	ll	lm	ll	ll	lm	lm	ll	lm	ll	lm	ll	lm	ll	ll	lm	ll	lm	ll	ll	lm	ll	ll	ll	ll	lm	lm	ll	lm	ll	ll	lm
AX-174186315	116.902	2	<nnxnp>	np	nn	nn	nn	nn	np	nn	np	nn	np	nn	nn	nn	np	nn	np	np	nn	np	nn	nn	np	np	np	nn	np	nn	np	nn	nn	np	nn	nn	np	nn	nn	np	nn	nn	nn	nn	nn	np	nn	np	np
AX-115714959	118.605	2	<hkxhk>	hk	hh	hk	hh	hh	kk	hk	kk	hk	hk	hh	hk	hh	hk	hh	kk	hk	hk	kk	hh	hh	kk	hk	kk	hh	kk	hh	kk	hk	hh	kk	hk	hk	kk	hh	hk	kk	hk	hk	hh	hh	hk	hk	hk	kk	hk
AX-174204341	118.605	2	<lmxll>	ll	ll	lm	ll	ll	lm	lm	lm	lm	ll	ll	lm	ll	ll	ll	lm	ll	lm	lm	ll	ll	lm	ll	lm	ll	lm	ll	lm	lm	ll	lm	ll	lm	lm	ll	lm	lm	lm	lm	ll	ll	lm	ll	lm	lm	ll
AX-115733435	118.605	2	<nnxnp>	nn	np	np	np	np	nn	np	nn	np	nn	np	np	np	nn	np	nn	nn	np	nn	np	np	nn	nn	nn	np	nn	np	nn	np	np	nn	nn	np	nn	np	np	nn	np	np	np	np	np	nn	np	nn	nn
AX-174134376	118.605	2	<nnxnp>	np	nn	nn	nn	nn	np	nn	np	nn	np	nn	nn	nn	np	nn	np	np	nn	np	nn	nn	np	np	np	nn	np	nn	np	nn	nn	np	np	nn	np	nn	nn	np	nn	nn	nn	nn	nn	np	nn	np	np
AX-174206170	118.605	2	<nnxnp>	nn	np	np	np	np	nn	np	nn	np	nn	np	np	np	nn	np	nn	nn	np	nn	np	np	nn	nn	nn	np	nn	np	nn	np	np	nn	nn	np	nn	np	np	nn	np	np	np	np	np	nn	np	nn	nn
AX-115696560	119.508	2	<lmxll>	ll	ll	lm	ll	ll	lm	lm	lm	lm	ll	ll	lm	ll	ll	ll	lm	ll	lm	lm	ll	ll	lm	ll	lm	ll	lm	ll	lm	lm	ll	lm	ll	lm	lm	ll	lm	lm	lm	lm	ll	ll	lm	ll	lm	lm	ll
AX-174205087	119.508	2	<lmxll>	ll	ll	lm	ll	ll	lm	lm	lm	lm	ll	ll	lm	ll	ll	ll	lm	ll	lm	lm	ll	ll	lm	ll	lm	ll	lm	ll	lm	lm	ll	lm	ll	lm	lm	ll	lm	lm	lm	lm	ll	ll	lm	ll	lm	lm	ll
AX-174175784	119.508	2	<lmxll>	ll	ll	lm	ll	ll	lm	lm	lm	lm	ll	ll	lm	ll	ll	ll	lm	ll	lm	lm	ll	ll	lm	ll	lm	ll	lm	ll	lm	lm	ll	lm	ll	lm	lm	ll	lm	lm	lm	lm	ll	ll	lm	ll	lm	lm	ll
AX-174210460	120.412	2	<hkxhk>	kk	hk	hh	hk	hk	hk	hh	hk	hh	kk	hk	hh	hk	kk	hk	hk	kk	hh	hk	hk	hk	hk	kk	hk	kk	hk	hk	hk	hh	hk	hk	kk	hh	hk	hk	hh	hk	hh	hh	hk	hk	hh	kk	hh	hk	kk
AX-174126368	120.412	2	<lmxll>	ll	ll	lm	ll	ll	lm	lm	lm	lm	ll	ll	lm	ll	ll	ll	lm	ll	lm	lm	ll	ll	lm	ll	lm	ll	lm	ll	lm	lm	ll	lm	ll	lm	lm	ll	lm	lm	lm	lm	ll	ll	lm	ll	lm	lm	ll
AX-174143737	120.412	2	<lmxll>	ll	ll	lm	ll	ll	lm	lm	lm	lm	ll	ll	lm	ll	ll	ll	lm	ll	lm	lm	ll	ll	lm	ll	lm	ll	lm	ll	lm	lm	ll	lm	ll	lm	lm	ll	lm	lm	lm	lm	ll	ll	lm	ll	lm	lm	ll
AX-174158063	120.412	2	<lmxll>	ll	ll	lm	ll	ll	lm	lm	lm	lm	ll	ll	lm	ll	ll	ll	lm	ll	lm	lm	ll	ll	lm	ll	lm	ll	lm	ll	lm	lm	ll	lm	ll	lm	lm	ll	lm	lm	lm	lm	ll	ll	lm	ll	lm	lm	ll
AX-115728766	120.412	2	<nnxnp>	nn	np	np	np	np	nn	np	nn	np	nn	np	np	np	nn	np	nn	nn	np	nn	np	np	nn	nn	nn	nn	nn	np	nn	np	np	nn	nn	np	nn	np	np	nn	np	np	np	np	np	nn	np	nn	nn
AX-174200076	124.117	2	<hkxhk>	hh	hk	kk	hk	hk	hk	hk	hk	kk	hh	hk	hk	hk	hh	hk	hk	hh	kk	hk	hk	hk	hk	hh	hk	hh	hk	hk	hk	kk	hk	hh	hh	kk	hk	hk	hk	hk	kk	kk	hk	hk	kk	hh	kk	hk	hk
AX-174146950	124.117	2	<lmxll>	ll	ll	lm	ll	ll	lm	ll	lm	lm	ll	ll	lm	ll	ll	ll	lm	ll	lm	lm	ll	ll	lm	ll	lm	ll	lm	ll	lm	lm	ll	ll	ll	lm	lm	ll	lm	lm	lm	lm	ll	ll	lm	ll	lm	lm	ll
AX-115723989	124.117	2	<nnxnp>	nn	np	np	np	np	nn	np	nn	np	nn	np	nn	np	nn	np	nn	nn	np	nn	np	np	nn	nn	nn	nn	nn	np	nn	np	np	nn	nn	np	nn	np	nn	nn	np	np	np	np	np	nn	np	nn	np
AX-174166413	124.117	2	<nnxnp>	nn	np	np	np	np	nn	np	nn	np	nn	np	nn	np	nn	np	nn	nn	np	nn	np	np	nn	nn	nn	nn	nn	np	nn	np	np	nn	nn	np	nn	np	nn	nn	np	np	np	np	np	nn	np	nn	np
AX-115711097	127.823	2	<hkxhk>	hk	kk	hk	kk	kk	hh	kk	hh	hk	hk	kk	hh	kk	hk	hk	hh	hk	hk	hh	kk	hk	hh	hk	hh	hk	hk	kk	hh	hk	kk	hk	hk	hk	hh	kk	hh	hh	hh	hk	kk	kk	hk	hk	hk	hk	kk
AX-174123346	127.823	2	<lmxll>	lm	lm	ll	lm	lm	ll	lm	ll	ll	lm	lm	ll	lm	lm	ll	ll	lm	ll	ll	lm	ll	ll	lm	ll	lm	ll	lm	ll	ll	lm	lm	lm	ll	ll	lm	ll	ll	ll	ll	lm	lm	ll	lm	ll	ll	lm
AX-174184821	127.823	2	<lmxll>	lm	lm	ll	lm	lm	ll	lm	ll	ll	lm	lm	ll	lm	lm	ll	ll	lm	ll	ll	lm	ll	ll	lm	ll	lm	ll	lm	ll	ll	lm	lm	lm	ll	ll	lm	ll	ll	ll	ll	lm	lm	ll	lm	ll	ll	lm
AX-174128865	127.823	2	<lmxll>	lm	lm	ll	lm	lm	ll	lm	ll	ll	lm	lm	ll	lm	lm	ll	ll	lm	ll	ll	lm	ll	ll	lm	ll	lm	ll	lm	ll	ll	lm	lm	lm	ll	ll	lm	ll	ll	ll	ll	lm	lm	ll	lm	ll	ll	lm
AX-174178750	127.823	2	<lmxll>	lm	lm	ll	lm	lm	ll	lm	ll	ll	lm	lm	ll	lm	lm	ll	ll	lm	ll	ll	lm	ll	ll	lm	ll	lm	ll	lm	ll	ll	lm	lm	lm	ll	ll	lm	ll	ll	ll	ll	lm	lm	ll	lm	ll	ll	lm
AX-174184684	127.823	2	<lmxll>	lm	lm	ll	lm	lm	ll	lm	ll	ll	lm	lm	ll	lm	lm	ll	ll	lm	ll	ll	lm	ll	ll	lm	ll	lm	ll	lm	ll	ll	lm	lm	lm	ll	ll	lm	ll	ll	ll	ll	lm	lm	ll	lm	ll	ll	lm
AX-174185392	127.823	2	<lmxll>	ll	ll	lm	ll	ll	lm	ll	lm	lm	ll	ll	lm	ll	ll	lm	lm	ll	lm	lm	ll	lm	lm	ll	lm	ll	lm	ll	lm	lm	ll	ll	ll	lm	lm	ll	lm	lm	lm	lm	ll	ll	lm	ll	lm	lm	ll
AX-174185685	127.823	2	<lmxll>	lm	lm	ll	lm	lm	ll	lm	ll	ll	lm	lm	ll	lm	lm	ll	ll	lm	ll	ll	lm	ll	ll	lm	ll	lm	ll	lm	ll	ll	lm	lm	lm	ll	ll	lm	ll	ll	ll	ll	lm	lm	ll	lm	ll	ll	lm
AX-174199775	127.823	2	<lmxll>	lm	lm	ll	lm	lm	ll	lm	ll	ll	lm	lm	ll	lm	lm	ll	ll	lm	ll	ll	lm	ll	ll	lm	ll	lm	ll	lm	ll	ll	lm	lm	lm	ll	ll	lm	ll	ll	ll	ll	lm	lm	ll	lm	ll	ll	lm
AX-174137457	127.823	2	<nnxnp>	np	nn	nn	nn	nn	np	nn	np	nn	np	nn	np	nn	np	nn	np	np	nn	np	nn	nn	np	np	np	np	nn	nn	np	nn	nn	np	np	nn	np	nn	np	np	np	nn	nn	nn	nn	np	nn	nn	nn
AX-174192787	127.823	2	<nnxnp>	np	nn	nn	nn	nn	np	nn	np	nn	np	nn	np	nn	np	nn	np	np	nn	np	nn	nn	np	np	np	np	nn	nn	np	nn	nn	np	np	nn	np	nn	np	np	np	nn	nn	nn	nn	np	nn	nn	nn
AX-174192155	127.823	2	<nnxnp>	nn	np	np	np	np	nn	np	nn	np	nn	np	nn	np	nn	np	nn	nn	np	nn	np	np	nn	nn	nn	nn	np	np	nn	np	np	nn	nn	np	nn	np	nn	nn	nn	np	np	np	np	nn	np	np	np
AX-174193409	127.823	2	<nnxnp>	np	nn	nn	nn	nn	np	nn	np	nn	np	nn	np	nn	np	nn	np	np	nn	np	nn	nn	np	np	np	np	nn	nn	np	nn	nn	np	np	nn	np	nn	np	np	np	nn	nn	nn	nn	np	nn	nn	nn
AX-174198973	127.823	2	<nnxnp>	nn	np	np	np	np	nn	np	nn	np	nn	np	nn	np	nn	np	nn	nn	np	nn	np	np	nn	nn	nn	nn	np	np	nn	np	np	nn	nn	np	nn	np	nn	nn	nn	np	np	np	np	nn	np	np	np
AX-174137834	128.425	2	<hkxhk>	hk	hh	hk	hh	hh	kk	hh	kk	hk	hk	hh	kk	hh	hk	hk	kk	hk	hk	kk	hh	hh	kk	hk	kk	hk	hk	hh	kk	hk	hh	hk	hk	hk	kk	hh	kk	kk	kk	hk	hh	hh	hk	hk	hk	hk	hh
AX-174181198	128.425	2	<hkxhk>	hk	kk	hk	kk	kk	hh	kk	hh	hk	hk	kk	hh	kk	hk	hk	hh	hk	hk	hh	kk	kk	hh	hk	hh	hk	hk	kk	hh	hk	kk	hk	hk	hk	hh	kk	hh	hh	hh	hk	kk	kk	hk	hk	hk	hk	kk
AX-174141188	128.727	2	<nnxnp>	nn	np	np	np	np	nn	np	nn	np	nn	np	nn	np	nn	np	nn	nn	np	nn	np	np	nn	nn	nn	nn	np	np	nn	np	np	nn	nn	np	nn	np	nn	nn	nn	np	np	np	np	nn	np	np	np
AX-174120155	129.028	2	<hkxhk>	hk	kk	hk	kk	kk	hh	kk	hh	hk	hk	kk	hh	kk	hk	kk	hh	hk	hk	hh	kk	kk	hh	hk	hh	hk	hk	kk	hh	hk	kk	hk	hk	hk	hh	kk	hh	hh	hh	hk	kk	kk	hk	hk	hk	hk	kk
AX-174151401	130.233	2	<nnxnp>	nn	np	np	np	np	nn	np	nn	np	nn	np	nn	np	nn	np	nn	nn	np	nn	np	np	nn	nn	nn	nn	np	np	nn	nn	np	nn	nn	np	nn	np	nn	nn	nn	np	np	np	np	nn	np	np	np
AX-174134509	0	3	<hkxhk>	hk	hk	hk	hk	hk	hk	hk	kk	hk	hh	kk	hh	kk	hh	hk	hh	hk	kk	kk	hh	kk	hk	hk	kk	hh	hk	hh	kk	kk	hk	kk	hk	kk	kk	hk	hh	hh	kk	hk	hh	hh	hk	hh	kk	hk	hh
AX-174137741	0	3	<hkxhk>	hk	hk	hk	hk	hk	hk	hk	kk	hk	hh	kk	hh	kk	hh	hk	hh	hk	kk	kk	hh	kk	hk	hk	kk	hh	hk	hh	kk	kk	hk	kk	hk	kk	kk	hk	hh	hh	kk	hk	hh	hh	hk	hh	kk	hk	hh
AX-174171670	0	3	<hkxhk>	hk	hk	hk	hk	hk	hk	hk	hh	hk	kk	hh	kk	hh	kk	hk	kk	hk	hh	hh	kk	hh	hk	hk	hh	kk	hk	kk	hh	hh	hk	hh	hk	hh	hh	hk	kk	kk	hh	hk	kk	kk	hk	kk	hh	hk	kk
AX-174175870	0	3	<hkxhk>	hk	hk	hk	hk	hk	hk	hk	hh	hk	kk	hh	kk	hh	kk	hk	kk	hk	hh	hh	kk	hh	hk	hk	hh	kk	hk	kk	hh	hh	hk	hh	hk	hh	hh	hk	kk	kk	hh	hk	kk	kk	hk	kk	hh	hk	kk
AX-174183119	0	3	<hkxhk>	hk	hk	hk	hk	hk	hk	hk	hh	hk	kk	hh	kk	hh	kk	hk	kk	hk	hh	hh	kk	hh	hk	hk	hh	kk	hk	kk	hh	hh	hk	hh	hk	hh	hh	hk	kk	kk	hh	hk	kk	kk	hk	kk	hh	hk	kk
AX-174215606	0	3	<hkxhk>	hk	hk	hk	hk	hk	hk	hk	kk	hk	hh	kk	hh	kk	hh	hk	hh	hk	kk	kk	hh	kk	hk	hk	kk	hh	hk	hh	kk	kk	hk	kk	hk	kk	kk	hk	hh	hh	kk	hk	hh	hh	hk	hh	kk	hk	hh
AX-174157437	0	3	<lmxll>	ll	ll	lm	ll	lm	ll	ll	lm	ll	ll	lm	ll	lm	ll	lm	ll	lm	lm	lm	ll	lm	lm	ll	lm	ll	ll	ll	lm	lm	lm	lm	lm	lm	lm	lm	ll	ll	lm	lm	ll	ll	lm	ll	lm	ll	ll
AX-174175309	0	3	<lmxll>	ll	ll	lm	ll	lm	ll	ll	lm	ll	ll	lm	ll	lm	ll	lm	ll	lm	lm	lm	ll	lm	lm	ll	lm	ll	ll	ll	lm	lm	lm	lm	lm	lm	lm	lm	ll	ll	lm	lm	ll	ll	lm	ll	lm	ll	ll
AX-174184933	0	3	<lmxll>	lm	lm	ll	lm	ll	lm	lm	ll	lm	lm	ll	lm	ll	lm	ll	lm	ll	ll	ll	lm	ll	ll	lm	ll	lm	lm	lm	ll	ll	ll	ll	ll	ll	ll	ll	lm	lm	ll	ll	lm	lm	ll	lm	ll	lm	lm
AX-153656800	0	3	<lmxll>	ll	ll	lm	ll	lm	ll	ll	lm	ll	ll	lm	ll	lm	ll	lm	ll	lm	lm	lm	ll	lm	lm	ll	lm	ll	ll	ll	lm	lm	lm	lm	lm	lm	lm	lm	ll	ll	lm	lm	ll	ll	lm	ll	lm	ll	ll
AX-174116746	0	3	<lmxll>	lm	lm	ll	lm	ll	lm	lm	ll	lm	lm	ll	lm	ll	lm	ll	lm	ll	ll	ll	lm	ll	ll	lm	ll	lm	lm	lm	ll	ll	ll	ll	ll	ll	ll	ll	lm	lm	ll	ll	lm	lm	ll	lm	ll	lm	lm
AX-174121183	0	3	<lmxll>	ll	ll	lm	ll	lm	ll	ll	lm	ll	ll	lm	ll	lm	ll	lm	ll	lm	lm	lm	ll	lm	lm	ll	lm	ll	ll	ll	lm	lm	lm	lm	lm	lm	lm	lm	ll	ll	lm	lm	ll	ll	lm	ll	lm	ll	ll
AX-174176147	0	3	<lmxll>	ll	ll	lm	ll	lm	ll	ll	lm	ll	ll	lm	ll	lm	ll	lm	ll	lm	lm	lm	ll	lm	lm	ll	lm	ll	ll	ll	lm	lm	lm	lm	lm	lm	lm	lm	ll	ll	lm	lm	ll	ll	lm	ll	lm	ll	ll
AX-174112088	0	3	<nnxnp>	np	np	nn	np	nn	np	np	np	np	nn	np	nn	np	nn	nn	nn	nn	np	np	nn	np	nn	np	np	nn	np	nn	np	np	nn	np	nn	np	np	nn	nn	nn	np	nn	nn	nn	nn	nn	np	np	nn
AX-174185341	0	3	<nnxnp>	np	np	nn	np	nn	np	np	np	np	nn	np	nn	np	nn	nn	nn	nn	np	np	nn	np	nn	np	np	nn	np	nn	np	np	nn	np	nn	np	np	nn	nn	nn	np	nn	nn	nn	nn	nn	np	np	nn
AX-115731708	0	3	<nnxnp>	np	np	nn	np	nn	np	np	np	np	nn	np	nn	np	nn	nn	nn	nn	np	np	nn	np	nn	np	np	nn	np	nn	np	np	nn	np	nn	np	np	nn	nn	nn	np	nn	nn	nn	nn	nn	np	np	nn
AX-174207476	0	3	<nnxnp>	np	np	nn	np	nn	np	np	np	np	nn	np	nn	np	nn	nn	nn	nn	np	np	nn	np	nn	np	np	nn	np	nn	np	np	nn	np	nn	np	np	nn	nn	nn	np	nn	nn	nn	nn	nn	np	np	nn
AX-115716078	0.301	3	<lmxll>	ll	ll	lm	ll	lm	ll	ll	lm	ll	ll	lm	ll	lm	ll	lm	ll	lm	lm	lm	ll	lm	lm	ll	lm	ll	ll	ll	lm	lm	lm	lm	lm	lm	lm	lm	ll	ll	lm	lm	ll	ll	lm	ll	lm	ll	ll
AX-174180804	0.301	3	<lmxll>	ll	ll	lm	ll	lm	ll	ll	lm	ll	ll	lm	ll	lm	ll	lm	ll	lm	lm	lm	ll	lm	lm	ll	lm	ll	ll	ll	lm	lm	lm	lm	lm	lm	lm	lm	ll	ll	lm	lm	ll	ll	lm	ll	lm	ll	ll
AX-115675780	0.602	3	<hkxhk>	hk	hk	hk	hk	hk	hk	hk	hh	hk	kk	hh	kk	hh	kk	hk	kk	hk	hh	hh	kk	hh	hk	hk	hh	kk	hk	kk	hh	hh	hk	hh	hk	hh	hh	hk	kk	kk	hh	hk	kk	kk	hk	kk	hh	hk	kk
AX-115726518	0.602	3	<hkxhk>	hh	hh	kk	hh	kk	hh	hh	hk	hh	hk	hk	hk	hk	hk	kk	hk	kk	hk	hk	hk	hk	kk	hh	hk	hk	hh	hk	hk	hk	kk	hk	kk	hk	hk	kk	hk	hk	hk	kk	hk	hk	kk	hk	hk	hh	hk
AX-174162390	0.602	3	<hkxhk>	kk	kk	hh	kk	hh	kk	kk	hk	kk	hk	hk	hk	hk	hk	hh	hk	hh	hk	hk	hk	hk	hh	kk	hk	hk	kk	hk	hk	hk	hh	hk	hh	hk	hk	hh	hk	hk	hk	hh	hk	hk	hh	hk	hk	kk	hk
AX-174167766	0.602	3	<hkxhk>	kk	kk	hh	kk	hh	kk	kk	hk	kk	hk	hk	hk	hk	hk	hh	hk	hh	hk	hk	hk	hk	hh	kk	hk	hk	kk	hk	hk	hk	hh	hk	hh	hk	hk	hh	hk	hk	hk	hh	hk	hk	hh	hk	hk	kk	hk
AX-174185244	0.602	3	<hkxhk>	kk	kk	hh	kk	hh	kk	kk	hk	kk	hk	hk	hk	hk	hk	hh	hk	hh	hk	hk	hk	hk	hh	kk	hk	hk	kk	hk	hk	hk	hh	hk	hh	hk	hk	hh	hk	hk	hk	hh	hk	hk	hh	hk	hk	kk	hk
AX-174186103	0.602	3	<hkxhk>	kk	kk	hh	kk	hh	kk	kk	hk	kk	hk	hk	hk	hk	hk	hh	hk	hh	hk	hk	hk	hk	hh	kk	hk	hk	kk	hk	hk	hk	hh	hk	hh	hk	hk	hh	hk	hk	hk	hh	hk	hk	hh	hk	hk	kk	hk
AX-153650340	0.602	3	<lmxll>	ll	ll	lm	ll	lm	ll	ll	lm	ll	ll	lm	ll	lm	ll	lm	ll	lm	lm	lm	ll	lm	lm	ll	lm	ll	ll	ll	lm	lm	lm	lm	lm	lm	lm	lm	ll	ll	lm	lm	ll	ll	lm	ll	lm	ll	ll
AX-174138399	0.602	3	<lmxll>	ll	ll	lm	ll	lm	ll	ll	lm	ll	ll	lm	ll	lm	ll	lm	ll	lm	lm	lm	ll	lm	lm	ll	lm	ll	ll	ll	lm	--	lm	lm	lm	lm	lm	lm	ll	ll	lm	lm	ll	ll	lm	ll	lm	ll	ll
AX-174207805	0.602	3	<lmxll>	lm	lm	ll	lm	ll	lm	lm	ll	lm	lm	ll	lm	ll	lm	ll	lm	ll	ll	ll	lm	ll	ll	lm	ll	lm	lm	lm	ll	ll	ll	ll	ll	ll	ll	ll	lm	lm	ll	ll	lm	lm	ll	lm	ll	lm	lm
AX-174123447	0.602	3	<lmxll>	ll	ll	lm	ll	lm	ll	ll	lm	ll	ll	lm	ll	lm	ll	lm	ll	lm	lm	lm	ll	lm	lm	ll	lm	ll	ll	ll	lm	lm	lm	lm	lm	lm	lm	lm	ll	ll	lm	lm	ll	ll	lm	ll	lm	ll	ll
AX-174128857	0.602	3	<lmxll>	ll	ll	lm	ll	lm	ll	ll	lm	ll	ll	lm	ll	lm	ll	lm	ll	lm	lm	lm	ll	lm	lm	ll	lm	ll	ll	ll	lm	lm	lm	lm	lm	lm	lm	lm	ll	ll	lm	lm	ll	ll	lm	ll	lm	ll	ll
AX-174138218	0.602	3	<lmxll>	ll	ll	lm	ll	lm	ll	ll	lm	ll	ll	lm	ll	lm	ll	lm	ll	lm	lm	lm	ll	lm	lm	ll	lm	ll	ll	ll	lm	lm	lm	lm	lm	lm	lm	lm	ll	ll	lm	lm	ll	ll	lm	ll	lm	ll	ll
AX-174164205	0.602	3	<lmxll>	ll	ll	lm	ll	lm	ll	ll	lm	ll	ll	lm	ll	lm	ll	lm	ll	lm	lm	lm	ll	lm	lm	ll	lm	ll	ll	ll	lm	lm	lm	lm	lm	lm	lm	lm	ll	ll	lm	lm	ll	ll	lm	ll	lm	ll	ll
AX-115719010	0.602	3	<nnxnp>	nn	nn	np	nn	np	nn	nn	nn	nn	np	nn	np	nn	np	np	np	np	nn	nn	np	nn	np	nn	nn	np	nn	np	nn	nn	np	nn	np	nn	nn	np	np	np	nn	np	np	np	np	np	nn	nn	np
AX-174162618	0.602	3	<nnxnp>	nn	nn	np	nn	np	nn	nn	nn	nn	np	nn	np	nn	np	np	np	np	nn	nn	np	nn	np	nn	nn	np	nn	np	nn	nn	np	nn	np	nn	nn	np	np	np	nn	np	np	np	np	np	nn	nn	np
AX-174191212	0.602	3	<nnxnp>	nn	nn	np	nn	np	nn	nn	nn	nn	np	nn	np	nn	np	np	np	np	nn	nn	np	nn	np	nn	nn	np	nn	np	nn	nn	np	nn	np	nn	nn	np	np	np	nn	np	np	np	np	np	nn	nn	np
AX-174198864	0.602	3	<nnxnp>	np	np	nn	np	nn	np	np	np	np	nn	np	nn	np	nn	nn	nn	nn	np	np	nn	np	nn	np	np	nn	np	nn	np	np	nn	np	nn	np	np	nn	nn	nn	np	nn	nn	nn	nn	nn	np	np	nn
AX-174209304	0.602	3	<nnxnp>	nn	nn	np	nn	np	nn	nn	nn	nn	np	nn	np	nn	np	np	np	np	nn	nn	np	nn	np	nn	nn	np	nn	np	nn	nn	np	nn	np	nn	nn	np	np	np	nn	np	np	np	np	np	nn	nn	np
AX-174123454	0.602	3	<nnxnp>	nn	nn	np	nn	np	nn	nn	nn	nn	np	nn	np	nn	np	np	np	np	nn	nn	np	nn	np	nn	nn	np	nn	np	nn	nn	np	nn	np	nn	nn	np	np	np	nn	np	np	np	np	np	nn	nn	np
AX-174173858	0.602	3	<nnxnp>	nn	nn	np	nn	np	nn	nn	nn	nn	np	nn	np	nn	np	np	np	np	nn	nn	np	nn	np	nn	nn	np	nn	np	nn	nn	np	nn	np	nn	nn	np	np	np	nn	np	np	np	np	np	nn	nn	np
AX-174186649	0.602	3	<nnxnp>	nn	nn	np	nn	np	nn	nn	nn	nn	np	nn	np	nn	np	np	np	np	nn	nn	np	nn	np	nn	nn	np	nn	np	nn	nn	np	nn	np	nn	nn	np	np	np	nn	np	np	np	np	np	nn	nn	np
AX-174169464	1.212	3	<lmxll>	lm	lm	ll	lm	ll	lm	lm	ll	lm	lm	ll	lm	ll	lm	ll	lm	ll	ll	ll	lm	ll	ll	lm	ll	lm	lm	lm	ll	ll	ll	ll	ll	ll	ll	ll	lm	lm	ll	ll	lm	lm	ll	lm	ll	lm	lm
AX-175073992	1.212	3	<lmxll>	ll	ll	lm	ll	lm	ll	ll	lm	ll	ll	lm	ll	lm	ll	lm	ll	lm	lm	lm	ll	lm	lm	ll	lm	ll	ll	ll	lm	lm	lm	lm	lm	lm	lm	lm	ll	ll	lm	lm	ll	ll	lm	ll	lm	ll	ll
AX-174200346	1.822	3	<hkxhk>	hk	hk	kk	hk	hk	hk	hk	kk	hk	hh	kk	hh	kk	hh	hk	hh	hk	kk	kk	hh	kk	hk	hk	kk	hh	hk	hh	kk	kk	hk	kk	hk	kk	kk	hk	hh	hh	kk	hk	hh	hh	hk	hh	kk	hk	hh
AX-174178044	3.034	3	<nnxnp>	np	np	np	np	nn	np	np	np	np	nn	np	nn	np	nn	nn	nn	nn	np	np	nn	np	np	np	np	nn	np	nn	np	np	nn	np	nn	np	np	nn	nn	nn	np	nn	nn	nn	nn	nn	np	np	nn
AX-115705234	3.034	3	<nnxnp>	np	np	np	np	nn	np	np	np	np	nn	np	nn	np	nn	nn	nn	nn	np	np	nn	np	np	np	np	nn	np	nn	np	np	nn	np	nn	np	np	nn	nn	nn	np	nn	nn	nn	nn	nn	np	np	nn
AX-174202317	4.247	3	<hkxhk>	kk	kk	hk	kk	hh	kk	kk	hk	kk	hk	hk	hk	hk	hk	hh	hk	hh	hk	hk	hk	hk	hk	kk	hk	hk	kk	hk	hk	hk	hh	hk	hh	hk	hk	hh	hk	hk	hk	hh	hk	hk	hh	hk	hk	kk	hk
AX-174138275	4.247	3	<lmxll>	ll	ll	lm	ll	lm	ll	ll	lm	ll	ll	lm	ll	lm	ll	lm	ll	lm	lm	lm	ll	lm	lm	ll	lm	ll	ll	ll	lm	lm	lm	lm	lm	lm	lm	lm	ll	ll	lm	lm	ll	ll	lm	ll	lm	ll	ll
AX-174180959	4.247	3	<lmxll>	ll	ll	lm	ll	lm	ll	ll	lm	ll	ll	lm	ll	lm	ll	lm	ll	lm	lm	lm	ll	lm	lm	ll	lm	ll	ll	ll	lm	lm	lm	lm	lm	lm	lm	lm	ll	ll	lm	lm	ll	ll	lm	ll	lm	ll	ll
AX-174182817	4.247	3	<lmxll>	ll	ll	lm	ll	lm	ll	ll	lm	ll	ll	lm	ll	lm	ll	lm	ll	lm	lm	lm	ll	lm	lm	ll	lm	ll	ll	ll	lm	lm	lm	lm	lm	lm	lm	lm	ll	ll	lm	lm	ll	ll	lm	ll	lm	ll	ll
AX-115699393	4.247	3	<nnxnp>	np	np	np	np	nn	np	np	np	np	nn	np	nn	np	nn	nn	nn	nn	np	np	nn	np	np	np	np	nn	np	nn	np	np	nn	np	nn	np	np	nn	nn	nn	np	nn	nn	nn	nn	nn	np	np	nn
AX-174181704	4.247	3	<nnxnp>	np	np	np	np	nn	np	np	np	np	nn	np	nn	np	nn	nn	nn	nn	np	np	nn	np	np	np	np	nn	np	nn	np	np	nn	np	nn	np	np	nn	nn	nn	np	nn	nn	nn	nn	nn	np	np	nn
AX-174151092	4.247	3	<nnxnp>	np	np	np	np	nn	np	np	np	np	nn	np	nn	np	nn	nn	nn	nn	np	np	nn	np	np	np	np	nn	np	nn	np	np	nn	np	nn	np	np	nn	nn	nn	np	nn	nn	nn	nn	nn	np	np	nn
AX-174127922	4.957	3	<nnxnp>	nn	nn	nn	nn	np	nn	nn	nn	nn	np	nn	np	nn	np	np	np	np	nn	nn	np	nn	nn	nn	nn	np	nn	np	nn	nn	np	nn	np	nn	nn	np	np	np	nn	np	np	np	np	np	nn	nn	np
AX-174156086	4.957	3	<nnxnp>	nn	nn	nn	nn	np	nn	nn	nn	nn	np	nn	np	nn	np	--	np	np	nn	nn	np	nn	nn	nn	nn	np	nn	np	nn	nn	np	nn	np	nn	nn	np	np	np	nn	np	np	np	np	np	nn	nn	np
AX-174180564	4.957	3	<nnxnp>	nn	nn	nn	nn	np	nn	nn	nn	nn	np	nn	np	nn	np	np	np	np	nn	nn	np	nn	nn	nn	nn	np	nn	np	nn	nn	np	nn	np	nn	nn	np	np	np	nn	np	np	np	np	np	nn	nn	np
AX-174210090	4.957	3	<nnxnp>	np	np	np	np	nn	np	np	np	np	nn	np	nn	np	nn	nn	nn	nn	np	np	nn	np	np	np	np	nn	np	nn	np	np	nn	np	nn	np	np	nn	nn	nn	np	nn	nn	nn	nn	nn	np	np	nn
AX-115731593	4.957	3	<nnxnp>	nn	nn	nn	nn	np	nn	nn	nn	nn	np	nn	np	nn	np	np	np	np	nn	nn	np	nn	nn	nn	nn	np	nn	np	nn	nn	np	nn	np	nn	nn	np	np	np	nn	np	np	np	np	np	nn	nn	np
AX-174183070	4.957	3	<nnxnp>	nn	nn	nn	nn	np	nn	nn	nn	nn	np	nn	np	nn	np	np	np	np	nn	nn	np	nn	nn	nn	nn	np	nn	np	nn	nn	np	nn	np	nn	nn	np	np	np	nn	np	np	np	np	np	nn	nn	np
AX-174113972	5.448	3	<hkxhk>	hh	hh	hk	hh	kk	hh	hh	hk	hh	hk	hk	hk	hk	hk	kk	hk	kk	hk	hk	hk	hk	hk	hh	hk	hk	hh	hk	hk	hk	kk	hk	kk	hk	hk	kk	hk	hk	hk	kk	hk	hk	kk	hk	hk	hh	hk
AX-115695714	5.685	3	<lmxll>	ll	ll	lm	ll	lm	ll	ll	lm	ll	ll	lm	ll	lm	ll	lm	ll	lm	lm	lm	ll	lm	lm	ll	lm	ll	ll	ll	lm	lm	lm	lm	lm	lm	lm	lm	ll	ll	lm	lm	ll	ll	lm	ll	lm	ll	ll
AX-174174904	7.268	3	<hkxhk>	hh	hh	hk	hh	kk	hh	hh	hk	hh	hk	hk	hk	hk	hk	kk	hk	kk	hk	hk	hk	hk	hk	hh	hk	hk	hh	hk	hk	hk	kk	hk	kk	hk	hk	kk	hk	hk	hk	kk	hk	hk	kk	hk	hk	hh	hk
AX-174167545	7.268	3	<nnxnp>	np	np	np	np	nn	np	np	np	np	nn	np	nn	np	nn	nn	nn	nn	np	np	nn	np	np	np	np	nn	np	nn	np	np	nn	np	nn	np	np	nn	nn	nn	np	nn	nn	nn	nn	nn	np	np	nn
AX-174187089	7.268	3	<nnxnp>	nn	nn	nn	nn	np	nn	nn	nn	nn	np	nn	np	nn	np	np	np	np	nn	nn	np	nn	nn	nn	nn	np	nn	np	nn	nn	np	nn	np	nn	nn	np	np	np	nn	np	np	np	np	np	nn	nn	np
AX-115697694	7.268	3	<nnxnp>	np	np	np	np	nn	np	np	np	np	nn	np	nn	np	nn	nn	nn	nn	np	np	nn	np	np	np	np	nn	np	nn	np	np	nn	np	nn	np	np	nn	nn	nn	np	nn	nn	nn	nn	nn	np	np	nn
AX-174133105	7.268	3	<nnxnp>	nn	nn	nn	nn	np	nn	nn	nn	nn	np	nn	np	nn	np	np	np	np	nn	nn	np	nn	nn	nn	nn	np	nn	np	nn	nn	np	nn	np	nn	nn	np	np	np	nn	np	np	np	np	np	nn	nn	np
AX-174137819	7.268	3	<nnxnp>	nn	nn	nn	nn	np	nn	nn	nn	nn	np	nn	np	nn	np	np	np	np	nn	nn	np	nn	nn	nn	nn	np	nn	np	nn	nn	np	nn	np	nn	nn	np	np	np	nn	np	np	np	np	np	nn	nn	np
AX-174160947	7.268	3	<nnxnp>	np	np	np	np	nn	np	np	np	np	nn	np	nn	np	nn	nn	nn	nn	np	np	nn	np	np	np	np	nn	np	nn	np	np	nn	np	nn	np	np	nn	nn	nn	np	nn	nn	nn	nn	nn	np	np	nn
AX-174184744	7.268	3	<nnxnp>	nn	nn	nn	nn	np	nn	nn	nn	nn	np	nn	np	nn	np	np	np	np	nn	nn	np	nn	nn	nn	nn	np	nn	np	nn	nn	np	nn	np	nn	nn	np	np	np	nn	np	np	np	np	np	nn	nn	np
AX-115725261	7.569	3	<nnxnp>	nn	nn	nn	nn	np	nn	nn	nn	nn	np	nn	np	nn	np	np	np	np	nn	nn	np	nn	nn	nn	nn	np	nn	np	nn	nn	np	nn	np	nn	nn	np	np	np	nn	np	np	np	np	np	nn	nn	np
AX-174152167	7.87	3	<hkxhk>	hk	hk	hh	hk	hk	hk	hk	hh	hk	kk	hh	kk	hh	kk	hk	kk	hk	hh	hh	kk	hh	hh	hk	hh	kk	hk	kk	hh	hh	hk	hh	hk	hh	hh	hk	kk	kk	hh	hk	kk	kk	hk	kk	hh	hk	kk
AX-115716224	7.87	3	<nnxnp>	nn	nn	nn	nn	np	nn	nn	nn	nn	np	nn	np	nn	np	np	np	np	nn	nn	np	nn	nn	nn	nn	np	nn	np	nn	nn	np	nn	np	nn	nn	np	np	np	nn	np	np	np	np	np	nn	nn	np
AX-174135861	7.87	3	<nnxnp>	np	np	np	np	nn	np	np	np	np	nn	np	nn	np	nn	nn	nn	nn	np	np	nn	np	np	np	np	nn	np	nn	np	np	nn	np	nn	np	np	nn	nn	nn	np	nn	nn	nn	nn	nn	np	np	nn
AX-174205670	8.171	3	<lmxll>	lm	lm	ll	lm	ll	lm	lm	ll	lm	lm	ll	lm	ll	lm	ll	lm	ll	ll	ll	lm	ll	ll	lm	ll	lm	lm	lm	ll	ll	ll	ll	ll	ll	ll	ll	lm	lm	ll	ll	lm	lm	ll	lm	ll	lm	lm
AX-174120546	8.171	3	<lmxll>	ll	ll	lm	ll	lm	ll	ll	lm	ll	ll	lm	ll	lm	ll	lm	ll	lm	lm	lm	ll	lm	lm	ll	lm	ll	ll	ll	lm	lm	lm	lm	lm	lm	lm	lm	ll	ll	lm	lm	ll	ll	lm	ll	lm	ll	ll
AX-174193330	8.472	3	<hkxhk>	hh	hh	hk	hh	kk	hh	hh	hk	hh	hk	hk	hk	hk	hk	kk	hk	kk	hk	hk	hk	hk	hk	hh	hk	hk	hh	hk	hk	hk	kk	hk	kk	hk	hk	kk	hk	hk	hk	kk	hk	hk	kk	hk	hk	hh	hk
AX-174120086	8.472	3	<nnxnp>	np	np	np	np	nn	np	np	np	np	nn	np	nn	np	nn	nn	nn	nn	np	np	nn	np	np	np	np	nn	np	nn	np	np	nn	np	nn	np	np	nn	nn	nn	np	nn	nn	nn	nn	nn	np	np	nn
AX-174206658	9.075	3	<lmxll>	ll	ll	lm	ll	lm	ll	ll	lm	ll	ll	lm	ll	ll	ll	lm	ll	lm	lm	lm	ll	lm	lm	ll	lm	ll	ll	ll	lm	lm	lm	lm	lm	lm	lm	lm	ll	ll	lm	lm	ll	ll	lm	ll	lm	ll	ll
AX-115690505	9.075	3	<nnxnp>	np	np	np	np	nn	np	np	np	np	nn	np	nn	np	nn	nn	nn	nn	np	np	nn	np	np	np	np	nn	np	nn	np	np	nn	np	nn	np	np	nn	nn	nn	np	nn	nn	nn	nn	nn	np	np	nn
AX-174163886	9.677	3	<hkxhk>	hh	hh	hk	hh	kk	hh	hh	hk	hh	hk	hk	hk	hk	hk	kk	hk	kk	hk	hk	hk	hk	hk	hh	hk	hk	hh	hk	hk	hk	kk	hk	kk	hk	hk	kk	hk	hk	hk	kk	hk	hk	kk	hk	hk	hh	hk
AX-174143122	9.677	3	<nnxnp>	np	np	np	np	nn	np	np	np	np	nn	np	nn	np	nn	nn	nn	nn	np	np	nn	np	np	np	np	nn	np	nn	np	np	nn	np	nn	np	np	nn	nn	nn	np	nn	nn	nn	nn	nn	np	np	nn
AX-174184094	9.677	3	<nnxnp>	nn	nn	nn	nn	np	nn	nn	nn	nn	np	nn	np	nn	np	np	np	np	nn	nn	np	nn	nn	nn	nn	np	nn	np	nn	nn	np	nn	np	nn	nn	np	np	np	nn	np	np	np	np	np	nn	nn	np
AX-115701199	10.897	3	<lmxll>	lm	lm	ll	lm	ll	lm	lm	ll	lm	lm	ll	lm	ll	lm	ll	lm	ll	ll	ll	lm	ll	ll	lm	ll	lm	lm	lm	ll	ll	ll	ll	ll	ll	ll	ll	lm	lm	ll	ll	lm	lm	ll	lm	ll	lm	lm
AX-174209350	10.897	3	<lmxll>	ll	ll	lm	ll	lm	ll	ll	lm	ll	ll	lm	ll	lm	ll	lm	ll	lm	lm	lm	ll	lm	lm	ll	lm	ll	ll	ll	lm	lm	lm	lm	lm	lm	lm	lm	ll	ll	lm	lm	ll	ll	lm	ll	lm	ll	ll
AX-174166329	10.897	3	<nnxnp>	nn	nn	nn	nn	np	nn	nn	nn	nn	np	nn	np	nn	np	np	np	np	nn	nn	np	nn	nn	nn	nn	np	nn	np	nn	nn	np	nn	np	nn	nn	np	np	np	nn	np	np	np	np	np	nn	nn	np
AX-174209918	12.117	3	<hkxhk>	kk	kk	hk	kk	hh	kk	kk	hk	kk	hk	hk	hk	hk	hk	hh	hk	hh	hk	hk	hk	hk	hk	kk	hk	hk	kk	hk	hk	hk	hh	hk	hh	hk	hk	hh	hk	hk	hk	hh	hk	hk	hh	hk	hk	kk	hk
AX-115688189	12.117	3	<nnxnp>	np	np	np	np	nn	np	np	np	np	nn	np	nn	np	nn	nn	nn	nn	np	np	nn	np	np	np	np	nn	np	nn	np	np	nn	np	nn	np	np	nn	nn	nn	np	nn	nn	nn	nn	nn	np	np	nn
AX-174195546	12.117	3	<nnxnp>	np	np	np	np	nn	np	np	np	np	nn	np	nn	np	nn	nn	nn	nn	np	np	nn	np	np	np	np	nn	np	nn	np	np	nn	np	nn	np	np	nn	nn	nn	np	nn	nn	nn	nn	nn	np	np	nn
AX-174131712	15.858	3	<lmxll>	ll	ll	lm	ll	lm	ll	ll	lm	ll	ll	lm	ll	lm	ll	lm	ll	lm	lm	lm	ll	lm	lm	ll	lm	ll	ll	ll	lm	ll	lm	lm	lm	lm	lm	lm	ll	ll	lm	lm	lm	ll	lm	ll	lm	ll	ll
AX-115722954	15.858	3	<lmxll>	lm	lm	ll	lm	ll	lm	lm	ll	lm	lm	ll	lm	ll	lm	ll	lm	ll	ll	ll	lm	ll	ll	lm	ll	lm	lm	lm	ll	lm	ll	ll	ll	ll	ll	ll	lm	lm	ll	ll	ll	lm	ll	lm	ll	lm	lm
AX-174187786	17.074	3	<hkxhk>	kk	kk	hk	kk	hh	kk	kk	hk	kk	hk	hk	hk	hk	hk	hh	hk	hh	hk	hk	hk	hk	hk	kk	hk	hk	kk	hk	hk	hk	hh	hk	hh	hk	hk	hh	hk	hk	hk	hh	hk	hk	hh	hk	hk	kk	hk
AX-174198897	17.074	3	<hkxhk>	kk	kk	hk	kk	hh	kk	kk	hk	kk	hk	hk	hk	hk	hk	hh	hk	hh	hk	hk	hk	hk	hk	kk	hk	hk	kk	hk	hk	hk	hh	hk	hh	hk	hk	hh	hk	hk	hk	hh	hk	hk	hh	hk	hk	kk	hk
AX-174136015	17.074	3	<lmxll>	lm	lm	ll	lm	ll	lm	lm	ll	lm	lm	ll	lm	ll	lm	ll	lm	ll	ll	ll	lm	ll	ll	lm	ll	lm	lm	lm	ll	lm	ll	ll	ll	ll	ll	ll	lm	lm	ll	ll	ll	lm	ll	lm	ll	lm	lm
AX-174188546	17.074	3	<lmxll>	lm	lm	ll	lm	ll	lm	lm	ll	lm	lm	ll	lm	ll	lm	ll	lm	ll	ll	ll	lm	ll	ll	lm	ll	lm	lm	lm	ll	lm	ll	ll	ll	ll	ll	ll	lm	lm	ll	ll	ll	lm	ll	lm	ll	lm	lm
AX-174194943	20.335	3	<nnxnp>	nn	nn	nn	nn	np	nn	nn	nn	nn	np	nn	np	nn	np	np	np	np	nn	nn	np	nn	nn	nn	nn	np	nn	np	nn	nn	np	nn	np	nn	nn	np	np	np	nn	np	np	np	np	np	nn	nn	np
AX-174207716	20.335	3	<nnxnp>	np	np	np	np	nn	np	np	np	np	nn	np	nn	np	nn	nn	nn	nn	np	np	nn	np	np	np	np	nn	np	nn	np	np	nn	np	nn	np	np	nn	nn	nn	np	nn	nn	nn	nn	nn	np	np	nn
AX-115695456	24.465	3	<nnxnp>	nn	nn	nn	nn	np	nn	nn	nn	nn	np	nn	np	nn	np	np	np	np	nn	nn	np	nn	nn	nn	nn	np	nn	np	nn	nn	np	nn	np	nn	nn	np	np	np	nn	nn	np	np	np	np	nn	nn	np
AX-115706726	24.465	3	<nnxnp>	np	np	np	np	nn	np	np	np	np	nn	np	nn	np	nn	nn	nn	nn	np	np	nn	np	np	np	np	nn	np	nn	np	np	nn	np	nn	np	np	nn	nn	nn	np	np	nn	nn	nn	nn	np	np	nn
AX-174135331	24.465	3	<nnxnp>	nn	nn	nn	nn	np	nn	nn	nn	nn	np	nn	np	nn	np	np	np	np	nn	nn	np	nn	nn	nn	nn	np	nn	np	nn	nn	np	nn	np	nn	nn	np	np	np	nn	nn	np	np	np	np	nn	nn	np
AX-174203916	25.036	3	<lmxll>	ll	ll	lm	ll	lm	ll	lm	lm	ll	ll	lm	ll	lm	ll	lm	ll	lm	lm	lm	ll	lm	lm	ll	lm	ll	ll	ll	lm	ll	lm	lm	lm	lm	lm	lm	ll	ll	lm	lm	lm	ll	lm	ll	ll	ll	lm
AX-174126282	25.25	3	<nnxnp>	np	np	np	np	nn	np	np	np	np	nn	np	nn	np	nn	nn	nn	nn	np	np	nn	np	np	np	np	nn	np	nn	np	np	nn	np	nn	np	np	nn	nn	nn	np	np	nn	nn	nn	nn	np	np	nn
AX-174159689	26.035	3	<nnxnp>	nn	nn	nn	nn	np	nn	nn	nn	nn	np	nn	np	nn	np	np	np	np	nn	nn	np	nn	nn	nn	nn	np	nn	np	nn	nn	np	nn	np	nn	nn	np	np	np	nn	nn	np	np	np	np	nn	nn	np
AX-174174035	26.035	3	<nnxnp>	nn	nn	nn	nn	np	nn	nn	nn	nn	np	nn	np	nn	np	np	np	np	nn	nn	np	nn	nn	nn	nn	np	nn	np	nn	nn	np	nn	np	nn	nn	np	np	np	nn	nn	np	np	np	np	nn	nn	np
AX-174114473	27.625	3	<hkxhk>	kk	kk	hk	kk	hh	kk	hk	hk	hh	hk	hk	hk	hk	kk	hh	hk	hh	hk	hk	hk	hk	hk	kk	hk	hk	kk	hk	hk	kk	hh	hk	hh	hk	hk	hh	hk	hk	hk	hk	hh	hk	hh	hk	kk	kk	hh
AX-174182184	28.83	3	<hkxhk>	hk	hk	kk	hk	hk	hk	kk	kk	hk	hh	kk	hh	kk	hk	hk	hh	hk	kk	kk	hh	kk	kk	hk	kk	hh	hk	hh	kk	hk	hk	kk	hk	kk	kk	hk	hh	hh	hk	kk	hk	hh	hk	hh	hk	kk	hk
AX-174206702	28.83	3	<nnxnp>	np	np	np	np	nn	np	np	np	nn	nn	np	nn	np	np	nn	nn	nn	np	np	nn	np	np	np	np	nn	np	nn	np	np	nn	np	nn	np	np	nn	nn	nn	nn	np	nn	nn	nn	nn	np	np	nn
AX-115703556	31.332	3	<lmxll>	lm	lm	ll	lm	ll	lm	ll	ll	ll	lm	ll	lm	ll	lm	ll	lm	ll	ll	ll	lm	ll	ll	lm	ll	lm	lm	lm	ll	lm	ll	ll	ll	ll	ll	ll	lm	lm	ll	ll	ll	lm	ll	lm	lm	ll	ll
AX-174123154	31.332	3	<nnxnp>	np	np	np	np	nn	np	np	np	np	nn	np	nn	np	nn	nn	nn	nn	np	np	nn	np	np	np	np	nn	np	nn	np	np	nn	np	nn	np	np	nn	nn	nn	np	np	nn	nn	nn	nn	np	np	nn
AX-174211260	31.332	3	<nnxnp>	np	np	np	np	nn	np	np	np	np	nn	np	nn	np	nn	nn	nn	nn	np	np	nn	np	np	np	np	nn	np	nn	np	np	nn	np	nn	np	np	nn	nn	nn	np	np	nn	nn	nn	nn	np	np	nn
AX-174154000	33.834	3	<hkxhk>	hk	hk	kk	hk	hk	hk	kk	kk	hk	hh	kk	hh	kk	hk	hk	hh	hk	kk	kk	hh	kk	kk	hk	kk	hh	hk	hh	kk	hk	hk	kk	hk	kk	kk	hk	hh	hh	kk	kk	hk	hh	hk	hh	hk	hk	hk
AX-115697411	35.085	3	<lmxll>	ll	ll	lm	ll	lm	ll	lm	lm	lm	ll	lm	ll	lm	ll	lm	ll	lm	lm	lm	ll	lm	lm	ll	lm	ll	ll	ll	lm	ll	lm	lm	lm	lm	lm	lm	ll	ll	lm	lm	lm	ll	lm	ll	ll	lm	lm
AX-174212795	36.336	3	<hkxhk>	hh	hh	hk	hh	kk	hh	hk	hk	kk	hk	hk	hk	hk	hh	kk	hk	kk	hk	hk	hk	hk	hk	hh	hk	hk	hh	hk	hk	hh	kk	hk	kk	kk	hk	kk	hk	hk	kk	hk	kk	hk	kk	hk	hh	hk	kk
AX-115708910	36.336	3	<lmxll>	lm	lm	ll	lm	ll	lm	ll	ll	ll	lm	ll	lm	ll	lm	ll	lm	ll	ll	ll	lm	ll	ll	lm	ll	lm	lm	lm	ll	lm	ll	ll	ll	ll	ll	ll	lm	lm	ll	ll	ll	lm	ll	lm	lm	ll	ll
AX-153646002	36.336	3	<lmxll>	lm	lm	ll	lm	ll	lm	ll	ll	ll	lm	ll	lm	ll	lm	ll	lm	ll	ll	ll	lm	ll	ll	lm	ll	lm	lm	lm	ll	lm	ll	ll	ll	ll	ll	ll	lm	lm	ll	ll	ll	lm	ll	lm	lm	ll	ll
AX-174143219	37.016	3	<hkxhk>	hk	hk	kk	hk	hk	hk	kk	kk	hk	hh	kk	hh	kk	hk	hk	hh	hk	kk	kk	hh	kk	kk	hk	kk	hh	hk	hh	kk	hk	hk	kk	hk	hk	kk	hk	hh	hh	hk	kk	hk	hh	hk	hh	hk	kk	hk
AX-174180353	38.844	3	<lmxll>	ll	lm	ll	lm	ll	lm	ll	ll	ll	lm	ll	lm	ll	lm	ll	lm	ll	ll	ll	lm	ll	ll	lm	ll	lm	lm	lm	ll	lm	ll	ll	ll	ll	ll	ll	lm	lm	ll	ll	ll	lm	ll	lm	lm	ll	ll
AX-115671417	40.624	3	<nnxnp>	nn	np	np	np	np	np	np	np	nn	nn	np	nn	np	np	nn	nn	nn	np	np	nn	np	np	np	np	nn	np	nn	np	np	nn	np	nn	nn	np	nn	nn	nn	nn	np	nn	nn	nn	nn	np	np	nn
AX-174147469	40.624	3	<nnxnp>	nn	np	np	np	np	np	np	np	nn	nn	np	nn	np	np	nn	nn	nn	np	np	nn	np	np	np	np	nn	np	nn	np	np	nn	np	nn	nn	np	nn	nn	nn	nn	np	nn	nn	nn	nn	np	np	nn
AX-174168768	40.624	3	<nnxnp>	nn	np	np	np	np	np	np	np	nn	nn	np	nn	np	np	nn	nn	nn	np	np	nn	np	np	np	np	nn	np	nn	np	np	nn	np	nn	nn	np	nn	nn	nn	nn	np	nn	nn	nn	nn	np	np	nn
AX-174205495	40.663	3	<lmxll>	ll	lm	ll	lm	ll	lm	ll	ll	ll	lm	ll	lm	ll	lm	ll	lm	ll	ll	ll	lm	ll	ll	lm	ll	lm	lm	lm	ll	lm	lm	ll	ll	ll	ll	ll	lm	lm	ll	ll	ll	lm	ll	lm	lm	ll	ll
AX-115674068	41.525	3	<nnxnp>	nn	np	np	np	np	np	np	np	nn	nn	nn	nn	np	np	nn	nn	nn	np	np	nn	np	np	np	np	nn	np	nn	np	np	nn	np	nn	nn	np	nn	nn	nn	nn	np	nn	nn	nn	nn	np	np	nn
AX-174112676	41.525	3	<nnxnp>	nn	np	np	np	np	np	np	np	nn	nn	nn	nn	np	np	nn	nn	nn	np	np	nn	np	np	np	np	nn	np	nn	np	np	nn	np	nn	nn	np	nn	nn	nn	nn	np	nn	nn	nn	nn	np	np	nn
AX-174146317	41.525	3	<nnxnp>	np	nn	nn	nn	nn	nn	nn	nn	np	np	np	np	nn	nn	np	np	np	nn	nn	np	nn	nn	nn	nn	np	nn	np	nn	nn	np	nn	np	np	nn	np	np	np	np	nn	np	np	np	np	nn	nn	np
AX-174119952	41.525	3	<nnxnp>	nn	np	np	np	np	np	np	np	nn	nn	nn	nn	np	np	nn	nn	nn	np	np	nn	np	np	np	np	nn	np	nn	np	np	nn	np	nn	nn	np	nn	nn	nn	nn	np	nn	nn	nn	nn	np	np	nn
AX-174135418	41.525	3	<nnxnp>	np	nn	nn	nn	nn	nn	nn	nn	np	np	np	np	nn	nn	np	np	np	nn	nn	np	nn	nn	nn	nn	np	nn	np	nn	nn	np	nn	np	np	nn	np	np	np	np	nn	np	np	np	np	nn	nn	np
AX-174187723	41.525	3	<nnxnp>	np	nn	nn	nn	nn	nn	nn	nn	np	np	np	np	nn	nn	np	np	np	nn	nn	np	nn	nn	nn	nn	np	nn	np	nn	nn	np	nn	np	np	nn	np	np	np	np	nn	np	np	np	np	nn	nn	np
AX-174197142	41.525	3	<nnxnp>	np	nn	nn	nn	nn	nn	nn	nn	np	np	np	np	nn	nn	np	np	np	nn	nn	np	nn	nn	nn	nn	np	nn	np	nn	nn	np	nn	np	np	nn	np	np	np	np	nn	np	np	np	np	nn	nn	np
AX-174165574	42.482	3	<lmxll>	lm	ll	lm	ll	lm	ll	lm	lm	lm	ll	lm	ll	lm	ll	lm	ll	lm	lm	lm	ll	lm	lm	ll	lm	ll	ll	ll	lm	ll	ll	lm	lm	lm	lm	lm	ll	ll	lm	lm	lm	ll	lm	ll	ll	lm	lm
AX-174205770	42.482	3	<lmxll>	lm	ll	lm	ll	lm	ll	lm	lm	lm	ll	lm	ll	lm	ll	lm	ll	lm	lm	lm	ll	lm	lm	ll	lm	ll	ll	ll	lm	ll	ll	lm	lm	lm	lm	lm	ll	ll	lm	lm	lm	ll	lm	ll	ll	lm	lm
AX-174182499	43.349	3	<nnxnp>	nn	np	np	np	np	np	np	np	nn	nn	nn	nn	np	np	nn	nn	nn	np	np	nn	np	np	np	np	nn	np	nn	np	np	nn	np	nn	nn	np	nn	nn	nn	nn	np	nn	nn	nn	nn	np	np	nn
AX-174159967	43.349	3	<nnxnp>	np	nn	nn	nn	nn	nn	nn	nn	np	np	np	np	nn	nn	np	np	np	nn	nn	np	nn	nn	nn	nn	np	nn	np	nn	nn	np	nn	np	np	nn	np	np	np	np	nn	np	np	np	np	nn	nn	np
AX-115704027	44.3	3	<lmxll>	lm	ll	lm	ll	lm	ll	lm	lm	lm	ll	lm	ll	lm	ll	lm	ll	lm	lm	lm	ll	lm	lm	ll	lm	ll	ll	ll	lm	ll	ll	lm	lm	ll	lm	lm	ll	ll	lm	lm	lm	ll	lm	ll	ll	lm	lm
AX-115730077	44.3	3	<lmxll>	lm	ll	lm	ll	lm	ll	lm	lm	lm	ll	lm	ll	lm	ll	lm	ll	lm	lm	lm	ll	lm	lm	ll	lm	ll	ll	ll	lm	ll	ll	lm	lm	ll	lm	lm	ll	ll	lm	lm	lm	ll	lm	ll	ll	lm	lm
AX-116813844	44.3	3	<lmxll>	ll	lm	ll	lm	ll	lm	ll	ll	ll	lm	ll	lm	ll	lm	ll	lm	ll	ll	ll	lm	ll	ll	lm	ll	lm	lm	lm	ll	lm	lm	ll	ll	lm	ll	ll	lm	lm	ll	ll	ll	lm	ll	lm	lm	ll	ll
AX-115703536	44.3	3	<lmxll>	lm	ll	lm	ll	lm	ll	lm	lm	lm	ll	lm	ll	lm	ll	lm	ll	lm	lm	lm	ll	lm	lm	ll	lm	ll	ll	ll	lm	ll	ll	lm	lm	ll	lm	lm	ll	ll	lm	lm	lm	ll	lm	ll	ll	lm	lm
AX-174143995	44.3	3	<lmxll>	ll	lm	ll	lm	ll	lm	ll	ll	ll	lm	ll	lm	ll	lm	ll	lm	ll	ll	ll	lm	ll	ll	lm	ll	lm	lm	lm	ll	lm	lm	ll	ll	lm	ll	ll	lm	lm	ll	ll	ll	lm	ll	lm	lm	ll	ll
AX-174151515	44.3	3	<lmxll>	lm	ll	lm	ll	lm	ll	lm	lm	lm	ll	lm	ll	lm	ll	lm	ll	lm	lm	lm	ll	lm	lm	ll	lm	ll	ll	ll	lm	ll	ll	lm	lm	ll	lm	lm	ll	ll	lm	lm	lm	ll	lm	ll	ll	lm	lm
AX-174176138	44.3	3	<lmxll>	lm	ll	lm	ll	lm	ll	lm	lm	lm	ll	lm	ll	lm	ll	lm	ll	lm	lm	lm	ll	lm	lm	ll	lm	ll	ll	ll	lm	ll	ll	lm	lm	ll	lm	lm	ll	ll	lm	lm	lm	ll	lm	ll	ll	lm	lm
AX-115676472	46.119	3	<hkxhk>	hh	kk	hk	kk	hk	kk	hk	hk	hh	hk	hh	hk	hk	kk	hh	kk	hh	hk	hk	hk	hk	hk	hk	hk	hk	kk	hk	hk	kk	hk	hh	hh	hk	hk	hh	hk	hk	hh	hk	hh	hk	hh	hk	kk	hk	hh
AX-174119840	46.119	3	<lmxll>	lm	ll	lm	ll	lm	ll	lm	lm	lm	ll	lm	ll	lm	ll	lm	ll	lm	lm	lm	ll	lm	lm	lm	lm	ll	ll	ll	lm	ll	ll	lm	lm	ll	lm	lm	ll	ll	lm	lm	lm	ll	lm	ll	ll	lm	lm
AX-174184530	46.119	3	<nnxnp>	nn	np	np	np	np	np	np	np	nn	nn	nn	nn	np	np	nn	np	nn	np	np	nn	np	np	np	np	nn	np	nn	np	np	nn	nn	nn	nn	np	nn	nn	nn	nn	np	nn	nn	nn	nn	np	np	nn
AX-174113326	48.559	3	<hkxhk>	kk	hh	hk	hh	hk	hh	kk	hk	kk	hk	kk	hk	hk	hh	kk	hh	kk	hk	hk	hk	hk	hk	hk	hk	hk	hh	hk	hk	hh	hk	kk	kk	hk	hk	kk	hk	hk	kk	hk	kk	hk	kk	hk	hh	kk	kk
AX-174195566	48.559	3	<lmxll>	ll	lm	ll	lm	ll	lm	ll	ll	ll	lm	ll	lm	ll	lm	ll	lm	ll	ll	ll	lm	ll	ll	ll	ll	lm	lm	lm	ll	lm	lm	ll	ll	lm	ll	ll	lm	lm	ll	ll	ll	lm	ll	lm	lm	ll	ll
AX-174114887	50.389	3	<nnxnp>	nn	np	np	np	np	np	nn	np	nn	nn	nn	nn	np	np	nn	np	nn	np	np	nn	np	np	np	np	nn	np	nn	np	np	nn	nn	nn	nn	np	nn	nn	nn	nn	np	nn	nn	np	nn	np	nn	nn
AX-174119347	50.389	3	<nnxnp>	nn	np	np	np	np	np	nn	np	nn	nn	nn	nn	np	np	nn	np	nn	np	np	nn	np	np	np	np	nn	np	nn	np	np	nn	nn	nn	nn	np	nn	nn	nn	nn	np	nn	nn	np	nn	np	nn	nn
AX-174112424	50.389	3	<nnxnp>	np	nn	nn	nn	nn	nn	np	nn	np	np	np	np	nn	nn	np	nn	np	nn	nn	np	nn	nn	nn	nn	np	nn	np	nn	nn	np	np	np	np	nn	np	np	np	np	nn	np	np	nn	np	nn	np	np
AX-174125638	50.389	3	<nnxnp>	np	nn	nn	nn	nn	nn	np	nn	np	np	np	np	nn	nn	np	nn	np	nn	nn	np	nn	nn	nn	nn	np	nn	np	nn	nn	np	np	np	np	nn	np	np	np	np	nn	np	np	nn	np	nn	np	np
AX-174181329	50.389	3	<nnxnp>	nn	np	np	np	np	np	nn	np	nn	nn	nn	nn	np	np	nn	np	nn	np	np	nn	np	np	np	np	nn	np	nn	np	np	nn	nn	nn	nn	np	nn	nn	nn	nn	np	nn	nn	np	nn	np	nn	nn
AX-174169239	51.321	3	<lmxll>	ll	lm	ll	lm	ll	lm	ll	ll	ll	lm	ll	lm	ll	lm	ll	lm	ll	ll	ll	lm	ll	ll	ll	ll	lm	lm	lm	ll	lm	lm	lm	ll	lm	ll	lm	lm	lm	ll	ll	--	lm	ll	lm	lm	ll	ll
AX-174191837	52.219	3	<hkxhk>	kk	hh	hk	hh	hk	hh	kk	hk	kk	hk	kk	hk	hk	hh	kk	hh	kk	hk	hk	hk	hk	hk	hk	hk	hk	hh	hk	hk	hh	hk	hk	hk	hk	hk	hk	hk	hk	kk	hk	kk	hk	hk	hk	hh	kk	kk
AX-174199202	52.219	3	<lmxll>	lm	ll	lm	ll	lm	ll	lm	lm	lm	ll	lm	ll	lm	ll	lm	ll	lm	lm	lm	ll	lm	lm	lm	lm	ll	ll	ll	lm	ll	ll	ll	lm	ll	lm	ll	ll	ll	lm	lm	lm	ll	lm	ll	ll	lm	lm
AX-174195280	52.219	3	<lmxll>	ll	lm	ll	lm	ll	lm	ll	ll	ll	lm	ll	lm	ll	lm	ll	lm	ll	ll	ll	lm	ll	ll	ll	ll	lm	lm	lm	ll	lm	lm	lm	ll	lm	ll	lm	lm	lm	ll	ll	ll	lm	ll	lm	lm	ll	ll
AX-174202765	52.219	3	<lmxll>	lm	ll	lm	ll	lm	ll	lm	lm	lm	ll	lm	ll	lm	ll	lm	ll	lm	lm	lm	ll	lm	lm	lm	lm	ll	ll	ll	lm	ll	ll	ll	lm	ll	lm	ll	ll	ll	lm	lm	lm	ll	lm	ll	ll	lm	lm
AX-115682218	52.52	3	<lmxll>	lm	ll	lm	ll	lm	ll	lm	lm	lm	ll	lm	ll	lm	ll	lm	ll	lm	lm	lm	ll	lm	lm	lm	lm	ll	ll	ll	lm	ll	ll	ll	lm	ll	lm	ll	ll	ll	lm	lm	lm	ll	lm	ll	ll	lm	lm
AX-174196223	52.821	3	<hkxhk>	hk	hk	hh	hk	hh	hk	hk	hk	hk	kk	hk	kk	hh	hk	hk	hk	hk	hh	hh	kk	hh	hh	hh	hh	kk	hk	kk	hh	hk	kk	kk	hh	kk	hh	kk	kk	kk	hk	hh	hk	kk	hh	kk	hk	hk	hk
AX-174179086	53.424	3	<lmxll>	lm	ll	lm	ll	lm	ll	lm	lm	lm	ll	lm	ll	lm	ll	lm	ll	lm	lm	lm	ll	lm	lm	lm	lm	ll	ll	ll	lm	ll	ll	ll	lm	ll	lm	ll	ll	ll	lm	lm	lm	ll	lm	ll	ll	lm	lm
AX-174183801	54.026	3	<hkxhk>	hk	hk	hh	hk	hh	hk	hk	hk	hk	kk	hk	kk	hh	hk	hk	hk	hk	hh	hh	kk	hh	hh	hh	hh	kk	hk	kk	hh	hk	kk	kk	hh	kk	hh	kk	kk	kk	hk	hh	hk	kk	hh	kk	hk	hk	hk
AX-174127990	54.026	3	<nnxnp>	np	nn	nn	nn	nn	nn	np	np	np	np	np	np	nn	nn	np	nn	np	nn	nn	np	nn	nn	nn	nn	np	nn	np	nn	nn	np	np	nn	np	nn	np	np	np	np	nn	np	np	nn	np	nn	np	np
AX-115728607	55.879	3	<hkxhk>	kk	hh	hk	hh	hk	hh	kk	kk	kk	hk	kk	hk	hk	hh	kk	hk	kk	hk	hk	hk	hk	hk	hk	hk	hk	hh	hk	hk	hh	hk	hk	hk	hk	hk	hk	kk	hk	kk	hk	kk	hk	hk	hk	hh	kk	kk
AX-174126813	56.478	3	<lmxll>	lm	ll	lm	ll	lm	ll	lm	lm	lm	ll	lm	ll	lm	ll	lm	lm	lm	lm	lm	ll	lm	lm	lm	lm	ll	ll	ll	lm	ll	ll	ll	lm	ll	lm	ll	lm	ll	lm	lm	lm	ll	lm	ll	ll	lm	lm
AX-174170732	57.077	3	<hkxhk>	hh	kk	hk	kk	hk	kk	hh	hh	hh	hk	hh	hk	hk	kk	hh	hk	hh	hk	hk	hk	hk	hk	hk	hk	hk	kk	hk	hk	kk	hk	hk	hk	hk	hk	hk	hh	hk	hh	hk	hh	hk	hk	hk	kk	hh	hh
AX-174121187	57.686	3	<hkxhk>	hh	kk	hk	kk	hk	kk	hh	hh	hh	hk	hh	hk	kk	kk	hh	hk	hh	hk	hk	hk	hk	hk	hk	hk	hk	kk	hk	hk	kk	hk	hk	hk	hk	hk	hk	hh	hk	hh	hk	hh	hk	hk	hk	kk	hh	hh
AX-174124161	57.686	3	<hkxhk>	kk	hh	hk	hh	hk	hh	kk	kk	kk	hk	kk	hk	hh	hh	kk	hk	kk	hk	hk	hk	hk	hk	hk	hk	hk	hh	hk	hk	hh	hk	hk	hk	hk	hk	hk	kk	hk	kk	hk	kk	hk	hk	hk	hh	kk	kk
AX-115676774	58.288	3	<hkxhk>	hk	hk	kk	hk	kk	hk	hk	hk	hk	hh	hk	hh	kk	hk	hk	kk	hk	kk	kk	hh	kk	kk	kk	kk	hh	hk	hh	kk	hk	hh	hh	kk	hh	kk	hh	hk	hh	hk	kk	hk	hh	kk	hh	hk	hk	hk
AX-115704693	58.288	3	<hkxhk>	kk	hh	hk	hh	hk	hh	kk	kk	kk	hk	kk	hk	hk	hh	kk	hk	kk	hk	hk	hk	hk	hk	hk	hk	hk	hh	hk	hk	hh	hk	hk	hk	hk	hk	hk	kk	hk	kk	hk	kk	hk	hk	hk	hh	kk	kk
AX-174133230	61.393	3	<hkxhk>	hk	hk	kk	hk	kk	hk	hk	hh	hk	hh	hk	hh	hk	hk	hk	kk	hk	kk	kk	hh	kk	kk	kk	hk	hh	hk	hh	kk	hk	hh	hh	kk	hh	kk	hh	hk	hh	hk	kk	hk	hh	kk	hh	hk	hk	hk
AX-174177631	61.393	3	<hkxhk>	hh	kk	hk	kk	hk	kk	hh	hk	hh	hk	hh	hk	kk	kk	hh	hk	hh	hk	hk	hk	hk	hk	hk	kk	hk	kk	hk	hk	kk	hk	hk	hk	hk	hk	hk	hh	hk	hh	hk	hh	hk	hk	hk	kk	hh	hh
AX-174130569	61.393	3	<nnxnp>	nn	np	np	np	np	np	nn	nn	nn	nn	nn	nn	np	np	nn	np	nn	np	np	nn	np	np	np	np	nn	np	nn	np	np	nn	nn	np	nn	np	nn	nn	nn	nn	np	nn	nn	np	nn	np	nn	nn
AX-115667629	61.694	3	<nnxnp>	nn	np	np	np	np	np	nn	nn	nn	nn	nn	nn	np	np	nn	np	nn	np	np	nn	np	np	np	np	nn	np	nn	np	np	nn	nn	np	nn	np	nn	nn	nn	nn	np	nn	nn	np	nn	np	nn	nn
AX-115681171	61.995	3	<hkxhk>	hk	hk	kk	hk	kk	hk	hk	hh	hk	hh	hk	hh	hk	hk	hk	kk	hk	kk	kk	hh	kk	kk	kk	hk	hh	hk	hh	kk	hk	hh	hh	kk	hh	kk	hh	hk	hh	hk	kk	hk	hh	kk	hh	hk	hk	hk
AX-174171566	61.995	3	<hkxhk>	hk	hk	hh	hk	hh	hk	hk	kk	hk	kk	hk	kk	hk	hk	hk	hh	hk	hh	hh	kk	hh	hh	hh	hk	kk	hk	kk	hh	hk	kk	kk	hh	kk	hh	kk	hk	kk	hk	hh	hk	kk	hh	kk	hk	hk	hk
AX-175074747	61.995	3	<hkxhk>	hk	hk	hh	hk	hh	hk	hk	kk	hk	kk	hk	kk	hk	hk	hk	hh	hk	hh	hh	kk	hh	hh	hh	hk	kk	hk	kk	hh	hk	kk	kk	hh	kk	hh	kk	hk	kk	hk	hh	hk	kk	hh	kk	hk	hk	hk
AX-174144146	61.995	3	<lmxll>	ll	lm	ll	lm	ll	lm	ll	lm	ll	lm	ll	lm	lm	lm	ll	ll	ll	ll	ll	lm	ll	ll	ll	lm	lm	lm	lm	ll	lm	lm	lm	ll	lm	ll	lm	ll	lm	ll	ll	ll	lm	ll	lm	lm	ll	ll
AX-174168256	61.995	3	<lmxll>	ll	lm	ll	lm	ll	lm	ll	lm	ll	lm	ll	lm	lm	lm	ll	ll	ll	ll	ll	lm	ll	ll	ll	lm	lm	lm	lm	ll	lm	lm	lm	ll	lm	ll	lm	ll	lm	ll	ll	ll	lm	ll	lm	lm	ll	ll
AX-174186921	61.995	3	<nnxnp>	nn	np	np	np	np	np	nn	nn	nn	nn	nn	nn	np	np	nn	np	nn	np	np	nn	np	np	np	np	nn	np	nn	np	np	nn	nn	np	nn	np	nn	nn	nn	nn	np	nn	nn	np	nn	np	nn	nn
AX-174113466	61.995	3	<nnxnp>	nn	np	np	np	np	np	nn	nn	nn	nn	nn	nn	np	np	nn	np	nn	np	np	nn	np	np	np	np	nn	np	nn	np	np	nn	nn	np	nn	np	nn	nn	nn	nn	np	nn	nn	np	nn	np	nn	nn
AX-115707820	62.296	3	<nnxnp>	np	nn	nn	nn	nn	nn	np	np	np	np	np	np	nn	nn	np	nn	np	nn	nn	np	nn	nn	nn	nn	np	nn	np	nn	nn	np	np	nn	np	nn	np	np	np	np	nn	np	np	nn	np	nn	np	np
AX-174171427	62.296	3	<nnxnp>	nn	np	np	np	np	np	nn	nn	nn	nn	nn	nn	np	np	nn	np	nn	np	np	nn	np	np	np	np	nn	np	nn	np	np	nn	nn	np	nn	np	nn	nn	nn	nn	np	nn	nn	np	nn	np	nn	nn
AX-174117754	62.598	3	<hkxhk>	hh	kk	hk	kk	hk	kk	hh	hk	hh	hk	hh	hk	kk	kk	hh	hk	hh	hk	hk	hk	hk	hk	hk	kk	hk	kk	hk	hk	kk	hk	hk	hk	hk	hk	hk	hh	hk	hh	hk	hh	hk	kk	hk	kk	hh	hh
AX-174169641	62.899	3	<lmxll>	ll	lm	ll	lm	ll	lm	ll	lm	ll	lm	ll	lm	lm	lm	ll	ll	ll	ll	ll	lm	ll	ll	ll	lm	lm	lm	lm	ll	lm	lm	lm	ll	lm	ll	lm	ll	lm	ll	ll	ll	lm	lm	lm	lm	ll	ll
AX-115688021	62.899	3	<lmxll>	lm	ll	lm	ll	lm	ll	lm	ll	lm	ll	lm	ll	ll	ll	lm	lm	lm	lm	lm	ll	lm	lm	lm	ll	ll	ll	ll	lm	ll	ll	ll	lm	ll	lm	ll	lm	ll	lm	lm	lm	ll	ll	ll	ll	lm	lm
AX-174147945	62.899	3	<lmxll>	ll	lm	ll	lm	ll	lm	ll	lm	ll	lm	ll	lm	lm	lm	ll	ll	ll	ll	ll	lm	ll	ll	ll	lm	lm	lm	lm	ll	lm	lm	lm	ll	lm	ll	lm	ll	lm	ll	ll	ll	lm	lm	lm	lm	ll	ll
AX-115686652	63.2	3	<hkxhk>	hk	hk	hh	hk	hh	hk	hk	kk	hk	kk	hk	kk	hk	hk	hk	hh	hk	hh	hh	kk	hh	hh	hh	hk	kk	hk	kk	hh	hk	kk	kk	hh	kk	hh	kk	hk	kk	hk	hh	hk	kk	hk	kk	hk	hk	hk
AX-174117043	63.2	3	<nnxnp>	np	nn	nn	nn	nn	nn	np	np	np	np	np	np	nn	nn	np	nn	np	nn	nn	np	nn	nn	nn	nn	np	nn	np	nn	nn	np	np	nn	np	nn	np	np	np	np	nn	np	np	nn	np	nn	np	np
AX-174134108	63.803	3	<nnxnp>	nn	np	np	np	np	np	nn	nn	nn	nn	nn	nn	np	np	nn	np	nn	np	np	nn	np	np	np	np	nn	np	nn	np	np	nn	nn	np	nn	np	nn	nn	nn	np	np	nn	nn	np	nn	np	nn	nn
AX-174139002	64.752	3	<lmxll>	lm	ll	lm	ll	lm	ll	lm	ll	lm	ll	lm	ll	ll	ll	lm	lm	lm	lm	lm	ll	lm	lm	lm	ll	ll	ll	ll	lm	ll	ll	ll	lm	ll	lm	ll	lm	ll	lm	lm	lm	ll	ll	ll	ll	lm	lm
AX-174127913	66.305	3	<hkxhk>	kk	hh	hk	hh	hk	hh	kk	hk	kk	hk	kk	hk	hh	hh	kk	hk	kk	hk	hk	hh	hk	hk	hk	hh	hh	hh	hk	hk	hh	hk	hk	hk	hk	kk	hk	kk	hk	kk	hk	kk	hk	hh	hk	hh	kk	kk
AX-174185107	66.305	3	<hkxhk>	hk	hk	kk	hk	kk	hk	hk	hh	hk	hh	hk	hh	hk	hk	hk	kk	hk	kk	kk	hk	kk	kk	kk	hk	hk	hk	hh	kk	hk	hh	hh	kk	hh	hk	hh	hk	hh	hk	kk	hk	hh	hk	hh	hk	hk	hk
AX-174176999	66.305	3	<lmxll>	lm	ll	lm	ll	lm	ll	lm	ll	lm	ll	lm	ll	ll	ll	lm	lm	lm	lm	lm	ll	lm	lm	lm	ll	ll	ll	ll	lm	ll	ll	ll	lm	ll	lm	ll	lm	ll	lm	lm	lm	ll	ll	ll	ll	lm	lm
AX-174134876	66.305	3	<nnxnp>	np	nn	nn	nn	nn	nn	np	np	np	np	np	np	nn	nn	np	nn	np	nn	nn	nn	nn	nn	nn	nn	nn	nn	np	nn	nn	np	np	nn	np	np	np	np	np	np	nn	np	np	nn	np	nn	np	np
AX-174176888	66.305	3	<nnxnp>	nn	np	np	np	np	np	nn	nn	nn	nn	nn	nn	np	np	nn	np	nn	np	np	np	np	np	np	np	np	np	nn	np	np	nn	nn	np	nn	nn	nn	nn	nn	nn	np	nn	nn	np	nn	np	nn	nn
AX-174166079	66.907	3	<lmxll>	lm	ll	lm	ll	lm	ll	lm	ll	lm	ll	lm	ll	ll	ll	lm	lm	lm	lm	lm	ll	lm	lm	lm	ll	ll	ll	ll	lm	ll	ll	ll	lm	ll	lm	ll	lm	ll	lm	lm	lm	ll	ll	ll	ll	lm	lm
AX-174158206	66.907	3	<nnxnp>	nn	np	np	np	np	np	nn	nn	nn	nn	nn	nn	np	np	nn	np	nn	np	np	np	np	np	np	np	np	np	nn	np	np	nn	nn	np	nn	nn	nn	nn	nn	nn	np	nn	nn	np	nn	np	nn	nn
AX-174158558	66.907	3	<nnxnp>	np	nn	nn	nn	nn	nn	np	np	np	np	np	np	nn	nn	np	nn	np	nn	nn	nn	nn	nn	nn	nn	nn	nn	np	nn	nn	np	np	nn	np	np	np	np	np	np	nn	np	np	nn	np	nn	np	np
AX-174133027	67.509	3	<hkxhk>	hk	hk	hh	hk	hh	hk	hk	kk	hk	kk	hk	kk	hk	hk	hk	hh	hk	hh	hh	hk	hh	hh	hh	hk	hk	hk	kk	hk	hk	kk	kk	hh	kk	hk	kk	hk	kk	hk	hh	hk	kk	hk	kk	hk	hk	hk
AX-174112882	67.509	3	<nnxnp>	np	nn	nn	nn	nn	nn	np	np	np	np	np	np	nn	nn	np	nn	np	nn	nn	nn	nn	nn	nn	nn	nn	nn	np	np	nn	np	np	nn	np	np	np	np	np	np	nn	np	np	nn	np	nn	np	np
AX-174143696	67.509	3	<nnxnp>	np	nn	nn	nn	nn	nn	np	np	np	np	np	np	nn	nn	np	nn	np	nn	nn	nn	nn	nn	nn	nn	nn	nn	np	np	nn	np	np	nn	np	np	np	np	np	np	nn	np	np	nn	np	nn	np	np
AX-174151541	67.509	3	<nnxnp>	nn	np	np	np	np	np	nn	nn	nn	nn	nn	nn	np	np	nn	np	nn	np	np	np	np	np	np	np	np	np	nn	nn	np	nn	nn	np	nn	nn	nn	nn	nn	nn	np	nn	nn	np	nn	np	nn	nn
AX-174182934	67.509	3	<nnxnp>	nn	np	np	np	np	np	nn	nn	nn	nn	nn	nn	np	np	nn	np	nn	np	np	np	np	np	np	np	np	np	nn	nn	np	nn	nn	np	nn	nn	nn	nn	nn	nn	np	nn	nn	np	nn	np	nn	nn
AX-174169206	67.811	3	<lmxll>	ll	lm	ll	lm	ll	lm	ll	lm	ll	lm	ll	lm	lm	lm	ll	ll	ll	ll	ll	lm	ll	ll	ll	lm	lm	lm	lm	ll	lm	lm	lm	ll	lm	ll	lm	ll	lm	ll	ll	ll	lm	lm	lm	lm	ll	ll
AX-174113339	67.811	3	<lmxll>	ll	lm	--	lm	ll	lm	ll	lm	ll	lm	ll	lm	lm	lm	ll	ll	ll	ll	ll	lm	ll	ll	ll	lm	lm	lm	lm	ll	lm	lm	lm	ll	lm	ll	lm	ll	lm	ll	ll	ll	lm	lm	lm	lm	ll	ll
AX-174185781	68.112	3	<hkxhk>	hk	hk	kk	hk	kk	hk	hk	hh	hk	hh	hk	hh	hk	hk	hk	kk	hk	kk	kk	hk	kk	kk	kk	hk	hk	hk	hh	hk	hk	hh	hh	kk	hh	hk	hh	hk	hh	hk	kk	hk	hh	hk	hh	hk	hk	hk
AX-174190502	68.112	3	<hkxhk>	hk	hk	hh	hk	hh	hk	hk	kk	hk	kk	hk	kk	hk	hk	hk	hh	hk	hh	hh	hk	hh	hh	hh	hk	hk	hk	kk	hk	hk	kk	kk	hh	kk	hk	kk	hk	kk	hk	hh	hk	kk	hk	kk	hk	hk	hk
AX-174123806	68.112	3	<lmxll>	lm	ll	lm	ll	lm	ll	lm	ll	lm	ll	lm	ll	ll	ll	lm	lm	lm	lm	lm	ll	lm	lm	lm	ll	ll	ll	ll	lm	ll	ll	ll	lm	ll	lm	ll	lm	ll	lm	lm	lm	ll	ll	ll	ll	lm	lm
AX-174196562	68.112	3	<lmxll>	lm	ll	lm	ll	lm	ll	lm	ll	lm	ll	lm	ll	ll	ll	lm	lm	lm	lm	lm	ll	lm	lm	lm	ll	ll	ll	ll	lm	ll	ll	ll	lm	ll	lm	ll	lm	ll	lm	lm	lm	ll	ll	ll	ll	lm	lm
AX-174157179	68.112	3	<nnxnp>	np	nn	nn	nn	nn	nn	np	np	np	np	np	np	nn	nn	np	nn	np	nn	nn	nn	nn	nn	nn	nn	nn	nn	np	np	nn	np	np	nn	np	np	np	np	np	np	nn	np	np	nn	np	nn	np	np
AX-174182917	68.112	3	<nnxnp>	nn	np	np	np	np	np	nn	nn	nn	nn	nn	nn	np	np	nn	np	nn	np	np	np	np	np	np	np	np	np	nn	nn	np	nn	nn	np	nn	nn	nn	nn	nn	nn	np	nn	nn	np	nn	np	nn	nn
AX-174198846	69.735	3	<lmxll>	ll	lm	ll	lm	ll	lm	ll	lm	ll	lm	ll	lm	lm	lm	ll	ll	ll	ll	ll	lm	ll	ll	ll	lm	lm	lm	lm	ll	lm	lm	lm	ll	lm	ll	lm	ll	lm	ll	ll	ll	lm	ll	lm	lm	ll	ll
AX-174154723	70.537	3	<hkxhk>	hk	hk	kk	hk	kk	hk	hk	hh	hk	hh	hk	hh	hk	hk	hk	kk	hk	kk	kk	hk	kk	kk	kk	hk	hk	hk	hh	hk	hk	hh	hh	kk	hh	hk	hh	hk	hh	hk	kk	hk	hh	hk	hh	hk	hk	hk
AX-174188854	70.537	3	<hkxhk>	hk	hk	hh	hk	hh	hk	hk	kk	hk	kk	hk	kk	hk	hk	hk	hh	hk	hh	hh	hk	hh	hh	hh	hk	hk	hk	kk	hk	hk	kk	kk	hh	kk	hk	kk	hk	kk	hk	hh	hk	kk	hk	kk	hk	hk	hk
AX-115695976	71.338	3	<lmxll>	ll	lm	ll	lm	ll	lm	ll	lm	ll	lm	ll	lm	lm	lm	ll	ll	ll	ll	ll	lm	ll	ll	ll	lm	lm	lm	lm	ll	lm	lm	lm	ll	lm	ll	lm	ll	lm	ll	ll	ll	lm	ll	lm	lm	ll	ll
AX-174178275	72.961	3	<hkxhk>	hk	hk	hh	hk	hh	hk	hk	kk	hk	kk	hk	kk	hk	hk	hk	hh	hk	hh	hh	hk	hh	hh	hh	hk	hk	hk	kk	hk	hk	kk	kk	hh	kk	hk	kk	hk	kk	hk	hh	hk	kk	hk	kk	hk	hk	hk
AX-174200677	72.961	3	<hkxhk>	hk	hk	kk	hk	kk	hk	hk	hh	hk	hh	hk	hh	hk	hk	hk	kk	hk	kk	kk	hk	kk	kk	kk	hk	hk	hk	hh	hk	hk	hh	hh	kk	hh	hk	hh	hk	hh	hk	kk	hk	hh	hk	hh	hk	hk	hk
AX-174139755	72.961	3	<nnxnp>	np	nn	nn	nn	nn	nn	np	np	np	np	np	np	nn	nn	np	nn	np	nn	nn	nn	nn	nn	nn	nn	nn	nn	np	np	nn	np	np	nn	np	np	np	np	np	np	nn	np	np	nn	np	nn	np	np
AX-174166077	74.181	3	<lmxll>	lm	ll	lm	ll	lm	ll	lm	ll	lm	ll	lm	ll	ll	ll	lm	lm	lm	lm	lm	ll	lm	lm	lm	ll	ll	ll	ll	lm	ll	ll	ll	lm	ll	lm	ll	lm	ll	lm	lm	lm	ll	ll	ll	ll	lm	lm
AX-174185086	74.181	3	<lmxll>	lm	ll	lm	ll	lm	ll	lm	ll	lm	ll	lm	ll	ll	ll	lm	lm	lm	lm	lm	ll	lm	lm	lm	ll	ll	ll	ll	lm	ll	ll	ll	lm	ll	lm	ll	lm	ll	lm	lm	lm	ll	ll	ll	ll	lm	lm
AX-174144294	74.181	3	<nnxnp>	np	nn	nn	nn	nn	nn	np	np	np	np	np	np	nn	nn	np	nn	np	nn	nn	nn	nn	nn	nn	nn	nn	nn	np	np	nn	np	np	nn	np	np	np	np	np	np	nn	np	np	nn	np	nn	np	np
AX-174200080	74.181	3	<nnxnp>	nn	np	np	np	np	np	nn	nn	nn	nn	nn	nn	np	np	nn	np	nn	np	np	np	np	np	np	np	np	np	nn	nn	np	nn	nn	np	nn	nn	nn	nn	nn	nn	np	nn	nn	np	nn	np	nn	nn
AX-174202890	74.181	3	<nnxnp>	np	nn	nn	nn	nn	nn	np	np	np	np	np	np	nn	nn	np	nn	np	nn	nn	nn	nn	nn	nn	nn	nn	nn	np	np	nn	np	np	nn	np	np	np	np	np	np	nn	np	np	nn	np	nn	np	np
AX-153647171	75.401	3	<hkxhk>	hk	hk	kk	hk	kk	hk	hk	hh	hk	hh	hk	hh	hk	hk	hk	kk	hk	kk	kk	hk	kk	kk	kk	hk	hk	hk	hh	hk	hk	hh	hh	kk	hh	hk	hh	hk	hh	hk	kk	hk	hh	hk	hh	hk	hk	hk
AX-174149919	75.401	3	<hkxhk>	hk	hk	kk	hk	kk	hk	hk	hh	hk	hh	hk	hh	hk	hk	hk	kk	hk	kk	kk	hk	kk	kk	kk	hk	hk	hk	hh	hk	hk	hh	hh	kk	hh	hk	hh	hk	hh	hk	kk	hk	hh	hk	hh	hk	hk	hk
AX-174189569	75.401	3	<hkxhk>	hk	hk	hh	hk	hh	hk	hk	kk	hk	kk	hk	kk	hk	hk	hk	hh	hk	hh	hh	hk	hh	hh	hh	hk	hk	hk	kk	hk	hk	kk	kk	hh	kk	hk	kk	hk	kk	hk	hh	hk	kk	hk	kk	hk	hk	hk
AX-174121002	75.401	3	<nnxnp>	nn	np	np	np	np	np	nn	nn	nn	nn	nn	nn	np	np	nn	np	nn	np	np	np	np	np	np	np	np	np	nn	nn	np	nn	nn	np	nn	nn	nn	nn	nn	nn	np	nn	nn	np	nn	np	nn	nn
AX-174150877	75.401	3	<nnxnp>	nn	np	np	np	np	np	nn	nn	nn	nn	nn	nn	np	np	nn	np	nn	np	np	np	np	np	np	np	np	np	nn	nn	np	nn	nn	np	nn	nn	nn	nn	nn	nn	np	nn	nn	np	nn	np	nn	nn
AX-174190703	76.652	3	<lmxll>	ll	lm	ll	lm	ll	lm	ll	lm	ll	lm	ll	lm	lm	lm	ll	ll	ll	ll	ll	lm	ll	ll	ll	lm	lm	lm	lm	ll	lm	lm	lm	ll	lm	ll	lm	ll	lm	ll	ll	ll	lm	lm	lm	lm	ll	ll
AX-174129718	77.903	3	<hkxhk>	kk	hh	hk	hh	hk	hh	kk	hk	kk	hk	kk	hk	hh	hh	kk	hk	kk	hk	hk	hh	hk	hk	hk	hh	hh	hh	hk	hk	hh	hk	hk	hk	hk	hk	hk	kk	hk	kk	hk	kk	hk	hh	hk	hh	kk	kk
AX-115682807	78.505	3	<nnxnp>	np	nn	nn	nn	nn	nn	np	np	np	np	np	np	nn	nn	np	nn	np	nn	nn	nn	nn	nn	nn	nn	nn	nn	np	nn	nn	np	np	nn	np	np	np	np	np	np	nn	np	np	nn	np	nn	np	np
AX-174192582	79.13	3	<lmxll>	ll	lm	ll	lm	ll	lm	ll	lm	ll	lm	ll	lm	lm	lm	ll	ll	ll	ll	ll	lm	ll	ll	ll	lm	lm	lm	lm	ll	lm	lm	lm	ll	lm	ll	lm	ll	lm	ll	ll	ll	lm	lm	lm	lm	ll	ll
AX-174197947	80.358	3	<hkxhk>	hh	kk	hk	kk	hk	kk	hh	hk	hh	hk	hh	hk	kk	kk	hh	hk	hh	hk	hk	hk	hk	hk	hk	kk	hk	kk	hk	hk	kk	hk	hk	hk	hk	hk	hk	hh	hk	hh	hk	hh	hk	kk	hk	kk	hh	hh
AX-115689971	80.358	3	<nnxnp>	nn	np	np	np	np	np	nn	nn	nn	nn	nn	nn	np	np	nn	np	nn	np	np	nn	np	np	np	np	nn	np	nn	np	np	nn	nn	np	nn	np	nn	nn	nn	nn	np	nn	nn	np	nn	np	nn	nn
AX-174125932	81.284	3	<lmxll>	lm	ll	lm	ll	lm	ll	lm	ll	lm	ll	lm	ll	ll	ll	lm	lm	lm	lm	lm	ll	lm	lm	lm	ll	ll	ll	ll	lm	ll	ll	ll	lm	ll	lm	ll	lm	ll	lm	lm	lm	ll	ll	ll	ll	lm	lm
AX-174140250	81.284	3	<lmxll>	lm	ll	lm	ll	lm	ll	lm	ll	lm	ll	lm	ll	ll	ll	lm	lm	lm	lm	lm	ll	lm	lm	lm	ll	ll	ll	ll	lm	ll	ll	ll	lm	ll	lm	ll	lm	ll	lm	lm	lm	ll	ll	ll	ll	lm	lm
AX-174127699	82.211	3	<hkxhk>	kk	hh	hk	hh	hk	hh	kk	hk	kk	hk	kk	hk	hh	hh	kk	hk	kk	hk	hk	hh	hk	hk	hk	hh	hh	hh	hk	hk	hh	hk	hk	hk	hk	kk	hk	kk	hk	kk	hk	kk	hk	hh	hk	hh	kk	kk
AX-174195803	82.211	3	<hkxhk>	hk	hk	kk	hk	kk	hk	hk	hh	hk	hh	hk	hh	hk	hk	hk	kk	hk	kk	kk	hk	kk	kk	kk	hk	hk	hk	hh	kk	hk	hh	hh	kk	hh	hk	hh	hk	hh	hk	kk	hk	hh	hk	hh	hk	hk	hk
AX-174113625	83.957	3	<lmxll>	lm	ll	lm	ll	lm	ll	lm	ll	lm	ll	lm	ll	ll	ll	lm	lm	lm	lm	lm	ll	lm	lm	lm	ll	ll	ll	ll	lm	ll	ll	ll	lm	ll	lm	ll	lm	ll	lm	lm	lm	ll	ll	ll	ll	lm	lm
AX-174133116	83.957	3	<lmxll>	ll	lm	ll	lm	ll	lm	ll	lm	ll	lm	ll	lm	lm	lm	ll	ll	ll	ll	ll	lm	ll	ll	ll	lm	lm	lm	lm	ll	lm	lm	lm	ll	lm	ll	lm	ll	lm	ll	ll	ll	lm	lm	lm	lm	ll	ll
AX-174176317	87.494	3	<lmxll>	lm	ll	lm	ll	lm	ll	lm	ll	lm	ll	lm	ll	ll	ll	lm	lm	lm	lm	lm	ll	lm	lm	lm	ll	ll	ll	ll	lm	ll	ll	ll	lm	ll	lm	ll	lm	ll	lm	lm	lm	ll	ll	ll	ll	lm	lm
AX-174199184	87.494	3	<lmxll>	ll	lm	ll	lm	ll	lm	ll	lm	ll	lm	ll	lm	lm	lm	ll	ll	ll	ll	ll	lm	ll	ll	ll	lm	lm	lm	lm	ll	lm	lm	lm	ll	lm	ll	lm	ll	lm	ll	ll	ll	lm	lm	lm	lm	ll	ll
AX-174202319	87.494	3	<lmxll>	lm	ll	lm	ll	lm	ll	lm	ll	lm	ll	lm	ll	ll	ll	lm	lm	lm	lm	lm	ll	lm	lm	lm	ll	ll	ll	ll	lm	ll	ll	ll	lm	ll	lm	ll	lm	ll	lm	lm	lm	ll	ll	ll	ll	lm	lm
AX-174208956	87.494	3	<lmxll>	lm	ll	lm	ll	lm	ll	lm	ll	lm	ll	lm	ll	ll	ll	lm	lm	lm	lm	lm	ll	lm	lm	lm	ll	ll	ll	ll	lm	ll	ll	ll	lm	ll	lm	ll	lm	ll	lm	lm	lm	ll	ll	ll	ll	lm	lm
AX-174142172	87.494	3	<lmxll>	lm	ll	lm	ll	lm	ll	lm	ll	lm	ll	lm	ll	ll	ll	lm	lm	lm	lm	lm	ll	lm	lm	lm	ll	ll	ll	ll	lm	ll	ll	ll	lm	ll	lm	ll	lm	ll	lm	lm	lm	ll	ll	ll	ll	lm	lm
AX-174181072	89.168	3	<nnxnp>	np	nn	nn	np	nn	nn	np	np	np	np	np	np	nn	nn	np	nn	np	nn	nn	nn	nn	nn	nn	nn	nn	nn	np	np	nn	np	np	nn	np	np	np	np	np	np	nn	np	np	nn	nn	nn	np	np
AX-174187652	91.03	3	<hkxhk>	kk	hh	hk	hk	hk	hh	kk	hk	kk	hh	kk	hk	hh	hh	kk	hk	kk	hk	hh	hh	hk	hk	hk	hh	hh	hh	hk	kk	hh	hk	hk	hk	hk	kk	hk	kk	hk	kk	hk	kk	hk	hh	hh	hh	kk	kk
AX-115674936	91.03	3	<lmxll>	ll	lm	ll	lm	ll	lm	ll	lm	ll	lm	ll	lm	lm	lm	ll	ll	ll	ll	lm	lm	ll	ll	ll	lm	lm	lm	lm	ll	lm	lm	lm	ll	lm	ll	lm	ll	lm	ll	ll	ll	lm	lm	lm	lm	ll	ll
AX-174143726	91.03	3	<lmxll>	ll	lm	ll	lm	ll	lm	ll	lm	ll	lm	ll	lm	lm	lm	ll	ll	ll	ll	lm	lm	ll	ll	ll	lm	lm	lm	lm	ll	lm	lm	lm	ll	lm	ll	lm	ll	lm	ll	ll	ll	lm	lm	lm	lm	ll	ll
AX-174151237	91.03	3	<lmxll>	ll	lm	ll	lm	ll	lm	ll	lm	ll	lm	ll	lm	lm	lm	ll	ll	ll	ll	lm	lm	ll	ll	ll	lm	lm	lm	lm	ll	lm	lm	lm	ll	lm	ll	lm	ll	lm	ll	ll	ll	lm	lm	lm	lm	ll	ll
AX-174210040	91.03	3	<lmxll>	ll	lm	ll	lm	ll	lm	ll	lm	ll	lm	ll	lm	lm	lm	ll	ll	ll	ll	lm	lm	ll	ll	ll	lm	lm	lm	lm	ll	lm	lm	lm	ll	lm	ll	lm	ll	lm	ll	ll	ll	lm	lm	lm	lm	ll	ll
AX-174114725	91.03	3	<lmxll>	ll	lm	ll	lm	ll	lm	ll	lm	ll	lm	ll	lm	lm	lm	ll	ll	ll	ll	lm	lm	ll	ll	ll	lm	lm	lm	lm	ll	lm	lm	lm	ll	lm	ll	lm	ll	lm	ll	ll	ll	lm	lm	lm	lm	ll	ll
AX-174189721	91.03	3	<lmxll>	lm	ll	lm	ll	lm	ll	lm	ll	lm	ll	lm	ll	ll	ll	lm	lm	lm	lm	ll	ll	lm	lm	lm	ll	ll	ll	ll	lm	ll	ll	ll	lm	ll	lm	ll	lm	ll	lm	lm	lm	ll	ll	ll	ll	lm	lm
AX-115688093	91.03	3	<nnxnp>	np	nn	nn	np	nn	nn	np	np	np	nn	np	np	nn	nn	np	nn	np	nn	nn	nn	nn	nn	nn	nn	nn	nn	np	np	nn	np	np	nn	np	np	np	np	np	np	nn	np	np	nn	nn	nn	np	np
AX-174134446	91.03	3	<nnxnp>	nn	np	np	nn	np	np	nn	nn	nn	np	nn	nn	np	np	nn	np	nn	np	np	np	np	np	np	np	np	np	nn	nn	np	nn	nn	np	nn	nn	nn	nn	nn	nn	np	nn	nn	np	np	np	nn	nn
AX-174162159	91.03	3	<nnxnp>	nn	np	np	nn	np	np	nn	nn	nn	np	nn	nn	np	np	nn	np	nn	np	np	np	np	np	np	np	np	np	nn	nn	np	nn	nn	np	nn	nn	nn	nn	nn	nn	np	nn	nn	np	np	np	nn	nn
AX-174193486	91.03	3	<nnxnp>	nn	np	np	nn	np	np	nn	nn	nn	np	nn	nn	np	np	nn	np	nn	np	np	np	np	np	np	np	np	np	nn	nn	np	nn	nn	np	nn	nn	nn	nn	nn	nn	np	nn	nn	np	np	np	nn	nn
AX-153654564	92.242	3	<lmxll>	ll	lm	ll	lm	ll	lm	ll	lm	ll	lm	ll	lm	lm	lm	ll	ll	ll	ll	lm	lm	ll	ll	ll	lm	lm	lm	lm	ll	lm	lm	lm	ll	lm	ll	lm	ll	lm	ll	ll	ll	lm	lm	lm	lm	ll	ll
AX-115719830	93.37	3	<nnxnp>	nn	np	np	nn	np	np	nn	nn	nn	np	nn	nn	np	np	nn	np	nn	np	np	np	np	np	np	np	np	np	nn	nn	np	nn	nn	np	nn	nn	nn	nn	nn	nn	np	nn	nn	np	np	np	nn	nn
AX-174162850	93.453	3	<hkxhk>	hh	kk	hk	hk	hk	kk	hh	hk	hh	kk	hh	hk	kk	kk	hh	hk	hh	hk	kk	kk	hk	hk	hk	kk	kk	kk	hk	hh	kk	hk	hk	hk	hk	hh	hk	hh	hk	hh	hk	hh	hk	kk	kk	kk	hh	hh
AX-174215565	93.453	3	<hkxhk>	kk	hh	hk	hk	hk	hh	kk	hk	kk	hh	kk	hk	hh	hh	kk	hk	kk	hk	hh	hh	hk	hk	hk	hh	hh	hh	hk	kk	hh	hk	hk	hk	hk	kk	hk	kk	hk	kk	hk	kk	hk	hh	hh	hh	kk	kk
AX-174113637	93.453	3	<nnxnp>	nn	np	np	nn	np	np	nn	nn	nn	np	nn	nn	np	np	nn	np	nn	np	np	np	np	np	np	np	np	np	nn	nn	np	nn	nn	np	nn	nn	nn	nn	nn	nn	np	nn	nn	np	np	np	nn	nn
AX-174136416	94.459	3	<lmxll>	lm	ll	lm	ll	lm	ll	lm	ll	lm	ll	lm	ll	ll	ll	lm	lm	lm	lm	ll	ll	lm	lm	lm	ll	ll	ll	ll	lm	ll	ll	ll	lm	ll	lm	ll	lm	ll	lm	lm	lm	ll	ll	ll	ll	lm	lm
AX-174118367	96.495	3	<hkxhk>	hh	kk	hk	hk	hk	kk	hh	hk	hh	kk	hh	hk	kk	kk	hh	hk	hh	kk	kk	kk	hk	hk	hk	kk	kk	kk	hk	hh	kk	hk	hk	hk	hk	hh	hk	hh	hk	hk	hk	hh	hk	kk	kk	hk	hh	hh
AX-153647099	96.495	3	<lmxll>	lm	ll	lm	ll	lm	ll	lm	ll	lm	ll	lm	ll	ll	ll	lm	lm	lm	ll	ll	ll	lm	lm	lm	ll	ll	ll	ll	lm	ll	ll	ll	lm	ll	lm	ll	lm	ll	lm	lm	lm	ll	ll	ll	lm	lm	lm
AX-174149555	98.422	3	<nnxnp>	np	nn	nn	np	nn	nn	np	np	np	nn	np	np	nn	nn	np	nn	np	nn	nn	nn	nn	nn	nn	nn	nn	nn	np	np	nn	np	np	nn	np	np	np	np	np	nn	nn	np	np	nn	nn	nn	np	np
AX-174172747	98.422	3	<nnxnp>	nn	np	np	nn	np	np	nn	nn	nn	np	nn	nn	np	np	nn	np	nn	np	np	np	np	np	np	np	np	np	nn	nn	np	nn	nn	np	nn	nn	nn	nn	nn	np	np	nn	nn	np	np	np	nn	nn
AX-174153601	100.349	3	<hkxhk>	hk	hh	hk	hk	hk	hh	hk	hk	kk	hh	kk	hk	hh	hh	kk	hk	kk	hh	hh	hk	hk	hk	hk	hh	hh	hh	hk	kk	hh	hk	hk	hk	hk	kk	hk	kk	hk	hk	hk	kk	hk	hh	hh	hk	kk	kk
AX-174176200	101.576	3	<nnxnp>	np	nn	nn	np	nn	nn	np	np	np	nn	np	np	nn	nn	np	nn	np	nn	nn	nn	nn	nn	nn	nn	nn	nn	np	np	nn	np	np	nn	np	np	np	np	np	nn	nn	np	np	nn	nn	nn	np	np
AX-115686468	102.201	3	<lmxll>	ll	lm	ll	lm	ll	lm	ll	lm	ll	lm	ll	lm	lm	lm	ll	ll	ll	lm	lm	ll	ll	ll	ll	lm	lm	lm	lm	ll	lm	lm	lm	ll	lm	ll	lm	ll	lm	ll	ll	ll	lm	lm	lm	ll	ll	ll
AX-115677998	102.804	3	<hkxhk>	kk	hh	hk	hk	hk	hh	kk	hk	kk	hh	kk	hk	hh	hh	kk	hk	kk	hh	hh	hk	hk	hk	hk	hh	hh	hh	hk	kk	hh	hk	hk	hk	hk	kk	hk	kk	hk	hk	hk	kk	hk	hh	hh	hk	kk	kk
AX-174196804	104.024	3	<nnxnp>	nn	np	np	nn	np	np	nn	nn	nn	np	nn	nn	np	np	nn	np	nn	np	np	np	np	np	np	np	np	np	nn	nn	np	nn	nn	np	nn	nn	nn	nn	nn	nn	np	nn	nn	np	np	np	nn	nn
AX-115687413	105.243	3	<hkxhk>	hh	kk	hk	hk	hk	kk	hh	hk	hh	kk	hh	hk	kk	kk	hh	hk	hh	kk	kk	hk	hk	hk	hk	kk	kk	kk	hk	hh	kk	hk	hk	hk	hk	hh	hk	hh	hk	hk	hk	hh	hk	kk	kk	hk	hh	hh
AX-174161523	105.243	3	<hkxhk>	hh	kk	hk	hk	hk	kk	hh	hk	hh	kk	hh	hk	kk	kk	hh	hk	hh	kk	kk	hk	hk	hk	hk	kk	kk	kk	hk	hh	kk	hk	hk	hk	hk	hh	hk	hh	hk	hk	hk	hh	hk	kk	kk	hk	hh	hh
AX-174164480	105.243	3	<hkxhk>	hk	hk	kk	hh	kk	hk	hk	hh	hk	hk	hk	hh	hk	hk	hk	kk	hk	hk	hk	kk	kk	kk	kk	hk	hk	hk	hh	hk	hk	hh	hh	kk	hh	hk	hh	hk	hh	kk	kk	hk	hh	hk	hk	kk	hk	hk
AX-174199233	105.243	3	<hkxhk>	hk	hk	kk	hh	kk	hk	hk	hh	hk	hk	hk	hh	hk	hk	hk	kk	hk	hk	hk	kk	kk	kk	kk	hk	hk	hk	hh	hk	hk	hh	hh	kk	hh	hk	hh	hk	hh	kk	kk	hk	hh	hk	hk	kk	hk	hk
AX-174144023	105.243	3	<lmxll>	lm	ll	lm	ll	lm	ll	lm	ll	lm	ll	lm	ll	ll	ll	lm	lm	lm	ll	ll	lm	lm	lm	lm	ll	ll	ll	ll	lm	ll	ll	ll	lm	ll	lm	ll	lm	ll	lm	lm	lm	ll	ll	ll	lm	lm	lm
AX-174139260	105.855	3	<nnxnp>	np	np	np	nn	np	np	nn	nn	nn	np	nn	nn	np	np	nn	np	nn	np	np	np	np	np	np	np	np	np	nn	nn	np	nn	nn	np	nn	nn	nn	nn	nn	np	np	nn	nn	np	np	np	nn	nn
AX-174177910	105.855	3	<nnxnp>	nn	nn	nn	np	nn	nn	np	np	np	nn	np	np	nn	nn	np	nn	np	nn	nn	nn	nn	nn	nn	nn	nn	nn	np	np	nn	np	np	nn	np	np	np	np	np	nn	nn	np	np	nn	nn	nn	np	np
AX-115716380	108.343	3	<hkxhk>	hk	hk	hh	kk	hh	hk	hk	kk	hk	hk	hk	kk	hk	hk	hk	hh	hk	hk	hk	hk	hh	hh	hh	hk	hk	hk	kk	hk	hk	kk	kk	hh	kk	hk	kk	hk	kk	hh	hh	hk	kk	hk	hk	hh	hk	hk
AX-115692617	108.592	3	<lmxll>	lm	ll	lm	ll	lm	ll	lm	ll	lm	ll	lm	ll	ll	ll	lm	lm	lm	ll	ll	lm	lm	lm	lm	ll	ll	ll	ll	lm	ll	ll	ll	lm	ll	lm	ll	lm	ll	lm	lm	lm	ll	ll	ll	lm	lm	lm
AX-174125320	108.592	3	<lmxll>	lm	ll	lm	ll	lm	ll	lm	ll	lm	ll	lm	ll	ll	ll	lm	lm	lm	ll	ll	lm	lm	lm	lm	ll	ll	ll	ll	lm	ll	ll	ll	lm	ll	lm	ll	lm	ll	lm	lm	lm	ll	ll	ll	lm	lm	lm
AX-174137591	110.544	3	<nnxnp>	nn	np	np	nn	np	np	nn	nn	nn	np	nn	nn	np	np	nn	np	nn	np	np	np	np	np	np	np	np	np	nn	nn	np	nn	nn	np	nn	nn	nn	nn	nn	np	np	nn	nn	np	np	np	nn	nn
AX-174139591	110.544	3	<nnxnp>	nn	np	np	nn	np	np	nn	nn	nn	np	nn	nn	np	np	nn	np	nn	np	np	np	np	np	np	np	np	np	nn	nn	np	nn	nn	np	nn	nn	nn	nn	nn	np	np	nn	nn	np	np	np	nn	nn
AX-174112438	110.544	3	<nnxnp>	nn	np	np	nn	np	np	nn	nn	nn	np	nn	nn	np	np	nn	np	nn	np	np	np	np	np	np	np	np	np	nn	nn	np	nn	nn	np	nn	nn	nn	nn	nn	np	np	nn	nn	np	np	np	nn	nn
AX-174129926	110.792	3	<hkxhk>	hk	kk	hk	hk	hk	kk	hh	hk	hh	kk	hh	hk	kk	kk	hh	hk	hh	kk	kk	hk	hk	hk	hk	kk	kk	kk	hk	hh	kk	hk	hk	hk	hk	hh	hk	hh	hk	hk	hk	hh	hk	kk	kk	hk	hh	hh
AX-174183583	111.268	3	<lmxll>	ll	lm	ll	lm	ll	lm	ll	lm	ll	lm	ll	lm	lm	lm	ll	ll	ll	lm	lm	ll	ll	ll	ll	lm	lm	lm	lm	ll	lm	lm	lm	ll	lm	ll	lm	ll	lm	ll	ll	ll	lm	lm	lm	ll	ll	ll
AX-115673645	111.993	3	<hkxhk>	hk	hk	kk	hh	kk	hk	hk	hh	hk	hk	hk	hh	hk	hk	hk	kk	hk	hk	hk	kk	kk	kk	kk	hk	hk	hk	hh	hk	hk	hh	hh	kk	hh	hk	hh	hk	hh	kk	kk	hk	hh	hk	hk	kk	hk	hk
AX-174188553	111.993	3	<hkxhk>	hk	hk	hh	kk	hh	hk	hk	kk	hk	hk	hk	kk	hk	hk	hk	hh	hk	hk	hk	hh	hh	hh	hh	hk	hk	hk	kk	hk	hk	kk	kk	hh	kk	hk	kk	hk	kk	hh	hh	hk	kk	hk	hk	hh	hk	hk
AX-174111041	111.993	3	<nnxnp>	nn	np	np	nn	np	np	nn	nn	nn	np	nn	nn	np	np	nn	np	nn	np	np	np	np	np	np	np	np	np	nn	nn	np	nn	nn	np	nn	nn	nn	nn	nn	np	np	nn	nn	np	np	np	nn	nn
AX-174174475	111.993	3	<nnxnp>	np	nn	nn	np	nn	nn	np	np	np	nn	np	np	nn	nn	np	nn	np	nn	nn	nn	nn	nn	nn	nn	nn	nn	np	np	nn	np	np	nn	np	np	np	np	np	nn	nn	np	np	nn	nn	nn	np	np
AX-174138546	113.816	3	<hkxhk>	hk	kk	hk	hk	hk	kk	hk	hk	hh	kk	hh	hk	kk	kk	hh	hk	hh	kk	kk	hk	hk	hk	hk	kk	kk	kk	hk	hh	kk	hk	hk	hk	hk	hh	hk	hh	hk	hk	hk	hh	hk	kk	kk	hk	hh	hh
AX-174176949	113.816	3	<lmxll>	lm	ll	lm	ll	lm	ll	lm	ll	lm	ll	lm	ll	ll	ll	lm	lm	lm	ll	ll	lm	lm	lm	lm	ll	ll	ll	ll	lm	ll	ll	ll	lm	ll	lm	ll	lm	ll	lm	lm	lm	ll	ll	ll	lm	lm	lm
AX-174124156	113.816	3	<nnxnp>	nn	nn	nn	np	nn	nn	nn	np	np	nn	np	np	nn	nn	np	nn	np	nn	nn	nn	nn	nn	nn	nn	nn	nn	np	np	nn	np	np	nn	np	np	np	np	np	nn	nn	np	np	nn	nn	nn	np	np
AX-174133556	113.816	3	<nnxnp>	nn	nn	nn	np	nn	nn	nn	np	np	nn	np	np	nn	nn	np	nn	np	nn	nn	nn	nn	nn	nn	nn	nn	nn	np	np	nn	np	np	nn	np	np	np	np	np	nn	nn	np	np	nn	nn	nn	np	np
AX-174191693	113.816	3	<nnxnp>	nn	nn	nn	np	nn	nn	nn	np	np	nn	np	np	nn	nn	np	nn	np	nn	nn	nn	nn	nn	nn	nn	nn	nn	np	np	nn	np	np	nn	np	np	np	np	np	nn	nn	np	np	nn	nn	nn	np	np
AX-174144192	113.816	3	<nnxnp>	nn	nn	nn	np	nn	nn	nn	np	np	nn	np	np	nn	nn	np	nn	np	nn	nn	nn	nn	nn	nn	nn	nn	nn	np	np	nn	np	np	nn	np	np	np	np	np	nn	nn	np	np	nn	nn	nn	np	np
AX-174186833	113.816	3	<nnxnp>	nn	nn	nn	np	nn	nn	nn	np	np	nn	np	np	nn	nn	np	nn	np	nn	nn	nn	nn	nn	nn	nn	nn	nn	np	np	nn	np	np	nn	np	np	np	np	np	nn	nn	np	np	nn	nn	nn	np	np
AX-174207394	115.344	3	<lmxll>	ll	lm	ll	lm	ll	lm	ll	lm	ll	lm	ll	lm	lm	lm	ll	ll	ll	lm	lm	ll	ll	ll	ll	lm	lm	lm	ll	ll	lm	lm	lm	ll	lm	ll	lm	ll	lm	ll	ll	ll	lm	lm	lm	ll	ll	ll
AX-174143939	116.873	3	<hkxhk>	hk	hh	hk	hk	hk	hh	hk	hk	kk	hh	kk	hk	hh	hk	kk	hk	kk	hh	hh	hk	hk	kk	hk	hh	hh	hk	kk	kk	hh	hk	hk	hk	hk	kk	hk	kk	hk	hk	hk	kk	hk	hh	hh	hk	kk	kk
AX-174194863	116.873	3	<hkxhk>	hk	kk	hk	hk	hk	kk	hk	hk	hh	kk	hh	hk	kk	hk	hh	hk	hh	kk	kk	hk	hk	hh	hk	kk	kk	hk	hh	hh	kk	hk	hk	hk	hk	hh	hk	hh	hk	hk	hk	hh	hk	kk	kk	hk	hh	hh
AX-174176141	117.671	3	<nnxnp>	nn	nn	nn	np	nn	nn	nn	np	np	nn	np	np	nn	np	np	nn	np	nn	nn	nn	nn	np	nn	nn	nn	np	np	np	nn	np	np	nn	np	np	np	np	np	nn	nn	np	np	nn	nn	nn	np	np
AX-174187748	117.671	3	<nnxnp>	nn	nn	nn	np	nn	nn	nn	np	np	nn	np	np	nn	np	np	nn	np	nn	nn	nn	nn	np	nn	nn	nn	np	np	np	nn	np	np	nn	np	np	np	np	np	nn	nn	np	np	nn	nn	nn	np	np
AX-174186893	119.329	3	<lmxll>	lm	ll	lm	ll	lm	ll	lm	ll	lm	ll	lm	ll	ll	ll	lm	lm	lm	ll	ll	lm	lm	lm	lm	ll	ll	ll	lm	lm	ll	ll	ll	lm	ll	lm	ll	lm	ll	lm	lm	lm	ll	ll	ll	lm	lm	lm
AX-115676987	120.987	3	<nnxnp>	nn	nn	nn	np	nn	nn	nn	np	np	nn	np	np	np	np	np	nn	np	nn	nn	nn	nn	np	nn	nn	nn	np	np	np	nn	np	np	nn	np	np	np	np	np	nn	nn	np	np	nn	nn	nn	np	np
AX-115693574	124.302	3	<hkxhk>	hk	kk	hk	hk	hk	kk	hk	hk	hh	kk	hh	hk	hk	hk	hk	hk	hh	kk	kk	hk	hk	hh	hk	kk	kk	hk	hh	hh	kk	hk	hk	hk	hk	hh	hk	hh	hk	hk	hk	hh	hk	kk	kk	hk	hh	hk
AX-174119566	124.302	3	<hkxhk>	kk	hk	kk	hh	kk	hk	kk	hh	hk	hk	hk	hh	hh	hh	kk	kk	hk	hk	hk	kk	kk	hk	kk	hk	hk	hh	hk	hk	hk	hh	hh	kk	hh	hk	hh	hk	hh	kk	kk	hk	hh	hk	hk	kk	hk	kk
AX-174139748	124.302	3	<lmxll>	ll	lm	ll	lm	ll	lm	ll	lm	ll	lm	ll	lm	lm	lm	ll	ll	ll	lm	lm	ll	ll	ll	ll	lm	lm	lm	ll	ll	lm	lm	lm	ll	lm	ll	lm	ll	lm	ll	ll	ll	lm	lm	lm	ll	ll	ll
AX-174166193	124.302	3	<lmxll>	lm	ll	lm	ll	lm	ll	lm	ll	lm	ll	lm	ll	ll	ll	lm	lm	lm	ll	ll	lm	lm	lm	lm	ll	ll	ll	lm	lm	ll	ll	ll	lm	ll	lm	ll	lm	ll	lm	lm	lm	ll	ll	ll	lm	lm	lm
AX-174123722	124.302	3	<lmxll>	ll	lm	ll	lm	ll	lm	ll	lm	ll	lm	ll	lm	lm	lm	ll	ll	ll	lm	lm	ll	ll	ll	ll	lm	lm	lm	ll	ll	lm	lm	lm	ll	lm	ll	lm	ll	lm	ll	ll	ll	lm	lm	lm	ll	ll	ll
AX-174203559	124.302	3	<lmxll>	lm	ll	lm	ll	lm	ll	lm	ll	lm	ll	lm	ll	ll	ll	lm	lm	lm	ll	ll	lm	lm	lm	lm	ll	ll	ll	lm	lm	ll	ll	ll	lm	ll	lm	ll	lm	ll	lm	lm	lm	ll	ll	ll	lm	lm	lm
AX-174117433	124.302	3	<nnxnp>	nn	nn	nn	np	nn	nn	nn	np	np	nn	np	np	np	np	nn	nn	np	nn	nn	nn	nn	np	nn	nn	nn	np	np	np	nn	np	np	nn	np	np	np	np	np	nn	nn	np	np	nn	nn	nn	np	nn
AX-174118494	124.302	3	<nnxnp>	np	np	np	nn	np	np	np	nn	nn	np	nn	nn	nn	nn	np	np	nn	np	np	np	np	nn	np	np	np	nn	nn	nn	np	nn	nn	np	nn	nn	nn	nn	nn	np	np	nn	nn	np	np	np	nn	np
AX-174210688	124.302	3	<nnxnp>	np	np	np	nn	np	np	np	nn	nn	np	nn	nn	nn	nn	np	np	nn	np	np	np	np	nn	np	np	np	nn	nn	nn	np	nn	nn	np	nn	nn	nn	nn	nn	np	np	nn	nn	np	np	np	nn	np
AX-174185925	124.904	3	<lmxll>	ll	lm	ll	lm	ll	lm	ll	lm	ll	lm	ll	lm	lm	lm	ll	ll	ll	lm	lm	ll	ll	ll	ll	lm	lm	lm	ll	ll	lm	lm	lm	ll	lm	ll	lm	ll	lm	ll	ll	ll	lm	lm	lm	ll	ll	ll
AX-174115157	125.507	3	<hkxhk>	hh	hk	hh	kk	hh	hk	hh	kk	hk	hk	hk	kk	kk	kk	hh	hh	hk	hk	hk	hh	hh	hk	hh	hk	hk	kk	hk	hk	hk	kk	kk	hh	kk	hk	kk	hk	kk	hh	hh	hk	kk	hk	hk	hh	hk	hh
AX-153644332	125.808	3	<lmxll>	lm	ll	lm	ll	lm	ll	lm	ll	lm	ll	lm	ll	ll	ll	lm	lm	lm	ll	ll	lm	lm	lm	lm	ll	ll	ll	lm	lm	ll	ll	ll	lm	ll	lm	ll	lm	ll	lm	lm	lm	ll	ll	ll	lm	lm	lm
AX-174194300	126.109	3	<hkxhk>	hk	kk	hk	hk	hk	kk	hk	hk	hh	kk	hh	hk	hk	hk	hk	hk	hh	kk	kk	hk	hk	hh	hk	kk	kk	hk	hh	hh	kk	hk	hk	hk	hk	hh	hk	hh	hk	hk	hk	hh	hk	kk	kk	hk	hh	hk
AX-174182253	126.411	3	<lmxll>	lm	ll	lm	ll	lm	ll	lm	ll	lm	ll	lm	ll	ll	ll	lm	lm	lm	ll	ll	lm	lm	lm	lm	ll	ll	ll	lm	lm	ll	ll	ll	lm	ll	lm	ll	lm	ll	lm	lm	lm	ll	ll	ll	lm	lm	lm
AX-174127964	126.712	3	<hkxhk>	hk	hh	hk	hk	hk	hh	hk	hk	kk	hh	kk	hk	hk	hk	hk	hk	kk	hh	hh	hk	hk	kk	hk	hh	hh	hk	kk	kk	hh	hk	hk	hk	hk	kk	hk	kk	hk	hk	hk	kk	hk	hh	hh	hk	kk	kk
AX-174133631	126.712	3	<hkxhk>	hk	hh	hk	hk	hk	hh	hk	hk	kk	hh	kk	hk	hk	hk	hk	hk	kk	hh	hh	hk	hk	kk	hk	hh	hh	hk	kk	kk	hh	hk	hk	hk	hk	kk	hk	kk	hk	hk	hk	kk	hk	hh	hh	hk	kk	kk
AX-174184483	127.932	3	<lmxll>	lm	ll	lm	ll	lm	ll	lm	ll	lm	ll	lm	ll	ll	ll	lm	lm	lm	ll	ll	lm	lm	lm	lm	ll	ll	ll	lm	lm	ll	ll	ll	lm	ll	lm	ll	lm	ll	lm	lm	lm	ll	ll	ll	lm	lm	lm
AX-174122680	127.932	3	<nnxnp>	np	np	np	nn	np	np	np	nn	nn	np	nn	nn	nn	nn	np	np	nn	np	np	np	np	nn	np	np	np	nn	nn	nn	np	nn	nn	np	nn	nn	nn	nn	nn	np	np	nn	nn	np	np	np	nn	np
AX-174212548	129.151	3	<hkxhk>	hh	kk	hh	kk	hh	hk	hh	kk	hk	hk	hk	kk	kk	kk	hh	hh	hk	hk	hk	hh	hh	hk	hh	hk	hk	kk	hk	hk	hk	kk	kk	hh	kk	hk	kk	hk	kk	hh	hh	hk	kk	hk	hk	hh	hk	hh
AX-115680529	129.151	3	<nnxnp>	nn	np	nn	np	nn	nn	nn	np	np	nn	np	np	np	np	nn	nn	np	nn	nn	nn	nn	np	nn	nn	nn	np	np	np	nn	np	np	nn	np	np	np	np	np	nn	nn	np	np	nn	nn	nn	np	nn
AX-174187477	129.452	3	<lmxll>	lm	ll	lm	ll	lm	ll	lm	ll	lm	ll	lm	ll	ll	ll	lm	lm	lm	ll	ll	lm	lm	lm	lm	ll	ll	ll	lm	lm	ll	ll	ll	lm	ll	lm	ll	lm	ll	lm	lm	lm	ll	ll	ll	lm	lm	lm
AX-174175388	129.452	3	<lmxll>	lm	ll	lm	ll	lm	ll	lm	ll	lm	ll	lm	ll	ll	ll	lm	lm	lm	ll	ll	lm	lm	lm	lm	ll	ll	ll	lm	lm	ll	ll	ll	lm	ll	lm	ll	lm	ll	lm	lm	lm	ll	ll	ll	lm	lm	lm
AX-174205084	129.754	3	<hkxhk>	hk	hk	hk	hk	hk	hh	hk	hk	kk	hh	kk	hk	hk	hk	hk	hk	kk	hh	hh	hk	hk	kk	hk	hk	hh	hk	kk	kk	hh	hk	hk	hk	hk	kk	hk	kk	hk	hk	hk	kk	hk	hh	hh	hk	kk	hk
AX-174213527	129.754	3	<hkxhk>	hk	hk	hk	hk	hk	hh	hk	hk	kk	hh	kk	hk	hk	hk	hk	hk	kk	hh	hh	hk	hk	kk	hk	hk	hh	hk	kk	kk	hh	hk	hk	hk	hk	kk	hk	kk	hk	hk	hk	kk	hk	hh	hh	hk	kk	hk
AX-174177522	129.754	3	<nnxnp>	np	nn	np	nn	np	np	np	nn	nn	np	nn	nn	nn	nn	np	np	nn	np	np	np	np	nn	np	nn	np	nn	nn	nn	np	nn	nn	np	nn	nn	nn	nn	nn	np	np	nn	nn	np	np	np	nn	np
AX-174131517	130.356	3	<nnxnp>	nn	np	nn	np	nn	nn	nn	np	np	nn	np	np	np	np	nn	nn	np	nn	nn	nn	nn	np	nn	nn	nn	np	np	np	nn	np	np	nn	np	np	np	np	np	nn	nn	np	np	nn	nn	nn	np	nn
AX-115676521	130.959	3	<hkxhk>	hk	hk	hk	hk	hk	kk	hk	hk	hh	kk	hh	hk	hk	hk	hk	hk	hh	kk	kk	hk	hk	hh	hk	hk	kk	hk	hh	hh	kk	hk	hk	hk	hk	hh	hk	hh	hk	hk	hk	hh	hk	kk	kk	hk	hh	hk
AX-115679722	132.163	3	<hkxhk>	hk	hk	hk	hk	hk	hh	hk	hk	kk	hh	kk	hk	hk	hk	hk	hk	kk	hh	hh	hk	hh	kk	hk	hk	hh	hk	kk	kk	hh	hk	hk	hk	hk	kk	hk	kk	hk	hk	hk	kk	hk	hh	hh	hk	kk	hk
AX-174112617	132.163	3	<hkxhk>	hk	hk	hk	hk	hk	hh	hk	hk	kk	hh	kk	hk	hk	hk	hk	hk	kk	hh	hh	hk	hh	kk	hk	hk	hh	hk	kk	kk	hh	hk	hk	hk	hk	kk	hk	kk	hk	hk	hk	kk	hk	hh	hh	hk	kk	hk
AX-174202374	132.163	3	<hkxhk>	hk	hk	hk	hk	hk	hh	hk	hk	kk	hh	kk	hk	hk	hk	hk	hk	kk	hh	hh	hk	hh	kk	hk	hk	hh	hk	kk	kk	hh	hk	hk	hk	hk	kk	hk	kk	hk	hk	hk	kk	hk	hh	hh	hk	kk	hk
AX-174170820	132.163	3	<lmxll>	ll	lm	ll	lm	ll	lm	ll	lm	ll	lm	ll	lm	lm	lm	ll	ll	ll	lm	lm	ll	lm	ll	ll	lm	lm	lm	ll	ll	lm	lm	lm	ll	lm	ll	lm	ll	lm	ll	ll	ll	lm	lm	lm	ll	ll	ll
AX-174144582	132.163	3	<lmxll>	lm	ll	lm	ll	lm	ll	lm	ll	lm	ll	lm	ll	ll	ll	lm	lm	lm	ll	ll	lm	ll	lm	lm	ll	ll	ll	lm	lm	ll	ll	ll	lm	ll	lm	ll	lm	ll	lm	lm	lm	ll	ll	ll	lm	lm	lm
AX-174180520	133.368	3	<hkxhk>	hk	hk	hk	hk	hk	kk	hk	hk	hh	kk	hh	hk	hk	hk	hk	hk	hk	kk	hk	hk	kk	hh	hk	hk	kk	hk	hh	hh	kk	hk	hk	hk	hk	hh	hk	hh	hk	hk	hk	hh	hk	kk	kk	hk	hh	hk
AX-174195410	133.368	3	<hkxhk>	hk	hk	hk	hk	hk	hh	hk	hk	kk	hh	kk	hk	hk	hk	hk	hk	hk	hh	hk	hk	hh	kk	hk	hk	hh	hk	kk	kk	hh	hk	hk	hk	hk	kk	hk	kk	hk	hk	hk	kk	hk	hh	hh	hk	kk	hk
AX-115666334	134.272	3	<nnxnp>	np	nn	np	nn	nn	np	np	nn	nn	np	nn	nn	nn	nn	np	np	nn	np	nn	np	np	nn	np	nn	np	nn	nn	nn	np	nn	nn	np	nn	nn	nn	nn	nn	np	np	nn	nn	np	np	np	nn	np
AX-115681913	135.176	3	<hkxhk>	kk	hh	kk	hh	kk	hk	kk	hh	hk	hk	hk	hh	hh	hh	kk	kk	hh	hk	hh	kk	hk	hk	kk	hh	kk	hh	hk	hk	hk	hh	hh	kk	hh	hk	hh	hk	hh	kk	kk	hk	hh	hk	hk	kk	hk	kk
AX-174139716	135.176	3	<hkxhk>	hk	hk	hk	hk	hk	kk	hk	hk	hh	kk	hh	hk	hk	hk	hk	hk	hk	kk	hk	hk	kk	hh	hk	hk	hk	hk	hh	hh	kk	hk	hk	hk	hk	hh	hk	hh	hk	hk	hk	hh	hk	kk	kk	hk	hh	hk
AX-174165149	135.477	3	<nnxnp>	np	nn	np	nn	np	np	np	nn	nn	np	nn	nn	nn	nn	np	np	nn	np	nn	np	np	nn	np	nn	np	nn	nn	nn	np	nn	nn	np	nn	nn	nn	nn	nn	np	np	nn	nn	np	np	np	nn	np
AX-174182826	135.477	3	<nnxnp>	nn	np	nn	np	nn	nn	nn	np	np	nn	np	np	np	np	nn	nn	np	nn	np	nn	nn	np	nn	np	nn	np	np	np	nn	np	np	nn	np	np	np	np	np	nn	nn	np	np	nn	nn	nn	np	nn
AX-174132202	135.778	3	<hkxhk>	kk	hh	kk	hh	kk	hk	kk	hh	hk	hk	hh	hh	hh	hh	kk	kk	hh	hk	hh	kk	hk	hk	kk	hh	kk	hh	hk	hk	hk	hh	hh	kk	hh	hk	hh	hk	hh	kk	kk	hk	hh	hk	hk	kk	hk	kk
AX-174150598	135.778	3	<nnxnp>	np	nn	np	nn	np	np	np	nn	nn	np	nn	nn	nn	nn	np	np	nn	np	nn	np	np	nn	np	nn	np	nn	nn	nn	np	nn	nn	np	nn	nn	nn	nn	nn	np	np	nn	nn	np	np	np	nn	np
AX-174122060	138.804	3	<lmxll>	ll	lm	ll	lm	ll	lm	ll	lm	ll	lm	lm	lm	lm	lm	ll	ll	lm	lm	lm	ll	lm	ll	ll	lm	ll	lm	ll	ll	lm	lm	lm	ll	lm	ll	lm	ll	lm	ll	ll	ll	lm	lm	lm	ll	ll	ll
AX-174129552	138.849	3	<hkxhk>	kk	hh	kk	hh	hk	hk	kk	hh	hk	hk	hh	hh	hh	hh	kk	kk	hh	hk	hh	kk	hk	hk	kk	hh	kk	hh	hk	hk	hk	hh	hh	kk	hk	hk	hh	hk	hh	kk	kk	hk	hh	hk	hk	kk	hk	kk
AX-174159866	138.849	3	<hkxhk>	kk	hh	kk	hh	hk	hk	kk	hh	hk	hk	hh	hh	hh	hh	kk	kk	hh	hk	hh	kk	hk	hk	kk	hh	kk	hh	hk	hk	hk	hh	hh	kk	hk	hk	hh	hk	hh	kk	kk	hk	hh	hk	hk	kk	hk	kk
AX-174204308	138.849	3	<hkxhk>	kk	hh	kk	hh	hk	hk	kk	hh	hk	hk	hh	hh	hh	hh	kk	kk	hh	hk	hh	kk	hk	hk	kk	hh	kk	hh	hk	hk	hk	hh	hh	kk	hk	hk	hh	hk	hh	kk	kk	hk	hh	hk	hk	kk	hk	kk
AX-174118307	138.849	3	<nnxnp>	np	nn	np	nn	nn	np	np	nn	nn	np	nn	nn	nn	nn	np	np	nn	np	nn	np	np	nn	np	nn	np	nn	nn	nn	np	nn	nn	np	np	nn	nn	nn	nn	np	np	nn	nn	np	np	np	nn	np
AX-174134598	138.849	3	<nnxnp>	np	nn	np	nn	nn	np	np	nn	nn	np	nn	nn	nn	nn	np	np	nn	np	nn	np	np	nn	np	nn	np	nn	nn	nn	np	nn	nn	np	np	nn	nn	nn	nn	np	np	nn	nn	np	np	np	nn	np
AX-174152565	138.849	3	<nnxnp>	nn	np	nn	np	np	nn	nn	np	np	nn	np	np	np	np	nn	nn	np	nn	np	nn	nn	np	nn	np	nn	np	np	np	nn	np	np	nn	nn	np	np	np	np	nn	nn	np	np	nn	nn	nn	np	nn
AX-174183859	138.849	3	<nnxnp>	nn	np	nn	np	np	nn	nn	np	np	nn	np	np	np	np	nn	nn	np	nn	np	nn	nn	np	nn	np	nn	np	np	np	nn	np	np	nn	nn	np	np	np	np	nn	nn	np	np	nn	nn	nn	np	nn
AX-174184260	138.849	3	<nnxnp>	nn	np	nn	np	np	nn	nn	np	np	nn	np	np	np	np	nn	nn	np	nn	np	nn	nn	np	nn	np	nn	np	np	np	nn	np	np	nn	nn	np	np	np	np	nn	nn	np	np	nn	nn	nn	np	nn
AX-115665974	139.451	3	<lmxll>	ll	lm	ll	lm	ll	lm	ll	lm	ll	lm	lm	lm	lm	lm	ll	ll	lm	lm	lm	ll	lm	ll	ll	lm	ll	lm	ll	ll	lm	lm	lm	ll	lm	ll	lm	ll	lm	ll	ll	ll	lm	lm	lm	ll	ll	ll
AX-115700159	139.451	3	<lmxll>	lm	ll	lm	ll	lm	ll	lm	ll	lm	ll	ll	ll	ll	ll	lm	lm	ll	ll	ll	lm	ll	lm	lm	ll	lm	ll	lm	lm	ll	ll	ll	lm	ll	lm	ll	lm	ll	lm	lm	lm	ll	ll	ll	lm	lm	lm
AX-115686517	139.451	3	<nnxnp>	np	nn	np	nn	nn	np	np	nn	nn	np	nn	nn	nn	nn	np	np	nn	np	nn	np	np	nn	np	nn	np	nn	nn	nn	np	nn	nn	np	nn	nn	nn	nn	nn	np	np	nn	nn	np	np	np	nn	np
AX-174114641	139.451	3	<nnxnp>	nn	np	nn	np	np	nn	nn	np	np	nn	np	np	np	np	nn	nn	np	nn	np	nn	nn	np	nn	np	nn	np	np	np	nn	np	np	nn	np	np	np	np	np	nn	nn	np	np	nn	nn	nn	np	nn
AX-115684564	140.053	3	<hkxhk>	hh	kk	hh	kk	hk	hk	hh	kk	hk	hk	kk	kk	kk	kk	hh	hh	kk	hk	kk	hh	hk	hk	hh	kk	hh	kk	hk	hk	hk	kk	kk	hh	hk	hk	kk	hk	kk	hh	hh	hk	kk	hk	hk	hh	hk	hh
AX-115694669	140.053	3	<hkxhk>	kk	hh	kk	hh	hk	hk	kk	hh	hk	hk	hh	hh	hh	hh	kk	kk	hh	hk	hh	kk	hk	hk	kk	hh	kk	hh	hk	hk	hk	hh	hh	kk	hk	hk	hh	hk	hh	kk	kk	hk	hh	hk	hk	kk	hk	kk
AX-174135845	140.053	3	<hkxhk>	hh	kk	hh	kk	hk	hk	hh	kk	hk	hk	kk	kk	kk	kk	hh	hh	kk	hk	kk	hh	hk	hk	hh	kk	hh	kk	hk	hk	hk	kk	kk	hh	hk	hk	kk	hk	kk	hh	hh	hk	kk	hk	hk	hh	hk	hh
AX-174206181	140.053	3	<hkxhk>	hh	kk	hh	kk	hk	hk	hh	kk	hk	hk	kk	kk	kk	kk	hh	hh	kk	hk	kk	hh	hk	hk	hh	kk	hh	kk	hk	hk	hk	kk	kk	hh	hk	hk	kk	hk	kk	hh	hh	hk	kk	hk	hk	hh	hk	hh
AX-174146431	140.053	3	<lmxll>	ll	lm	ll	lm	ll	lm	ll	lm	ll	lm	lm	lm	lm	lm	ll	ll	lm	lm	lm	ll	lm	ll	ll	lm	ll	lm	ll	ll	lm	lm	lm	ll	lm	ll	lm	ll	lm	ll	ll	ll	lm	lm	lm	ll	ll	ll
AX-174175589	140.053	3	<lmxll>	ll	lm	ll	lm	ll	lm	ll	lm	ll	lm	lm	lm	lm	lm	ll	ll	lm	lm	lm	ll	lm	ll	ll	lm	ll	lm	ll	ll	lm	lm	lm	ll	lm	ll	lm	ll	lm	ll	ll	ll	lm	lm	lm	ll	ll	ll
AX-153651656	140.053	3	<lmxll>	lm	ll	lm	ll	lm	ll	lm	ll	lm	ll	ll	ll	ll	ll	lm	lm	ll	ll	ll	lm	ll	lm	lm	ll	lm	ll	lm	lm	ll	ll	ll	lm	ll	lm	ll	lm	ll	lm	lm	lm	ll	ll	ll	lm	lm	lm
AX-115682949	140.053	3	<nnxnp>	np	nn	np	nn	nn	np	np	nn	nn	np	nn	nn	nn	nn	np	np	nn	np	nn	np	np	nn	np	nn	np	nn	nn	nn	np	nn	nn	np	np	nn	nn	nn	nn	np	np	nn	nn	np	np	np	nn	np
AX-115692767	140.053	3	<nnxnp>	np	nn	np	nn	nn	np	np	nn	nn	np	nn	nn	nn	nn	np	np	nn	np	nn	np	np	nn	np	nn	np	nn	nn	nn	np	nn	nn	np	np	nn	nn	nn	nn	np	np	nn	nn	np	np	np	nn	np
AX-174138416	140.053	3	<nnxnp>	np	nn	np	nn	nn	np	np	nn	nn	np	nn	nn	nn	nn	np	np	nn	np	nn	np	np	nn	np	nn	np	nn	nn	nn	np	nn	nn	np	np	nn	nn	nn	nn	np	np	nn	nn	np	np	np	nn	np
AX-115699180	140.053	3	<nnxnp>	nn	np	nn	np	np	nn	nn	np	np	nn	np	np	np	np	nn	nn	np	nn	np	nn	nn	np	nn	np	nn	np	np	np	nn	np	np	nn	nn	np	np	np	np	nn	nn	np	np	nn	nn	nn	np	nn
AX-174171629	140.053	3	<nnxnp>	np	nn	np	nn	nn	np	np	nn	nn	np	nn	nn	nn	nn	np	np	nn	np	nn	np	np	nn	np	nn	np	nn	nn	nn	np	nn	nn	np	np	nn	nn	nn	nn	np	np	nn	nn	np	np	np	nn	np
AX-174137503	140.663	3	<nnxnp>	np	nn	np	nn	nn	np	np	nn	nn	np	nn	nn	nn	nn	np	np	nn	np	nn	np	np	nn	np	nn	np	nn	nn	nn	np	nn	nn	np	np	nn	nn	nn	nn	np	np	nn	nn	np	np	np	nn	np
AX-115685502	140.663	3	<nnxnp>	np	nn	np	nn	nn	np	np	nn	nn	np	nn	nn	nn	nn	np	np	nn	np	nn	np	np	nn	np	nn	np	nn	nn	nn	np	nn	nn	np	np	nn	nn	nn	nn	np	np	nn	nn	np	np	np	nn	np
AX-174156847	141.273	3	<hkxhk>	hk	hk	hk	hk	kk	hh	hk	hk	kk	hh	hk	hk	hk	hk	hk	hk	hk	hh	hk	hk	hh	kk	hk	hk	hk	hk	kk	kk	hh	hk	hk	hk	hh	kk	hk	kk	hk	hk	hk	kk	hk	hh	hh	hk	kk	hk
AX-174188060	141.273	3	<hkxhk>	kk	hh	kk	hh	hk	hk	kk	hh	hk	hk	hh	hh	hh	hh	kk	kk	hh	hk	hh	kk	hk	hk	kk	hh	kk	hh	hk	hk	hk	hh	hh	kk	hk	hk	hh	hk	hh	kk	kk	hk	hh	hk	hk	kk	hk	kk
AX-174213317	141.273	3	<nnxnp>	np	nn	np	nn	nn	np	np	nn	nn	np	nn	nn	nn	nn	np	np	nn	np	nn	np	np	nn	np	nn	np	nn	nn	nn	np	nn	nn	np	np	nn	nn	nn	nn	np	np	nn	nn	np	np	np	nn	np
AX-174160858	141.883	3	<nnxnp>	np	nn	np	nn	nn	np	np	nn	nn	np	nn	nn	nn	nn	np	np	nn	np	nn	np	np	nn	np	nn	np	nn	nn	nn	np	nn	nn	np	np	nn	nn	nn	nn	np	np	nn	nn	np	np	np	nn	np
AX-174162139	141.883	3	<nnxnp>	np	nn	np	nn	nn	np	np	nn	nn	np	nn	nn	nn	nn	np	np	nn	np	nn	np	np	nn	np	nn	np	nn	nn	nn	np	nn	nn	np	np	nn	nn	nn	nn	np	np	nn	nn	np	np	np	nn	np
AX-174192190	141.883	3	<nnxnp>	np	nn	np	nn	nn	np	np	nn	nn	np	nn	nn	nn	nn	np	np	nn	np	nn	np	np	nn	np	nn	np	nn	nn	nn	np	nn	nn	np	np	nn	nn	nn	nn	np	np	nn	nn	np	np	np	nn	np
AX-174195375	141.883	3	<nnxnp>	np	nn	np	nn	nn	np	np	nn	nn	np	nn	nn	nn	nn	np	np	nn	np	nn	np	np	nn	np	nn	np	nn	nn	nn	np	nn	nn	np	np	nn	nn	nn	nn	np	np	nn	nn	np	np	np	nn	np
AX-174125341	142.493	3	<hkxhk>	kk	hh	kk	hh	hk	hk	kk	hh	hk	hk	hh	hh	hh	hh	kk	kk	hh	hk	hh	kk	hk	hk	kk	hh	kk	hh	hk	hk	hk	hh	hh	kk	hk	hk	hh	hk	hh	kk	kk	hk	hh	hk	hk	kk	hk	kk
AX-174155216	142.493	3	<lmxll>	ll	lm	ll	lm	ll	lm	ll	lm	ll	lm	lm	lm	lm	lm	ll	ll	lm	lm	lm	ll	lm	ll	ll	lm	ll	lm	ll	ll	lm	lm	lm	ll	lm	ll	lm	ll	lm	ll	ll	ll	lm	lm	lm	ll	ll	ll
AX-174166273	142.493	3	<lmxll>	lm	ll	lm	ll	lm	ll	lm	ll	lm	ll	ll	ll	ll	ll	lm	lm	ll	ll	ll	lm	ll	lm	lm	ll	lm	ll	lm	lm	ll	ll	ll	lm	ll	lm	ll	lm	ll	lm	lm	lm	ll	ll	ll	lm	lm	lm
AX-174188071	142.493	3	<lmxll>	ll	lm	ll	lm	ll	lm	ll	lm	ll	lm	lm	lm	lm	lm	ll	ll	lm	lm	lm	ll	lm	ll	ll	lm	ll	lm	ll	ll	lm	lm	lm	ll	lm	ll	lm	ll	lm	ll	ll	ll	lm	lm	lm	ll	ll	ll
AX-174119658	142.493	3	<nnxnp>	np	nn	np	nn	nn	np	np	nn	nn	np	nn	nn	nn	nn	np	np	nn	np	nn	np	np	nn	np	nn	np	nn	nn	nn	np	nn	nn	np	np	nn	nn	nn	nn	np	np	nn	nn	np	np	np	nn	np
AX-174126184	142.493	3	<nnxnp>	nn	np	nn	np	np	nn	nn	np	np	nn	np	np	np	np	nn	nn	np	nn	np	nn	nn	np	nn	np	nn	np	np	np	nn	np	np	nn	nn	np	np	np	np	nn	nn	np	np	nn	nn	nn	np	nn
AX-174130186	143.537	3	<nnxnp>	np	nn	np	nn	nn	np	np	nn	nn	np	nn	nn	nn	nn	np	np	nn	np	nn	nn	np	nn	np	nn	np	nn	nn	nn	np	nn	nn	np	np	nn	nn	nn	nn	np	np	nn	nn	np	np	np	nn	np
AX-174195639	143.537	3	<nnxnp>	nn	np	nn	np	np	nn	nn	np	np	nn	np	np	np	np	nn	nn	np	nn	np	np	nn	np	nn	np	nn	np	np	np	nn	np	np	nn	nn	np	np	np	np	nn	nn	np	np	nn	nn	nn	np	nn
AX-115688587	143.537	3	<nnxnp>	nn	np	nn	np	np	nn	nn	np	np	nn	np	np	np	np	nn	nn	np	nn	np	np	nn	np	nn	np	nn	np	np	np	nn	np	np	nn	nn	np	np	np	np	nn	nn	np	np	nn	nn	nn	np	nn
AX-174113070	143.537	3	<nnxnp>	nn	np	nn	np	np	nn	nn	np	np	nn	np	np	np	np	nn	nn	np	nn	np	np	nn	np	nn	np	nn	np	np	np	nn	np	np	nn	nn	np	np	np	np	nn	nn	np	np	nn	nn	nn	np	nn
AX-174116309	143.537	3	<nnxnp>	np	nn	np	nn	nn	np	np	nn	nn	np	nn	nn	nn	nn	np	np	nn	np	nn	nn	np	nn	np	nn	np	nn	nn	nn	np	nn	nn	np	np	nn	nn	nn	nn	np	np	nn	nn	np	np	np	nn	np
AX-174161601	143.537	3	<nnxnp>	np	nn	np	nn	nn	np	np	nn	nn	np	nn	nn	nn	nn	np	np	nn	np	nn	nn	np	nn	np	nn	np	nn	nn	nn	np	nn	nn	np	np	nn	nn	nn	nn	np	np	nn	nn	np	np	np	nn	np
AX-174166452	143.537	3	<nnxnp>	nn	np	nn	np	np	nn	nn	np	np	nn	np	np	np	np	nn	nn	np	nn	np	np	nn	np	nn	np	nn	np	np	np	nn	np	np	nn	nn	np	np	np	np	nn	nn	np	np	nn	nn	nn	np	nn
AX-174184834	143.537	3	<nnxnp>	nn	np	nn	np	np	nn	nn	np	np	nn	np	np	np	np	nn	nn	np	nn	np	np	nn	np	nn	np	nn	np	np	np	nn	np	np	nn	nn	np	np	np	np	nn	nn	np	np	nn	nn	nn	np	nn
AX-174164084	144.914	3	<hkxhk>	hk	hk	hk	hk	hh	kk	hk	hk	hh	kk	hk	hk	hk	hk	hk	hk	hk	kk	hk	hh	kk	hh	hk	hk	hk	hk	hh	hh	kk	hk	hk	hk	kk	hh	hk	hk	hk	hk	hk	hh	hk	kk	kk	hk	hh	hk
AX-115729012	145.402	3	<lmxll>	ll	lm	ll	lm	ll	lm	ll	lm	ll	lm	lm	lm	lm	lm	ll	ll	lm	lm	lm	ll	lm	ll	ll	lm	ll	lm	ll	ll	lm	lm	lm	ll	lm	ll	lm	lm	lm	ll	ll	ll	lm	lm	lm	ll	ll	ll
AX-174123767	145.402	3	<lmxll>	lm	ll	lm	ll	lm	ll	lm	ll	lm	ll	ll	ll	ll	ll	lm	lm	ll	ll	ll	lm	ll	lm	lm	ll	lm	ll	lm	lm	ll	ll	ll	lm	ll	lm	ll	ll	ll	lm	lm	lm	ll	ll	ll	lm	lm	lm
AX-174136888	145.402	3	<lmxll>	lm	ll	lm	ll	lm	ll	lm	ll	lm	ll	ll	ll	ll	ll	lm	lm	ll	ll	ll	lm	ll	lm	lm	ll	lm	ll	lm	lm	ll	ll	ll	lm	ll	lm	ll	ll	ll	lm	lm	lm	ll	ll	ll	lm	lm	lm
AX-174164230	145.402	3	<lmxll>	ll	lm	ll	lm	ll	lm	ll	lm	ll	lm	lm	lm	lm	lm	ll	ll	lm	lm	lm	ll	lm	ll	ll	lm	ll	lm	ll	ll	lm	lm	lm	ll	lm	ll	lm	lm	lm	ll	ll	ll	lm	lm	lm	ll	ll	ll
AX-174179090	145.402	3	<lmxll>	ll	lm	ll	lm	ll	lm	ll	lm	ll	lm	lm	lm	lm	lm	ll	ll	lm	lm	lm	ll	lm	ll	ll	lm	ll	lm	ll	ll	lm	lm	lm	ll	lm	ll	lm	lm	lm	ll	ll	ll	lm	lm	lm	ll	ll	ll
AX-174200521	146.116	3	<hkxhk>	hh	kk	hh	kk	hk	hk	hh	kk	hk	hk	kk	kk	kk	kk	hh	hh	kk	hk	kk	hk	hk	hk	--	kk	hh	kk	hk	hk	hk	kk	kk	hh	hk	hk	kk	hk	kk	hh	hh	hk	kk	hk	hk	hh	hk	hh
AX-115689336	146.116	3	<nnxnp>	nn	np	nn	np	np	nn	nn	np	np	nn	np	np	np	np	nn	nn	np	nn	np	np	nn	np	nn	np	nn	np	np	np	nn	np	np	nn	nn	np	np	np	np	nn	nn	np	np	nn	nn	nn	np	nn
AX-174142808	146.116	3	<nnxnp>	nn	np	nn	np	np	nn	nn	np	np	nn	np	np	np	np	nn	nn	np	nn	np	np	nn	np	nn	np	nn	np	np	np	nn	np	np	nn	nn	np	np	np	np	nn	nn	np	np	nn	nn	nn	np	nn
AX-174154907	146.116	3	<nnxnp>	nn	np	nn	np	np	nn	nn	np	np	nn	np	np	np	np	nn	nn	np	nn	np	np	nn	np	nn	np	nn	np	np	np	nn	np	np	nn	nn	np	np	np	np	nn	nn	np	np	nn	nn	nn	np	nn
AX-115696185	146.116	3	<nnxnp>	nn	np	nn	np	np	nn	nn	np	np	nn	np	np	np	np	nn	nn	np	nn	np	np	nn	np	nn	np	nn	np	np	np	nn	np	np	nn	nn	np	np	np	np	nn	nn	np	np	nn	nn	nn	np	nn
AX-115721854	146.116	3	<nnxnp>	np	nn	np	nn	nn	np	np	nn	nn	np	nn	nn	nn	nn	np	np	nn	np	nn	nn	np	nn	np	nn	np	nn	nn	nn	np	nn	nn	np	np	nn	nn	nn	nn	np	np	nn	nn	np	np	np	nn	np
AX-174123880	146.116	3	<nnxnp>	np	nn	np	nn	nn	np	np	nn	nn	np	nn	nn	nn	nn	np	np	nn	np	nn	nn	np	nn	np	nn	np	nn	nn	nn	np	nn	nn	np	np	nn	nn	nn	nn	np	np	nn	nn	np	np	np	nn	np
AX-174136423	146.116	3	<nnxnp>	np	nn	np	nn	nn	np	np	nn	nn	np	nn	nn	nn	nn	np	np	nn	np	nn	nn	np	nn	np	nn	np	nn	nn	nn	--	nn	nn	np	np	nn	nn	nn	nn	np	np	nn	nn	np	np	np	nn	np
AX-174141691	146.116	3	<nnxnp>	np	nn	np	nn	nn	np	np	nn	nn	np	nn	nn	nn	nn	np	np	nn	np	nn	nn	np	nn	np	nn	np	nn	nn	nn	np	nn	nn	np	np	nn	nn	nn	nn	np	np	nn	nn	np	np	np	nn	np
AX-174144610	146.116	3	<nnxnp>	nn	np	nn	np	np	nn	nn	np	np	nn	np	np	np	np	nn	nn	np	nn	np	np	nn	np	nn	np	nn	np	np	np	nn	np	np	nn	nn	np	np	np	np	nn	nn	np	np	nn	nn	nn	np	nn
AX-174150754	146.116	3	<nnxnp>	nn	np	nn	np	np	nn	nn	np	np	nn	np	np	np	np	nn	nn	np	nn	np	np	nn	np	nn	np	nn	np	np	np	nn	np	np	nn	nn	np	np	np	np	nn	nn	np	np	nn	nn	nn	np	nn
AX-174181035	146.116	3	<nnxnp>	np	nn	np	nn	nn	np	np	nn	nn	np	nn	nn	nn	nn	np	np	nn	np	nn	nn	np	nn	np	nn	np	nn	nn	nn	np	nn	nn	np	np	nn	nn	nn	nn	np	np	nn	nn	np	np	np	nn	np
AX-174187157	146.116	3	<nnxnp>	nn	np	nn	np	np	nn	nn	np	np	nn	np	np	np	np	nn	nn	np	nn	np	np	nn	np	nn	np	nn	np	np	np	nn	np	np	nn	nn	np	np	np	np	nn	nn	np	np	nn	nn	nn	np	nn
AX-174212188	146.116	3	<nnxnp>	nn	np	nn	np	np	nn	nn	np	np	nn	np	np	np	np	nn	nn	np	nn	np	np	nn	np	nn	np	nn	np	np	np	nn	np	np	nn	nn	np	np	np	np	nn	nn	np	np	nn	nn	nn	np	nn
AX-174150231	147.336	3	<lmxll>	ll	lm	ll	lm	ll	lm	ll	lm	ll	lm	lm	lm	lm	lm	ll	ll	lm	lm	lm	ll	lm	ll	ll	lm	ll	lm	ll	ll	lm	lm	lm	ll	lm	ll	lm	ll	lm	ll	ll	ll	lm	lm	lm	ll	ll	ll
AX-174169976	147.336	3	<lmxll>	ll	lm	ll	lm	ll	lm	ll	lm	ll	lm	lm	lm	lm	lm	ll	ll	lm	lm	lm	ll	lm	ll	ll	lm	ll	lm	ll	ll	lm	lm	lm	ll	lm	ll	lm	ll	lm	ll	ll	ll	lm	lm	lm	ll	ll	ll
AX-174112281	147.336	3	<nnxnp>	np	nn	np	nn	nn	np	np	nn	nn	np	nn	nn	nn	nn	np	np	nn	np	nn	nn	nn	nn	np	nn	np	nn	nn	nn	np	nn	nn	np	np	nn	nn	nn	nn	np	np	nn	nn	np	np	np	nn	np
AX-174180175	148.555	3	<hkxhk>	kk	hh	kk	hh	hk	hk	kk	hh	hk	hk	hh	hh	hh	hh	kk	kk	hh	hk	hh	hk	hk	hk	kk	hh	kk	hh	hk	hk	hk	hh	hh	kk	hk	hk	hh	hk	hh	kk	kk	hk	hh	hk	hk	kk	hk	kk
AX-174119854	148.555	3	<lmxll>	lm	ll	lm	ll	lm	ll	lm	ll	lm	ll	ll	ll	ll	ll	lm	lm	ll	ll	ll	lm	ll	lm	lm	ll	lm	ll	lm	lm	ll	ll	ll	lm	ll	lm	ll	lm	ll	lm	lm	lm	ll	ll	ll	lm	lm	lm
AX-174176772	148.555	3	<lmxll>	lm	ll	lm	ll	lm	ll	lm	ll	lm	ll	ll	ll	ll	ll	lm	lm	ll	ll	ll	lm	ll	lm	lm	ll	lm	ll	lm	lm	ll	ll	ll	lm	ll	lm	ll	lm	ll	lm	lm	lm	ll	ll	ll	lm	lm	lm
AX-174203234	148.555	3	<lmxll>	lm	ll	lm	ll	lm	ll	lm	ll	lm	ll	ll	ll	ll	ll	lm	lm	ll	ll	ll	lm	ll	lm	lm	ll	lm	ll	lm	lm	ll	ll	ll	lm	ll	lm	ll	lm	ll	lm	lm	lm	ll	ll	ll	lm	lm	lm
AX-115677533	148.555	3	<lmxll>	ll	lm	ll	lm	ll	lm	ll	lm	ll	lm	lm	lm	lm	lm	ll	ll	lm	lm	lm	ll	lm	ll	ll	lm	ll	lm	ll	ll	lm	lm	lm	ll	lm	ll	lm	ll	lm	ll	ll	ll	lm	lm	lm	ll	ll	ll
AX-174145867	148.555	3	<nnxnp>	np	nn	np	nn	nn	np	np	nn	nn	np	nn	nn	nn	nn	np	np	nn	np	nn	nn	np	nn	np	nn	np	nn	nn	nn	np	nn	nn	np	np	nn	nn	nn	nn	np	np	nn	nn	np	np	np	nn	np
AX-115708171	148.555	3	<nnxnp>	np	nn	np	nn	nn	np	np	nn	nn	np	nn	nn	nn	nn	np	np	nn	np	nn	nn	np	nn	np	nn	np	nn	nn	nn	np	nn	nn	np	np	nn	nn	nn	nn	np	np	nn	nn	np	np	np	nn	np
AX-115685432	149.774	3	<hkxhk>	hk	hk	hk	hk	hh	kk	hk	hk	hh	kk	hk	hk	hk	hk	hk	hk	hk	kk	hk	hh	kk	hh	hk	hk	hk	hk	hh	hh	kk	hk	hk	hk	kk	hh	hk	hk	hk	hk	hk	hh	hk	kk	kk	hk	hh	hk
AX-174184595	151.618	3	<nnxnp>	nn	np	nn	np	np	nn	nn	np	np	nn	np	np	np	np	nn	nn	np	nn	np	np	nn	np	nn	np	nn	np	np	np	nn	np	np	nn	nn	np	np	np	np	nn	nn	np	np	nn	nn	nn	np	nn
AX-115684135	151.618	3	<nnxnp>	nn	np	nn	np	np	nn	nn	np	np	nn	np	np	np	np	nn	nn	np	nn	np	np	nn	np	nn	np	nn	np	np	np	nn	np	np	nn	nn	np	np	np	np	nn	nn	np	np	nn	nn	nn	np	nn
AX-115685135	151.618	3	<nnxnp>	nn	np	nn	np	np	nn	nn	np	np	nn	np	np	np	np	nn	nn	np	nn	np	np	nn	np	nn	np	nn	np	np	np	nn	np	np	nn	nn	np	np	np	np	nn	nn	np	np	nn	nn	nn	np	nn
AX-174122598	151.618	3	<nnxnp>	nn	np	nn	np	np	nn	nn	np	np	nn	np	np	np	np	nn	nn	np	nn	np	np	nn	np	nn	np	nn	np	np	np	nn	np	np	nn	nn	np	np	np	np	nn	nn	np	np	nn	nn	nn	np	nn
AX-174127156	151.618	3	<nnxnp>	nn	np	nn	np	np	nn	nn	np	np	nn	np	np	np	np	nn	nn	np	nn	np	np	nn	np	nn	np	nn	np	np	np	nn	np	np	nn	nn	np	np	np	np	nn	nn	np	np	nn	nn	nn	np	nn
AX-174163046	152.227	3	<hkxhk>	hk	hk	hk	hk	hh	kk	hk	hk	hh	kk	hk	hk	hk	hk	hk	hk	hk	kk	hk	hh	kk	hh	hk	hk	hk	hk	hh	hh	kk	hk	hk	hk	kk	hh	hk	hh	hk	hk	hk	hh	hk	kk	kk	hk	hh	hk
AX-174136486	152.227	3	<lmxll>	ll	lm	ll	lm	ll	lm	ll	lm	ll	lm	lm	lm	lm	lm	ll	ll	lm	lm	lm	ll	lm	ll	ll	lm	ll	lm	ll	ll	lm	lm	lm	ll	lm	ll	lm	ll	lm	ll	ll	ll	lm	lm	lm	ll	ll	ll
AX-174199870	152.227	3	<lmxll>	lm	ll	lm	ll	lm	ll	lm	ll	lm	ll	ll	ll	ll	ll	lm	lm	ll	ll	ll	lm	ll	lm	lm	ll	lm	ll	lm	lm	ll	ll	ll	lm	ll	lm	ll	lm	ll	lm	lm	lm	ll	ll	ll	lm	lm	lm
AX-174119862	152.227	3	<nnxnp>	np	nn	np	nn	nn	np	np	nn	nn	np	nn	nn	nn	nn	np	np	nn	np	nn	nn	np	nn	np	nn	np	nn	nn	nn	np	nn	nn	np	np	nn	nn	nn	nn	np	np	nn	nn	np	np	np	nn	np
AX-174184052	152.227	3	<nnxnp>	np	nn	np	nn	nn	np	np	nn	nn	np	nn	nn	nn	nn	np	np	nn	np	nn	nn	np	nn	np	nn	np	nn	nn	nn	np	nn	nn	np	np	nn	nn	nn	nn	np	np	nn	nn	np	np	np	nn	np
AX-174112299	153.435	3	<hkxhk>	hk	hk	hk	hk	kk	hh	hk	hk	kk	hh	hk	hk	hk	hk	hk	hk	hk	hh	hk	kk	hh	kk	hk	hk	hk	hk	kk	kk	hh	hk	hk	hk	hh	kk	hk	hk	hk	hk	hk	kk	hk	hh	hh	hk	kk	hk
AX-174186053	154.337	3	<nnxnp>	np	nn	np	nn	nn	np	np	nn	nn	np	nn	nn	nn	nn	np	np	nn	np	nn	nn	np	nn	np	nn	np	nn	nn	nn	np	nn	nn	np	np	nn	nn	nn	nn	np	np	nn	nn	np	np	np	nn	np
AX-174149256	154.769	3	<lmxll>	lm	ll	lm	ll	lm	ll	lm	ll	lm	ll	ll	ll	ll	ll	lm	lm	ll	ll	ll	lm	ll	lm	lm	ll	lm	ll	lm	lm	ll	ll	ll	lm	ll	lm	ll	lm	ll	lm	lm	lm	ll	ll	ll	lm	lm	lm
AX-174175503	154.769	3	<lmxll>	lm	ll	lm	ll	lm	ll	lm	ll	lm	ll	ll	ll	ll	ll	lm	lm	ll	ll	ll	lm	ll	lm	lm	ll	lm	ll	lm	lm	ll	ll	ll	lm	ll	lm	ll	lm	ll	lm	lm	lm	ll	ll	ll	lm	lm	lm
AX-174178525	156.466	3	<hkxhk>	hk	hk	hk	hk	hh	kk	hk	hk	hh	kk	hk	hk	hk	hk	hk	hk	hk	kk	hk	hh	hk	hh	hk	hk	hk	hk	hh	hh	kk	hk	hk	hk	kk	hh	hk	hk	hk	hk	hk	hh	hk	kk	kk	hk	hh	hk
AX-174144640	156.537	3	<lmxll>	lm	ll	lm	ll	lm	ll	lm	ll	lm	ll	ll	ll	ll	ll	lm	lm	ll	ll	ll	lm	ll	lm	lm	ll	lm	ll	lm	lm	ll	ll	ll	lm	ll	lm	ll	ll	ll	lm	lm	lm	ll	ll	ll	lm	lm	lm
AX-174182659	157.916	3	<nnxnp>	np	nn	np	nn	nn	np	np	nn	nn	np	nn	nn	nn	nn	np	np	nn	np	nn	nn	nn	nn	np	nn	np	nn	nn	nn	np	nn	nn	np	np	nn	nn	nn	nn	np	nn	nn	nn	np	np	np	nn	np
AX-115687722	160.141	3	<hkxhk>	hh	kk	hh	kk	hk	hk	hh	kk	hk	hk	kk	kk	kk	kk	hh	hh	kk	hk	kk	hk	kk	hk	hh	kk	hh	kk	hk	hk	hk	kk	kk	hh	kk	hk	kk	hk	kk	hh	hk	hk	kk	hk	hk	hh	hh	hh
AX-174171647	160.141	3	<lmxll>	lm	ll	lm	ll	lm	ll	lm	ll	lm	ll	ll	ll	ll	ll	lm	lm	ll	ll	ll	lm	ll	lm	lm	ll	lm	ll	lm	lm	ll	ll	ll	lm	ll	lm	ll	ll	ll	lm	lm	lm	ll	ll	ll	lm	lm	lm
AX-174117665	160.141	3	<nnxnp>	np	nn	np	nn	nn	np	np	nn	nn	np	nn	nn	nn	nn	np	np	nn	np	nn	nn	nn	nn	np	nn	np	nn	nn	nn	np	nn	nn	np	nn	nn	nn	np	nn	np	nn	nn	nn	np	np	np	np	np
AX-174180877	160.141	3	<nnxnp>	nn	np	nn	np	np	nn	nn	np	np	nn	np	np	np	np	nn	nn	np	nn	np	np	np	np	nn	np	nn	np	np	np	nn	np	np	nn	np	np	np	nn	np	nn	np	np	np	nn	nn	nn	nn	nn
AX-174214433	160.141	3	<nnxnp>	nn	np	nn	np	np	nn	nn	np	np	nn	np	np	np	np	nn	nn	np	nn	np	np	np	np	nn	np	nn	np	np	np	nn	np	np	nn	np	np	np	nn	np	nn	np	np	np	nn	nn	nn	nn	nn
AX-115686303	160.141	3	<nnxnp>	np	nn	np	nn	nn	np	np	nn	nn	np	nn	nn	nn	nn	np	np	nn	np	nn	nn	nn	nn	np	nn	np	nn	nn	nn	np	nn	nn	np	nn	nn	nn	np	nn	np	nn	nn	nn	np	np	np	np	np
AX-174163069	160.141	3	<nnxnp>	np	nn	np	nn	nn	np	np	nn	nn	np	nn	nn	nn	nn	np	np	nn	np	nn	nn	nn	nn	np	nn	np	nn	nn	nn	np	nn	nn	np	nn	nn	nn	np	nn	np	nn	nn	nn	np	np	np	np	np
AX-174207982	160.141	3	<nnxnp>	np	nn	np	nn	nn	np	np	nn	nn	np	nn	nn	nn	nn	np	np	nn	np	nn	nn	nn	nn	np	nn	np	nn	nn	nn	np	nn	nn	np	nn	nn	nn	np	nn	np	nn	nn	nn	np	np	np	np	np
AX-174211493	160.141	3	<nnxnp>	nn	np	nn	np	np	nn	nn	np	np	nn	np	np	np	np	nn	nn	np	nn	np	np	np	np	nn	np	nn	np	np	np	nn	np	np	nn	np	np	np	nn	np	nn	np	np	np	nn	nn	nn	nn	nn
AX-174117896	160.442	3	<lmxll>	lm	ll	lm	ll	lm	ll	lm	ll	lm	ll	ll	ll	ll	ll	lm	lm	ll	ll	ll	lm	ll	lm	lm	ll	lm	ll	lm	lm	ll	ll	ll	lm	ll	lm	ll	ll	ll	lm	lm	lm	ll	ll	ll	lm	lm	lm
AX-174123510	160.743	3	<hkxhk>	kk	hh	kk	hh	hk	hk	kk	hk	hk	hk	hh	hh	hh	hh	kk	kk	hh	hk	hh	hk	hh	hk	kk	hh	kk	hh	hk	hk	hk	hh	hh	kk	hh	hk	hh	hk	hh	kk	hk	hk	hh	hk	hk	kk	kk	kk
AX-174114876	161.044	3	<lmxll>	ll	lm	ll	lm	ll	lm	ll	lm	ll	lm	lm	lm	lm	lm	ll	ll	lm	lm	lm	ll	lm	ll	ll	lm	ll	lm	ll	ll	lm	lm	lm	ll	lm	ll	lm	lm	lm	ll	ll	ll	lm	lm	lm	ll	ll	ll
AX-174181647	161.345	3	<hkxhk>	hk	hk	hk	hk	hh	kk	hk	kk	hh	kk	hk	hk	hk	hk	hk	hk	hk	kk	hk	hh	hk	hh	hk	hk	hk	hk	hh	hh	kk	hk	hk	hk	hk	hh	hk	kk	hk	hk	hh	hh	kk	kk	kk	hk	hk	hk
AX-174137593	163.168	3	<hkxhk>	hk	hk	hk	kk	hh	kk	hk	kk	hh	kk	hk	hk	hk	hk	hk	hk	hk	kk	hk	hh	hk	hh	hk	hk	hk	hk	hh	hh	kk	hh	hk	hk	hk	hh	hk	kk	hk	hk	hh	hh	kk	kk	kk	hk	hk	hk
AX-174155026	163.168	3	<lmxll>	ll	lm	ll	lm	ll	lm	ll	lm	ll	lm	lm	lm	lm	lm	ll	ll	lm	lm	lm	ll	lm	ll	ll	lm	ll	lm	ll	ll	lm	ll	lm	ll	lm	ll	lm	lm	lm	ll	ll	ll	lm	lm	lm	ll	ll	ll
AX-174129051	163.168	3	<lmxll>	lm	ll	lm	ll	lm	ll	lm	ll	lm	ll	ll	ll	ll	ll	lm	lm	ll	ll	ll	lm	ll	lm	lm	ll	lm	ll	lm	lm	ll	lm	ll	lm	ll	lm	ll	ll	ll	lm	lm	lm	ll	ll	ll	lm	lm	lm
AX-174158966	163.168	3	<lmxll>	ll	lm	ll	lm	ll	lm	ll	lm	ll	lm	lm	lm	lm	lm	ll	ll	lm	lm	lm	ll	lm	ll	ll	lm	ll	lm	ll	ll	lm	ll	lm	ll	lm	ll	lm	lm	lm	ll	ll	ll	lm	lm	lm	ll	ll	ll
AX-153643641	163.168	3	<nnxnp>	np	nn	np	np	nn	np	np	np	nn	np	nn	nn	nn	nn	np	np	nn	np	nn	nn	nn	nn	np	nn	np	nn	nn	nn	np	nn	nn	np	nn	nn	nn	np	nn	np	nn	nn	np	np	np	np	np	np
AX-174210611	163.168	3	<nnxnp>	np	nn	np	np	nn	np	np	np	nn	np	nn	nn	nn	nn	np	np	nn	np	nn	nn	nn	nn	np	nn	np	nn	nn	nn	np	nn	nn	np	nn	nn	nn	np	nn	np	nn	nn	np	np	np	np	np	np
AX-174162420	163.469	3	<lmxll>	lm	ll	lm	ll	lm	ll	lm	ll	lm	ll	ll	ll	ll	ll	lm	lm	ll	ll	ll	lm	ll	lm	lm	ll	lm	ll	lm	lm	ll	lm	ll	lm	ll	lm	ll	ll	ll	lm	lm	lm	ll	ll	ll	lm	lm	lm
AX-115714335	163.469	3	<lmxll>	lm	ll	lm	ll	lm	ll	lm	ll	lm	ll	ll	ll	ll	ll	lm	lm	ll	ll	ll	lm	ll	lm	lm	ll	lm	ll	lm	lm	ll	lm	ll	lm	ll	lm	ll	ll	ll	lm	lm	lm	ll	ll	ll	lm	lm	lm
AX-174161319	163.77	3	<hkxhk>	hk	hk	hk	hh	kk	hh	hk	hh	kk	hh	hk	hk	hk	hk	hk	hk	hk	hh	hk	kk	hk	kk	hk	hk	hk	hk	kk	kk	hh	kk	hk	hk	hk	kk	hk	hh	hk	hk	kk	kk	hh	hh	hh	hk	hk	hk
AX-115716142	167.963	3	<nnxnp>	np	np	nn	nn	np	nn	np	nn	np	nn	np	np	np	nn	nn	np	np	nn	np	np	np	np	nn	np	nn	np	np	np	nn	np	np	nn	np	np	np	nn	nn	nn	np	np	nn	nn	nn	nn	nn	nn
AX-174210588	171.209	3	<lmxll>	--	ll	lm	ll	lm	ll	lm	ll	lm	ll	ll	ll	ll	ll	lm	lm	ll	ll	ll	lm	ll	lm	lm	ll	lm	ll	lm	lm	ll	lm	ll	lm	ll	lm	ll	ll	ll	lm	lm	lm	ll	ll	ll	ll	lm	lm
AX-174206306	171.393	3	<hkxhk>	hk	hk	hk	hh	kk	hh	hk	hh	kk	hh	hk	hk	hk	hh	hk	hk	hk	hh	hk	kk	hk	kk	hk	hk	hk	hk	kk	kk	hh	kk	hk	hk	hk	kk	hk	hh	hk	hk	kk	kk	hh	hh	hh	hh	hk	hk
AX-174209298	171.433	3	<lmxll>	lm	ll	lm	ll	lm	ll	lm	ll	lm	ll	ll	ll	ll	ll	lm	lm	ll	ll	ll	lm	ll	lm	lm	ll	lm	ll	lm	lm	ll	lm	ll	lm	ll	lm	ll	ll	ll	lm	lm	lm	ll	ll	ll	ll	lm	lm
AX-174186922	174.334	3	<nnxnp>	np	nn	np	np	nn	np	nn	np	nn	np	nn	nn	nn	np	np	nn	nn	np	nn	nn	nn	nn	np	nn	np	nn	nn	nn	np	nn	nn	np	nn	nn	nn	np	nn	np	nn	nn	np	np	np	np	np	np
AX-174163533	174.682	3	<lmxll>	lm	ll	lm	ll	lm	ll	lm	ll	lm	ll	ll	ll	ll	lm	lm	lm	ll	ll	ll	lm	ll	lm	lm	ll	lm	ll	lm	lm	ll	lm	ll	lm	ll	lm	ll	ll	ll	lm	lm	lm	ll	ll	ll	ll	lm	lm
AX-115687796	176.287	3	<hkxhk>	hk	hh	kk	hk	hk	hk	hk	hk	hk	hk	hh	hh	hh	kk	kk	hk	hh	hk	hh	hk	hh	hk	kk	hh	kk	hh	hk	hk	hk	hk	hh	kk	hh	hk	hh	hk	hk	kk	hk	hk	hk	hk	hk	hk	kk	hk
AX-174192453	176.287	3	<hkxhk>	hk	kk	hh	hk	hk	hk	hk	hk	hk	hk	kk	kk	kk	hh	hh	hk	kk	hk	kk	hk	kk	hk	hh	kk	hh	kk	hk	hk	hk	hk	kk	hh	kk	hk	kk	hk	hk	hh	hk	hk	hk	hk	hk	hk	hh	hk
AX-174116224	176.287	3	<nnxnp>	nn	nn	np	np	nn	np	nn	np	nn	np	nn	nn	nn	np	np	nn	nn	np	nn	nn	nn	nn	np	nn	np	nn	nn	nn	np	nn	nn	np	nn	nn	nn	np	np	np	nn	nn	np	np	np	np	np	np
AX-174209672	176.287	3	<nnxnp>	np	np	nn	nn	np	nn	np	nn	np	nn	np	np	np	nn	nn	np	np	nn	np	np	np	np	nn	np	nn	np	np	np	nn	np	np	nn	np	np	np	nn	nn	nn	np	np	nn	nn	nn	nn	nn	nn
AX-153644189	177.09	3	<lmxll>	lm	ll	lm	ll	lm	ll	lm	ll	lm	ll	ll	ll	ll	lm	lm	lm	ll	ll	ll	lm	ll	lm	lm	ll	lm	ll	lm	lm	ll	lm	ll	lm	ll	lm	ll	ll	ll	lm	lm	lm	ll	ll	ll	ll	lm	lm
AX-174166867	178.716	3	<lmxll>	lm	ll	lm	ll	lm	ll	lm	ll	lm	ll	ll	ll	ll	ll	lm	lm	ll	ll	ll	lm	ll	lm	lm	ll	lm	ll	lm	lm	ll	lm	ll	lm	ll	lm	ll	ll	ll	lm	lm	lm	ll	ll	ll	ll	lm	lm
AX-174205922	181.181	3	<hkxhk>	hk	hk	kk	hk	hk	hk	hk	hk	hk	hk	hh	hh	hh	kk	kk	hk	hh	hk	hh	hk	hh	hk	kk	hh	kk	hh	hk	hk	hk	hk	hh	kk	hh	hk	hh	hk	hk	kk	hk	hk	hk	hk	hk	hk	kk	hk
AX-174165964	183.01	3	<hkxhk>	hk	hk	hh	hk	hk	kk	hk	hk	hk	hk	kk	kk	kk	hh	hh	hk	kk	hk	kk	hk	kk	hk	hh	kk	hh	kk	hk	hk	hk	hk	kk	hh	kk	hk	kk	hk	hk	hh	hk	hk	hk	hk	hk	hk	hh	hk
AX-174164124	183.01	3	<lmxll>	ll	lm	ll	lm	ll	lm	ll	lm	ll	lm	lm	lm	lm	ll	ll	ll	lm	lm	lm	ll	lm	ll	ll	lm	ll	lm	ll	ll	lm	ll	lm	ll	lm	ll	lm	lm	lm	ll	ll	ll	lm	lm	lm	lm	ll	lm
AX-174139576	183.01	3	<nnxnp>	np	nn	nn	nn	np	np	np	nn	np	nn	np	np	np	nn	nn	np	np	nn	np	np	np	np	nn	np	nn	np	np	np	nn	np	np	nn	np	np	np	nn	nn	nn	np	np	nn	nn	nn	nn	nn	nn
AX-174183861	183.01	3	<nnxnp>	np	nn	nn	nn	np	np	np	nn	np	nn	np	np	np	nn	nn	np	np	nn	np	np	np	np	nn	np	nn	np	np	np	nn	np	np	nn	np	np	np	nn	nn	nn	np	np	nn	nn	nn	nn	nn	nn
AX-174134167	183.311	3	<nnxnp>	nn	np	np	np	nn	nn	nn	np	nn	np	nn	nn	nn	np	np	nn	nn	np	nn	nn	nn	nn	np	nn	np	nn	nn	nn	np	nn	nn	np	nn	nn	nn	np	np	np	nn	nn	np	np	np	np	np	np
AX-174189500	183.311	3	<nnxnp>	np	nn	nn	nn	np	np	np	nn	np	nn	np	np	np	nn	nn	np	np	nn	np	np	np	np	nn	np	nn	np	np	np	nn	np	np	nn	np	np	np	nn	nn	nn	np	np	nn	nn	nn	nn	nn	nn
AX-174185595	183.311	3	<nnxnp>	nn	np	np	np	nn	nn	nn	np	nn	np	nn	nn	nn	np	np	nn	nn	np	nn	nn	nn	nn	np	nn	np	nn	nn	nn	np	nn	nn	np	nn	nn	nn	np	np	np	nn	nn	np	np	np	np	np	np
AX-174213751	183.311	3	<nnxnp>	nn	np	np	np	nn	nn	nn	np	nn	np	nn	nn	nn	np	np	nn	nn	np	nn	nn	nn	nn	np	nn	np	nn	nn	nn	np	nn	nn	np	nn	nn	nn	np	np	np	nn	nn	np	np	np	np	np	np
AX-174146039	183.612	3	<hkxhk>	hk	hk	hk	hk	hk	hh	hk	hk	hk	hk	hh	hh	hh	kk	kk	hk	hh	hk	hh	hk	hh	hk	kk	hh	kk	hh	hk	hk	hk	hk	hh	kk	hh	hk	hh	hk	hk	kk	hk	hk	hk	hk	hk	hk	kk	hk
AX-174206610	183.612	3	<lmxll>	lm	ll	ll	ll	lm	ll	lm	ll	lm	ll	ll	ll	ll	lm	lm	lm	ll	ll	ll	lm	ll	lm	lm	ll	lm	ll	lm	lm	ll	lm	ll	lm	ll	lm	ll	ll	ll	lm	lm	lm	ll	ll	ll	ll	lm	ll
AX-174143198	184.538	3	<nnxnp>	np	nn	nn	nn	np	np	np	nn	np	nn	np	np	np	nn	nn	np	np	nn	np	np	np	np	nn	np	nn	np	np	np	nn	np	np	nn	np	np	np	nn	nn	nn	np	np	nn	nn	nn	nn	nn	nn
AX-174192392	184.538	3	<nnxnp>	np	nn	nn	nn	np	np	np	nn	np	nn	np	np	np	nn	nn	np	np	nn	np	np	np	np	nn	np	nn	np	np	np	nn	np	np	nn	np	np	np	nn	nn	nn	np	np	nn	nn	nn	nn	nn	nn
AX-174140744	185.465	3	<hkxhk>	hk	hk	hk	hk	hk	kk	hk	hk	hk	hk	kk	kk	kk	hh	hh	hk	kk	hk	kk	hk	kk	hk	hh	kk	hh	kk	hk	hk	hk	hk	kk	hh	kk	hk	kk	hk	hk	hh	kk	hk	hk	hk	hk	hk	hh	hk
AX-174137158	186.677	3	<lmxll>	ll	lm	lm	lm	ll	lm	ll	lm	ll	lm	lm	lm	lm	ll	ll	ll	lm	lm	lm	ll	lm	ll	ll	lm	ll	lm	ll	ll	lm	ll	lm	ll	lm	ll	lm	lm	lm	ll	lm	ll	lm	ll	lm	lm	ll	lm
AX-174141527	187.889	3	<hkxhk>	kk	hh	hh	hh	kk	hk	kk	hh	kk	hh	hk	hk	hk	hk	hk	kk	hk	hh	hk	kk	hk	kk	hk	hk	hk	hk	kk	kk	hh	kk	hk	hk	hk	kk	hk	hh	hh	hk	hk	kk	hh	hk	hh	hh	hk	hh
AX-174133136	187.889	3	<lmxll>	ll	lm	lm	lm	ll	lm	ll	lm	ll	lm	lm	lm	lm	ll	ll	ll	lm	lm	lm	ll	lm	ll	ll	lm	ll	lm	ll	ll	lm	ll	lm	ll	lm	ll	lm	lm	lm	ll	lm	ll	lm	ll	lm	lm	ll	lm
AX-174121842	187.889	3	<nnxnp>	np	nn	nn	nn	np	np	np	nn	np	nn	np	np	np	nn	nn	np	np	nn	np	np	np	np	nn	np	nn	np	np	np	nn	np	np	nn	np	np	np	nn	nn	nn	np	np	nn	nn	nn	nn	nn	nn
AX-174129852	187.889	3	<nnxnp>	np	nn	nn	nn	np	np	np	nn	np	nn	np	np	np	nn	nn	np	np	nn	np	np	np	np	nn	np	nn	np	np	np	nn	np	np	nn	np	np	np	nn	nn	nn	np	np	nn	nn	nn	nn	nn	nn
AX-115677288	188.726	3	<nnxnp>	nn	np	np	np	nn	nn	nn	np	nn	np	nn	nn	nn	np	np	nn	nn	np	nn	nn	nn	nn	np	nn	np	nn	nn	nn	np	nn	nn	np	nn	nn	nn	np	np	np	nn	nn	np	np	np	nn	np	np
AX-174158356	188.726	3	<nnxnp>	np	nn	nn	nn	np	np	np	nn	np	nn	np	np	np	nn	nn	np	np	nn	np	np	np	np	nn	np	nn	np	np	np	nn	np	np	nn	np	np	np	nn	nn	nn	np	np	nn	nn	nn	np	nn	nn
AX-174186805	188.726	3	<nnxnp>	nn	np	np	np	nn	nn	nn	np	nn	np	nn	nn	nn	np	np	nn	nn	np	nn	nn	nn	nn	np	nn	np	nn	nn	nn	np	nn	nn	np	nn	nn	nn	np	np	np	nn	nn	np	np	np	nn	np	np
AX-174187025	190.044	3	<lmxll>	ll	lm	lm	lm	ll	lm	ll	lm	ll	lm	lm	lm	lm	ll	ll	ll	lm	lm	lm	ll	lm	ll	ll	lm	ll	lm	ll	ll	lm	ll	lm	ll	lm	ll	lm	lm	lm	ll	lm	ll	lm	ll	lm	lm	ll	lm
AX-115672347	192.199	3	<hkxhk>	hh	kk	kk	kk	hh	hk	hh	kk	hh	kk	hk	hk	hk	hk	hh	hh	hk	kk	hk	hh	hk	hh	hk	hk	hk	hk	hh	hh	kk	hh	hk	hk	hk	hh	hk	kk	kk	hk	hk	hh	kk	hh	kk	hk	hk	kk
AX-174114388	192.199	3	<hkxhk>	kk	hh	hh	hh	kk	hk	kk	hh	kk	--	hk	hk	hk	hk	kk	kk	hk	hh	hk	kk	hk	kk	hk	hk	hk	hk	kk	kk	hh	kk	hk	hk	hk	kk	hk	hh	hh	hk	hk	kk	hh	kk	hh	hk	hk	hh
AX-174169471	192.199	3	<hkxhk>	hk	hk	hk	hk	hk	kk	hk	hk	hk	hk	kk	kk	kk	hh	hk	hk	kk	hk	kk	hk	kk	hk	hh	kk	hh	kk	hk	hk	hk	hk	kk	hh	kk	hk	kk	hk	hk	hh	kk	hk	hk	hk	hk	kk	hh	hk
AX-174209410	192.199	3	<hkxhk>	kk	hh	hh	hh	kk	hk	kk	hh	kk	hh	hk	hk	hk	hk	kk	kk	hk	hh	hk	kk	hk	kk	hk	hk	hk	hk	kk	kk	hh	kk	hk	hk	hk	kk	hk	hh	hh	hk	hk	kk	hh	kk	hh	hk	hk	hh
AX-174205095	192.199	3	<nnxnp>	nn	np	np	np	nn	nn	nn	np	nn	np	nn	nn	nn	np	nn	nn	nn	np	nn	nn	nn	nn	np	nn	np	nn	nn	nn	np	nn	nn	np	nn	nn	nn	np	np	np	nn	nn	np	nn	np	nn	np	np
AX-115730107	194.016	3	<lmxll>	ll	lm	lm	lm	ll	lm	ll	lm	ll	lm	lm	lm	lm	ll	ll	ll	lm	lm	lm	ll	lm	ll	ll	lm	ll	lm	ll	ll	lm	ll	lm	ll	lm	ll	lm	lm	lm	ll	lm	ll	lm	ll	lm	lm	ll	lm
AX-115730816	194.016	3	<lmxll>	lm	ll	ll	ll	lm	ll	lm	ll	lm	ll	ll	ll	ll	lm	lm	lm	ll	ll	ll	lm	ll	lm	lm	ll	lm	ll	lm	lm	ll	lm	ll	lm	ll	lm	ll	ll	ll	lm	ll	lm	ll	lm	ll	ll	lm	ll
AX-174128205	194.016	3	<lmxll>	ll	lm	lm	lm	ll	lm	ll	lm	ll	lm	lm	lm	lm	ll	ll	ll	lm	lm	lm	ll	lm	ll	ll	lm	ll	lm	ll	ll	lm	ll	lm	ll	lm	ll	lm	lm	lm	ll	lm	ll	lm	ll	lm	lm	ll	lm
AX-174174045	194.016	3	<lmxll>	ll	lm	lm	lm	ll	lm	ll	lm	ll	lm	lm	lm	lm	ll	ll	ll	lm	lm	lm	ll	lm	ll	ll	lm	ll	lm	ll	ll	lm	ll	lm	ll	lm	ll	lm	lm	lm	ll	lm	ll	lm	ll	lm	lm	ll	lm
AX-174185108	194.016	3	<lmxll>	lm	ll	ll	ll	lm	ll	lm	ll	lm	ll	ll	ll	ll	lm	lm	lm	ll	ll	ll	lm	ll	lm	lm	ll	lm	ll	lm	lm	ll	lm	ll	lm	ll	lm	ll	ll	ll	lm	ll	lm	ll	lm	ll	ll	lm	ll
AX-115707417	194.016	3	<lmxll>	ll	lm	lm	lm	ll	lm	ll	lm	ll	lm	lm	lm	lm	ll	ll	ll	lm	lm	lm	ll	lm	ll	ll	lm	ll	lm	ll	ll	lm	ll	lm	ll	lm	ll	lm	lm	lm	ll	lm	ll	lm	ll	lm	lm	ll	lm
AX-174169793	194.023	3	<nnxnp>	nn	np	np	np	nn	nn	nn	np	nn	np	nn	nn	nn	np	nn	nn	nn	np	nn	nn	nn	nn	np	nn	np	nn	nn	np	np	nn	nn	np	nn	nn	np	np	np	np	nn	nn	np	nn	np	nn	np	np
AX-174151269	194.924	3	<nnxnp>	nn	np	np	np	nn	nn	nn	np	nn	np	nn	nn	nn	np	nn	nn	nn	np	nn	nn	nn	nn	np	nn	np	nn	nn	np	nn	nn	nn	np	nn	nn	np	np	np	np	nn	nn	np	nn	np	nn	np	np
AX-174124604	197.696	3	<hkxhk>	hh	kk	kk	kk	hh	hh	hh	kk	hh	kk	hk	hk	hk	hk	hh	hh	hk	kk	hk	hh	hk	hh	hk	hk	hh	kk	hh	hk	hk	hh	hk	hk	hk	hh	kk	kk	kk	hk	hk	hk	kk	hh	hk	hk	hk	kk
AX-174181642	197.696	3	<hkxhk>	hk	hk	hk	hk	hk	hk	hk	hk	hk	hk	kk	kk	kk	hh	hk	hk	kk	hk	kk	hk	kk	hk	hh	kk	hk	hk	hk	hh	kk	hk	kk	hh	kk	hk	hk	hk	hk	hh	kk	kk	hk	hk	kk	kk	hh	hk
AX-174182156	197.696	3	<nnxnp>	np	nn	nn	nn	np	np	np	nn	np	nn	np	np	np	nn	np	np	np	nn	np	np	np	np	nn	np	np	nn	np	nn	np	np	np	nn	np	np	nn	nn	nn	nn	np	np	nn	np	np	np	nn	nn
AX-174192064	197.696	3	<nnxnp>	nn	np	np	np	nn	nn	nn	np	nn	np	nn	nn	nn	np	nn	nn	nn	np	nn	nn	nn	nn	np	nn	nn	np	nn	np	nn	nn	nn	np	nn	nn	np	np	np	np	nn	nn	np	nn	nn	nn	np	np
AX-174146962	198.697	3	<lmxll>	ll	lm	lm	lm	ll	ll	ll	lm	ll	lm	lm	lm	lm	ll	ll	ll	lm	lm	lm	ll	lm	ll	ll	lm	ll	lm	ll	ll	lm	ll	lm	ll	lm	ll	lm	lm	lm	ll	lm	lm	lm	ll	lm	lm	ll	lm
AX-174176672	198.697	3	<lmxll>	ll	lm	lm	lm	ll	ll	ll	lm	ll	lm	lm	lm	lm	ll	ll	ll	lm	lm	lm	ll	lm	ll	ll	lm	ll	lm	ll	ll	lm	ll	lm	ll	lm	ll	lm	lm	lm	ll	lm	lm	lm	ll	lm	lm	ll	lm
AX-174117407	198.697	3	<lmxll>	ll	lm	lm	lm	ll	ll	ll	lm	ll	lm	lm	lm	lm	ll	ll	ll	lm	lm	lm	ll	lm	ll	ll	lm	ll	lm	ll	ll	lm	ll	lm	ll	lm	ll	lm	lm	lm	ll	lm	lm	lm	ll	lm	lm	ll	lm
AX-174161955	198.697	3	<lmxll>	lm	ll	ll	ll	lm	lm	lm	ll	lm	ll	ll	ll	ll	lm	lm	lm	ll	ll	ll	lm	ll	lm	lm	ll	lm	ll	lm	lm	ll	lm	ll	lm	ll	lm	ll	ll	ll	lm	ll	ll	ll	lm	ll	ll	lm	ll
AX-174167972	199.209	3	<nnxnp>	np	nn	nn	nn	np	np	np	nn	np	nn	np	np	np	nn	np	np	np	nn	np	np	np	np	nn	np	np	nn	np	nn	np	np	np	nn	np	np	nn	nn	nn	np	np	np	nn	np	np	np	nn	nn
AX-174199677	199.209	3	<nnxnp>	np	nn	nn	nn	np	np	np	nn	np	nn	np	np	np	nn	np	np	np	nn	np	np	np	np	nn	np	np	nn	np	nn	np	np	np	nn	np	np	nn	nn	nn	np	np	np	nn	np	np	np	nn	nn
AX-174204194	200.723	3	<hkxhk>	hk	hk	hk	hk	hk	hk	hk	hk	hk	hk	hh	hh	hh	kk	hk	hk	hh	hk	hh	hk	hh	hk	kk	hh	hh	hk	hk	kk	hh	hk	hh	kk	hh	hk	hk	hk	hk	kk	hh	hh	hk	hk	hh	hh	kk	hk
AX-115683758	200.723	3	<lmxll>	ll	lm	lm	lm	ll	ll	ll	lm	ll	lm	lm	lm	lm	ll	ll	ll	lm	lm	lm	ll	lm	ll	ll	lm	lm	lm	ll	ll	lm	ll	lm	ll	lm	ll	lm	lm	lm	ll	lm	lm	lm	ll	lm	lm	ll	lm
AX-174113848	200.723	3	<lmxll>	ll	lm	lm	lm	ll	ll	ll	lm	ll	lm	lm	lm	lm	ll	ll	ll	lm	lm	lm	ll	lm	ll	ll	lm	lm	lm	ll	ll	lm	ll	lm	ll	lm	ll	lm	lm	lm	ll	lm	lm	lm	ll	lm	lm	ll	lm
AX-174183278	200.723	3	<lmxll>	ll	lm	lm	lm	ll	ll	ll	lm	ll	lm	lm	lm	lm	ll	ll	ll	lm	lm	lm	ll	lm	ll	ll	lm	lm	lm	ll	ll	lm	ll	lm	ll	lm	ll	lm	lm	lm	ll	lm	lm	lm	ll	lm	lm	ll	lm
AX-174163339	200.723	3	<nnxnp>	np	nn	nn	nn	np	np	np	nn	np	nn	np	np	np	nn	np	np	np	nn	np	np	np	np	nn	np	np	nn	np	nn	np	np	np	nn	np	np	nn	nn	nn	nn	np	np	nn	np	np	np	nn	nn
AX-174198790	200.723	3	<nnxnp>	np	nn	nn	nn	np	np	np	nn	np	nn	np	np	np	nn	np	np	np	nn	np	np	np	np	nn	np	np	nn	np	nn	np	np	np	nn	np	np	nn	nn	nn	nn	np	np	nn	np	np	np	nn	nn
AX-174184966	201.939	3	<lmxll>	ll	lm	lm	lm	ll	ll	ll	lm	ll	lm	lm	lm	lm	ll	ll	ll	lm	lm	lm	ll	lm	ll	ll	lm	lm	lm	ll	ll	lm	ll	lm	ll	lm	ll	lm	lm	lm	ll	lm	lm	lm	ll	lm	lm	ll	lm
AX-115691197	205.68	3	<hkxhk>	kk	hh	hh	hh	kk	kk	kk	hh	kk	hh	hk	hk	hh	hk	kk	kk	hk	hh	hk	kk	hk	kk	hk	hk	hk	hh	kk	hk	hk	kk	hh	hk	hk	kk	hh	hh	hh	kk	hk	hk	hh	kk	hk	hk	hk	hh
AX-174188719	205.68	3	<hkxhk>	hk	hk	hk	hk	hk	hk	hk	hk	hk	hk	hh	hh	hk	kk	hk	hk	hh	hk	hh	hk	hh	hk	kk	hh	hh	hk	hk	kk	hh	hk	hk	kk	hh	hk	hk	hk	hk	hk	hh	hh	hk	hk	hh	hh	kk	hk
AX-174156055	205.68	3	<lmxll>	ll	lm	lm	lm	ll	ll	ll	lm	ll	lm	lm	lm	lm	ll	ll	ll	lm	lm	lm	ll	lm	ll	ll	lm	lm	lm	ll	ll	lm	ll	lm	ll	lm	ll	lm	lm	lm	ll	lm	lm	lm	ll	lm	lm	ll	lm
AX-174175071	205.68	3	<lmxll>	lm	ll	ll	ll	lm	lm	lm	ll	lm	ll	ll	ll	ll	lm	lm	lm	ll	ll	ll	lm	ll	lm	lm	ll	ll	ll	lm	lm	ll	lm	ll	lm	ll	lm	ll	ll	ll	lm	ll	ll	ll	lm	ll	ll	lm	ll
AX-174180018	205.68	3	<lmxll>	lm	ll	ll	ll	lm	lm	lm	ll	lm	ll	ll	ll	ll	lm	lm	lm	ll	ll	ll	lm	ll	lm	lm	ll	ll	ll	lm	lm	ll	lm	ll	lm	ll	lm	ll	ll	ll	lm	ll	ll	ll	lm	ll	ll	lm	ll
AX-115717804	205.68	3	<nnxnp>	nn	np	np	np	nn	nn	nn	np	nn	np	nn	nn	np	np	nn	nn	nn	np	nn	nn	nn	nn	np	nn	nn	np	nn	np	nn	nn	np	np	nn	nn	np	np	np	nn	nn	nn	np	nn	nn	nn	np	np
AX-174200897	205.68	3	<nnxnp>	nn	np	np	np	nn	nn	nn	np	nn	np	nn	nn	np	np	nn	nn	nn	np	nn	nn	nn	nn	np	nn	nn	np	nn	np	nn	nn	np	np	nn	nn	np	np	np	nn	nn	nn	np	nn	nn	nn	np	np
AX-174116970	207.239	3	<lmxll>	ll	lm	lm	lm	ll	ll	ll	lm	ll	lm	lm	lm	lm	ll	ll	ll	lm	lm	lm	ll	lm	ll	ll	lm	lm	lm	ll	ll	lm	ll	lm	ll	lm	ll	lm	lm	lm	ll	lm	lm	lm	ll	lm	lm	ll	lm
AX-174206218	211.288	3	<hkxhk>	hh	kk	kk	hk	hh	hh	hh	kk	hk	kk	hk	hk	kk	hk	hh	hh	hk	kk	hh	hh	hk	hh	hk	hk	hk	kk	hh	hk	hk	hh	kk	hk	hk	hh	kk	kk	kk	hh	hk	hk	kk	hh	hk	hk	hk	kk
AX-115714921	211.288	3	<lmxll>	lm	ll	ll	lm	lm	lm	lm	ll	lm	ll	ll	ll	ll	lm	lm	lm	ll	ll	lm	lm	ll	lm	lm	ll	ll	ll	lm	lm	ll	lm	ll	lm	ll	lm	ll	ll	ll	lm	ll	ll	ll	lm	ll	ll	lm	ll
AX-115718054	211.288	3	<lmxll>	ll	lm	lm	ll	ll	ll	ll	lm	ll	lm	lm	lm	lm	ll	ll	ll	lm	lm	ll	ll	lm	ll	ll	lm	lm	lm	ll	ll	lm	ll	lm	ll	lm	ll	lm	lm	lm	ll	lm	lm	lm	ll	lm	lm	ll	lm
AX-174198235	211.288	3	<nnxnp>	np	nn	nn	nn	np	np	np	nn	nn	nn	np	np	nn	nn	np	np	np	nn	np	np	np	np	nn	np	np	nn	np	nn	np	np	nn	nn	np	np	nn	nn	nn	np	np	np	nn	np	np	np	nn	nn
AX-174117835	211.288	3	<nnxnp>	nn	np	np	np	nn	nn	nn	np	np	np	nn	nn	np	np	nn	nn	nn	np	nn	nn	nn	nn	np	nn	nn	np	nn	np	nn	nn	np	np	nn	nn	np	np	np	nn	nn	nn	np	nn	nn	nn	np	np
AX-174178502	211.288	3	<nnxnp>	np	nn	nn	nn	np	np	np	nn	nn	nn	np	np	nn	nn	np	np	np	nn	np	np	np	np	nn	np	np	nn	np	nn	np	np	nn	nn	np	np	nn	nn	nn	np	np	np	nn	np	np	np	nn	nn
AX-174185842	211.288	3	<nnxnp>	np	nn	nn	nn	np	np	np	nn	nn	nn	np	np	nn	nn	np	np	np	nn	np	np	np	np	nn	np	np	nn	np	nn	np	np	nn	nn	np	np	nn	nn	nn	np	np	np	nn	np	np	np	nn	nn
AX-174211585	213.178	3	<nnxnp>	nn	np	np	np	nn	nn	nn	np	np	np	nn	nn	np	np	nn	nn	nn	np	nn	nn	nn	nn	np	nn	nn	np	np	np	nn	nn	np	np	nn	nn	np	np	np	nn	nn	nn	np	nn	nn	nn	np	np
AX-174199027	214.729	3	<lmxll>	ll	lm	lm	ll	ll	ll	ll	lm	ll	lm	lm	lm	lm	ll	ll	ll	lm	lm	lm	ll	lm	ll	ll	lm	lm	lm	ll	ll	lm	ll	lm	ll	lm	ll	lm	lm	lm	ll	lm	lm	lm	ll	lm	lm	ll	lm
AX-174177376	215.068	3	<nnxnp>	np	nn	np	nn	np	np	np	nn	nn	nn	np	np	nn	nn	np	np	np	nn	np	np	np	np	nn	nn	np	nn	nn	nn	np	np	nn	nn	np	np	nn	nn	nn	np	np	np	nn	np	np	np	nn	nn
AX-174124103	216.428	3	<lmxll>	ll	lm	lm	ll	ll	ll	ll	lm	ll	lm	lm	lm	lm	ll	ll	ll	lm	lm	lm	ll	lm	ll	ll	lm	lm	lm	ll	ll	lm	ll	lm	ll	lm	ll	lm	lm	lm	ll	lm	lm	lm	ll	lm	lm	ll	lm
AX-174152422	216.764	3	<hkxhk>	hk	hk	kk	hh	hk	hk	hk	hk	hh	hk	kk	kk	hk	hh	hk	hk	kk	hk	hk	hk	kk	hk	hh	hk	kk	hk	hh	hh	kk	hk	hk	hh	kk	hk	hk	hk	hk	hk	kk	kk	hk	hk	kk	kk	hh	hk
AX-174114079	218.156	3	<lmxll>	ll	lm	lm	ll	ll	ll	ll	lm	ll	lm	lm	lm	lm	ll	ll	ll	lm	lm	lm	ll	lm	ll	ll	lm	lm	lm	ll	ll	lm	ll	lm	ll	lm	ll	lm	lm	lm	ll	lm	lm	lm	ll	lm	lm	ll	lm
AX-174123089	221.713	3	<hkxhk>	hk	hk	hh	kk	hk	hk	hk	hk	kk	hk	hh	hh	hk	kk	hk	hk	hh	hk	hk	hk	hh	hk	kk	hk	hh	hk	kk	kk	hh	hk	hk	kk	hh	hk	hk	hk	hk	hk	hh	hh	hk	hk	hh	hh	kk	hk
AX-174132929	221.713	3	<lmxll>	ll	lm	lm	ll	ll	ll	ll	lm	ll	lm	lm	lm	lm	ll	ll	ll	lm	lm	ll	ll	lm	ll	ll	lm	lm	lm	ll	ll	lm	ll	lm	ll	lm	ll	lm	lm	lm	ll	lm	lm	lm	ll	lm	lm	ll	lm
AX-174171363	221.713	3	<lmxll>	lm	ll	ll	lm	lm	lm	lm	ll	lm	ll	ll	ll	ll	lm	lm	lm	ll	ll	lm	lm	ll	lm	lm	ll	ll	ll	lm	lm	ll	lm	ll	lm	ll	lm	ll	ll	ll	lm	ll	ll	ll	lm	ll	ll	lm	ll
AX-115672636	221.713	3	<lmxll>	ll	lm	lm	ll	ll	ll	ll	lm	ll	lm	lm	lm	lm	ll	ll	ll	lm	lm	ll	ll	lm	ll	ll	lm	lm	lm	ll	ll	lm	ll	lm	ll	lm	ll	lm	lm	lm	ll	lm	lm	lm	ll	lm	lm	ll	lm
AX-174173474	221.713	3	<nnxnp>	nn	np	nn	np	nn	nn	nn	np	np	np	nn	nn	np	np	nn	nn	nn	np	nn	nn	nn	nn	np	np	nn	np	np	np	nn	nn	np	np	nn	nn	np	np	np	nn	nn	nn	np	nn	nn	nn	np	np
AX-115729624	221.713	3	<nnxnp>	np	nn	np	nn	np	np	np	nn	nn	nn	np	np	nn	nn	np	np	np	nn	np	np	np	np	nn	nn	np	nn	nn	nn	np	np	nn	nn	np	np	nn	nn	nn	np	np	np	nn	np	np	np	nn	nn
AX-153654951	221.713	3	<nnxnp>	np	nn	np	nn	np	np	np	nn	nn	nn	np	np	nn	nn	np	np	np	nn	np	np	np	np	nn	nn	np	nn	nn	nn	np	np	nn	nn	np	np	nn	nn	nn	np	np	np	nn	np	np	np	nn	nn
AX-174112693	224.168	3	<hkxhk>	hk	hk	kk	hh	hk	hk	hk	hh	hh	hk	kk	kk	hk	hh	hk	hk	kk	hk	hk	hk	kk	hk	hh	hk	kk	hh	hh	hh	kk	hk	hk	hh	kk	hk	hk	hk	hk	hk	kk	kk	hk	hk	kk	kk	hh	hk
AX-174116452	224.168	3	<hkxhk>	kk	hh	hk	hk	kk	kk	kk	hk	hk	hh	hk	hk	hh	hk	kk	kk	hk	hh	kk	kk	hk	kk	hk	hh	hk	hk	hk	hk	hk	kk	hh	hk	hk	kk	hh	hh	hh	kk	hk	hk	hh	kk	hk	hk	hk	hh
AX-174138253	224.168	3	<hkxhk>	hh	kk	hk	hk	hh	hh	hh	hk	hk	kk	hk	hk	kk	hk	hh	hh	hk	kk	hh	hh	hk	hh	hk	kk	hk	hk	hk	hk	hk	hh	kk	hk	hk	hh	kk	kk	kk	hh	hk	hk	kk	hh	hk	hk	hk	kk
AX-174149743	224.168	3	<lmxll>	ll	lm	lm	ll	ll	ll	ll	ll	ll	lm	lm	lm	lm	ll	ll	ll	lm	lm	ll	ll	lm	ll	ll	lm	lm	ll	ll	ll	lm	ll	lm	ll	lm	ll	lm	lm	lm	ll	lm	lm	lm	ll	lm	lm	ll	lm
AX-174149686	225.373	3	<hkxhk>	hk	hk	hh	kk	hk	hk	hk	kk	kk	hk	hh	hh	hk	kk	hk	hk	hh	hk	hk	hk	hh	hk	kk	hk	hh	kk	kk	kk	hh	hk	hk	kk	hh	hk	hk	hk	hk	hk	hk	hh	hk	hk	hh	hh	kk	hk
AX-174184212	225.373	3	<hkxhk>	kk	hh	hk	hk	kk	kk	kk	hk	hk	hh	hk	hk	hh	hk	kk	kk	hk	hh	kk	kk	hk	kk	hk	hh	hk	hk	hk	hk	hk	kk	hh	hk	hk	kk	hh	hh	hh	kk	hh	hk	hh	kk	hk	hk	hk	hh
AX-174181468	225.373	3	<lmxll>	lm	ll	ll	lm	lm	lm	lm	lm	lm	ll	ll	ll	ll	lm	lm	lm	ll	ll	lm	lm	ll	lm	lm	ll	ll	lm	lm	lm	ll	lm	ll	lm	ll	lm	ll	ll	ll	lm	ll	ll	ll	lm	ll	ll	lm	ll
AX-115676824	225.373	3	<nnxnp>	nn	np	nn	np	nn	nn	nn	np	np	np	nn	nn	np	np	nn	nn	nn	np	nn	nn	nn	nn	np	np	nn	np	np	np	nn	nn	np	np	nn	nn	np	np	np	nn	np	nn	np	nn	nn	nn	np	np
AX-174120866	225.373	3	<nnxnp>	nn	np	nn	np	nn	nn	nn	np	np	np	nn	nn	np	np	nn	nn	nn	np	nn	nn	nn	nn	np	np	nn	np	np	np	nn	nn	np	np	nn	nn	np	np	np	nn	np	nn	np	nn	nn	nn	np	np
AX-174188868	225.373	3	<nnxnp>	nn	np	nn	np	nn	nn	nn	np	np	np	nn	nn	np	np	nn	nn	nn	np	nn	nn	nn	nn	np	np	nn	np	np	np	nn	nn	np	np	nn	nn	np	np	np	nn	np	nn	np	nn	nn	nn	np	np
AX-174115894	225.373	3	<nnxnp>	np	nn	np	nn	np	np	np	nn	nn	nn	np	np	nn	nn	np	np	np	nn	np	np	np	np	nn	nn	np	nn	nn	nn	np	np	nn	nn	np	np	nn	nn	nn	np	nn	np	nn	np	np	np	nn	nn
AX-174112572	228.708	3	<lmxll>	lm	ll	ll	lm	lm	lm	lm	lm	lm	lm	ll	lm	ll	lm	lm	lm	ll	ll	lm	lm	lm	lm	lm	ll	ll	lm	lm	lm	ll	lm	ll	lm	ll	lm	ll	ll	ll	lm	ll	ll	lm	lm	ll	ll	lm	ll
AX-115722806	230.254	3	<nnxnp>	np	nn	np	np	np	np	np	nn	nn	nn	np	np	nn	nn	np	nn	np	nn	np	np	np	np	nn	nn	np	nn	nn	nn	np	np	nn	nn	np	np	nn	nn	nn	np	nn	np	nn	np	np	np	nn	nn
AX-174177562	230.254	3	<nnxnp>	nn	np	nn	nn	nn	nn	nn	np	np	np	nn	nn	np	np	nn	np	nn	np	nn	nn	nn	nn	np	np	nn	np	np	np	nn	nn	np	np	nn	nn	np	np	np	nn	np	nn	np	nn	nn	nn	np	np
AX-174180096	230.254	3	<nnxnp>	np	nn	np	np	np	np	np	nn	nn	nn	np	np	nn	nn	np	nn	np	nn	np	np	np	np	nn	nn	np	nn	nn	nn	np	np	nn	nn	np	np	nn	nn	nn	np	nn	np	nn	np	np	np	nn	nn
AX-174140072	230.314	3	<hkxhk>	hk	hk	kk	hk	hk	hk	hk	hh	hh	hh	kk	hk	hk	hh	hk	hh	kk	hk	hk	hk	hk	hk	hh	hk	kk	hh	hh	hh	kk	hk	hk	hh	kk	hk	hk	hk	hk	hk	hk	kk	hh	hk	hk	kk	hh	hk
AX-174132789	230.908	3	<lmxll>	lm	ll	ll	lm	lm	lm	lm	lm	lm	lm	ll	lm	ll	lm	lm	lm	ll	ll	lm	lm	lm	lm	lm	ll	ll	lm	lm	lm	ll	lm	ll	lm	ll	lm	ll	ll	ll	lm	ll	ll	lm	lm	ll	ll	lm	ll
AX-174126473	231.518	3	<hkxhk>	hh	kk	hk	hh	hh	hh	hh	hk	hk	hk	hk	hh	kk	hk	hh	hk	hk	kk	hh	hh	hh	hh	hk	kk	hk	hk	hk	hk	hk	hh	kk	hk	hk	hh	kk	kk	kk	hh	kk	hk	hk	hh	hh	hk	hk	kk
AX-174130584	231.518	3	<hkxhk>	hk	hk	hh	hk	hk	hk	hk	kk	kk	kk	hh	hk	hk	kk	hk	kk	hh	hk	hk	hk	hk	hk	kk	hk	hh	kk	kk	kk	hh	hk	hk	kk	hh	hk	hk	hk	hk	hk	hk	hh	kk	hk	hk	hh	kk	hk
AX-174157069	231.518	3	<hkxhk>	kk	hh	hk	kk	kk	kk	kk	hk	hk	hk	hk	kk	hh	hk	kk	hk	hk	hh	kk	kk	kk	kk	hk	hh	hk	hk	hk	hk	hk	kk	hh	hk	hk	kk	hh	hh	hh	kk	hh	hk	hk	kk	kk	hk	hk	hh
AX-174181404	231.518	3	<hkxhk>	hh	kk	hk	hh	hh	hh	hh	hk	hk	hk	hk	hh	kk	hk	hh	hk	hk	kk	hh	hh	hh	hh	hk	kk	hk	hk	hk	hk	hk	hh	kk	hk	hk	hh	kk	kk	kk	hh	kk	hk	hk	hh	hh	hk	hk	kk
AX-174126476	231.518	3	<lmxll>	lm	ll	ll	lm	lm	lm	lm	lm	lm	lm	ll	lm	ll	lm	lm	lm	ll	ll	lm	lm	lm	lm	lm	ll	ll	lm	lm	lm	ll	lm	ll	lm	ll	lm	ll	ll	ll	lm	ll	ll	lm	lm	lm	ll	lm	ll
AX-174153187	231.518	3	<lmxll>	lm	ll	ll	lm	lm	lm	lm	lm	lm	lm	ll	lm	ll	lm	lm	lm	ll	ll	lm	lm	lm	lm	lm	ll	ll	lm	lm	lm	ll	lm	ll	lm	ll	lm	ll	ll	ll	lm	ll	ll	lm	lm	lm	ll	lm	ll
AX-174162072	231.518	3	<lmxll>	lm	ll	ll	lm	lm	lm	lm	lm	lm	lm	ll	lm	ll	lm	lm	lm	ll	ll	lm	lm	lm	lm	lm	ll	ll	lm	lm	lm	ll	lm	ll	lm	ll	lm	ll	ll	ll	lm	ll	ll	lm	lm	lm	ll	lm	ll
AX-174169812	231.518	3	<lmxll>	ll	lm	lm	ll	ll	ll	ll	ll	ll	ll	lm	ll	lm	ll	ll	ll	lm	lm	ll	ll	ll	ll	ll	lm	lm	ll	ll	ll	lm	ll	lm	ll	lm	ll	lm	lm	lm	ll	lm	lm	ll	ll	ll	lm	ll	lm
AX-174183692	231.518	3	<lmxll>	lm	ll	ll	lm	lm	lm	lm	lm	lm	lm	ll	lm	ll	lm	lm	lm	ll	ll	lm	lm	lm	lm	lm	ll	ll	lm	lm	lm	ll	lm	ll	lm	ll	lm	ll	ll	ll	lm	ll	ll	lm	lm	lm	ll	lm	ll
AX-174186668	231.518	3	<lmxll>	lm	ll	ll	lm	lm	lm	lm	lm	lm	lm	ll	lm	ll	lm	lm	lm	ll	ll	lm	lm	lm	lm	lm	ll	ll	lm	lm	lm	ll	lm	ll	lm	ll	lm	ll	ll	ll	lm	ll	ll	lm	lm	lm	ll	lm	ll
AX-174199135	231.518	3	<lmxll>	lm	ll	ll	lm	lm	lm	lm	lm	lm	lm	ll	lm	ll	lm	lm	lm	ll	ll	lm	lm	lm	lm	lm	ll	ll	lm	lm	lm	ll	lm	ll	lm	ll	lm	ll	ll	ll	lm	ll	ll	lm	lm	lm	ll	lm	ll
AX-174114060	231.518	3	<lmxll>	lm	ll	ll	lm	lm	lm	lm	lm	lm	lm	ll	lm	ll	lm	lm	lm	ll	ll	lm	lm	lm	lm	lm	ll	ll	lm	lm	lm	ll	lm	ll	lm	ll	lm	ll	ll	ll	lm	ll	ll	lm	lm	lm	ll	lm	ll
AX-174126478	231.518	3	<lmxll>	lm	ll	ll	lm	lm	lm	lm	lm	lm	lm	ll	lm	ll	lm	lm	lm	ll	ll	lm	lm	lm	lm	lm	ll	ll	lm	lm	lm	ll	lm	ll	lm	ll	lm	ll	ll	ll	lm	ll	ll	lm	lm	lm	ll	lm	ll
AX-174126479	231.518	3	<nnxnp>	nn	np	nn	nn	nn	nn	nn	np	np	np	nn	nn	np	np	nn	np	nn	np	nn	nn	nn	nn	np	np	nn	np	np	np	nn	nn	np	np	nn	nn	np	np	np	nn	np	nn	np	nn	nn	nn	np	np
AX-174153086	231.518	3	<nnxnp>	nn	np	nn	nn	nn	nn	nn	np	np	np	nn	nn	np	np	nn	np	nn	np	nn	nn	nn	nn	np	np	nn	np	np	np	nn	nn	np	np	nn	nn	np	np	np	nn	np	nn	np	nn	nn	nn	np	np
AX-115667474	231.518	3	<nnxnp>	nn	np	nn	nn	nn	nn	nn	np	np	np	nn	nn	np	np	nn	np	nn	np	nn	nn	nn	nn	np	np	nn	np	np	np	nn	nn	np	np	nn	nn	np	np	np	nn	np	nn	np	nn	nn	nn	np	np
AX-174126480	231.518	3	<nnxnp>	nn	--	nn	nn	nn	nn	nn	np	np	np	nn	nn	np	np	nn	np	nn	np	nn	nn	nn	nn	np	np	nn	np	np	np	nn	nn	np	np	nn	nn	np	np	np	nn	np	nn	np	nn	nn	nn	np	np
AX-174143431	232.422	3	<nnxnp>	np	nn	np	np	np	np	np	nn	nn	nn	np	np	nn	nn	np	nn	np	nn	np	np	np	np	nn	nn	np	nn	nn	nn	np	np	nn	nn	np	np	nn	nn	nn	np	nn	np	nn	np	np	np	nn	nn
AX-174174258	233.325	3	<hkxhk>	hk	hk	hh	hk	hk	hk	hk	kk	kk	kk	hh	hk	hk	kk	hk	kk	hh	hk	hk	hk	hk	hk	kk	hk	hh	kk	kk	kk	hh	hk	hk	kk	hh	hk	hk	hk	hk	hk	hk	hh	kk	hk	hk	hh	kk	hk
AX-115689434	233.325	3	<lmxll>	lm	ll	ll	lm	lm	lm	lm	lm	lm	lm	ll	lm	ll	lm	lm	lm	ll	ll	lm	lm	lm	lm	lm	ll	ll	lm	lm	lm	ll	lm	ll	lm	ll	lm	ll	ll	ll	lm	ll	ll	lm	lm	lm	ll	lm	ll
AX-174160291	233.325	3	<lmxll>	lm	ll	ll	lm	lm	lm	lm	lm	lm	lm	ll	lm	ll	lm	lm	lm	ll	ll	lm	lm	lm	lm	lm	ll	ll	lm	lm	lm	ll	lm	ll	lm	ll	lm	ll	ll	ll	lm	ll	ll	lm	lm	lm	ll	lm	ll
AX-115694825	233.325	3	<nnxnp>	np	nn	np	np	np	np	np	nn	nn	nn	np	np	nn	nn	np	nn	np	nn	np	np	np	np	nn	nn	np	nn	nn	nn	np	np	nn	nn	np	np	nn	nn	nn	np	nn	np	nn	np	np	np	nn	nn
AX-174114216	233.325	3	<nnxnp>	np	nn	np	np	np	np	np	nn	nn	nn	np	np	nn	nn	np	nn	np	nn	np	np	np	np	nn	nn	np	nn	nn	nn	np	np	nn	nn	np	np	nn	nn	nn	np	nn	np	nn	np	np	np	nn	nn
AX-174165924	233.325	3	<nnxnp>	np	nn	np	np	np	np	np	nn	nn	nn	np	np	nn	nn	np	nn	np	nn	np	np	np	np	nn	nn	np	nn	nn	nn	np	np	nn	nn	np	np	nn	nn	nn	np	nn	np	nn	np	np	np	nn	nn
AX-174171571	233.325	3	<nnxnp>	np	nn	np	np	np	np	np	nn	nn	nn	np	np	nn	nn	np	nn	np	nn	np	np	np	np	nn	nn	np	nn	nn	nn	np	np	nn	nn	np	np	nn	nn	nn	np	nn	np	nn	np	np	np	nn	nn
AX-174182517	233.325	3	<nnxnp>	np	nn	np	np	np	np	np	nn	nn	nn	np	np	nn	nn	np	nn	np	nn	np	np	np	np	nn	nn	np	nn	nn	nn	np	np	nn	nn	np	np	nn	nn	nn	np	nn	np	nn	np	np	np	nn	nn
AX-174184113	233.325	3	<nnxnp>	nn	np	nn	nn	nn	nn	nn	np	np	np	nn	nn	np	np	nn	np	nn	np	nn	nn	nn	nn	np	np	nn	np	np	np	nn	nn	np	np	nn	nn	np	np	np	nn	np	nn	np	nn	nn	nn	np	np
AX-174123839	235.765	3	<hkxhk>	hk	hk	kk	hk	hk	hk	hk	hh	hh	hh	kk	hk	hk	hh	hk	hh	kk	hk	hk	hk	hk	hk	hh	hk	kk	hh	hh	hh	kk	hk	hk	hh	kk	hk	hk	hk	hk	hk	hk	kk	hk	hk	hk	kk	hh	hk
AX-115682961	236.762	3	<lmxll>	ll	lm	lm	ll	ll	ll	ll	ll	ll	ll	lm	ll	lm	ll	ll	ll	lm	lm	ll	ll	ll	ll	ll	lm	lm	ll	ll	ll	lm	ll	lm	ll	lm	ll	lm	lm	lm	ll	lm	lm	ll	ll	ll	lm	ll	lm
AX-174115438	236.762	3	<lmxll>	ll	lm	lm	ll	ll	ll	ll	ll	ll	ll	lm	ll	lm	ll	ll	ll	lm	lm	ll	ll	ll	ll	ll	lm	lm	ll	ll	ll	lm	ll	lm	ll	lm	ll	lm	lm	lm	ll	lm	lm	ll	ll	ll	lm	ll	lm
AX-116812245	237.236	3	<nnxnp>	np	nn	np	np	np	np	np	nn	nn	nn	np	np	nn	nn	np	nn	np	nn	np	np	np	np	nn	nn	np	nn	nn	nn	np	np	nn	nn	np	np	nn	nn	nn	np	nn	np	nn	np	np	np	nn	nn
AX-174147421	237.236	3	<nnxnp>	np	nn	np	np	np	np	np	nn	nn	nn	np	np	nn	nn	np	nn	np	nn	np	np	np	np	nn	nn	np	nn	nn	nn	np	np	nn	nn	np	np	nn	nn	nn	np	nn	np	nn	np	np	np	nn	nn
AX-174176485	237.236	3	<nnxnp>	nn	np	nn	nn	nn	nn	nn	np	np	np	nn	nn	np	np	nn	np	nn	np	nn	nn	nn	nn	np	np	nn	np	np	np	nn	nn	np	np	nn	nn	np	np	np	nn	np	nn	np	nn	nn	nn	np	np
AX-174186193	237.236	3	<nnxnp>	np	nn	np	np	np	np	np	nn	nn	nn	np	np	nn	nn	np	nn	np	nn	np	np	np	np	nn	nn	np	nn	nn	nn	np	np	nn	nn	np	np	nn	nn	nn	np	nn	np	nn	np	np	np	nn	nn
AX-174140557	237.236	3	<nnxnp>	np	nn	np	np	np	np	np	nn	nn	nn	np	np	nn	nn	np	nn	np	nn	np	np	np	np	nn	nn	np	nn	nn	nn	np	np	nn	nn	np	np	nn	nn	nn	np	nn	np	nn	np	np	np	nn	nn
AX-174136959	237.836	3	<lmxll>	ll	lm	lm	ll	ll	ll	ll	ll	ll	ll	lm	ll	lm	ll	ll	ll	lm	lm	ll	ll	ll	ll	ll	lm	lm	ll	ll	ll	lm	ll	lm	ll	lm	ll	lm	lm	lm	ll	lm	lm	ll	ll	ll	lm	ll	lm
AX-174178978	237.836	3	<lmxll>	lm	ll	ll	lm	lm	lm	lm	lm	lm	lm	ll	lm	ll	lm	lm	lm	ll	ll	lm	lm	lm	lm	lm	ll	ll	lm	lm	lm	ll	lm	ll	lm	ll	lm	ll	ll	ll	lm	ll	ll	lm	lm	lm	ll	lm	ll
AX-174180515	237.836	3	<lmxll>	ll	lm	lm	ll	ll	ll	ll	ll	ll	ll	lm	ll	lm	ll	ll	ll	lm	lm	ll	ll	ll	ll	ll	lm	lm	ll	ll	ll	lm	ll	lm	ll	lm	ll	lm	lm	lm	ll	lm	lm	ll	ll	ll	lm	ll	lm
AX-174149684	237.836	3	<lmxll>	lm	ll	ll	lm	lm	lm	lm	lm	lm	lm	ll	lm	ll	lm	lm	lm	ll	ll	lm	lm	lm	lm	lm	ll	ll	lm	lm	lm	ll	lm	ll	lm	ll	lm	ll	ll	ll	lm	ll	ll	lm	lm	lm	ll	lm	ll
AX-115704465	238.609	3	<nnxnp>	np	nn	np	np	np	np	np	nn	nn	nn	np	np	nn	nn	np	nn	np	nn	np	np	np	np	nn	nn	np	nn	nn	nn	np	np	nn	nn	np	np	nn	nn	nn	np	nn	np	np	np	np	np	nn	nn
AX-174162012	238.609	3	<nnxnp>	np	nn	np	np	np	np	np	nn	nn	nn	np	np	nn	nn	np	nn	np	nn	np	np	np	np	nn	nn	np	nn	nn	nn	np	np	nn	nn	np	np	nn	nn	nn	np	nn	np	np	np	np	np	nn	nn
AX-174166107	238.609	3	<nnxnp>	np	nn	np	np	np	np	np	nn	nn	nn	np	np	nn	nn	np	nn	np	nn	np	np	np	np	nn	nn	np	nn	nn	nn	np	np	nn	nn	np	np	nn	nn	nn	np	nn	np	np	np	np	np	nn	nn
AX-174182390	238.609	3	<nnxnp>	np	nn	np	np	np	np	np	nn	nn	nn	np	np	nn	nn	np	nn	np	nn	np	np	np	np	nn	nn	np	nn	nn	nn	np	np	nn	nn	np	np	nn	nn	nn	np	nn	np	np	np	np	np	nn	nn
AX-174156744	238.909	3	<lmxll>	lm	ll	ll	lm	lm	lm	lm	lm	lm	lm	ll	lm	ll	lm	lm	lm	ll	ll	lm	lm	lm	lm	lm	ll	ll	lm	lm	lm	ll	lm	ll	lm	ll	lm	ll	ll	ll	lm	ll	ll	lm	lm	lm	ll	lm	ll
AX-174132764	238.909	3	<lmxll>	ll	lm	lm	ll	ll	ll	ll	ll	ll	ll	lm	ll	lm	ll	ll	ll	lm	lm	ll	ll	ll	ll	ll	lm	lm	ll	ll	ll	lm	ll	lm	ll	lm	ll	lm	lm	lm	ll	lm	lm	ll	ll	ll	lm	ll	lm
AX-174112038	239.982	3	<hkxhk>	hh	kk	hk	hh	hh	hh	hh	hk	hk	hk	hk	hh	kk	hk	hh	hk	hk	kk	hh	hh	hh	hh	hk	kk	hk	hk	kk	hk	hk	hh	kk	hk	hk	hh	kk	kk	kk	hh	kk	kk	hh	hh	hh	hk	hk	kk
AX-174113054	239.982	3	<hkxhk>	kk	hh	hk	kk	kk	kk	kk	hk	hk	hk	hk	kk	hh	hk	kk	hk	hk	hh	kk	kk	kk	kk	hk	hh	hk	hk	hh	hk	hk	kk	hh	hk	hk	kk	hh	hh	hh	kk	hh	hh	kk	kk	kk	hk	hk	hh
AX-174146749	239.982	3	<hkxhk>	hh	kk	hk	hh	hh	hh	hh	hk	hk	hk	hk	hh	kk	hk	hh	hk	hk	kk	hh	hh	hh	hh	hk	kk	hk	hk	kk	hk	hk	hh	kk	hk	hk	hh	kk	kk	kk	hh	kk	kk	hh	hh	hh	hk	hk	kk
AX-115709512	239.982	3	<lmxll>	ll	lm	lm	ll	ll	ll	ll	ll	ll	ll	lm	ll	lm	ll	ll	ll	lm	lm	ll	ll	ll	ll	ll	lm	lm	ll	lm	ll	lm	ll	lm	ll	lm	ll	lm	lm	lm	ll	lm	lm	ll	ll	ll	lm	ll	lm
AX-115679595	240.592	3	<nnxnp>	nn	np	nn	nn	nn	nn	nn	np	np	np	nn	nn	np	np	nn	np	nn	np	nn	nn	nn	nn	np	np	nn	np	np	np	nn	nn	np	np	nn	nn	np	np	np	nn	np	np	nn	nn	nn	nn	np	np
AX-115692691	241.202	3	<hkxhk>	kk	hh	hk	kk	kk	kk	kk	hk	hk	hk	kk	kk	hh	hk	kk	hk	hk	hh	kk	kk	kk	kk	hk	hh	hk	hk	hh	hk	hk	kk	hh	hk	hk	kk	hh	hh	hh	kk	hh	hh	kk	kk	kk	hk	hk	hh
AX-174141230	241.202	3	<hkxhk>	kk	hh	hk	kk	kk	kk	kk	hk	hk	hk	kk	kk	hh	hk	kk	hk	hk	hh	kk	kk	kk	kk	hk	hh	hk	hk	hh	hk	hk	kk	hh	hk	hk	kk	hh	hh	hh	kk	hh	hh	kk	kk	kk	hk	hk	hh
AX-174145849	241.202	3	<hkxhk>	kk	hh	hk	kk	kk	kk	kk	hk	hk	hk	kk	kk	hh	hk	kk	hk	hk	hh	kk	kk	kk	kk	hk	hh	hk	hk	hh	hk	hk	kk	hh	hk	hk	kk	hh	hh	hh	kk	hh	hh	kk	kk	kk	hk	hk	hh
AX-174184937	241.202	3	<hkxhk>	kk	hh	hk	kk	kk	kk	kk	hk	hk	hk	kk	kk	hh	hk	kk	hk	hk	hh	kk	kk	kk	kk	hk	hh	hk	hk	hh	hk	hk	kk	hh	hk	hk	kk	hh	hh	hh	kk	hh	hh	kk	kk	kk	hk	hk	hh
AX-174200163	241.202	3	<hkxhk>	hk	hk	kk	hk	hk	hk	hk	hh	hh	hh	hk	hk	hk	hh	hk	hh	kk	hk	hk	hk	hk	hk	hh	hk	kk	hh	hk	hh	kk	hk	hk	hh	kk	hk	hk	hk	hk	hk	hk	hk	hk	hk	hk	kk	hh	hk
AX-174209962	241.202	3	<hkxhk>	hh	kk	hk	hh	hh	hh	hh	hk	hk	hk	hh	hh	kk	hk	hh	hk	hk	kk	hh	hh	hh	hh	hk	kk	hk	hk	kk	hk	hk	hh	kk	hk	hk	hh	kk	kk	kk	hh	kk	kk	hh	hh	hh	hk	hk	kk
AX-115701787	241.202	3	<lmxll>	lm	ll	ll	lm	lm	lm	lm	lm	lm	lm	lm	lm	ll	lm	lm	lm	ll	ll	lm	lm	lm	lm	lm	ll	ll	lm	ll	lm	ll	lm	ll	lm	ll	lm	ll	ll	ll	lm	ll	ll	lm	lm	lm	ll	lm	ll
AX-115727955	241.202	3	<lmxll>	lm	ll	ll	lm	lm	lm	lm	lm	lm	lm	lm	lm	ll	lm	lm	lm	ll	ll	lm	lm	lm	lm	lm	ll	ll	lm	ll	lm	ll	lm	ll	lm	ll	lm	ll	ll	ll	lm	ll	ll	lm	lm	lm	ll	lm	ll
AX-174181293	241.202	3	<lmxll>	ll	lm	lm	ll	ll	ll	ll	ll	ll	ll	ll	ll	lm	ll	ll	ll	lm	lm	ll	ll	ll	ll	ll	lm	lm	ll	lm	ll	lm	ll	lm	ll	lm	ll	lm	lm	lm	ll	lm	lm	ll	ll	ll	lm	ll	lm
AX-174139897	241.202	3	<lmxll>	ll	lm	lm	ll	ll	ll	ll	ll	ll	ll	ll	ll	lm	ll	ll	ll	lm	lm	ll	ll	ll	ll	ll	lm	lm	ll	lm	ll	lm	ll	lm	ll	lm	ll	lm	lm	lm	ll	lm	lm	ll	ll	ll	lm	ll	lm
AX-174159825	241.202	3	<lmxll>	lm	ll	ll	lm	lm	lm	lm	lm	lm	lm	lm	lm	ll	lm	lm	lm	ll	ll	lm	lm	lm	lm	lm	ll	ll	lm	ll	lm	ll	lm	ll	lm	ll	lm	ll	ll	ll	lm	ll	ll	lm	lm	lm	ll	lm	ll
AX-174137832	241.202	3	<nnxnp>	np	nn	np	np	np	np	np	nn	nn	nn	np	np	nn	nn	np	nn	np	nn	np	np	np	np	nn	nn	np	nn	nn	nn	np	np	nn	nn	np	np	nn	nn	nn	np	nn	nn	np	np	np	np	nn	nn
AX-174188535	241.202	3	<nnxnp>	nn	np	nn	nn	nn	nn	nn	np	np	np	nn	nn	np	np	nn	np	nn	np	nn	nn	nn	nn	np	np	nn	np	np	np	nn	nn	np	np	nn	nn	np	np	np	nn	np	np	nn	nn	nn	nn	np	np
AX-115682104	241.202	3	<nnxnp>	nn	np	nn	nn	nn	nn	nn	np	np	np	nn	nn	np	np	nn	np	nn	np	nn	nn	nn	nn	np	np	nn	np	np	np	nn	nn	np	np	nn	nn	np	np	np	nn	np	np	nn	nn	nn	nn	np	np
AX-174170749	241.202	3	<nnxnp>	nn	np	nn	nn	nn	nn	nn	np	np	np	nn	nn	np	np	nn	np	nn	np	nn	nn	nn	nn	np	np	nn	np	np	np	nn	nn	np	np	nn	nn	np	np	np	nn	np	np	nn	nn	nn	nn	np	np
AX-174171479	241.202	3	<nnxnp>	np	nn	np	np	np	np	np	nn	nn	nn	np	np	nn	nn	np	nn	np	nn	np	np	np	np	nn	nn	np	nn	nn	nn	np	np	nn	nn	np	np	nn	nn	nn	np	nn	nn	np	np	np	np	nn	nn
AX-174199478	241.202	3	<nnxnp>	np	nn	np	np	np	np	np	nn	nn	nn	np	np	nn	nn	np	nn	np	nn	np	np	np	np	nn	nn	np	nn	nn	nn	np	np	nn	nn	np	np	nn	nn	nn	np	nn	nn	np	np	np	np	nn	nn
AX-174194595	242.395	3	<nnxnp>	nn	np	nn	nn	nn	nn	nn	np	np	np	nn	nn	np	np	nn	np	nn	np	nn	nn	nn	nn	np	np	nn	np	np	np	nn	nn	np	np	nn	nn	np	np	np	nn	np	np	nn	nn	nn	nn	np	np
AX-115683413	242.395	3	<nnxnp>	np	nn	np	np	np	np	np	nn	nn	nn	np	np	nn	nn	np	nn	np	nn	np	np	np	np	nn	nn	np	nn	nn	nn	np	np	nn	nn	np	np	nn	nn	nn	np	nn	nn	np	np	np	np	nn	nn
AX-115688955	242.395	3	<nnxnp>	nn	np	nn	nn	nn	nn	nn	np	np	np	nn	nn	np	np	nn	np	nn	np	nn	nn	nn	nn	np	np	nn	np	np	np	nn	nn	np	np	nn	nn	np	np	np	nn	np	np	nn	nn	nn	nn	np	np
AX-115725472	242.407	3	<hkxhk>	hk	hk	kk	hk	hk	hk	hk	hh	hh	hh	hk	hk	hk	hh	hk	hh	kk	hk	hk	hk	hk	hk	hh	hk	kk	hh	hk	hh	kk	hk	hk	hh	kk	hk	hk	hk	hk	hk	hk	hk	hk	hk	hk	kk	hh	hk
AX-174121240	243.009	3	<hkxhk>	hk	hk	kk	hk	hk	hk	hk	hh	hh	hh	hk	hk	hk	hh	hk	hh	kk	hk	hk	hk	hk	hk	hh	hk	kk	hh	hk	hh	kk	hk	hk	hh	kk	hk	hk	hk	hk	hk	hk	hk	hk	hk	hk	kk	hh	hk
AX-174167742	243.009	3	<hkxhk>	hh	kk	hk	hh	hh	hh	hh	hk	hk	hk	hh	hh	kk	hk	hh	hk	hk	kk	hh	hh	hh	hh	hk	kk	hk	hk	kk	hk	hk	hh	kk	hk	hk	hh	kk	kk	kk	hh	kk	kk	hh	hh	hh	hk	hk	kk
AX-174178008	243.009	3	<hkxhk>	hk	hk	hh	hk	hk	hk	hk	kk	kk	kk	hk	hk	hk	kk	hk	kk	hh	hk	hk	hk	hk	hk	kk	hk	hh	kk	hk	kk	hh	hk	hk	kk	hh	hk	hk	hk	hk	hk	hk	hk	hk	hk	hk	hh	kk	hk
AX-174188051	243.009	3	<hkxhk>	hk	hk	hh	hk	hk	hk	hk	kk	kk	kk	hk	hk	hk	kk	hk	kk	hh	hk	hk	hk	hk	hk	kk	hk	hh	kk	hk	kk	hh	hk	hk	kk	hh	hk	hk	hk	hk	hk	hk	hk	hk	hk	hk	hh	kk	hk
AX-115689963	243.009	3	<lmxll>	lm	ll	ll	lm	lm	lm	lm	lm	lm	lm	lm	lm	ll	lm	lm	lm	ll	ll	lm	lm	lm	lm	lm	ll	ll	lm	ll	lm	ll	lm	ll	lm	ll	lm	ll	ll	ll	lm	ll	ll	lm	lm	lm	ll	lm	ll
AX-174157221	243.009	3	<lmxll>	lm	ll	ll	lm	lm	lm	lm	lm	lm	lm	lm	lm	ll	lm	lm	lm	ll	ll	lm	lm	lm	lm	lm	ll	ll	lm	ll	lm	ll	lm	ll	lm	ll	lm	ll	ll	ll	lm	ll	ll	lm	lm	lm	ll	lm	ll
AX-174140771	243.009	3	<lmxll>	lm	ll	ll	lm	lm	lm	lm	lm	lm	lm	lm	lm	ll	lm	lm	lm	ll	ll	lm	lm	lm	lm	lm	ll	ll	lm	ll	lm	ll	lm	ll	lm	ll	lm	ll	ll	ll	lm	ll	ll	lm	lm	lm	ll	lm	ll
AX-115669222	243.009	3	<nnxnp>	nn	np	nn	nn	nn	nn	nn	np	np	np	nn	nn	np	np	nn	np	nn	np	nn	nn	nn	nn	np	np	nn	np	np	np	nn	nn	np	np	nn	nn	np	np	np	nn	np	np	nn	nn	nn	nn	np	np
AX-115672942	243.009	3	<nnxnp>	np	nn	np	np	np	np	np	nn	nn	nn	np	np	nn	nn	np	nn	np	nn	np	np	np	np	nn	nn	np	nn	nn	nn	np	np	nn	nn	np	np	nn	nn	nn	np	nn	nn	np	np	np	np	nn	nn
AX-174136572	243.009	3	<nnxnp>	nn	np	nn	nn	nn	nn	nn	np	np	np	nn	nn	np	np	nn	np	nn	np	nn	nn	nn	nn	np	np	nn	np	np	np	nn	nn	np	np	nn	nn	np	np	np	nn	np	np	nn	nn	nn	nn	np	np
AX-115670244	243.009	3	<nnxnp>	nn	np	nn	nn	nn	nn	nn	np	np	np	nn	nn	np	np	nn	np	nn	np	nn	nn	nn	nn	np	np	nn	np	np	np	nn	nn	np	np	nn	nn	np	np	np	nn	np	np	nn	nn	nn	nn	np	np
AX-115694884	243.009	3	<nnxnp>	nn	np	nn	nn	nn	nn	nn	np	np	np	nn	nn	np	np	nn	np	nn	np	nn	nn	nn	nn	np	np	nn	np	np	np	nn	nn	np	np	nn	nn	np	np	np	nn	np	np	nn	nn	nn	nn	np	np
AX-115733543	243.009	3	<nnxnp>	np	nn	np	np	np	np	np	nn	nn	nn	np	np	nn	nn	np	nn	np	nn	np	np	np	np	nn	nn	np	nn	nn	nn	np	np	nn	nn	np	np	nn	nn	nn	np	nn	nn	np	np	np	np	nn	nn
AX-174116029	243.009	3	<nnxnp>	np	nn	np	np	np	np	np	nn	nn	nn	np	np	nn	nn	np	nn	np	nn	np	np	np	np	nn	nn	np	nn	nn	nn	np	np	nn	nn	np	np	nn	nn	nn	np	nn	nn	np	np	np	np	nn	nn
AX-174122202	243.009	3	<nnxnp>	nn	np	nn	nn	nn	nn	nn	np	np	np	nn	nn	np	np	nn	np	nn	np	nn	nn	nn	nn	np	np	nn	np	np	np	nn	nn	np	np	nn	nn	np	np	np	nn	np	np	nn	nn	nn	nn	np	np
AX-174129805	243.009	3	<nnxnp>	nn	np	nn	nn	nn	nn	nn	np	np	np	nn	nn	np	np	nn	np	nn	np	nn	nn	nn	nn	np	np	nn	np	np	np	nn	nn	np	np	nn	nn	np	np	np	nn	np	np	nn	nn	nn	nn	np	np
AX-174135162	243.009	3	<nnxnp>	np	nn	np	np	np	np	np	nn	nn	nn	np	np	nn	nn	np	nn	np	nn	np	np	np	np	nn	nn	np	nn	nn	nn	np	np	nn	nn	np	np	nn	nn	nn	np	nn	nn	np	np	np	np	nn	nn
AX-174143121	243.009	3	<nnxnp>	nn	np	nn	nn	nn	nn	nn	np	np	np	nn	nn	np	np	nn	np	nn	np	nn	nn	nn	nn	np	np	nn	np	np	np	nn	nn	np	np	nn	nn	np	np	np	nn	np	np	nn	nn	nn	nn	np	np
AX-174147361	243.009	3	<nnxnp>	np	nn	np	np	np	np	np	nn	nn	nn	np	np	nn	nn	np	nn	np	nn	np	np	np	np	nn	nn	np	nn	nn	nn	np	np	nn	nn	np	np	nn	nn	nn	np	nn	nn	np	np	np	np	nn	nn
AX-174182553	243.009	3	<nnxnp>	nn	np	nn	nn	nn	nn	nn	np	np	np	nn	nn	np	np	nn	np	nn	np	nn	nn	nn	nn	np	np	nn	np	np	np	nn	nn	np	np	nn	nn	np	np	np	nn	np	np	nn	nn	nn	nn	np	np
AX-174185252	243.009	3	<nnxnp>	np	nn	np	np	np	np	np	nn	nn	nn	np	np	nn	nn	np	nn	np	nn	np	np	np	np	nn	nn	np	nn	nn	nn	np	np	nn	nn	np	np	nn	nn	nn	np	nn	nn	np	np	np	np	nn	nn
AX-174199192	243.009	3	<nnxnp>	nn	np	nn	nn	nn	nn	nn	np	np	np	nn	nn	np	np	nn	np	nn	np	nn	nn	nn	nn	np	np	nn	np	np	np	nn	nn	np	np	nn	nn	np	np	np	nn	np	np	nn	nn	nn	nn	np	np
AX-174173167	243.31	3	<lmxll>	lm	ll	ll	lm	lm	lm	lm	lm	lm	lm	lm	lm	ll	lm	lm	lm	ll	ll	lm	lm	lm	lm	lm	ll	ll	lm	ll	lm	ll	lm	ll	lm	ll	lm	ll	ll	ll	lm	ll	ll	lm	lm	lm	ll	lm	ll
AX-174132574	243.31	3	<lmxll>	lm	ll	ll	lm	lm	lm	lm	lm	lm	lm	lm	lm	ll	lm	lm	lm	ll	ll	lm	lm	lm	lm	lm	ll	ll	lm	ll	lm	ll	lm	ll	lm	ll	lm	ll	ll	ll	lm	ll	ll	lm	lm	lm	ll	lm	ll
AX-174181298	243.31	3	<lmxll>	ll	lm	lm	ll	ll	ll	ll	ll	ll	ll	ll	ll	lm	ll	ll	ll	lm	lm	ll	ll	ll	ll	ll	lm	lm	ll	lm	ll	lm	ll	lm	ll	lm	ll	lm	lm	lm	ll	lm	lm	ll	ll	ll	lm	ll	lm
AX-174215650	243.611	3	<hkxhk>	kk	hh	hk	kk	kk	kk	kk	kk	hk	hk	kk	kk	hh	hk	kk	hk	hk	hh	kk	kk	kk	kk	hk	hh	hk	hk	hh	hk	hk	kk	hh	hk	hk	kk	hh	hh	hh	kk	hh	hh	kk	kk	kk	hk	hk	hh
AX-115671467	243.611	3	<lmxll>	ll	lm	lm	ll	ll	ll	ll	ll	ll	ll	ll	ll	lm	ll	ll	ll	lm	lm	ll	ll	ll	ll	ll	lm	lm	ll	lm	ll	lm	ll	lm	ll	lm	ll	lm	lm	lm	ll	lm	lm	ll	ll	ll	lm	ll	lm
AX-174134325	243.611	3	<nnxnp>	np	nn	np	np	np	np	np	np	nn	nn	np	np	nn	nn	np	nn	np	nn	np	np	np	np	nn	nn	np	nn	nn	nn	np	np	nn	nn	np	np	nn	nn	nn	np	nn	nn	np	np	np	np	nn	nn
AX-174185894	243.611	3	<nnxnp>	nn	np	nn	nn	nn	nn	nn	nn	np	np	nn	nn	np	np	nn	np	nn	np	nn	nn	nn	nn	np	np	nn	np	np	np	nn	nn	np	np	nn	nn	np	np	np	nn	np	np	nn	nn	nn	nn	np	np
AX-174186148	243.611	3	<nnxnp>	nn	np	nn	nn	nn	nn	nn	nn	np	np	nn	nn	np	np	nn	np	nn	np	nn	nn	nn	nn	np	np	nn	np	np	np	nn	nn	np	np	nn	nn	np	np	np	nn	np	np	nn	nn	nn	nn	np	np
AX-174181802	243.611	3	<nnxnp>	np	nn	np	np	np	np	np	np	nn	nn	np	np	nn	nn	np	nn	np	nn	np	np	np	np	nn	nn	np	nn	nn	nn	np	np	nn	nn	np	np	nn	nn	nn	np	nn	nn	np	np	np	np	nn	nn
AX-174210809	243.611	3	<nnxnp>	np	nn	np	np	np	np	np	np	nn	nn	np	np	nn	nn	np	nn	np	nn	np	np	np	np	nn	nn	np	nn	nn	nn	np	np	nn	nn	np	np	nn	nn	nn	np	nn	nn	np	np	np	np	nn	nn
AX-115730088	244.816	3	<lmxll>	lm	ll	ll	lm	lm	lm	lm	lm	lm	lm	lm	lm	ll	lm	lm	lm	ll	ll	lm	lm	lm	lm	lm	lm	ll	lm	ll	lm	ll	lm	ll	lm	ll	lm	ll	ll	ll	lm	ll	ll	lm	lm	lm	ll	lm	ll
AX-115697943	244.816	3	<nnxnp>	np	nn	np	np	np	np	np	np	nn	nn	np	np	nn	nn	np	nn	np	nn	nn	np	np	np	nn	nn	np	nn	nn	nn	np	np	nn	nn	np	np	nn	nn	nn	np	nn	nn	np	np	np	np	nn	nn
AX-115728372	244.816	3	<nnxnp>	nn	np	nn	nn	nn	nn	nn	nn	np	np	nn	nn	np	np	nn	np	nn	np	np	nn	nn	nn	np	np	nn	np	np	np	nn	nn	np	np	nn	nn	np	np	np	nn	np	np	nn	nn	nn	nn	np	np
AX-174163430	246.021	3	<lmxll>	lm	ll	ll	lm	lm	lm	lm	lm	lm	lm	lm	lm	ll	lm	lm	lm	ll	ll	lm	lm	lm	lm	lm	lm	ll	lm	ll	lm	lm	lm	ll	lm	ll	lm	ll	ll	ll	lm	ll	ll	lm	lm	lm	ll	lm	ll
AX-115720145	246.021	3	<nnxnp>	np	nn	np	np	np	np	np	np	nn	nn	np	np	nn	nn	np	nn	np	nn	nn	np	np	np	nn	nn	np	nn	nn	nn	np	np	nn	nn	np	np	nn	nn	nn	np	nn	nn	np	np	np	np	nn	np
AX-174137100	246.021	3	<nnxnp>	nn	np	nn	nn	nn	nn	nn	nn	np	np	nn	nn	np	np	nn	np	nn	np	np	nn	nn	nn	np	np	nn	np	np	np	nn	nn	np	np	nn	nn	np	np	np	nn	np	np	nn	nn	nn	nn	np	nn
AX-174153326	247.226	3	<nnxnp>	np	nn	np	np	np	np	np	np	nn	nn	np	np	nn	nn	np	nn	np	nn	nn	np	np	np	nn	nn	np	nn	nn	nn	np	np	nn	nn	nn	np	nn	nn	nn	np	nn	nn	np	np	np	np	nn	np
AX-174176158	247.226	3	<nnxnp>	nn	np	nn	nn	nn	nn	nn	nn	np	np	nn	nn	np	np	nn	np	nn	np	np	nn	nn	nn	np	np	nn	np	np	np	nn	nn	np	np	np	nn	np	np	np	nn	np	np	nn	nn	nn	nn	np	nn
AX-174125415	0	4	<hkxhk>	hk	kk	hh	hk	hk	kk	kk	hh	hk	hk	kk	hk	hh	kk	hk	hk	hh	kk	hk	hk	hk	hk	hk	hk	hk	kk	hh	hk	hh	hk	hh	hk	hh	hh	hk	hh	hh	kk	hk	hh	hk	kk	hk	kk	hk	hk
AX-174190479	0	4	<hkxhk>	kk	hk	hk	kk	kk	hk	hk	hk	kk	kk	hk	kk	hk	hk	kk	hh	hk	hk	hh	kk	hh	kk	kk	kk	kk	hk	hk	hh	hk	hh	hk	kk	hk	hk	hh	hk	hk	hk	hh	hk	kk	hk	kk	hk	hh	hh
AX-174171968	1.212	4	<lmxll>	lm	ll	ll	lm	lm	lm	lm	ll	lm	lm	lm	lm	ll	lm	lm	ll	ll	lm	ll	lm	ll	lm	lm	lm	lm	lm	ll	ll	ll	ll	ll	lm	ll	ll	ll	ll	ll	lm	ll	ll	lm	lm	lm	lm	ll	ll
AX-174200730	2.425	4	<hkxhk>	hk	hk	hh	hk	hk	kk	kk	hh	hk	hk	kk	hk	hh	kk	hk	hk	hh	kk	hk	hk	hk	hk	hk	hk	hk	kk	hh	hk	hh	hk	hh	kk	hh	hh	hk	hh	hh	kk	hk	hh	hk	kk	hk	kk	hk	hk
AX-115712462	2.425	4	<lmxll>	lm	ll	ll	lm	lm	lm	lm	ll	lm	lm	lm	lm	ll	lm	lm	ll	ll	lm	ll	lm	ll	lm	lm	lm	lm	lm	ll	ll	ll	ll	ll	lm	ll	ll	ll	ll	ll	lm	ll	ll	lm	lm	lm	lm	ll	ll
AX-115707584	2.425	4	<lmxll>	lm	ll	ll	lm	lm	lm	lm	ll	lm	lm	lm	lm	ll	lm	lm	ll	ll	lm	ll	lm	ll	lm	lm	lm	lm	lm	ll	ll	ll	ll	ll	lm	ll	ll	ll	ll	ll	lm	ll	ll	lm	lm	lm	lm	ll	ll
AX-174200201	2.425	4	<lmxll>	lm	ll	ll	lm	lm	lm	lm	ll	lm	lm	lm	lm	ll	lm	lm	ll	ll	lm	ll	lm	ll	lm	lm	lm	lm	lm	ll	ll	ll	ll	ll	lm	ll	ll	ll	ll	ll	lm	ll	ll	lm	lm	lm	lm	ll	ll
AX-174134478	2.425	4	<nnxnp>	np	nn	np	np	np	nn	nn	np	np	np	nn	np	np	nn	np	nn	np	nn	nn	np	nn	np	np	np	np	nn	np	nn	np	nn	np	nn	np	np	nn	np	np	nn	nn	np	np	nn	np	nn	nn	nn
AX-174188074	2.425	4	<nnxnp>	np	nn	np	np	np	nn	nn	np	np	np	nn	np	np	nn	np	nn	np	nn	nn	np	nn	np	np	np	np	nn	np	nn	np	nn	np	nn	np	np	nn	np	np	nn	nn	np	np	nn	np	nn	nn	nn
AX-174188555	2.425	4	<nnxnp>	np	nn	np	np	np	nn	nn	np	np	np	nn	np	np	nn	np	nn	np	nn	nn	np	nn	np	np	np	np	nn	np	nn	np	nn	np	nn	np	np	nn	np	np	nn	nn	np	np	nn	np	nn	nn	nn
AX-174192952	2.425	4	<nnxnp>	np	nn	np	np	np	nn	nn	np	np	np	nn	np	np	nn	np	nn	np	nn	nn	np	nn	np	np	np	np	nn	np	nn	np	nn	np	nn	np	np	nn	np	np	nn	nn	np	np	nn	np	nn	nn	nn
AX-115693376	2.425	4	<nnxnp>	nn	np	nn	nn	nn	np	np	nn	nn	nn	np	nn	nn	np	nn	np	nn	np	np	nn	np	nn	nn	nn	nn	np	nn	np	nn	np	nn	np	nn	nn	np	nn	nn	np	np	nn	nn	np	nn	np	np	np
AX-174201650	2.425	4	<nnxnp>	np	nn	np	np	np	nn	nn	np	np	np	nn	np	np	nn	np	nn	np	nn	nn	np	nn	np	np	np	np	nn	np	nn	np	nn	np	nn	np	np	nn	np	np	nn	nn	np	np	nn	np	nn	nn	nn
AX-174178213	5.612	4	<lmxll>	ll	lm	lm	ll	lm	ll	ll	lm	ll	ll	ll	ll	lm	ll	ll	lm	lm	ll	ll	ll	lm	ll	ll	ll	ll	ll	lm	lm	lm	lm	lm	ll	lm	lm	lm	lm	lm	ll	lm	lm	ll	ll	ll	ll	lm	lm
AX-174187757	5.612	4	<lmxll>	ll	lm	lm	ll	lm	ll	ll	lm	ll	ll	ll	ll	lm	ll	ll	lm	lm	ll	ll	ll	lm	ll	ll	ll	ll	ll	lm	lm	lm	lm	lm	ll	lm	lm	lm	lm	lm	ll	lm	lm	ll	ll	ll	ll	lm	lm
AX-174202295	6.477	4	<nnxnp>	np	nn	np	np	np	nn	nn	np	np	np	nn	np	np	nn	np	nn	np	nn	nn	np	nn	np	np	nn	np	nn	np	nn	np	nn	nn	nn	np	np	nn	np	np	nn	nn	np	np	nn	np	nn	nn	nn
AX-174210170	6.477	4	<nnxnp>	np	nn	np	np	np	nn	nn	np	np	np	nn	np	np	nn	np	nn	np	nn	nn	np	nn	np	np	nn	np	nn	np	nn	np	nn	nn	nn	np	np	nn	np	np	nn	nn	np	np	nn	np	nn	nn	nn
AX-174212155	6.477	4	<nnxnp>	np	nn	np	np	np	nn	nn	np	np	np	nn	np	np	nn	np	nn	np	nn	nn	np	nn	np	np	nn	np	nn	np	nn	np	nn	nn	nn	np	np	nn	np	np	nn	nn	np	np	nn	np	nn	nn	nn
AX-174114344	9.478	4	<nnxnp>	np	nn	np	np	np	nn	nn	np	np	np	nn	np	np	nn	np	nn	np	nn	nn	np	nn	np	np	nn	nn	nn	np	nn	np	nn	nn	nn	np	np	np	np	np	nn	nn	np	np	nn	np	nn	nn	nn
AX-174115744	10.454	4	<hkxhk>	hk	hk	hk	hk	kk	hh	hh	kk	hk	hk	hh	hk	kk	hh	hk	hk	kk	hh	hh	hk	hk	hk	hk	hh	hh	hh	kk	hk	kk	hk	hk	hh	kk	kk	kk	kk	kk	hk	hk	kk	hk	hh	hk	hh	hk	hk
AX-174173948	10.454	4	<hkxhk>	hk	hk	hk	hk	kk	hh	hh	kk	hk	hk	hh	hk	kk	hh	hk	hk	kk	hh	hh	hk	hk	hk	hk	hh	hh	hh	kk	hk	kk	hk	hk	hh	kk	kk	kk	kk	kk	hk	hk	kk	hk	hh	hk	hh	hk	hk
AX-174163652	10.454	4	<lmxll>	lm	ll	ll	lm	ll	lm	lm	ll	lm	lm	lm	lm	ll	lm	lm	ll	ll	lm	lm	lm	ll	lm	lm	lm	lm	lm	ll	ll	ll	ll	ll	lm	ll	ll	ll	ll	ll	ll	ll	ll	lm	lm	lm	lm	ll	ll
AX-174184293	10.454	4	<lmxll>	ll	lm	lm	ll	lm	ll	ll	lm	ll	ll	ll	ll	lm	ll	ll	lm	lm	ll	ll	ll	lm	ll	ll	ll	ll	ll	lm	lm	lm	lm	lm	ll	lm	lm	lm	lm	lm	lm	lm	lm	ll	ll	ll	ll	lm	lm
AX-174162837	10.454	4	<nnxnp>	np	nn	nn	np	np	nn	nn	np	np	np	nn	np	np	nn	np	nn	np	nn	nn	np	nn	np	np	nn	nn	nn	np	nn	np	nn	nn	nn	np	np	np	np	np	nn	nn	np	np	nn	np	nn	nn	nn
AX-174168129	10.454	4	<nnxnp>	np	nn	nn	np	np	nn	nn	np	np	np	nn	np	np	nn	np	nn	np	nn	nn	np	nn	np	np	nn	nn	nn	np	nn	np	nn	nn	nn	np	np	np	np	np	nn	nn	np	np	nn	np	nn	nn	nn
AX-174181790	10.454	4	<nnxnp>	np	nn	nn	np	np	nn	nn	np	np	np	nn	np	np	nn	np	nn	np	nn	nn	np	nn	np	np	nn	nn	nn	np	nn	np	nn	nn	nn	np	np	np	np	np	nn	nn	np	np	nn	np	nn	nn	nn
AX-174190240	10.454	4	<nnxnp>	nn	np	np	nn	nn	np	np	nn	nn	nn	np	nn	nn	np	nn	np	nn	np	np	nn	np	nn	nn	np	np	np	nn	np	nn	np	np	np	nn	nn	nn	nn	nn	np	np	nn	nn	np	nn	np	np	np
AX-115671764	10.454	4	<nnxnp>	np	nn	nn	np	np	nn	nn	np	np	np	nn	np	np	nn	np	nn	np	nn	nn	np	nn	np	np	nn	nn	nn	np	nn	np	nn	nn	nn	np	np	np	np	np	nn	nn	np	np	nn	np	nn	nn	nn
AX-174182532	10.454	4	<nnxnp>	np	nn	nn	np	np	nn	nn	np	np	np	nn	np	np	nn	np	nn	np	nn	nn	np	nn	np	np	nn	nn	nn	np	nn	np	nn	nn	nn	np	np	np	np	np	nn	nn	np	np	nn	np	nn	nn	nn
AX-174213993	10.454	4	<nnxnp>	np	nn	nn	np	np	nn	nn	np	np	np	nn	np	np	nn	np	nn	np	nn	nn	np	nn	np	np	nn	nn	nn	np	nn	np	nn	nn	nn	np	np	np	np	np	nn	nn	np	np	nn	np	nn	nn	nn
AX-174173039	12.308	4	<nnxnp>	np	nn	nn	np	np	nn	nn	np	np	np	nn	np	np	nn	np	nn	np	nn	nn	np	nn	np	np	nn	nn	nn	np	nn	np	nn	nn	nn	np	np	np	np	np	nn	nn	np	np	nn	np	nn	nn	nn
AX-174143423	14.161	4	<hkxhk>	kk	hh	hh	kk	hk	hk	hk	hk	kk	kk	hk	kk	hk	hk	kk	hh	hk	hk	hk	kk	hh	kk	kk	hk	hk	hk	hk	hk	hk	hh	hh	hk	hk	hk	hk	hk	hk	hh	hh	hk	kk	hk	kk	hk	hk	hh
AX-174198149	14.161	4	<lmxll>	lm	ll	ll	lm	ll	lm	lm	ll	lm	lm	lm	lm	ll	lm	lm	ll	ll	lm	lm	lm	ll	lm	lm	lm	lm	lm	ll	lm	ll	ll	ll	lm	ll	ll	ll	ll	ll	ll	ll	ll	lm	lm	lm	lm	lm	ll
AX-174188658	14.161	4	<nnxnp>	np	nn	nn	np	np	nn	nn	np	np	np	nn	np	np	nn	np	nn	np	nn	nn	np	nn	np	np	nn	nn	nn	np	nn	np	nn	nn	nn	np	np	np	np	np	nn	nn	np	np	nn	np	nn	nn	nn
AX-174119778	16.616	4	<hkxhk>	hk	hk	hk	hh	kk	hh	hh	kk	hk	hk	hh	hk	kk	hh	hk	hk	kk	hh	hh	hk	hk	hk	hk	hh	hh	hh	kk	hh	kk	hk	hk	hh	kk	kk	kk	kk	kk	hk	hk	kk	hk	hh	kk	hh	hh	hk
AX-174125765	16.616	4	<lmxll>	lm	ll	ll	lm	ll	lm	lm	ll	lm	lm	lm	lm	ll	lm	lm	ll	ll	lm	lm	lm	ll	lm	lm	lm	lm	lm	ll	lm	ll	ll	ll	lm	ll	ll	ll	ll	ll	ll	ll	ll	lm	lm	ll	lm	lm	ll
AX-174183104	16.616	4	<lmxll>	lm	ll	ll	lm	ll	lm	lm	ll	lm	lm	lm	lm	ll	lm	lm	ll	ll	lm	lm	lm	ll	lm	lm	lm	lm	lm	ll	lm	ll	ll	ll	lm	ll	ll	ll	ll	ll	ll	ll	ll	lm	lm	ll	lm	lm	ll
AX-174196250	16.616	4	<lmxll>	lm	ll	ll	lm	ll	lm	lm	ll	lm	lm	lm	lm	ll	lm	lm	ll	ll	lm	lm	lm	ll	lm	lm	lm	lm	lm	ll	lm	ll	ll	ll	lm	ll	ll	ll	ll	ll	ll	ll	ll	lm	lm	ll	lm	lm	ll
AX-174193030	16.616	4	<nnxnp>	nn	np	np	np	nn	np	np	nn	nn	nn	np	nn	nn	np	nn	np	nn	np	np	nn	np	nn	nn	np	np	np	nn	np	nn	np	np	np	nn	nn	nn	nn	nn	np	np	nn	nn	np	nn	np	np	np
AX-174120376	16.616	4	<nnxnp>	np	nn	nn	nn	np	nn	nn	np	np	np	nn	np	np	nn	np	nn	np	nn	nn	np	nn	np	np	nn	nn	nn	np	nn	np	nn	nn	nn	np	np	np	np	np	nn	nn	np	np	nn	np	nn	nn	nn
AX-174151742	16.616	4	<nnxnp>	np	nn	nn	nn	np	nn	nn	np	np	np	nn	np	np	nn	np	nn	np	nn	nn	np	nn	np	np	nn	nn	nn	np	nn	np	nn	nn	nn	np	np	np	np	np	nn	nn	np	np	nn	np	nn	nn	nn
AX-174209575	16.616	4	<nnxnp>	nn	np	np	np	nn	np	np	nn	nn	nn	np	nn	nn	np	nn	np	nn	np	np	nn	np	nn	nn	np	np	np	nn	np	nn	np	np	np	nn	nn	nn	nn	nn	np	np	nn	nn	np	nn	np	np	np
AX-174127060	18.236	4	<nnxnp>	np	np	np	np	nn	np	np	nn	nn	nn	np	nn	nn	np	nn	np	nn	np	np	nn	np	nn	nn	np	np	np	nn	np	nn	np	np	np	nn	nn	nn	nn	nn	np	np	nn	nn	np	nn	np	np	np
AX-174154408	18.236	4	<nnxnp>	nn	nn	nn	nn	np	nn	nn	np	np	np	nn	np	np	nn	np	nn	np	nn	nn	np	nn	np	np	nn	nn	nn	np	nn	np	nn	nn	nn	np	np	np	np	np	nn	nn	np	np	nn	np	nn	nn	nn
AX-174175358	18.236	4	<nnxnp>	--	nn	nn	nn	np	nn	nn	np	np	np	nn	np	np	nn	np	nn	np	nn	nn	np	nn	np	np	nn	nn	nn	np	nn	np	nn	nn	nn	np	np	np	np	np	nn	nn	np	np	nn	np	nn	nn	nn
AX-174136152	21.558	4	<hkxhk>	kk	hk	kk	kk	hh	kk	hk	hh	hk	hk	kk	hk	hh	kk	hk	hk	hh	kk	kk	hk	hk	hk	hk	kk	kk	kk	hh	kk	hh	hk	hk	kk	hk	hh	hh	hh	hh	hk	hk	hh	hk	kk	hh	kk	kk	hk
AX-174131030	21.558	4	<lmxll>	ll	lm	ll	ll	lm	ll	ll	lm	ll	ll	ll	ll	lm	ll	ll	lm	lm	ll	ll	ll	lm	ll	ll	ll	ll	ll	lm	ll	lm	lm	lm	ll	lm	lm	lm	lm	lm	lm	lm	lm	ll	ll	lm	ll	ll	lm
AX-174201606	21.558	4	<lmxll>	ll	lm	ll	ll	lm	ll	ll	lm	ll	ll	ll	ll	lm	ll	ll	lm	lm	ll	ll	ll	lm	ll	ll	ll	ll	ll	lm	ll	lm	lm	lm	ll	lm	lm	lm	lm	lm	lm	lm	lm	ll	ll	lm	ll	ll	lm
AX-174141454	21.558	4	<nnxnp>	np	np	np	np	nn	np	nn	nn	nn	nn	np	nn	nn	np	nn	np	nn	np	np	nn	np	nn	nn	np	np	np	nn	np	nn	np	np	np	np	nn	nn	nn	nn	np	np	nn	nn	np	nn	np	np	np
AX-174114281	21.558	4	<nnxnp>	np	np	np	np	nn	np	nn	nn	nn	nn	np	nn	nn	np	nn	np	nn	np	np	nn	np	nn	nn	np	np	np	nn	np	nn	np	np	np	np	nn	nn	nn	nn	np	np	nn	nn	np	nn	np	np	np
AX-115687640	25.508	4	<lmxll>	ll	lm	ll	ll	lm	ll	ll	lm	ll	ll	ll	ll	lm	ll	ll	lm	lm	ll	ll	ll	lm	ll	ll	ll	ll	ll	lm	ll	lm	ll	lm	ll	lm	lm	ll	lm	lm	lm	lm	lm	ll	ll	lm	ll	ll	lm
AX-174191353	27.433	4	<lmxll>	lm	lm	ll	ll	lm	ll	ll	ll	ll	ll	ll	ll	lm	ll	ll	lm	lm	ll	ll	ll	lm	ll	ll	ll	ll	ll	lm	ll	lm	ll	lm	ll	lm	lm	ll	lm	lm	lm	lm	lm	ll	ll	lm	ll	ll	lm
AX-174143197	28.384	4	<hkxhk>	hk	hk	hh	hh	kk	hh	hk	hk	hk	hh	hh	hk	kk	hh	hk	hk	kk	hh	hh	hk	hk	hk	hk	hh	hh	hh	kk	hh	kk	hh	hk	hh	hk	kk	hk	kk	kk	hk	hk	kk	hk	hk	kk	hh	hh	hk
AX-174186015	28.384	4	<nnxnp>	nn	nn	nn	nn	np	nn	np	np	np	nn	nn	np	np	nn	np	nn	np	nn	nn	np	nn	np	np	nn	nn	nn	np	nn	np	nn	nn	nn	nn	np	np	np	np	nn	nn	np	np	nn	np	nn	nn	nn
AX-174213396	28.384	4	<nnxnp>	np	np	np	np	nn	np	nn	nn	nn	np	np	nn	nn	np	nn	np	nn	np	np	nn	np	nn	nn	np	np	np	nn	np	nn	np	np	np	np	nn	nn	nn	nn	np	np	nn	nn	np	nn	np	np	np
AX-174189914	30.421	4	<lmxll>	lm	lm	ll	ll	lm	ll	ll	ll	ll	ll	ll	ll	lm	ll	ll	lm	lm	ll	ll	ll	lm	ll	ll	ll	ll	lm	lm	ll	lm	ll	lm	ll	lm	lm	ll	lm	ll	lm	lm	lm	ll	lm	lm	ll	ll	lm
AX-174140607	31.426	4	<hkxhk>	hh	hh	hk	hk	hk	hk	kk	kk	kk	hk	hk	kk	hk	hk	kk	hh	hk	hk	hk	kk	hh	kk	kk	hk	hk	hh	hk	hk	hk	hk	hh	hk	hh	hk	kk	hk	kk	hh	hh	kk	kk	hh	hk	hk	hk	hh
AX-174144204	31.727	4	<nnxnp>	np	np	np	np	nn	np	nn	nn	nn	np	np	nn	nn	np	nn	np	nn	np	np	nn	np	nn	nn	np	np	np	nn	np	nn	np	np	np	np	nn	nn	nn	nn	np	np	nn	nn	np	nn	np	np	np
AX-174186953	32.029	4	<hkxhk>	hk	hk	hh	hh	kk	hh	hk	hk	hk	hh	hh	hk	kk	hh	hk	hk	kk	hh	hh	hk	hk	hk	hk	hh	hh	hk	kk	hh	kk	hh	hk	hh	hk	kk	hk	kk	hk	hk	hk	hk	hk	hk	kk	hh	hh	hk
AX-174212480	32.029	4	<nnxnp>	np	np	np	np	nn	np	nn	nn	nn	np	np	nn	nn	np	nn	np	nn	np	np	nn	np	nn	nn	np	np	np	nn	np	nn	np	np	np	np	nn	nn	nn	nn	np	np	nn	nn	np	nn	np	np	np
AX-174193313	33.248	4	<hkxhk>	hh	hh	hk	hk	hk	hk	kk	kk	kk	hk	kk	kk	hk	hk	kk	hh	hk	hk	hk	kk	hh	kk	kk	hk	hk	hh	hk	hk	hk	hk	hh	hk	hh	hk	kk	hk	kk	hh	hh	kk	kk	hh	hk	hk	hk	hh
AX-174155688	33.248	4	<nnxnp>	nn	nn	nn	nn	np	nn	np	np	np	nn	np	np	np	nn	np	nn	np	nn	nn	np	nn	np	np	nn	nn	nn	np	nn	np	nn	nn	nn	nn	np	np	np	np	nn	nn	np	np	nn	np	nn	nn	nn
AX-174197522	33.248	4	<nnxnp>	nn	nn	nn	nn	np	nn	np	np	np	nn	np	np	np	nn	np	nn	np	nn	nn	np	nn	np	np	nn	nn	nn	np	nn	np	nn	nn	nn	nn	np	np	np	np	nn	nn	np	np	nn	np	nn	nn	nn
AX-174210521	34.091	4	<lmxll>	ll	ll	lm	lm	ll	lm	lm	lm	lm	lm	lm	lm	ll	lm	lm	ll	ll	lm	lm	lm	ll	lm	lm	lm	lm	ll	ll	lm	ll	lm	ll	lm	ll	ll	lm	ll	lm	ll	ll	lm	lm	ll	ll	lm	lm	ll
AX-174155598	34.934	4	<lmxll>	ll	ll	lm	lm	ll	lm	lm	lm	lm	lm	lm	lm	ll	lm	lm	ll	ll	lm	lm	lm	ll	lm	lm	lm	lm	ll	ll	lm	ll	lm	ll	lm	ll	ll	lm	ll	lm	ll	ll	lm	lm	ll	ll	lm	lm	ll
AX-174215206	34.934	4	<lmxll>	ll	ll	lm	lm	ll	lm	lm	lm	lm	lm	lm	lm	ll	lm	lm	ll	ll	lm	lm	lm	ll	lm	lm	lm	lm	ll	ll	lm	ll	lm	ll	lm	ll	ll	lm	ll	lm	ll	ll	lm	lm	ll	ll	lm	lm	ll
AX-115715440	37.526	4	<hkxhk>	hk	hk	kk	kk	hh	kk	hk	kk	hk	kk	hk	hk	hh	kk	hh	hk	hh	kk	hk	hk	hk	hk	hk	kk	kk	hk	hh	kk	hh	kk	hk	kk	hk	hh	hk	hh	hk	hk	hk	hk	hk	hk	hh	kk	kk	hk
AX-175074485	40.598	4	<hkxhk>	hk	hk	kk	kk	hh	hk	hk	kk	hk	kk	hk	hk	hh	kk	hh	hk	hk	kk	hk	hk	hk	hk	hk	kk	kk	hk	hk	kk	hh	kk	hk	kk	hk	hh	hk	hh	hk	hk	hk	hk	hk	hk	hh	kk	kk	hk
AX-174160387	40.598	4	<nnxnp>	nn	nn	nn	nn	np	nn	np	nn	np	nn	np	np	np	nn	np	nn	np	nn	np	np	nn	np	np	nn	nn	nn	nn	nn	np	nn	nn	nn	nn	np	np	np	np	nn	nn	np	np	nn	np	nn	nn	nn
AX-174180941	40.598	4	<nnxnp>	np	np	np	np	nn	np	nn	np	nn	np	nn	nn	nn	np	nn	np	nn	np	nn	nn	np	nn	nn	np	np	np	np	np	nn	np	np	np	np	nn	nn	nn	nn	np	np	nn	nn	np	nn	np	np	np
AX-174212013	41.604	4	<nnxnp>	np	np	np	np	nn	np	nn	np	nn	np	nn	nn	nn	np	nn	np	nn	np	nn	nn	np	nn	nn	np	np	np	np	np	nn	np	np	np	np	nn	nn	nn	nn	np	np	nn	nn	np	nn	np	np	np
AX-115675443	43.64	4	<hkxhk>	kk	kk	hk	hk	hk	kk	hh	hk	hh	hk	hh	hh	hk	hk	hk	hk	hh	hk	hh	hh	kk	hh	hh	hk	hk	kk	kk	hk	hk	hk	kk	hk	kk	hk	hh	hk	hh	kk	hk	hh	hh	kk	hk	hk	hk	kk
AX-115725101	43.64	4	<hkxhk>	hh	hh	hk	hk	hk	hh	kk	hk	kk	hk	kk	kk	hk	hk	hk	hk	kk	hk	kk	kk	hh	kk	kk	hk	hk	hh	hh	hk	hk	hk	hh	hk	hh	hk	kk	hk	kk	hh	hk	kk	kk	hh	hk	hk	hk	hh
AX-174111410	43.64	4	<hkxhk>	hh	hh	hk	hk	hk	hh	kk	hk	kk	hk	kk	kk	hk	hk	hk	hk	kk	hk	kk	kk	hh	kk	kk	hk	hk	hh	hh	hk	hk	hk	hh	hk	hh	hk	kk	hk	kk	hh	hk	kk	kk	hh	hk	hk	hk	hh
AX-115733679	43.64	4	<lmxll>	ll	ll	lm	lm	ll	ll	lm	lm	lm	lm	lm	lm	ll	lm	ll	ll	lm	lm	lm	lm	ll	lm	lm	lm	lm	ll	ll	lm	ll	lm	ll	lm	ll	ll	lm	ll	lm	ll	lm	lm	lm	ll	ll	lm	lm	ll
AX-174160558	43.64	4	<nnxnp>	np	np	np	np	nn	np	nn	np	nn	np	nn	nn	nn	np	nn	nn	nn	np	nn	nn	np	nn	nn	np	np	np	np	np	nn	np	np	np	np	nn	nn	nn	nn	np	np	nn	nn	np	nn	np	np	np
AX-174168710	43.64	4	<nnxnp>	nn	nn	nn	nn	np	nn	np	nn	np	nn	np	np	np	nn	np	np	np	nn	np	np	nn	np	np	nn	nn	nn	nn	nn	np	nn	nn	nn	nn	np	np	np	np	nn	nn	np	np	nn	np	nn	nn	nn
AX-174186984	43.64	4	<nnxnp>	nn	nn	nn	nn	np	nn	np	nn	np	nn	np	np	np	nn	np	np	np	nn	np	np	nn	np	np	nn	nn	nn	nn	nn	np	nn	nn	nn	nn	np	np	np	np	nn	nn	np	np	nn	np	nn	nn	nn
AX-115732379	43.64	4	<nnxnp>	np	np	np	np	nn	np	nn	np	nn	np	nn	nn	nn	np	nn	nn	nn	np	nn	nn	np	nn	nn	np	np	np	np	np	nn	np	np	np	np	nn	nn	nn	nn	np	np	nn	nn	np	nn	np	np	np
AX-174111571	43.64	4	<nnxnp>	nn	nn	nn	nn	np	nn	np	nn	np	nn	np	np	np	nn	np	np	np	nn	np	np	nn	np	np	nn	nn	nn	nn	nn	np	nn	nn	nn	nn	np	np	np	np	nn	nn	np	np	nn	np	nn	nn	nn
AX-174121178	43.64	4	<nnxnp>	np	np	np	np	nn	np	nn	np	nn	np	nn	nn	nn	np	nn	nn	nn	np	nn	nn	np	nn	nn	np	np	np	np	np	nn	np	np	np	np	nn	nn	nn	nn	np	np	nn	nn	np	nn	np	np	np
AX-174130192	43.64	4	<nnxnp>	nn	nn	nn	nn	np	nn	np	nn	np	nn	np	np	np	nn	np	np	np	nn	np	np	nn	np	np	nn	nn	nn	nn	nn	np	nn	nn	nn	nn	np	np	np	np	nn	nn	np	np	nn	np	nn	nn	nn
AX-174163408	43.64	4	<nnxnp>	nn	nn	nn	nn	np	nn	np	nn	np	nn	np	np	np	nn	np	np	np	nn	np	np	nn	np	np	nn	nn	nn	nn	nn	np	nn	nn	nn	nn	np	np	np	np	nn	nn	np	np	nn	np	nn	nn	nn
AX-174152375	44.442	4	<nnxnp>	np	np	np	np	nn	np	nn	np	nn	np	nn	nn	nn	np	nn	nn	nn	np	nn	nn	np	nn	nn	np	np	np	np	np	nn	np	np	np	np	nn	nn	nn	nn	np	np	nn	nn	np	nn	np	np	np
AX-174184191	44.442	4	<nnxnp>	np	np	np	np	nn	np	nn	np	nn	np	nn	nn	nn	np	nn	nn	nn	np	nn	nn	np	nn	nn	np	np	np	np	np	nn	np	np	np	np	nn	nn	nn	nn	np	np	nn	nn	np	nn	np	np	np
AX-174113320	46.065	4	<hkxhk>	hk	hk	kk	kk	hh	hk	hk	kk	hk	kk	hk	hk	hh	kk	hh	hh	kk	kk	hk	hk	hk	hk	hk	kk	kk	hk	hk	kk	hh	kk	hk	kk	hk	hh	hk	hh	hk	hk	kk	hk	hk	hh	hh	kk	kk	hk
AX-174170751	46.065	4	<hkxhk>	hk	hk	kk	kk	hh	hk	hk	kk	hk	kk	hk	hk	hh	kk	hh	hh	kk	kk	hk	hk	hk	hk	hk	kk	kk	hk	hk	kk	hh	kk	hk	kk	hk	hh	hk	hh	hk	hk	kk	hk	hk	hh	hh	kk	kk	hk
AX-115715210	47.887	4	<hkxhk>	hh	hh	hk	hk	hk	hh	kk	hk	kk	hk	kk	kk	hk	hk	hk	hk	hk	hk	kk	kk	hh	kk	hk	hk	hk	hh	hh	hk	hk	hk	hh	hk	hh	hk	kk	kk	kk	hh	hk	kk	kk	hk	hk	hk	hk	hh
AX-174139311	47.887	4	<hkxhk>	hk	hk	hh	hh	kk	hk	hk	hh	hk	hh	hk	hk	kk	hh	kk	kk	hh	hh	hk	hk	hk	hk	hh	hh	hh	hk	hk	hh	kk	hh	hk	hh	hk	kk	hk	hk	hk	hk	hh	hk	hk	kk	kk	hh	hh	hk
AX-174199868	47.887	4	<nnxnp>	nn	nn	nn	nn	np	nn	np	nn	np	nn	np	np	np	nn	np	np	nn	nn	np	np	nn	np	nn	nn	nn	nn	nn	nn	np	nn	nn	nn	nn	np	np	np	np	nn	nn	np	np	np	np	nn	nn	nn
AX-174135481	48.188	4	<lmxll>	ll	ll	lm	lm	ll	ll	lm	lm	lm	lm	lm	lm	ll	lm	ll	ll	lm	lm	lm	lm	ll	lm	lm	lm	lm	ll	ll	lm	ll	lm	ll	lm	ll	ll	lm	lm	lm	ll	lm	lm	lm	ll	ll	lm	lm	ll
AX-174131045	48.489	4	<hkxhk>	hk	hk	kk	kk	hh	hk	hk	kk	hk	kk	hk	hk	hh	kk	hh	hh	kk	kk	hk	hk	hk	hk	kk	kk	kk	hk	hk	kk	hh	kk	hk	kk	hk	hh	hk	hk	hk	hk	kk	hk	hk	hh	hh	hk	kk	hk
AX-174186486	48.489	4	<hkxhk>	kk	kk	hk	hk	hk	kk	hh	hk	hh	hk	hh	hh	hk	hk	hk	hk	hk	hk	hh	hh	kk	hh	hk	hk	hk	kk	kk	hk	hk	hk	kk	hk	kk	hk	hh	hh	hh	kk	hk	hh	hh	hk	hk	hh	hk	kk
AX-174209271	48.489	4	<hkxhk>	hk	hk	kk	kk	hh	hk	hk	kk	hk	kk	hk	hk	hh	kk	hh	hh	kk	kk	hk	hk	hk	hk	kk	kk	kk	hk	hk	kk	hh	kk	hk	kk	hk	hh	hk	hk	hk	hk	kk	hk	hk	hh	hh	hk	kk	hk
AX-174184982	48.489	4	<lmxll>	ll	ll	lm	lm	ll	ll	lm	lm	lm	lm	lm	lm	ll	lm	ll	ll	lm	lm	lm	lm	ll	lm	lm	lm	lm	ll	ll	lm	ll	lm	ll	lm	ll	ll	lm	lm	lm	ll	lm	lm	lm	ll	ll	lm	lm	ll
AX-174115696	48.489	4	<nnxnp>	np	np	np	np	nn	np	nn	np	nn	np	nn	nn	nn	np	nn	nn	np	np	nn	nn	np	nn	np	np	np	np	np	np	nn	np	np	np	np	nn	nn	nn	nn	np	np	nn	nn	nn	nn	nn	np	np
AX-115710090	51.236	4	<nnxnp>	nn	nn	nn	nn	np	nn	np	nn	np	nn	np	np	np	nn	np	np	nn	nn	np	np	nn	np	nn	nn	nn	nn	nn	nn	np	nn	nn	np	nn	np	np	np	np	nn	nn	np	np	np	np	np	nn	nn
AX-115713383	53.269	4	<nnxnp>	np	np	np	np	nn	np	nn	np	np	np	nn	nn	nn	np	nn	nn	np	np	nn	np	np	nn	np	np	np	np	np	np	nn	np	np	nn	np	nn	nn	nn	nn	np	np	nn	nn	nn	nn	nn	np	np
AX-174134663	54.608	4	<nnxnp>	np	nn	np	np	nn	np	nn	np	np	np	nn	nn	nn	np	nn	nn	np	np	nn	np	np	nn	np	np	np	np	np	np	nn	nn	np	nn	np	nn	nn	nn	nn	np	np	nn	nn	nn	nn	nn	np	np
AX-174150371	54.608	4	<nnxnp>	nn	np	nn	nn	np	nn	np	nn	nn	nn	np	np	np	nn	np	np	nn	nn	np	nn	nn	np	nn	nn	nn	nn	nn	nn	np	np	nn	np	nn	np	np	np	np	nn	nn	np	np	np	np	np	nn	nn
AX-174117645	54.608	4	<nnxnp>	np	nn	np	np	nn	np	nn	np	np	np	nn	nn	nn	np	nn	nn	np	np	nn	np	np	nn	np	np	np	np	np	np	nn	nn	np	nn	np	nn	nn	nn	nn	np	np	nn	nn	nn	nn	nn	np	np
AX-174121503	55.269	4	<hkxhk>	hh	hk	hk	hk	hk	hh	kk	hk	hk	hk	hk	kk	hk	kk	hk	hk	hk	hk	kk	hk	hh	kk	hk	hk	hk	hh	hh	hk	hk	kk	hh	kk	hh	hk	kk	kk	kk	hh	hk	kk	kk	hk	hk	kk	hk	hh
AX-174114357	55.269	4	<lmxll>	ll	ll	lm	lm	ll	ll	lm	lm	lm	lm	ll	lm	ll	lm	ll	ll	lm	lm	lm	lm	ll	lm	lm	lm	lm	ll	ll	lm	ll	lm	ll	lm	ll	ll	lm	lm	lm	ll	lm	lm	lm	ll	ll	lm	lm	ll
AX-174133081	55.269	4	<lmxll>	lm	lm	ll	ll	lm	lm	ll	ll	ll	ll	lm	ll	lm	ll	lm	lm	ll	ll	ll	ll	lm	ll	ll	ll	ll	lm	lm	ll	lm	ll	lm	ll	lm	lm	ll	ll	ll	lm	ll	ll	ll	lm	lm	ll	ll	lm
AX-174136732	55.269	4	<lmxll>	ll	ll	lm	lm	ll	ll	lm	lm	lm	lm	ll	lm	ll	lm	ll	ll	lm	lm	lm	lm	ll	lm	lm	lm	lm	ll	ll	lm	ll	lm	ll	lm	ll	ll	lm	lm	lm	ll	lm	lm	lm	ll	ll	lm	lm	ll
AX-174175310	55.269	4	<lmxll>	lm	lm	ll	ll	lm	lm	ll	--	ll	ll	lm	ll	lm	ll	lm	lm	ll	ll	ll	ll	lm	ll	ll	ll	ll	lm	lm	ll	lm	ll	lm	ll	lm	lm	ll	ll	ll	lm	ll	ll	ll	lm	lm	ll	ll	lm
AX-174178557	55.269	4	<lmxll>	ll	ll	lm	lm	ll	ll	lm	lm	lm	lm	ll	lm	ll	lm	ll	ll	lm	lm	lm	lm	ll	lm	lm	lm	lm	ll	ll	lm	ll	lm	ll	lm	ll	ll	lm	lm	lm	ll	lm	lm	lm	ll	ll	lm	lm	ll
AX-174180735	55.269	4	<lmxll>	ll	ll	lm	lm	ll	ll	lm	lm	lm	lm	ll	lm	ll	lm	ll	ll	lm	lm	lm	lm	ll	lm	lm	lm	lm	ll	ll	lm	ll	lm	ll	lm	ll	ll	lm	lm	lm	ll	lm	lm	lm	ll	ll	lm	lm	ll
AX-115677437	55.269	4	<lmxll>	ll	ll	lm	lm	ll	ll	lm	lm	lm	lm	ll	lm	ll	lm	ll	ll	lm	lm	lm	lm	ll	lm	lm	lm	lm	ll	ll	lm	ll	lm	ll	lm	ll	ll	lm	lm	lm	ll	lm	lm	lm	ll	ll	lm	lm	ll
AX-174128345	55.269	4	<lmxll>	ll	ll	lm	lm	ll	ll	lm	lm	lm	lm	ll	lm	ll	lm	ll	ll	lm	lm	lm	lm	ll	lm	lm	lm	lm	ll	ll	lm	ll	lm	ll	lm	ll	ll	lm	lm	lm	ll	lm	lm	lm	ll	ll	lm	lm	ll
AX-174147295	55.269	4	<lmxll>	ll	ll	lm	lm	ll	ll	lm	lm	lm	lm	ll	lm	ll	lm	ll	ll	lm	lm	lm	lm	ll	lm	lm	lm	lm	ll	ll	lm	ll	lm	ll	lm	ll	ll	lm	lm	lm	ll	lm	lm	lm	ll	ll	lm	lm	ll
AX-174152059	55.269	4	<lmxll>	ll	ll	lm	lm	ll	ll	lm	lm	lm	lm	ll	lm	ll	lm	ll	ll	lm	lm	lm	lm	ll	lm	lm	lm	lm	ll	ll	lm	ll	lm	ll	lm	ll	ll	lm	lm	lm	ll	lm	lm	lm	ll	ll	lm	lm	ll
AX-174128338	55.269	4	<nnxnp>	np	nn	np	np	nn	np	nn	np	np	np	nn	nn	nn	nn	nn	nn	np	np	nn	np	np	nn	np	np	np	np	np	np	nn	nn	np	nn	np	nn	nn	nn	nn	np	np	nn	nn	nn	nn	nn	np	np
AX-115694102	56.489	4	<lmxll>	ll	ll	lm	lm	ll	ll	lm	lm	lm	lm	ll	lm	ll	lm	ll	ll	lm	lm	lm	lm	ll	lm	lm	lm	lm	ll	ll	lm	ll	lm	ll	lm	ll	ll	lm	lm	lm	ll	lm	lm	lm	ll	ll	lm	lm	ll
AX-174140394	56.489	4	<lmxll>	ll	ll	lm	lm	ll	ll	lm	lm	lm	lm	ll	lm	ll	lm	ll	ll	lm	lm	lm	lm	ll	lm	lm	lm	lm	ll	ll	lm	ll	lm	ll	lm	ll	ll	lm	lm	lm	ll	lm	lm	lm	ll	ll	lm	lm	ll
AX-174151758	56.489	4	<lmxll>	ll	ll	lm	lm	ll	ll	lm	lm	lm	lm	ll	lm	ll	lm	ll	ll	lm	lm	lm	lm	ll	lm	lm	lm	lm	ll	ll	lm	ll	lm	ll	lm	ll	ll	lm	lm	lm	ll	lm	lm	lm	ll	ll	lm	lm	ll
AX-174155575	56.489	4	<lmxll>	ll	ll	lm	lm	ll	ll	lm	lm	lm	lm	ll	lm	ll	lm	ll	ll	lm	lm	lm	lm	ll	lm	lm	lm	lm	ll	ll	lm	ll	lm	ll	lm	ll	ll	lm	lm	lm	ll	lm	lm	lm	ll	ll	lm	lm	ll
AX-174167522	56.489	4	<lmxll>	ll	ll	lm	lm	ll	ll	lm	lm	lm	lm	ll	lm	ll	lm	ll	ll	lm	lm	lm	lm	ll	lm	lm	lm	lm	ll	ll	lm	ll	lm	ll	lm	ll	ll	lm	lm	lm	ll	lm	lm	lm	ll	ll	lm	lm	ll
AX-174167535	56.489	4	<lmxll>	lm	lm	ll	ll	lm	lm	ll	ll	ll	ll	lm	ll	lm	ll	lm	lm	ll	ll	ll	ll	lm	ll	ll	ll	ll	lm	lm	ll	lm	ll	lm	ll	lm	lm	ll	ll	ll	lm	ll	ll	ll	lm	lm	ll	ll	lm
AX-174175918	56.489	4	<lmxll>	ll	ll	lm	lm	ll	ll	lm	lm	lm	lm	ll	lm	ll	lm	ll	ll	lm	lm	lm	lm	ll	lm	lm	lm	lm	ll	ll	lm	ll	lm	ll	lm	ll	ll	lm	lm	lm	ll	lm	lm	lm	ll	ll	lm	lm	ll
AX-115715385	56.489	4	<lmxll>	lm	lm	ll	ll	lm	lm	ll	ll	ll	ll	lm	ll	lm	ll	lm	lm	ll	ll	ll	ll	lm	ll	ll	ll	ll	lm	lm	ll	lm	ll	lm	ll	lm	lm	ll	ll	ll	lm	ll	ll	ll	lm	lm	ll	ll	lm
AX-174114133	56.489	4	<lmxll>	lm	lm	ll	ll	lm	lm	ll	ll	ll	ll	lm	ll	lm	ll	lm	lm	ll	ll	ll	ll	lm	ll	ll	ll	ll	lm	lm	ll	lm	ll	lm	ll	lm	lm	ll	ll	ll	lm	ll	ll	ll	lm	lm	ll	ll	lm
AX-174114710	56.489	4	<lmxll>	ll	ll	lm	lm	ll	ll	lm	lm	lm	lm	ll	lm	ll	lm	ll	ll	lm	lm	lm	lm	ll	lm	lm	lm	lm	ll	ll	lm	ll	lm	ll	lm	ll	ll	lm	lm	lm	ll	lm	lm	lm	ll	ll	lm	lm	ll
AX-174115378	56.489	4	<lmxll>	ll	ll	lm	lm	ll	ll	lm	lm	lm	lm	ll	lm	ll	lm	ll	ll	lm	lm	lm	lm	ll	lm	lm	lm	lm	ll	ll	lm	ll	lm	ll	lm	ll	ll	lm	lm	lm	ll	lm	lm	lm	ll	ll	lm	lm	ll
AX-174128347	56.489	4	<lmxll>	ll	ll	lm	lm	ll	ll	lm	lm	lm	lm	ll	lm	ll	lm	ll	ll	lm	lm	lm	lm	ll	lm	lm	lm	lm	ll	ll	lm	ll	lm	ll	lm	ll	ll	lm	lm	lm	ll	lm	lm	lm	ll	ll	lm	lm	ll
AX-174181641	56.489	4	<lmxll>	ll	ll	lm	lm	ll	ll	lm	lm	lm	lm	ll	lm	ll	lm	ll	ll	lm	lm	lm	lm	ll	lm	lm	lm	lm	ll	ll	lm	ll	lm	ll	lm	ll	ll	lm	lm	lm	ll	lm	lm	lm	ll	ll	lm	lm	ll
AX-174144768	56.489	4	<nnxnp>	np	nn	nn	nn	nn	np	nn	np	np	np	nn	nn	nn	nn	nn	nn	np	np	nn	np	np	nn	np	np	np	np	np	np	nn	nn	np	nn	np	nn	nn	nn	nn	np	np	nn	nn	nn	nn	nn	np	np
AX-174147692	56.489	4	<nnxnp>	np	nn	nn	nn	nn	np	nn	np	np	np	nn	nn	nn	nn	nn	nn	np	np	nn	np	np	nn	np	np	np	np	np	np	nn	nn	np	nn	np	nn	nn	nn	nn	np	np	nn	nn	nn	nn	nn	np	np
AX-115709072	56.489	4	<nnxnp>	np	nn	nn	nn	nn	np	nn	np	np	np	nn	nn	nn	nn	nn	nn	np	np	nn	np	np	nn	np	np	np	np	np	np	nn	nn	np	nn	np	nn	nn	nn	nn	np	np	nn	nn	nn	nn	nn	np	np
AX-115710893	56.489	4	<nnxnp>	np	nn	nn	nn	nn	np	nn	np	np	np	nn	nn	nn	nn	nn	nn	np	np	nn	np	np	nn	np	np	np	np	np	np	nn	nn	np	nn	np	nn	nn	nn	nn	np	np	nn	nn	nn	nn	nn	np	np
AX-115729110	56.489	4	<nnxnp>	nn	np	np	np	np	nn	np	nn	nn	nn	np	np	np	np	np	np	nn	nn	np	nn	nn	np	nn	nn	nn	nn	nn	nn	np	np	nn	np	nn	np	np	np	np	nn	nn	np	np	np	np	np	nn	nn
AX-174132707	56.489	4	<nnxnp>	np	nn	nn	nn	nn	np	nn	np	np	np	nn	nn	nn	nn	nn	nn	np	np	nn	np	np	nn	np	np	np	np	np	np	nn	nn	np	nn	np	nn	nn	nn	nn	np	np	nn	nn	nn	nn	nn	np	np
AX-174133147	56.489	4	<nnxnp>	np	nn	nn	nn	nn	np	nn	np	np	np	nn	nn	nn	nn	nn	nn	np	np	nn	np	np	nn	np	np	np	np	np	np	nn	nn	np	nn	np	nn	nn	nn	nn	np	np	nn	nn	nn	nn	nn	np	np
AX-174154697	56.489	4	<nnxnp>	np	nn	nn	nn	nn	np	nn	np	np	np	nn	nn	nn	nn	nn	nn	np	np	nn	np	np	nn	np	np	np	np	np	np	nn	nn	np	nn	np	nn	nn	nn	nn	np	np	nn	nn	nn	nn	nn	np	np
AX-174156273	56.489	4	<nnxnp>	nn	np	np	np	np	nn	np	nn	nn	nn	np	np	np	np	np	np	nn	nn	np	nn	nn	np	nn	nn	nn	nn	nn	nn	np	np	nn	np	nn	np	np	np	np	nn	nn	np	np	np	np	np	nn	nn
AX-174163089	56.489	4	<nnxnp>	nn	np	np	np	np	nn	np	nn	nn	nn	np	np	np	np	--	np	nn	nn	np	nn	nn	np	nn	nn	nn	nn	nn	nn	np	np	nn	np	nn	np	np	np	np	nn	nn	np	np	np	np	np	nn	nn
AX-174180256	56.489	4	<nnxnp>	np	nn	nn	nn	nn	np	nn	np	np	np	nn	nn	nn	nn	nn	nn	np	np	nn	np	np	nn	np	np	np	np	np	np	nn	nn	np	nn	np	nn	nn	nn	nn	np	np	nn	nn	nn	nn	nn	np	np
AX-174192307	56.489	4	<nnxnp>	nn	np	np	np	np	nn	np	nn	nn	nn	np	np	np	np	np	np	nn	nn	np	nn	nn	np	--	nn	nn	nn	nn	nn	np	np	nn	np	nn	np	np	np	np	nn	nn	np	np	np	np	np	nn	nn
AX-174116957	57.708	4	<hkxhk>	hk	hh	hk	hk	hh	hk	hk	kk	kk	kk	hh	hk	hh	hk	hh	hh	kk	kk	hk	kk	hk	hk	kk	kk	kk	hk	hk	hk	hh	hk	hk	hk	hk	hh	hk	hk	hk	hk	kk	hk	hk	hh	hh	hk	kk	hk
AX-174189047	57.708	4	<hkxhk>	hk	hh	hk	hk	hh	hk	hk	kk	kk	kk	hh	hk	hh	hk	hh	hh	kk	kk	hk	kk	hk	hk	kk	kk	kk	hk	hk	hk	hh	hk	hk	hk	hk	hh	hk	hk	hk	hk	kk	hk	hk	hh	hh	hk	kk	hk
AX-174184285	57.708	4	<lmxll>	ll	ll	lm	lm	ll	ll	lm	lm	lm	lm	ll	lm	ll	lm	ll	ll	lm	lm	lm	lm	ll	lm	lm	lm	lm	ll	ll	lm	ll	lm	ll	lm	ll	ll	lm	lm	lm	ll	lm	lm	lm	ll	ll	lm	lm	ll
AX-174147250	57.72	4	<hkxhk>	hk	hh	hk	hk	hh	hk	hk	kk	kk	kk	hh	hk	hh	hk	hh	hh	kk	kk	hk	kk	hk	hk	kk	kk	kk	hk	hk	hk	hh	hk	hk	hk	hk	hh	hk	hk	hk	hk	kk	hk	hk	hh	hh	hk	kk	hk
AX-174125335	58.876	4	<hkxhk>	hk	kk	hk	hk	kk	hk	hk	hh	hh	hh	kk	hk	kk	hk	kk	kk	hh	hh	hk	hh	hk	hk	hh	hh	hh	hk	hk	hk	kk	hk	hk	hk	hk	kk	hk	hk	hk	hk	hh	hk	hk	kk	kk	hk	hh	hk
AX-115687423	58.912	4	<hkxhk>	hh	hk	kk	kk	hk	hh	kk	hk	hk	hk	hk	kk	hk	kk	hk	hk	hk	hk	kk	hk	hh	kk	hk	hk	hk	hh	hh	kk	hk	kk	hh	kk	hh	hk	kk	kk	kk	hh	hk	kk	kk	hk	hk	kk	hk	hh
AX-174150256	58.912	4	<hkxhk>	hh	hk	kk	kk	hk	hh	kk	hk	hk	hk	hk	kk	hk	kk	hk	hk	hk	hk	kk	hk	hh	kk	hk	hk	hk	hh	hh	kk	hk	kk	hh	kk	hh	hk	kk	kk	kk	hh	hk	kk	kk	hk	hk	kk	hk	hh
AX-174197399	58.912	4	<hkxhk>	hk	hh	hk	hk	hh	hk	hk	kk	kk	kk	hh	hk	hh	hk	hh	hh	kk	kk	hk	kk	hk	hk	kk	kk	kk	hk	hk	hk	hh	hk	hk	hk	hk	hh	hk	hk	hk	hk	kk	hk	hk	hh	hh	hk	kk	hk
AX-115706673	58.912	4	<lmxll>	lm	lm	ll	ll	lm	lm	ll	ll	ll	ll	lm	ll	lm	ll	lm	lm	ll	ll	ll	ll	lm	ll	ll	ll	ll	lm	lm	ll	lm	ll	lm	ll	lm	lm	ll	ll	ll	lm	ll	ll	ll	lm	lm	ll	ll	lm
AX-174174486	58.912	4	<lmxll>	lm	lm	ll	ll	lm	lm	ll	ll	ll	ll	lm	ll	lm	ll	lm	lm	ll	ll	ll	ll	lm	ll	ll	ll	ll	lm	lm	ll	lm	ll	lm	ll	lm	lm	ll	ll	ll	lm	ll	ll	ll	lm	lm	ll	ll	lm
AX-174176449	58.912	4	<lmxll>	lm	lm	ll	ll	lm	lm	ll	ll	ll	ll	lm	ll	lm	ll	lm	lm	ll	ll	ll	ll	lm	ll	ll	ll	ll	lm	lm	ll	lm	ll	lm	ll	lm	lm	ll	ll	ll	lm	ll	ll	ll	lm	lm	ll	ll	lm
AX-115665181	58.912	4	<nnxnp>	nn	np	np	np	np	nn	np	nn	nn	nn	np	np	np	np	np	np	nn	nn	np	nn	nn	np	nn	nn	nn	nn	nn	np	np	np	nn	np	nn	np	np	np	np	nn	nn	np	np	np	np	np	nn	nn
AX-115723221	58.912	4	<nnxnp>	nn	np	np	np	np	nn	np	nn	nn	nn	np	np	np	np	np	np	nn	nn	np	nn	nn	np	nn	nn	nn	nn	nn	np	np	np	nn	np	nn	np	np	np	np	nn	nn	np	np	np	np	np	nn	nn
AX-174140313	58.912	4	<nnxnp>	nn	np	np	np	np	nn	np	nn	nn	nn	np	np	np	np	np	np	nn	nn	np	nn	nn	np	nn	nn	nn	nn	nn	np	np	np	nn	np	nn	np	np	np	np	nn	nn	np	np	np	np	np	nn	nn
AX-174162456	58.912	4	<nnxnp>	nn	np	np	np	np	nn	np	nn	nn	nn	np	np	np	np	np	np	nn	nn	np	nn	nn	np	nn	nn	nn	nn	nn	np	np	np	nn	np	nn	np	np	np	np	nn	nn	np	np	np	np	np	nn	nn
AX-115667342	58.912	4	<nnxnp>	nn	np	np	np	np	nn	np	nn	nn	nn	np	np	np	np	np	np	nn	nn	np	nn	nn	np	nn	nn	nn	nn	nn	np	np	np	nn	np	nn	np	np	np	np	nn	nn	np	np	np	np	np	nn	nn
AX-174160698	58.912	4	<nnxnp>	nn	np	np	np	np	nn	np	nn	nn	nn	np	np	np	np	np	np	nn	nn	np	nn	nn	np	nn	nn	nn	nn	nn	np	np	np	nn	np	nn	np	np	np	np	nn	nn	np	np	np	np	np	nn	nn
AX-174176604	58.912	4	<nnxnp>	nn	np	np	np	np	nn	np	nn	nn	nn	np	np	np	np	np	np	nn	nn	np	nn	nn	np	nn	nn	nn	nn	nn	np	np	np	nn	np	nn	np	np	np	np	nn	nn	np	np	np	np	np	nn	nn
AX-174182212	58.912	4	<nnxnp>	np	nn	nn	nn	nn	np	nn	np	np	np	nn	nn	nn	nn	nn	nn	np	np	nn	np	np	nn	np	np	np	np	np	nn	nn	nn	np	nn	np	nn	nn	nn	nn	np	np	nn	nn	nn	nn	nn	np	np
AX-174196920	58.912	4	<nnxnp>	np	nn	nn	nn	nn	np	nn	np	np	np	nn	nn	nn	nn	nn	nn	np	np	nn	np	np	nn	np	np	np	np	np	nn	nn	nn	np	nn	np	nn	nn	nn	nn	np	np	nn	nn	nn	nn	nn	np	np
AX-174205613	59.715	4	<lmxll>	ll	ll	lm	lm	ll	ll	lm	lm	lm	lm	ll	lm	ll	lm	ll	ll	lm	lm	lm	lm	ll	lm	lm	lm	lm	ll	ll	lm	ll	lm	ll	lm	ll	ll	lm	lm	lm	ll	lm	lm	lm	ll	ll	lm	lm	ll
AX-174163135	60.519	4	<lmxll>	ll	ll	lm	lm	ll	ll	lm	lm	lm	lm	ll	lm	ll	lm	ll	ll	lm	lm	lm	lm	ll	lm	lm	lm	lm	ll	ll	lm	ll	lm	ll	lm	ll	ll	lm	lm	lm	ll	lm	lm	lm	ll	ll	lm	lm	ll
AX-174163137	60.519	4	<lmxll>	lm	lm	ll	ll	lm	lm	ll	ll	ll	ll	lm	ll	lm	ll	lm	lm	ll	ll	ll	ll	lm	ll	ll	ll	ll	lm	lm	ll	lm	ll	lm	ll	lm	lm	ll	ll	ll	lm	ll	ll	ll	lm	lm	ll	ll	lm
AX-175074629	60.519	4	<lmxll>	ll	ll	lm	lm	ll	ll	lm	lm	lm	lm	ll	lm	ll	lm	ll	ll	lm	lm	lm	lm	ll	lm	lm	lm	lm	ll	ll	lm	ll	lm	ll	lm	ll	ll	lm	lm	lm	ll	lm	lm	lm	ll	ll	lm	lm	ll
AX-174186934	61.322	4	<hkxhk>	hk	hh	hk	hk	hh	hk	hk	kk	kk	kk	hh	hk	hh	hh	hh	hh	kk	kk	hk	kk	hk	hk	kk	kk	kk	hk	hh	hk	hh	hk	hk	hk	hk	hh	hk	hk	hk	hk	kk	hk	hk	hh	hh	hk	kk	hk
AX-174125041	61.322	4	<lmxll>	lm	lm	ll	ll	lm	lm	ll	ll	ll	ll	lm	ll	lm	lm	lm	lm	ll	ll	ll	ll	lm	ll	ll	ll	ll	lm	lm	ll	lm	ll	lm	ll	lm	lm	ll	ll	ll	lm	ll	ll	ll	lm	lm	ll	ll	lm
AX-174186937	61.322	4	<lmxll>	ll	ll	lm	lm	ll	ll	lm	lm	lm	lm	ll	lm	ll	ll	ll	ll	lm	lm	lm	lm	ll	lm	lm	lm	lm	ll	ll	lm	ll	lm	ll	lm	ll	ll	lm	lm	lm	ll	lm	lm	lm	ll	ll	lm	lm	ll
AX-174159936	61.322	4	<lmxll>	ll	ll	lm	lm	ll	ll	lm	lm	lm	lm	ll	lm	ll	ll	ll	ll	lm	lm	lm	lm	ll	lm	lm	lm	lm	ll	ll	lm	ll	lm	ll	lm	ll	ll	lm	lm	lm	ll	lm	lm	lm	ll	ll	lm	lm	ll
AX-174140499	61.322	4	<nnxnp>	np	nn	nn	nn	nn	np	nn	np	np	np	nn	nn	nn	nn	nn	nn	np	np	nn	np	np	nn	np	np	np	np	nn	nn	nn	nn	np	nn	np	nn	nn	nn	nn	np	np	nn	nn	nn	nn	nn	np	np
AX-115678394	63.144	4	<hkxhk>	kk	hk	hh	hh	hk	hk	hh	hk	hk	hk	hk	hh	hk	hk	hk	hk	hk	hk	hh	hk	kk	hh	hk	kk	hk	kk	hk	hh	hk	hh	kk	hh	kk	hk	hh	hh	hh	kk	hk	hh	hh	hk	hk	hh	hk	kk
AX-174137840	64.658	4	<lmxll>	lm	lm	ll	ll	lm	lm	ll	ll	ll	ll	lm	ll	lm	lm	lm	lm	ll	ll	ll	ll	lm	ll	ll	lm	ll	lm	lm	ll	lm	ll	lm	ll	lm	lm	ll	ll	ll	lm	lm	ll	ll	lm	lm	ll	ll	lm
AX-115707154	65.17	4	<nnxnp>	np	nn	nn	nn	np	nn	nn	np	np	np	nn	nn	nn	nn	nn	nn	np	np	nn	np	np	nn	np	np	np	np	nn	nn	nn	nn	np	nn	np	nn	nn	nn	nn	np	np	nn	nn	nn	nn	nn	np	np
AX-174152393	66.171	4	<hkxhk>	kk	hk	hk	hh	kk	hk	hh	hk	hk	hk	hk	hh	hk	hk	hk	hk	hk	hk	hh	hk	kk	hh	hk	kk	hk	kk	hk	hh	hk	hh	kk	hh	kk	hk	hh	hh	hh	kk	kk	hh	hh	hk	hk	hh	hk	kk
AX-174118514	66.171	4	<lmxll>	ll	ll	lm	lm	ll	ll	lm	lm	lm	lm	ll	lm	ll	ll	ll	ll	lm	lm	lm	lm	ll	lm	lm	ll	lm	ll	ll	lm	ll	lm	ll	lm	ll	ll	lm	lm	lm	ll	ll	lm	lm	ll	ll	lm	lm	ll
AX-174115117	66.171	4	<nnxnp>	np	nn	np	nn	np	nn	nn	np	np	np	nn	nn	nn	nn	nn	nn	np	np	nn	np	np	nn	np	np	np	np	nn	nn	nn	nn	np	nn	np	nn	nn	nn	nn	np	np	nn	nn	nn	nn	nn	np	np
AX-174192540	67.075	4	<lmxll>	lm	lm	ll	ll	lm	lm	ll	ll	ll	ll	lm	ll	lm	lm	lm	lm	ll	ll	ll	ll	lm	ll	ll	lm	ll	lm	lm	ll	lm	ll	lm	ll	lm	lm	ll	ll	ll	lm	lm	ll	ll	lm	lm	ll	ll	lm
AX-174144907	67.978	4	<hkxhk>	hk	kk	hh	hk	hk	kk	hk	hh	hh	hh	kk	hk	kk	kk	kk	kk	hh	hh	hk	hh	hk	hk	hh	hk	hh	hk	kk	hk	kk	hk	hk	hk	hk	kk	hk	hk	hk	hk	hk	hk	hk	kk	kk	hk	hh	hh
AX-174184250	67.978	4	<hkxhk>	kk	hk	hk	hh	kk	hk	hh	hk	hk	hk	hk	hh	hk	hk	hk	hk	hk	hk	hh	hk	kk	hh	hk	kk	hk	kk	hk	hh	hk	hh	kk	hh	kk	hk	hh	hh	hh	kk	kk	hh	hh	hk	hk	hh	hk	hk
AX-174186158	67.978	4	<nnxnp>	np	nn	np	nn	np	nn	nn	np	np	np	nn	nn	nn	nn	nn	nn	np	np	nn	np	np	nn	np	np	np	np	nn	nn	nn	nn	np	nn	np	nn	nn	nn	nn	np	np	nn	nn	nn	nn	nn	np	np
AX-115701202	67.978	4	<nnxnp>	np	nn	np	nn	np	nn	nn	np	np	np	nn	nn	nn	nn	nn	nn	np	np	nn	np	np	nn	np	np	np	np	nn	nn	nn	nn	np	nn	np	nn	nn	nn	nn	np	np	nn	nn	nn	nn	nn	np	np
AX-174131820	67.978	4	<nnxnp>	np	nn	np	nn	np	nn	nn	np	np	np	nn	nn	nn	nn	nn	nn	np	np	nn	np	np	nn	np	np	np	np	nn	nn	nn	nn	np	nn	np	nn	nn	nn	nn	np	np	nn	nn	nn	nn	nn	np	np
AX-174152168	67.978	4	<nnxnp>	nn	np	nn	np	nn	np	np	nn	nn	nn	np	np	np	np	np	np	nn	nn	np	nn	nn	np	nn	nn	nn	nn	np	np	np	np	nn	np	nn	np	np	np	np	nn	nn	np	np	np	np	np	nn	nn
AX-174213440	67.978	4	<nnxnp>	nn	np	nn	np	nn	np	np	nn	nn	nn	np	np	np	np	np	np	nn	nn	np	nn	nn	np	nn	nn	nn	nn	np	np	np	np	nn	np	nn	np	np	np	np	nn	nn	np	np	np	np	np	nn	nn
AX-115728537	69.499	4	<lmxll>	ll	ll	lm	lm	ll	ll	lm	lm	lm	lm	ll	lm	ll	ll	ll	ll	lm	lm	lm	lm	ll	lm	lm	ll	lm	ll	ll	lm	ll	ll	ll	lm	ll	ll	lm	lm	lm	lm	ll	lm	lm	ll	ll	lm	lm	lm
AX-174158564	69.499	4	<lmxll>	ll	ll	lm	lm	ll	ll	lm	lm	lm	lm	ll	lm	ll	ll	ll	ll	lm	lm	lm	lm	ll	lm	lm	ll	lm	ll	ll	lm	ll	ll	ll	lm	ll	ll	lm	lm	lm	lm	ll	lm	lm	ll	ll	lm	lm	lm
AX-174209351	71.02	4	<hkxhk>	hk	hh	kk	hk	hk	hh	hk	kk	kk	kk	hh	hk	hh	hh	hh	hh	kk	kk	hk	kk	hk	hk	kk	hk	kk	hk	hh	hh	hh	hh	hk	hk	hk	hh	hk	hk	hk	kk	hk	hk	hk	hh	hh	hk	kk	kk
AX-174186001	71.623	4	<hkxhk>	hk	hh	kk	hk	hk	hh	hk	kk	kk	kk	hh	hk	hh	hh	hh	hh	kk	kk	hk	kk	hk	hk	kk	hk	kk	hk	hh	hh	hh	hh	hk	hk	hk	hh	hk	hk	hk	kk	hk	hk	hk	hh	hh	hk	kk	kk
AX-115726490	72.843	4	<hkxhk>	hk	kk	hh	hk	hk	kk	hk	hh	hh	hh	kk	hk	kk	kk	kk	kk	hh	hh	hk	hh	hk	hh	hh	hk	hh	hk	kk	kk	kk	kk	kk	hk	hk	kk	hk	hk	hk	hh	hk	hk	hk	kk	kk	hk	hh	hh
AX-174143402	72.843	4	<hkxhk>	hk	hh	kk	hk	hk	hh	hk	kk	kk	kk	hh	hk	hh	hh	hh	hh	kk	kk	hk	kk	hk	kk	kk	hk	kk	hk	hh	hh	hh	hh	hh	hk	hk	hh	hk	hk	hk	kk	hk	hk	hk	hh	hh	hk	kk	kk
AX-174145883	72.843	4	<hkxhk>	hk	hh	kk	hk	hk	hh	hk	kk	kk	kk	hh	hk	hh	hh	hh	hh	kk	kk	hk	kk	hk	kk	kk	hk	kk	hk	hh	hh	hh	hh	hh	hk	hk	hh	hk	hk	hk	kk	hk	hk	hk	hh	hh	hk	kk	kk
AX-115685626	72.843	4	<nnxnp>	nn	np	nn	np	nn	np	np	nn	nn	nn	np	np	np	np	np	np	nn	nn	np	nn	nn	nn	nn	nn	nn	nn	np	np	np	np	np	np	nn	np	np	np	np	nn	nn	np	np	np	np	np	nn	nn
AX-174123101	72.843	4	<nnxnp>	nn	np	nn	np	nn	np	np	nn	nn	nn	np	np	np	np	np	np	nn	nn	np	nn	nn	nn	nn	nn	nn	nn	np	np	np	np	np	np	nn	np	np	np	np	nn	nn	np	np	np	np	np	nn	nn
AX-174194363	73.898	4	<lmxll>	lm	lm	ll	ll	lm	lm	ll	ll	ll	ll	lm	ll	lm	lm	lm	lm	ll	ll	ll	ll	lm	ll	ll	lm	ll	lm	lm	lm	lm	lm	lm	ll	lm	lm	ll	ll	ll	ll	lm	ll	ll	lm	lm	ll	ll	ll
AX-174178066	74.247	4	<nnxnp>	np	nn	np	nn	np	nn	nn	np	np	np	nn	nn	nn	nn	nn	nn	np	np	nn	np	np	np	np	np	np	np	nn	nn	nn	nn	nn	nn	np	nn	nn	nn	nn	np	np	nn	nn	nn	nn	nn	np	np
AX-174184145	74.953	4	<lmxll>	ll	ll	lm	lm	ll	ll	lm	lm	lm	lm	ll	lm	lm	ll	ll	ll	lm	lm	lm	lm	ll	lm	lm	ll	lm	ll	ll	ll	ll	ll	ll	lm	ll	ll	lm	lm	lm	lm	ll	lm	lm	ll	ll	lm	lm	lm
AX-174186283	74.953	4	<lmxll>	ll	ll	lm	lm	ll	ll	lm	lm	lm	lm	ll	lm	lm	ll	ll	ll	lm	lm	lm	lm	ll	lm	lm	ll	lm	ll	ll	ll	ll	ll	ll	lm	ll	ll	lm	lm	lm	lm	ll	lm	lm	ll	ll	lm	lm	lm
AX-115735153	74.953	4	<lmxll>	lm	lm	ll	ll	lm	lm	ll	ll	ll	ll	lm	ll	ll	lm	lm	lm	ll	ll	ll	ll	lm	ll	ll	lm	ll	lm	lm	lm	lm	lm	lm	ll	lm	lm	ll	ll	ll	ll	lm	ll	ll	lm	lm	ll	ll	ll
AX-174122450	74.953	4	<lmxll>	lm	lm	ll	ll	lm	lm	ll	ll	ll	ll	lm	ll	ll	lm	lm	lm	ll	ll	ll	ll	lm	ll	ll	lm	ll	lm	lm	lm	lm	lm	lm	ll	lm	lm	ll	ll	ll	ll	lm	ll	ll	lm	lm	ll	ll	ll
AX-174201493	74.953	4	<lmxll>	lm	lm	ll	ll	lm	lm	ll	ll	ll	ll	lm	ll	ll	lm	lm	lm	ll	ll	ll	ll	lm	ll	ll	lm	ll	lm	lm	lm	lm	lm	lm	ll	lm	lm	ll	ll	ll	ll	lm	ll	ll	lm	lm	ll	ll	ll
AX-174143165	77.089	4	<hkxhk>	hk	kk	hh	hk	hk	kk	hk	hh	hh	hh	kk	hk	hk	kk	kk	kk	hh	hh	hk	hh	hk	hh	hh	hk	hh	hk	kk	kk	kk	kk	kk	hk	hk	kk	hk	hk	hk	hh	hk	hk	hk	kk	kk	hk	hh	hh
AX-174140340	77.089	4	<nnxnp>	np	nn	np	nn	np	nn	nn	np	np	np	nn	nn	nn	nn	nn	nn	np	np	nn	np	np	np	np	np	np	np	nn	nn	nn	nn	nn	nn	np	nn	nn	nn	np	np	np	np	nn	nn	nn	nn	np	np
AX-115697052	78.309	4	<hkxhk>	hk	kk	hh	hk	hk	kk	hk	hh	hh	hh	kk	hk	hk	kk	kk	kk	hh	hh	hk	hh	hk	hh	hh	hk	hh	hk	kk	kk	kk	kk	kk	hk	hk	kk	hk	hk	hk	hh	hk	hh	hk	kk	kk	hk	hh	hh
AX-174114888	78.309	4	<nnxnp>	np	nn	np	nn	np	nn	nn	np	np	np	nn	nn	nn	nn	nn	nn	np	np	nn	np	np	np	np	np	np	np	nn	nn	nn	nn	nn	nn	np	nn	nn	nn	np	np	np	np	nn	nn	nn	nn	np	np
AX-174114935	78.309	4	<nnxnp>	np	nn	np	nn	np	nn	nn	np	np	np	nn	nn	nn	nn	nn	nn	np	np	nn	np	np	np	np	np	np	np	nn	nn	nn	nn	nn	nn	np	nn	nn	nn	np	np	np	np	nn	nn	nn	nn	np	np
AX-174150183	78.309	4	<nnxnp>	np	nn	np	nn	np	nn	nn	np	np	np	nn	nn	nn	nn	nn	nn	np	np	nn	np	np	np	np	np	np	np	nn	nn	nn	nn	nn	nn	np	nn	nn	nn	np	np	np	np	nn	nn	nn	nn	np	np
AX-115686741	80.131	4	<hkxhk>	hk	kk	hh	hk	hk	kk	hk	hh	hh	hh	kk	hk	hk	kk	kk	kk	hh	hh	kk	hh	hk	hh	hh	hk	hh	hk	kk	kk	kk	kk	kk	hk	hk	kk	hk	hk	hh	hh	hk	hh	hk	hk	kk	hk	hh	hh
AX-175073819	81.66	4	<lmxll>	lm	lm	ll	ll	lm	lm	ll	ll	ll	ll	lm	lm	ll	lm	lm	lm	ll	ll	lm	ll	lm	ll	ll	lm	ll	lm	lm	lm	lm	lm	lm	ll	lm	lm	ll	ll	ll	ll	lm	ll	ll	lm	lm	ll	ll	ll
AX-174117006	83.189	4	<hkxhk>	kk	hk	hk	hh	kk	hk	hh	hh	hk	hk	hk	hk	hh	hk	hk	hk	hk	hk	hk	hh	kk	hk	hk	kk	hk	kk	hk	hk	hk	hk	hk	hh	kk	hk	hh	hh	hk	hk	kk	hk	hh	kk	hk	hh	hk	hk
AX-115679345	83.189	4	<nnxnp>	nn	np	nn	np	nn	np	np	np	nn	nn	np	np	np	np	np	np	nn	nn	np	np	nn	nn	nn	nn	nn	nn	np	np	np	np	np	np	nn	np	np	np	nn	nn	nn	nn	np	nn	np	np	nn	nn
AX-115709146	83.189	4	<nnxnp>	nn	np	nn	np	nn	np	np	np	nn	nn	np	np	np	np	np	np	nn	nn	np	np	nn	nn	nn	nn	nn	nn	np	np	np	np	np	np	nn	np	np	np	nn	nn	nn	nn	np	nn	np	np	nn	nn
AX-174119345	83.189	4	<nnxnp>	np	nn	np	nn	np	nn	nn	nn	np	np	nn	nn	nn	nn	nn	nn	np	np	nn	nn	np	np	np	np	np	np	nn	nn	nn	nn	nn	nn	np	nn	nn	nn	np	np	np	np	nn	np	nn	nn	np	np
AX-174186820	83.189	4	<nnxnp>	nn	np	nn	np	nn	np	np	np	nn	nn	np	np	np	np	np	np	nn	nn	np	np	nn	nn	nn	nn	nn	nn	np	np	np	np	np	np	nn	np	np	np	nn	nn	nn	nn	np	nn	np	np	nn	nn
AX-174189531	83.189	4	<nnxnp>	nn	np	nn	np	nn	np	np	np	nn	nn	np	np	np	np	np	np	nn	nn	np	np	nn	nn	nn	nn	nn	nn	np	np	np	np	np	np	nn	np	np	np	nn	nn	nn	nn	np	nn	np	np	nn	nn
AX-174136120	83.791	4	<hkxhk>	hk	hh	kk	hk	hk	hh	hk	hk	kk	kk	hh	hh	hk	hh	hh	hh	kk	kk	hh	hk	hk	kk	kk	hk	kk	hk	hh	hh	hh	hh	hh	hk	hk	hh	hk	hk	kk	kk	hk	kk	hk	hk	hk	hk	kk	kk
AX-174138789	84.093	4	<nnxnp>	np	nn	np	nn	np	nn	nn	nn	np	np	nn	nn	nn	nn	nn	nn	np	np	nn	nn	np	np	np	np	np	np	nn	nn	nn	nn	nn	nn	np	nn	nn	nn	np	np	np	np	nn	np	np	nn	np	np
AX-174174041	84.093	4	<nnxnp>	nn	np	nn	np	nn	np	np	np	nn	nn	np	np	np	np	np	np	nn	nn	np	np	nn	nn	nn	nn	nn	nn	np	np	np	np	np	np	nn	np	np	np	nn	nn	nn	nn	np	nn	nn	np	nn	nn
AX-174190997	84.093	4	<nnxnp>	nn	np	nn	np	nn	np	np	np	nn	nn	np	np	np	np	np	np	nn	nn	np	np	nn	nn	nn	nn	nn	nn	np	np	np	np	np	np	nn	np	np	np	nn	nn	nn	nn	np	nn	nn	np	nn	nn
AX-174163442	84.394	4	<hkxhk>	kk	hk	hk	hh	kk	hk	hh	hh	hk	hk	hk	hk	hh	hk	hk	hk	hk	hk	hk	hh	kk	hk	hk	kk	hk	kk	hk	hk	hk	hk	hk	hh	kk	hk	hh	hh	hk	hk	kk	hk	hh	kk	hk	hh	hk	hk
AX-174154710	84.394	4	<nnxnp>	np	nn	np	nn	np	nn	nn	nn	np	np	nn	nn	nn	nn	nn	nn	np	np	nn	nn	np	np	np	np	np	np	nn	nn	nn	nn	nn	nn	np	nn	nn	nn	np	np	np	np	nn	np	np	nn	np	np
AX-174182227	86.701	4	<lmxll>	ll	ll	lm	lm	ll	ll	lm	lm	lm	lm	ll	ll	lm	ll	ll	ll	lm	lm	ll	lm	ll	lm	lm	ll	lm	ll	ll	ll	ll	ll	ll	lm	ll	ll	lm	lm	lm	lm	ll	lm	lm	ll	ll	lm	lm	lm
AX-174184372	86.701	4	<lmxll>	ll	ll	lm	lm	ll	ll	lm	lm	lm	lm	ll	ll	lm	ll	ll	ll	lm	lm	ll	lm	ll	lm	lm	ll	lm	ll	ll	ll	ll	ll	ll	lm	ll	ll	lm	lm	lm	lm	ll	lm	lm	ll	ll	lm	lm	lm
AX-115687206	86.982	4	<nnxnp>	nn	np	nn	np	nn	np	np	np	nn	nn	np	np	np	np	np	np	nn	nn	np	np	nn	nn	nn	nn	nn	nn	np	np	np	np	np	np	np	np	np	np	nn	nn	nn	nn	np	nn	nn	np	nn	nn
AX-174195419	86.982	4	<nnxnp>	np	nn	np	nn	np	nn	nn	nn	np	np	nn	nn	nn	nn	nn	nn	np	np	nn	nn	np	np	np	np	np	np	nn	nn	nn	nn	nn	nn	nn	nn	nn	nn	np	np	np	np	nn	np	np	nn	np	np
AX-175074522	86.982	4	<nnxnp>	np	nn	np	nn	np	nn	nn	nn	np	np	nn	nn	nn	nn	nn	nn	np	np	nn	nn	np	np	np	np	np	np	nn	nn	nn	nn	nn	nn	nn	nn	nn	nn	np	np	np	np	nn	np	np	nn	np	np
AX-174185008	86.982	4	<nnxnp>	np	nn	np	nn	np	nn	nn	nn	np	np	nn	nn	nn	nn	nn	nn	np	np	nn	nn	np	np	np	np	np	np	nn	nn	nn	nn	nn	nn	nn	nn	nn	nn	np	np	np	np	nn	np	np	nn	np	np
AX-174117540	87.84	4	<lmxll>	ll	ll	lm	lm	ll	ll	lm	lm	lm	lm	ll	ll	lm	ll	ll	ll	lm	lm	ll	lm	ll	lm	lm	ll	lm	ll	ll	ll	ll	ll	ll	lm	ll	ll	lm	lm	lm	lm	ll	lm	lm	ll	ll	lm	lm	lm
AX-174146900	87.84	4	<lmxll>	ll	ll	lm	lm	ll	ll	lm	lm	lm	lm	ll	ll	lm	ll	ll	ll	lm	lm	ll	lm	ll	lm	lm	ll	lm	ll	ll	ll	ll	ll	ll	lm	ll	ll	lm	lm	lm	lm	ll	lm	lm	ll	ll	lm	lm	lm
AX-174173162	87.84	4	<lmxll>	ll	ll	lm	lm	ll	ll	lm	lm	lm	lm	ll	ll	lm	ll	ll	ll	lm	lm	ll	lm	ll	lm	lm	ll	lm	ll	ll	ll	ll	ll	ll	lm	ll	ll	lm	lm	lm	lm	ll	lm	lm	ll	ll	lm	lm	lm
AX-174152805	88.261	4	<nnxnp>	nn	np	nn	np	nn	np	np	np	nn	nn	np	np	np	np	np	np	nn	nn	np	np	nn	nn	nn	nn	nn	nn	np	np	np	np	np	np	np	np	np	np	nn	nn	nn	nn	np	nn	nn	np	np	nn
AX-174151224	90.849	4	<nnxnp>	nn	np	nn	np	nn	np	np	np	nn	nn	np	np	np	np	np	np	nn	nn	np	np	nn	nn	np	nn	nn	nn	np	np	np	np	np	np	np	np	np	np	nn	nn	nn	nn	np	nn	nn	np	np	nn
AX-174147203	90.849	4	<nnxnp>	nn	np	nn	np	nn	np	np	np	nn	nn	np	np	np	np	np	np	nn	nn	np	np	nn	nn	np	nn	nn	nn	np	np	np	np	np	np	np	np	np	np	nn	nn	nn	nn	np	nn	nn	np	np	nn
AX-174196776	90.849	4	<nnxnp>	nn	np	nn	np	nn	np	np	np	nn	nn	np	np	np	np	np	np	nn	nn	np	np	nn	nn	np	nn	nn	nn	np	np	np	np	np	np	np	np	np	np	nn	nn	nn	nn	np	nn	nn	np	np	nn
AX-174112066	92.572	4	<lmxll>	ll	ll	lm	ll	ll	ll	ll	lm	lm	lm	ll	ll	lm	ll	ll	ll	lm	ll	ll	lm	ll	lm	lm	ll	lm	ll	ll	ll	ll	ll	ll	lm	ll	ll	lm	lm	lm	lm	ll	lm	lm	ll	ll	lm	lm	lm
AX-174135446	92.572	4	<lmxll>	ll	ll	lm	ll	ll	ll	ll	lm	lm	lm	ll	ll	lm	ll	ll	ll	lm	ll	ll	lm	ll	lm	lm	ll	lm	ll	ll	ll	ll	ll	ll	lm	ll	ll	lm	lm	lm	lm	ll	lm	lm	ll	ll	lm	lm	lm
AX-174211292	92.572	4	<lmxll>	ll	ll	lm	ll	ll	ll	ll	lm	lm	lm	ll	ll	lm	ll	ll	ll	lm	ll	ll	lm	ll	lm	lm	ll	lm	ll	ll	ll	ll	ll	ll	lm	ll	ll	lm	lm	lm	lm	ll	lm	lm	ll	ll	lm	lm	lm
AX-115687805	93.437	4	<nnxnp>	nn	np	nn	np	nn	np	np	np	nn	nn	np	np	np	np	np	np	nn	nn	np	np	nn	nn	np	nn	nn	nn	np	np	np	np	np	np	np	np	np	np	nn	nn	nn	nn	np	nn	nn	np	np	nn
AX-116812015	93.437	4	<nnxnp>	nn	np	nn	np	nn	np	np	np	nn	nn	np	np	np	np	np	np	nn	nn	np	np	nn	nn	np	nn	nn	nn	np	np	np	np	np	np	np	np	np	np	nn	nn	nn	nn	np	nn	nn	np	np	nn
AX-174132127	93.437	4	<nnxnp>	nn	np	nn	np	nn	np	np	np	nn	nn	np	np	np	np	np	np	nn	nn	np	np	nn	nn	np	nn	nn	nn	np	np	np	np	np	np	np	np	np	np	nn	nn	nn	--	np	nn	nn	np	np	nn
AX-174155753	93.437	4	<nnxnp>	nn	np	nn	np	nn	np	np	np	nn	nn	np	np	np	np	np	np	nn	nn	np	np	nn	nn	np	nn	nn	nn	np	np	np	np	np	np	np	np	np	np	nn	nn	nn	nn	np	nn	nn	np	np	nn
AX-174156455	93.437	4	<nnxnp>	nn	np	nn	np	nn	np	np	np	nn	nn	np	np	np	np	np	np	nn	nn	np	np	nn	nn	np	nn	nn	nn	np	np	np	np	np	np	np	np	np	np	nn	nn	nn	nn	np	nn	nn	np	np	nn
AX-174157180	93.437	4	<nnxnp>	nn	np	nn	np	nn	np	np	np	nn	nn	np	np	np	np	np	np	nn	nn	np	np	nn	nn	np	nn	nn	nn	np	np	np	np	np	np	np	np	np	np	nn	nn	nn	nn	np	nn	nn	np	np	nn
AX-174164455	93.437	4	<nnxnp>	nn	np	nn	np	nn	np	np	np	nn	nn	np	np	np	np	np	np	nn	nn	np	np	nn	nn	np	nn	nn	nn	np	np	np	np	np	np	np	np	np	np	nn	nn	nn	nn	np	nn	nn	np	np	nn
AX-174180059	93.437	4	<nnxnp>	nn	np	nn	np	nn	np	np	np	nn	nn	np	np	np	np	np	np	nn	nn	np	np	nn	nn	np	nn	nn	nn	np	np	np	np	np	np	np	np	np	np	nn	nn	nn	nn	np	nn	nn	np	np	nn
AX-174183250	93.437	4	<nnxnp>	nn	np	nn	np	nn	np	np	np	nn	nn	np	np	np	np	np	np	nn	nn	np	np	nn	nn	np	nn	nn	nn	np	np	np	np	np	np	np	np	np	np	nn	nn	nn	nn	np	nn	nn	np	np	nn
AX-174119563	93.437	4	<nnxnp>	nn	np	nn	np	nn	np	np	np	nn	nn	np	np	np	np	np	np	nn	nn	np	np	nn	nn	np	nn	nn	nn	np	np	np	np	np	np	np	np	np	np	nn	nn	nn	nn	np	nn	nn	np	np	nn
AX-174161398	93.437	4	<nnxnp>	nn	np	nn	np	nn	np	np	np	nn	nn	np	np	np	np	np	np	nn	nn	np	np	nn	nn	np	nn	nn	nn	np	np	np	np	np	np	np	np	np	np	nn	nn	nn	nn	np	nn	nn	np	np	nn
AX-174177840	93.437	4	<nnxnp>	nn	np	nn	np	nn	np	np	np	nn	nn	np	np	np	np	np	np	nn	nn	np	np	nn	nn	np	nn	nn	nn	np	np	np	np	np	np	np	np	np	np	nn	nn	nn	nn	np	nn	nn	np	np	nn
AX-115690114	94.716	4	<nnxnp>	nn	np	nn	np	nn	np	np	np	nn	nn	np	np	nn	np	np	np	nn	nn	np	np	nn	nn	np	nn	nn	nn	np	np	np	np	np	np	np	np	np	np	nn	nn	nn	nn	np	nn	nn	np	np	nn
AX-153646646	94.716	4	<nnxnp>	nn	np	nn	np	nn	np	np	np	nn	nn	np	np	nn	np	np	np	nn	nn	np	np	nn	nn	np	nn	nn	nn	np	np	np	np	np	np	np	np	np	np	nn	nn	nn	nn	np	nn	nn	np	np	nn
AX-174159615	94.716	4	<nnxnp>	nn	np	nn	np	nn	np	np	np	nn	nn	np	np	nn	np	np	np	nn	nn	np	np	nn	nn	np	nn	nn	nn	np	np	np	np	np	np	np	np	np	np	nn	nn	nn	nn	np	nn	nn	np	np	nn
AX-174198716	94.716	4	<nnxnp>	nn	np	nn	np	nn	np	np	np	nn	nn	np	np	nn	np	np	np	nn	nn	np	np	nn	nn	np	nn	nn	nn	np	np	np	np	np	np	np	np	np	np	nn	nn	nn	nn	np	nn	nn	np	np	nn
AX-174126972	94.716	4	<nnxnp>	nn	np	nn	np	nn	np	np	np	nn	nn	np	np	nn	np	np	np	nn	nn	np	np	nn	nn	np	nn	nn	nn	np	np	np	np	np	np	np	np	np	np	nn	nn	nn	nn	np	nn	nn	np	np	nn
AX-174193667	94.716	4	<nnxnp>	nn	np	nn	np	nn	np	np	np	nn	nn	np	np	nn	np	np	np	nn	nn	np	np	nn	nn	np	nn	nn	nn	np	np	np	np	np	np	np	np	np	np	nn	nn	nn	nn	np	nn	nn	np	np	nn
AX-174195617	94.716	4	<nnxnp>	nn	np	nn	np	nn	np	np	np	nn	nn	np	np	nn	np	np	np	nn	nn	np	np	nn	nn	np	nn	nn	nn	np	np	np	np	np	np	np	np	np	np	nn	nn	nn	nn	np	nn	nn	np	np	nn
AX-174202534	94.716	4	<nnxnp>	nn	np	nn	np	nn	np	np	np	nn	nn	np	np	nn	np	np	np	nn	nn	np	np	nn	nn	np	nn	nn	nn	np	np	np	np	np	np	np	np	np	np	nn	nn	nn	nn	np	nn	nn	np	np	nn
AX-174205257	94.716	4	<nnxnp>	nn	np	nn	np	nn	np	np	np	nn	nn	np	np	nn	np	np	np	nn	nn	np	np	nn	nn	np	nn	nn	nn	np	np	np	np	np	np	np	np	np	np	nn	nn	nn	nn	np	nn	nn	np	np	nn
AX-174118051	97.304	4	<hkxhk>	hk	hk	hk	kk	kk	hk	hk	hh	hk	hk	hk	hk	hk	hk	hk	hk	hk	kk	hk	hh	kk	hk	hk	kk	hk	kk	hk	hk	hk	hk	hk	hh	hk	hk	hh	hh	hk	hk	kk	hk	hh	kk	kk	hh	hh	hk
AX-174139539	97.304	4	<hkxhk>	hk	hk	hk	kk	kk	hk	hk	hh	hk	hk	hk	hk	hk	hk	hk	hk	hk	kk	hk	hh	kk	hk	hk	kk	hk	kk	hk	hk	hk	hk	hk	hh	hk	hk	hh	hh	hk	hk	kk	hk	hh	kk	kk	hh	hh	hk
AX-175074135	97.304	4	<hkxhk>	hk	hk	hk	hh	hh	hk	hk	kk	hk	hk	hk	hk	hk	hk	hk	hk	hk	hh	hk	kk	hh	hk	hk	hh	hk	hh	hk	hk	hk	hk	hk	kk	hk	hk	kk	kk	hk	hk	hh	hk	kk	hh	hh	kk	kk	hk
AX-175074454	97.304	4	<hkxhk>	hk	hk	hk	kk	kk	hk	hk	hh	hk	hk	hk	hk	hk	hk	hk	hk	hk	kk	hk	hh	kk	hk	hk	kk	hk	kk	hk	hk	hk	hk	hk	hh	hk	hk	hh	hh	hk	hk	kk	hk	hh	kk	kk	hh	hh	hk
AX-115694800	97.304	4	<lmxll>	lm	lm	ll	lm	lm	lm	lm	ll	ll	ll	lm	lm	ll	lm	lm	lm	ll	lm	lm	ll	lm	ll	lm	lm	ll	lm	lm	lm	lm	lm	lm	ll	lm	lm	ll	ll	ll	ll	lm	ll	ll	lm	lm	ll	ll	ll
AX-115703469	97.304	4	<lmxll>	ll	ll	lm	ll	ll	ll	ll	lm	lm	lm	ll	ll	lm	ll	ll	ll	lm	ll	ll	lm	ll	lm	ll	ll	lm	ll	ll	ll	ll	ll	ll	lm	ll	ll	lm	lm	lm	lm	ll	lm	lm	ll	ll	lm	lm	lm
AX-153640647	97.304	4	<lmxll>	ll	ll	lm	ll	ll	ll	ll	lm	lm	lm	ll	ll	lm	ll	ll	ll	lm	ll	ll	lm	ll	lm	ll	ll	lm	ll	ll	ll	ll	ll	ll	lm	ll	ll	lm	lm	lm	lm	ll	lm	lm	ll	ll	lm	lm	lm
AX-174120828	97.304	4	<lmxll>	lm	lm	ll	lm	lm	lm	lm	ll	ll	ll	lm	lm	ll	lm	lm	lm	ll	lm	lm	ll	lm	ll	lm	lm	ll	lm	lm	lm	lm	lm	lm	ll	lm	lm	ll	ll	ll	ll	lm	ll	ll	lm	lm	ll	ll	ll
AX-174116980	97.304	4	<lmxll>	ll	ll	lm	ll	ll	ll	ll	lm	lm	lm	ll	ll	lm	ll	ll	ll	lm	ll	ll	lm	ll	lm	ll	ll	lm	ll	ll	ll	ll	ll	ll	lm	ll	ll	lm	lm	lm	lm	ll	lm	lm	ll	ll	lm	lm	lm
AX-153646930	97.304	4	<nnxnp>	nn	nn	np	np	np	nn	nn	nn	np	np	nn	nn	np	nn	nn	nn	np	np	nn	nn	np	np	nn	np	np	np	nn	nn	nn	nn	nn	nn	nn	nn	nn	nn	np	np	np	np	nn	np	np	nn	nn	np
AX-174125085	97.304	4	<nnxnp>	np	np	nn	nn	nn	np	np	np	nn	nn	np	np	nn	np	np	np	nn	nn	np	np	nn	nn	np	nn	nn	nn	np	np	np	np	np	np	np	np	np	np	nn	nn	nn	nn	np	nn	nn	np	np	nn
AX-174127546	97.304	4	<nnxnp>	np	np	nn	nn	nn	np	np	np	nn	nn	np	np	nn	np	np	np	nn	nn	np	np	nn	nn	np	nn	nn	nn	np	np	np	np	np	np	np	np	np	np	nn	nn	nn	nn	np	nn	nn	np	np	nn
AX-174193490	97.304	4	<nnxnp>	np	np	nn	nn	nn	np	np	np	nn	nn	np	np	nn	np	np	np	nn	nn	np	np	nn	nn	np	nn	nn	nn	np	np	np	np	np	np	np	np	np	np	nn	nn	nn	nn	np	nn	nn	np	np	nn
AX-174118634	98.509	4	<hkxhk>	hk	hk	hk	hh	hh	kk	hk	kk	hk	hk	hk	hk	hk	hk	hk	hk	hk	hh	hk	kk	hh	hk	hk	hh	hk	hh	hk	hk	hk	hk	hk	kk	hk	hk	kk	kk	hk	hk	hh	hk	kk	hh	hh	kk	kk	hk
AX-174152762	99.111	4	<lmxll>	ll	ll	lm	ll	ll	lm	ll	lm	lm	lm	ll	ll	lm	ll	ll	ll	lm	ll	ll	lm	ll	lm	ll	ll	lm	ll	ll	ll	ll	ll	ll	lm	ll	ll	lm	lm	lm	lm	ll	lm	lm	ll	ll	lm	lm	lm
AX-174155320	99.111	4	<lmxll>	ll	ll	lm	ll	ll	lm	ll	lm	lm	lm	ll	ll	lm	ll	ll	ll	lm	ll	ll	lm	ll	lm	ll	ll	lm	ll	ll	ll	ll	ll	ll	lm	ll	ll	lm	lm	lm	lm	ll	lm	lm	ll	ll	lm	lm	lm
AX-115706204	99.111	4	<lmxll>	ll	ll	lm	ll	ll	lm	ll	lm	lm	lm	ll	ll	lm	ll	ll	ll	lm	ll	ll	lm	ll	lm	ll	ll	lm	ll	ll	ll	ll	ll	ll	lm	ll	ll	lm	lm	lm	lm	ll	lm	lm	ll	ll	lm	lm	lm
AX-115686822	100.331	4	<hkxhk>	hk	hk	hk	hh	hh	kk	hk	kk	hk	hk	hk	hk	hk	hk	hk	hk	hk	hh	hk	kk	hh	hk	hk	hh	hk	hk	hk	hk	hk	hk	hk	kk	hk	hk	kk	kk	hk	hk	hh	hk	kk	hh	hh	kk	kk	hk
AX-174120305	100.331	4	<hkxhk>	hk	hk	hk	hh	hh	kk	hk	kk	hk	hk	hk	hk	hk	hk	hk	hk	hk	hh	hk	kk	hh	hk	hk	hh	hk	hk	hk	hk	hk	hk	hk	kk	hk	hk	kk	kk	hk	hk	hh	hk	kk	hh	hh	kk	kk	hk
AX-174187249	100.331	4	<nnxnp>	np	np	nn	nn	nn	np	np	np	nn	nn	np	np	nn	np	np	np	nn	nn	np	np	nn	nn	np	nn	nn	nn	np	np	np	np	np	np	np	np	np	np	nn	nn	nn	nn	np	nn	nn	np	np	nn
AX-174153682	100.331	4	<nnxnp>	np	np	nn	nn	nn	np	np	np	nn	nn	np	np	nn	--	np	np	nn	nn	np	np	nn	nn	np	nn	nn	nn	np	np	np	np	np	np	np	np	np	np	nn	nn	nn	nn	np	nn	nn	np	np	nn
AX-174123134	102.153	4	<hkxhk>	hk	hk	hk	hh	hh	kk	hk	kk	hk	hk	hk	hk	hk	hk	hk	hk	hk	hh	hk	kk	hh	hk	hk	hh	hk	hk	hk	hk	hk	hk	hk	kk	hk	hk	kk	kk	hk	hk	hh	hk	kk	hh	hh	kk	hk	hk
AX-115724603	102.153	4	<lmxll>	ll	ll	lm	ll	ll	lm	ll	lm	lm	lm	ll	ll	lm	ll	ll	ll	lm	ll	ll	lm	ll	lm	ll	ll	lm	ll	ll	ll	ll	ll	ll	lm	ll	ll	lm	lm	lm	lm	ll	lm	lm	ll	ll	lm	ll	lm
AX-115709986	103.373	4	<hkxhk>	hk	hk	hk	kk	kk	hh	hk	hh	hk	kk	hk	hk	hk	hk	hk	hk	hk	kk	hk	hh	kk	hk	hk	kk	hk	hk	hk	hk	hk	hk	hk	hh	hk	hk	hh	hh	hk	kk	kk	hk	hh	kk	kk	hh	hk	hk
AX-174214538	103.373	4	<hkxhk>	hk	hk	hk	hh	hh	kk	hk	kk	hk	hh	hk	hk	hk	hk	hk	hk	hk	hh	hk	kk	hh	hk	hk	hh	hk	hk	hk	hk	hk	hk	hk	kk	hk	hk	kk	kk	hk	hh	hh	hk	kk	hh	hh	kk	hk	hk
AX-174190438	103.373	4	<lmxll>	ll	ll	lm	ll	ll	lm	ll	lm	lm	ll	ll	ll	lm	ll	ll	ll	lm	ll	ll	lm	ll	lm	ll	ll	lm	ll	ll	ll	ll	ll	ll	lm	ll	ll	lm	lm	lm	ll	ll	lm	lm	ll	ll	lm	ll	lm
AX-175073881	103.373	4	<nnxnp>	np	np	nn	nn	nn	np	np	np	nn	nn	np	np	nn	np	np	np	nn	nn	np	np	nn	nn	np	nn	nn	np	np	np	np	np	np	np	np	np	np	np	nn	nn	nn	nn	np	nn	nn	np	np	nn
AX-174181763	103.975	4	<hkxhk>	hk	hk	hk	hh	hh	kk	hk	kk	hk	hh	kk	hk	hk	hk	hk	hk	hk	hh	hk	kk	hh	hk	hk	hh	hk	hk	hk	hk	hk	hk	hk	kk	hk	hk	kk	kk	hk	hh	hh	hk	kk	hh	hh	kk	hk	hk
AX-174206035	104.578	4	<nnxnp>	nn	nn	np	np	np	nn	nn	nn	np	np	nn	nn	np	nn	nn	nn	np	np	nn	nn	np	np	nn	np	np	--	nn	nn	nn	nn	nn	nn	nn	nn	nn	nn	np	np	np	np	nn	np	np	nn	nn	np
AX-174187719	105.18	4	<hkxhk>	hk	hk	hk	kk	kk	hh	hk	hh	hk	kk	hh	hk	hk	hk	hk	hk	hk	kk	hk	hh	kk	hk	hk	kk	hk	hk	hk	hk	hk	hk	hk	hh	hk	hk	hh	hh	hk	kk	kk	hk	hh	kk	kk	hh	hk	hk
AX-174111064	105.18	4	<nnxnp>	np	np	nn	nn	nn	np	np	np	nn	nn	np	np	nn	np	np	np	nn	nn	np	np	nn	nn	np	nn	nn	np	np	np	np	np	np	np	np	np	np	np	nn	nn	nn	nn	np	nn	nn	np	np	nn
AX-174142813	105.18	4	<nnxnp>	np	np	nn	nn	nn	np	np	np	nn	nn	np	np	nn	np	np	np	nn	nn	np	np	nn	nn	np	nn	nn	np	np	np	np	np	np	np	np	np	np	np	nn	nn	nn	nn	np	nn	nn	np	np	nn
AX-174148721	105.18	4	<nnxnp>	nn	nn	np	np	np	nn	nn	nn	np	np	nn	nn	np	nn	nn	nn	np	np	nn	nn	np	np	nn	np	np	nn	nn	nn	nn	nn	nn	nn	nn	nn	nn	nn	np	np	np	np	nn	np	np	nn	nn	np
AX-174190081	108.285	4	<hkxhk>	hh	hh	kk	hk	hk	hk	hh	hk	kk	hh	hk	hh	kk	hh	hh	hh	kk	hk	hh	hk	hk	kk	hh	hk	kk	hh	hh	hh	hh	hh	hh	hk	hh	hh	hk	hk	hk	hk	hk	kk	hk	hk	hk	hk	hh	kk
AX-174195824	108.285	4	<hkxhk>	kk	kk	hh	hk	hk	hk	kk	hk	hh	kk	hk	kk	hh	kk	kk	kk	hh	hk	kk	hk	hk	hh	kk	hk	hh	kk	kk	kk	kk	kk	kk	hk	kk	kk	hk	hk	hk	hk	hk	hh	hk	hk	hk	hk	kk	hh
AX-175074140	108.285	4	<hkxhk>	kk	kk	hh	hk	hk	hk	kk	hk	hh	kk	hk	kk	hh	kk	kk	kk	hh	hk	kk	hk	hk	hh	kk	hk	hh	kk	kk	kk	kk	kk	kk	hk	kk	kk	hk	hk	hk	hk	hk	hh	hk	hk	hk	hk	kk	hh
AX-174195253	108.285	4	<lmxll>	ll	ll	lm	ll	ll	lm	ll	lm	lm	ll	lm	ll	lm	ll	ll	ll	lm	ll	ll	lm	ll	lm	ll	ll	lm	ll	ll	ll	ll	ll	ll	lm	ll	ll	lm	lm	ll	ll	ll	lm	lm	ll	ll	lm	ll	lm
AX-115693403	108.285	4	<nnxnp>	np	np	nn	nn	nn	np	np	np	nn	np	np	np	nn	np	np	np	nn	nn	np	np	nn	nn	np	nn	nn	np	np	np	np	np	np	np	np	np	np	np	nn	nn	nn	nn	np	nn	nn	np	np	nn
AX-153653933	108.285	4	<nnxnp>	np	np	nn	nn	nn	np	np	np	nn	np	np	np	nn	np	np	np	nn	nn	np	np	nn	nn	np	nn	nn	np	np	np	np	np	np	np	np	np	np	np	nn	nn	nn	nn	np	nn	nn	np	np	nn
AX-174140260	108.285	4	<nnxnp>	np	np	nn	nn	nn	np	np	np	nn	np	np	np	nn	np	np	np	nn	nn	np	np	nn	nn	np	nn	nn	np	np	np	np	np	np	np	np	np	np	np	nn	nn	nn	nn	np	nn	nn	np	np	nn
AX-174175919	108.285	4	<nnxnp>	np	np	nn	nn	nn	np	np	np	nn	np	np	np	nn	np	np	np	nn	nn	np	np	nn	nn	np	nn	nn	np	np	np	np	np	np	np	np	np	np	np	nn	nn	nn	nn	np	nn	nn	np	np	nn
AX-174178920	108.285	4	<nnxnp>	np	np	nn	nn	nn	np	np	np	nn	np	np	np	nn	np	np	np	nn	nn	np	np	nn	nn	np	nn	nn	np	np	np	np	np	np	np	np	np	np	np	nn	nn	nn	nn	np	nn	nn	np	np	nn
AX-174180093	108.285	4	<nnxnp>	np	np	nn	nn	nn	np	np	np	nn	np	np	np	nn	np	np	np	nn	nn	np	np	nn	nn	np	nn	nn	np	np	np	np	np	np	np	np	np	np	np	nn	nn	nn	nn	np	nn	nn	np	np	nn
AX-174187268	108.285	4	<nnxnp>	nn	nn	np	np	np	nn	nn	nn	np	nn	nn	nn	np	nn	nn	nn	np	np	nn	nn	np	np	nn	np	np	nn	nn	nn	nn	nn	nn	nn	nn	nn	nn	nn	np	np	np	np	nn	np	np	nn	nn	np
AX-174201261	108.285	4	<nnxnp>	nn	nn	np	np	np	nn	nn	nn	np	nn	nn	nn	np	nn	nn	nn	np	np	nn	nn	np	np	nn	np	np	nn	nn	nn	nn	nn	nn	nn	nn	nn	nn	nn	np	np	np	np	nn	np	np	nn	nn	np
AX-174202954	108.285	4	<nnxnp>	nn	nn	np	np	np	nn	nn	nn	np	nn	nn	nn	np	nn	nn	nn	np	np	nn	nn	np	np	nn	np	np	nn	nn	nn	nn	nn	nn	nn	nn	nn	nn	nn	np	np	np	np	nn	np	np	nn	nn	np
AX-174207329	108.285	4	<nnxnp>	nn	nn	np	np	np	nn	nn	nn	np	nn	nn	nn	np	nn	nn	nn	np	np	nn	nn	np	np	nn	np	np	nn	nn	nn	nn	nn	nn	nn	nn	nn	nn	nn	np	np	np	np	nn	np	np	nn	nn	np
AX-174213453	108.285	4	<nnxnp>	nn	nn	np	np	np	nn	nn	nn	np	nn	nn	nn	np	nn	nn	nn	np	np	nn	nn	np	np	nn	np	np	nn	nn	nn	nn	nn	nn	nn	nn	nn	nn	nn	np	np	np	np	nn	np	np	nn	nn	np
AX-153646118	108.285	4	<nnxnp>	np	np	nn	nn	nn	np	np	np	nn	np	np	np	nn	np	np	np	nn	nn	np	np	nn	nn	np	nn	nn	np	np	np	np	np	np	np	np	np	np	np	nn	nn	nn	nn	np	nn	nn	np	np	nn
AX-174132744	108.285	4	<nnxnp>	np	np	nn	nn	nn	np	np	np	nn	np	np	np	nn	np	np	np	nn	nn	np	np	nn	nn	np	nn	nn	np	np	np	np	np	np	np	np	np	np	np	nn	nn	nn	nn	np	nn	nn	np	np	nn
AX-174134462	108.285	4	<nnxnp>	nn	nn	np	np	np	nn	nn	nn	np	nn	nn	nn	np	nn	nn	nn	np	np	nn	nn	np	np	nn	np	np	nn	nn	nn	nn	nn	nn	nn	nn	nn	nn	nn	np	np	np	np	nn	np	np	nn	nn	np
AX-174135171	108.285	4	<nnxnp>	np	np	nn	nn	nn	np	np	np	nn	np	np	np	nn	np	np	np	nn	nn	np	np	nn	nn	np	nn	nn	np	np	np	np	np	np	np	np	np	np	np	nn	nn	nn	nn	np	nn	nn	np	np	nn
AX-174145055	108.285	4	<nnxnp>	nn	nn	np	np	np	nn	nn	nn	np	nn	nn	nn	np	nn	nn	nn	np	np	nn	nn	np	np	nn	np	np	nn	nn	nn	nn	nn	nn	nn	nn	nn	nn	nn	np	np	np	np	nn	np	np	nn	nn	np
AX-174186220	108.285	4	<nnxnp>	nn	nn	np	np	np	nn	nn	nn	np	nn	nn	nn	np	nn	nn	nn	np	np	nn	nn	np	np	nn	np	np	nn	nn	nn	nn	nn	nn	nn	nn	nn	nn	nn	np	np	np	np	nn	np	np	nn	nn	np
AX-175074261	108.285	4	<nnxnp>	nn	nn	np	np	np	nn	nn	nn	np	nn	nn	nn	np	nn	nn	nn	np	np	nn	nn	np	np	nn	np	np	nn	nn	nn	nn	nn	nn	nn	nn	nn	nn	nn	np	np	np	np	nn	np	np	nn	nn	np
AX-174199445	109.988	4	<lmxll>	ll	ll	lm	ll	ll	lm	ll	lm	lm	ll	lm	ll	lm	ll	ll	lm	lm	ll	ll	lm	ll	lm	ll	ll	lm	ll	ll	ll	ll	ll	ll	lm	ll	ll	lm	lm	ll	ll	ll	lm	lm	ll	ll	lm	ll	lm
AX-115730352	109.988	4	<lmxll>	lm	lm	ll	lm	lm	ll	lm	ll	ll	lm	ll	lm	ll	lm	lm	ll	ll	lm	lm	ll	lm	ll	lm	lm	ll	lm	lm	lm	lm	lm	lm	ll	lm	lm	ll	ll	lm	lm	lm	ll	ll	lm	lm	ll	lm	ll
AX-174167404	110.408	4	<nnxnp>	nn	np	np	np	np	nn	nn	nn	np	nn	nn	nn	np	nn	nn	nn	np	np	nn	nn	np	np	nn	np	np	nn	nn	nn	nn	nn	nn	nn	nn	nn	nn	nn	np	np	np	np	nn	np	np	nn	nn	np
AX-174186401	111.691	4	<lmxll>	ll	ll	lm	ll	ll	lm	ll	lm	lm	ll	lm	ll	lm	ll	ll	lm	lm	ll	ll	lm	ll	lm	ll	ll	lm	ll	ll	ll	ll	ll	ll	lm	ll	ll	lm	lm	ll	ll	ll	lm	lm	ll	ll	lm	ll	lm
AX-174186935	111.691	4	<lmxll>	ll	ll	lm	ll	ll	lm	ll	lm	lm	ll	lm	ll	lm	ll	ll	lm	lm	ll	ll	lm	ll	lm	ll	ll	lm	ll	ll	ll	ll	ll	ll	lm	ll	ll	lm	lm	ll	ll	ll	lm	lm	ll	ll	lm	ll	lm
AX-174119875	112.532	4	<hkxhk>	hh	hk	kk	hk	hk	hk	hh	hk	kk	hh	hk	hh	kk	hh	hh	hk	kk	hk	hh	hk	hk	kk	hh	hk	kk	hh	hh	hh	hk	hh	hh	hk	hh	hh	hk	hk	hk	hk	hk	kk	hk	hk	hk	hk	hh	kk
AX-174128231	112.532	4	<hkxhk>	kk	hk	hh	hk	hk	hk	kk	hk	hh	kk	hk	kk	hh	kk	kk	hk	hh	hk	kk	hk	hk	hh	kk	hk	hh	kk	kk	kk	hk	kk	kk	hk	kk	kk	hk	hk	hk	hk	hk	hh	hk	hk	hk	hk	kk	hh
AX-174135221	112.532	4	<hkxhk>	hh	hk	kk	hk	hk	hk	hh	hk	kk	hh	hk	hh	kk	hh	hh	hk	kk	hk	hh	hk	hk	kk	hh	hk	kk	hh	hh	hh	hk	hh	hh	hk	hh	hh	hk	hk	hk	hk	hk	kk	hk	hk	hk	hk	hh	kk
AX-174144038	112.532	4	<hkxhk>	kk	hk	hh	hk	hk	hk	kk	hk	hh	kk	hk	kk	hh	kk	kk	hk	hh	hk	kk	hk	hk	hh	kk	hk	hh	kk	kk	kk	hk	kk	kk	hk	kk	kk	hk	hk	hk	hk	hk	hh	hk	hk	hk	hk	kk	hh
AX-115702811	112.532	4	<lmxll>	ll	ll	lm	ll	ll	lm	ll	lm	lm	ll	lm	ll	lm	ll	ll	lm	lm	ll	ll	lm	ll	lm	ll	ll	lm	ll	ll	ll	lm	ll	ll	lm	ll	ll	lm	lm	ll	ll	ll	lm	lm	ll	ll	lm	ll	lm
AX-174203818	112.532	4	<lmxll>	ll	ll	lm	ll	ll	lm	ll	lm	lm	ll	lm	ll	lm	ll	ll	lm	lm	ll	ll	lm	ll	lm	ll	ll	lm	ll	ll	ll	lm	ll	ll	lm	ll	ll	lm	lm	ll	ll	ll	lm	lm	ll	ll	lm	ll	lm
AX-115719071	112.532	4	<lmxll>	ll	ll	lm	ll	ll	lm	ll	lm	lm	ll	lm	ll	lm	ll	ll	lm	lm	ll	ll	lm	ll	lm	ll	ll	lm	ll	ll	ll	lm	ll	ll	lm	ll	ll	lm	lm	ll	ll	ll	lm	lm	ll	ll	lm	ll	lm
AX-174123054	112.532	4	<nnxnp>	np	nn	nn	nn	nn	np	np	np	nn	np	np	np	nn	np	np	np	nn	nn	np	np	nn	nn	np	nn	nn	np	np	np	np	np	np	np	np	np	np	np	nn	nn	nn	nn	np	nn	nn	np	np	nn
AX-174125680	112.532	4	<nnxnp>	np	nn	nn	nn	nn	np	np	np	nn	np	np	np	nn	np	np	np	nn	nn	np	np	nn	nn	np	nn	nn	np	np	np	np	np	np	np	np	np	np	np	nn	nn	nn	nn	np	nn	nn	np	np	nn
AX-174135822	112.532	4	<nnxnp>	nn	np	np	np	np	nn	nn	nn	np	nn	nn	nn	np	nn	nn	nn	np	np	nn	nn	np	np	nn	np	np	nn	nn	nn	nn	nn	nn	nn	nn	nn	nn	nn	np	np	np	np	nn	np	np	nn	nn	np
AX-174136389	112.532	4	<nnxnp>	nn	np	np	np	np	nn	nn	nn	np	nn	nn	nn	np	nn	nn	nn	np	np	nn	nn	np	np	nn	np	np	nn	nn	nn	nn	nn	nn	nn	nn	nn	nn	nn	np	np	np	np	nn	np	np	nn	nn	np
AX-174198545	112.532	4	<nnxnp>	nn	np	np	np	np	nn	nn	nn	np	nn	nn	nn	np	nn	nn	nn	np	np	nn	nn	np	np	nn	np	np	nn	nn	nn	nn	nn	nn	nn	nn	nn	nn	nn	np	np	np	np	nn	np	np	nn	nn	np
AX-174200399	112.532	4	<nnxnp>	nn	np	np	np	np	nn	nn	nn	np	nn	nn	nn	np	nn	nn	nn	np	np	nn	nn	np	np	nn	np	np	nn	nn	nn	nn	nn	nn	nn	nn	nn	nn	nn	np	np	np	np	nn	np	np	nn	nn	np
AX-174212289	112.532	4	<nnxnp>	np	nn	nn	nn	nn	np	np	np	nn	np	np	np	nn	np	np	np	nn	nn	np	np	nn	nn	np	nn	nn	np	np	np	np	np	np	np	np	np	np	np	nn	nn	nn	nn	np	nn	nn	np	np	nn
AX-174186244	113.737	4	<lmxll>	lm	lm	ll	lm	lm	ll	lm	ll	ll	lm	ll	lm	ll	lm	lm	ll	ll	lm	lm	ll	lm	ll	lm	lm	ll	lm	lm	lm	ll	lm	lm	ll	lm	lm	ll	ll	lm	lm	lm	ll	ll	lm	lm	ll	lm	ll
AX-174186906	113.737	4	<nnxnp>	np	np	nn	nn	nn	np	np	np	nn	np	np	np	nn	np	np	np	nn	nn	np	np	nn	nn	np	nn	nn	np	np	np	np	np	np	np	np	np	np	np	nn	nn	nn	nn	np	nn	nn	np	np	nn
AX-174192482	117.442	4	<lmxll>	lm	lm	ll	lm	lm	ll	lm	ll	ll	ll	ll	lm	ll	lm	lm	ll	ll	lm	lm	ll	lm	ll	lm	lm	ll	ll	lm	lm	ll	lm	lm	ll	lm	lm	ll	ll	lm	lm	lm	ll	ll	lm	lm	ll	lm	ll
AX-115708957	0	5	<hkxhk>	hk	kk	hk	hk	hk	hk	hk	hh	kk	hk	hk	kk	hk	kk	hk	hk	hh	kk	hk	kk	hh	hk	hk	hk	hk	hh	hk	hk	hk	hk	kk	hk	hh	kk	hh	kk	kk	kk	hk	hk	hh	hk	hh	hk	hh	hk
AX-174203733	0	5	<hkxhk>	hh	hk	hh	hh	kk	hh	hh	hk	hk	kk	hh	hk	kk	hk	hh	kk	hk	hk	hh	hk	hk	kk	hh	hh	kk	hk	hh	kk	kk	hh	hk	kk	hk	hk	hk	hk	hk	hk	hh	kk	hk	hh	hk	hh	hk	kk
AX-174208345	0	5	<hkxhk>	hk	hh	hk	hk	hk	hk	hk	kk	hh	hk	hk	hh	hk	hh	hk	hk	kk	hh	hk	hh	kk	hk	hk	hk	hk	kk	hk	hk	hk	hk	hh	hk	kk	hh	kk	hh	hh	hh	hk	hk	kk	hk	kk	hk	kk	hk
AX-174213307	0	5	<lmxll>	lm	lm	lm	lm	ll	lm	lm	ll	lm	ll	lm	lm	ll	lm	lm	ll	ll	lm	lm	lm	ll	ll	lm	lm	ll	ll	lm	ll	ll	lm	lm	ll	ll	lm	ll	lm	lm	lm	lm	ll	ll	lm	ll	lm	ll	ll
AX-174118016	0	5	<lmxll>	ll	ll	ll	ll	lm	ll	ll	lm	ll	lm	ll	ll	lm	ll	ll	lm	lm	ll	ll	ll	lm	lm	ll	ll	lm	lm	ll	lm	lm	ll	ll	lm	lm	ll	lm	ll	ll	ll	ll	lm	lm	ll	lm	ll	lm	lm
AX-115695983	0	5	<nnxnp>	nn	np	nn	nn	np	nn	nn	nn	np	np	nn	np	np	np	nn	np	nn	np	nn	np	nn	np	nn	nn	np	nn	nn	np	np	nn	np	np	nn	np	nn	np	np	np	nn	np	nn	nn	nn	nn	nn	np
AX-174162655	0	5	<nnxnp>	nn	np	nn	nn	np	nn	nn	nn	np	np	nn	np	np	np	nn	np	nn	np	nn	np	nn	np	nn	nn	np	nn	nn	np	np	nn	np	np	nn	np	nn	np	np	np	nn	np	nn	nn	nn	nn	nn	np
AX-174113352	0	5	<nnxnp>	np	nn	np	np	nn	np	np	np	nn	nn	np	nn	nn	nn	np	nn	np	nn	np	nn	np	nn	np	np	nn	np	np	nn	nn	np	nn	nn	np	nn	np	nn	nn	nn	np	nn	np	np	np	np	np	nn
AX-174177117	0	5	<nnxnp>	nn	np	nn	nn	np	nn	nn	nn	np	np	nn	np	np	np	nn	np	nn	np	nn	np	nn	np	nn	nn	np	nn	nn	np	np	nn	np	np	nn	np	nn	np	np	np	nn	np	nn	nn	nn	nn	nn	np
AX-174180137	0	5	<nnxnp>	np	nn	np	np	nn	np	np	np	nn	nn	np	nn	nn	nn	np	nn	np	nn	np	nn	np	nn	np	np	nn	np	np	nn	nn	np	nn	nn	np	nn	np	nn	nn	nn	np	nn	np	np	np	np	np	nn
AX-174197992	0	5	<nnxnp>	np	nn	np	np	nn	np	np	np	nn	nn	np	nn	nn	nn	np	nn	np	nn	np	nn	np	nn	np	np	nn	np	np	nn	nn	np	nn	nn	np	nn	np	nn	nn	nn	np	nn	np	np	np	np	np	nn
AX-174214117	0	5	<nnxnp>	np	nn	np	np	nn	np	np	np	nn	nn	np	nn	nn	nn	np	nn	np	nn	np	nn	np	nn	np	np	nn	np	np	nn	nn	np	nn	nn	np	nn	np	nn	nn	nn	np	nn	np	np	np	np	np	nn
AX-174164324	1.668	5	<nnxnp>	np	nn	np	np	nn	np	np	np	nn	nn	np	nn	nn	nn	np	nn	np	nn	np	nn	np	np	np	np	nn	np	np	nn	nn	np	nn	nn	np	nn	np	nn	nn	nn	np	nn	np	np	np	np	np	nn
AX-174129790	3.996	5	<hkxhk>	hk	hh	hk	hk	hk	hk	hk	kk	hh	hk	hk	hh	hk	hh	hk	hk	kk	hh	hk	hh	kk	kk	hk	hk	hk	kk	hk	hk	hk	hk	hh	hk	kk	hh	kk	hh	hh	hh	hk	hk	kk	hk	kk	hk	kk	hk
AX-174130030	4.27	5	<lmxll>	lm	lm	lm	lm	ll	lm	lm	ll	lm	ll	lm	lm	ll	lm	lm	ll	ll	lm	ll	lm	ll	ll	lm	lm	ll	ll	lm	ll	ll	lm	lm	ll	ll	lm	ll	lm	lm	lm	lm	ll	ll	lm	ll	lm	ll	lm
AX-174198018	4.276	5	<hkxhk>	hk	hh	hk	hk	hk	hk	hk	kk	hh	hk	hk	hh	hk	hh	hk	hk	kk	hh	hk	hh	kk	kk	hk	hk	hk	kk	hk	hk	hk	hk	hh	hk	kk	hh	kk	hh	hh	hh	hk	hk	kk	hk	kk	hk	kk	hk
AX-174160372	4.282	5	<lmxll>	ll	ll	ll	ll	lm	ll	ll	lm	ll	lm	ll	ll	lm	ll	ll	lm	lm	ll	lm	ll	lm	lm	ll	ll	lm	lm	ll	lm	lm	ll	ll	lm	lm	ll	lm	ll	ll	ll	ll	lm	lm	ll	lm	ll	lm	ll
AX-174144452	6.697	5	<nnxnp>	np	nn	np	np	nn	np	np	np	nn	nn	np	nn	nn	nn	np	nn	np	nn	np	nn	np	np	np	np	nn	np	np	nn	nn	np	nn	nn	np	nn	np	nn	nn	nn	np	nn	np	np	np	np	np	nn
AX-174114489	6.697	5	<nnxnp>	np	nn	np	np	nn	np	np	np	nn	nn	np	nn	nn	nn	np	nn	np	nn	np	nn	np	np	np	np	nn	np	np	nn	nn	np	nn	nn	np	nn	np	nn	nn	nn	np	nn	np	np	np	np	np	nn
AX-174142955	6.697	5	<nnxnp>	np	nn	np	np	nn	np	np	np	nn	nn	np	nn	nn	nn	np	nn	np	nn	np	nn	np	np	np	np	nn	np	np	nn	nn	np	nn	nn	np	nn	np	nn	nn	nn	np	nn	np	np	np	np	np	nn
AX-174171618	6.697	5	<nnxnp>	nn	np	nn	nn	np	nn	nn	nn	np	np	nn	np	np	np	nn	np	nn	np	nn	np	nn	nn	nn	nn	np	nn	nn	np	np	nn	np	np	nn	np	nn	np	np	np	nn	np	nn	nn	nn	nn	nn	np
AX-174177502	6.697	5	<nnxnp>	np	nn	np	np	nn	np	np	np	nn	nn	np	nn	nn	nn	np	nn	np	nn	np	nn	np	np	np	np	nn	np	np	nn	nn	np	nn	nn	np	nn	np	nn	nn	nn	np	nn	np	np	np	np	np	nn
AX-174151002	6.715	5	<hkxhk>	hk	hh	hk	hk	hk	hk	hk	kk	hh	hk	hk	hh	hk	hh	hk	hk	kk	hh	hk	hh	kk	kk	hk	hk	hk	kk	hk	hk	hk	hk	hh	hk	kk	hh	kk	hh	hh	hh	hk	hk	kk	hk	kk	hk	kk	hk
AX-174187220	7.313	5	<lmxll>	lm	lm	lm	lm	ll	lm	lm	ll	lm	ll	lm	lm	ll	lm	lm	ll	ll	lm	ll	lm	ll	ll	lm	lm	ll	ll	lm	ll	ll	lm	lm	ll	ll	lm	ll	lm	lm	lm	lm	ll	ll	lm	ll	lm	ll	ll
AX-174139436	7.313	5	<lmxll>	lm	lm	lm	lm	ll	lm	lm	ll	lm	ll	lm	lm	ll	lm	lm	ll	ll	lm	ll	lm	ll	ll	lm	lm	ll	ll	lm	ll	ll	lm	lm	ll	ll	lm	ll	lm	lm	lm	lm	ll	ll	lm	ll	lm	ll	ll
AX-174171828	7.313	5	<lmxll>	lm	lm	lm	lm	ll	lm	lm	ll	lm	ll	lm	lm	ll	lm	lm	ll	ll	lm	ll	lm	ll	ll	lm	lm	ll	ll	lm	ll	ll	lm	lm	ll	ll	lm	ll	lm	lm	lm	lm	ll	ll	lm	ll	lm	ll	ll
AX-115729825	7.92	5	<hkxhk>	hk	hh	hk	hk	hk	hk	hk	kk	hh	hk	hk	hh	hk	hh	hk	hk	kk	hh	hk	hh	kk	kk	hk	hk	hk	kk	hk	hk	hk	hk	hh	hk	kk	hh	kk	hh	hh	hh	hk	hk	kk	hk	kk	hk	kk	hk
AX-174111230	7.92	5	<hkxhk>	hk	hh	hk	hk	hk	hk	hk	kk	hh	hk	hk	hh	hk	hh	hk	hk	kk	hh	hk	hh	kk	kk	hk	hk	hk	kk	hk	hk	hk	hk	hh	hk	kk	hh	kk	hh	hh	hh	hk	hk	kk	hk	kk	hk	kk	hk
AX-174132400	7.92	5	<hkxhk>	hk	hh	hk	hk	hk	hk	hk	kk	hh	hk	hk	hh	hk	hh	hk	hk	kk	hh	hk	hh	kk	kk	hk	hk	hk	kk	hk	hk	hk	hk	hh	hk	kk	hh	kk	hh	hh	hh	hk	hk	kk	hk	kk	hk	kk	hk
AX-174166433	7.92	5	<nnxnp>	nn	np	nn	nn	np	nn	nn	nn	np	np	nn	np	np	np	nn	np	nn	np	nn	np	nn	nn	nn	nn	np	nn	nn	np	np	nn	np	np	nn	np	nn	np	np	np	nn	np	nn	nn	nn	nn	nn	np
AX-174181811	7.92	5	<nnxnp>	np	nn	np	np	nn	np	np	np	nn	nn	np	nn	nn	nn	np	nn	np	nn	np	nn	np	np	np	np	nn	np	np	nn	nn	np	nn	nn	np	nn	np	nn	nn	nn	np	nn	np	np	np	np	np	nn
AX-115727656	9.618	5	<lmxll>	lm	lm	lm	lm	ll	lm	lm	ll	lm	ll	lm	lm	ll	lm	lm	ll	ll	lm	ll	lm	ll	ll	lm	lm	ll	ll	lm	ll	ll	lm	lm	ll	ll	lm	ll	lm	lm	lm	lm	ll	ll	lm	ll	lm	ll	lm
AX-174178861	10.058	5	<nnxnp>	np	nn	np	np	nn	np	np	np	nn	nn	np	nn	nn	nn	np	nn	np	nn	np	nn	np	np	np	np	nn	np	np	nn	nn	np	nn	nn	np	nn	np	nn	nn	nn	np	nn	np	np	np	np	np	nn
AX-174120854	10.058	5	<nnxnp>	nn	np	nn	nn	np	nn	nn	nn	np	np	nn	np	np	np	nn	np	nn	np	nn	np	nn	nn	nn	nn	np	nn	nn	np	np	nn	np	np	nn	np	nn	np	np	np	nn	np	nn	nn	nn	nn	nn	np
AX-115731574	12.197	5	<hkxhk>	hk	hh	hk	hk	hk	hk	hk	kk	hk	hk	hk	hk	hk	hh	hk	hk	kk	hh	kk	hh	kk	kk	hk	hk	hk	kk	hk	hk	hk	hk	hh	hk	kk	hh	kk	hh	hk	hh	hk	hk	kk	hk	kk	hk	kk	hh
AX-174153449	12.197	5	<hkxhk>	hh	hk	hh	hh	kk	hh	hh	hk	kk	kk	hh	kk	kk	hk	hh	kk	hk	hk	hk	hk	hk	hk	hh	hh	kk	hk	hh	kk	kk	hh	hk	kk	hk	hk	hk	hk	kk	hk	hh	kk	hk	hh	hk	hh	hk	hk
AX-174160474	14.637	5	<hkxhk>	hk	kk	hk	hk	hk	hk	hk	hh	hk	hk	hk	hk	hk	kk	hk	hk	hh	kk	hk	kk	hh	hh	hk	hk	hk	hh	hk	hk	hk	hk	kk	hk	hh	kk	hh	kk	hk	kk	hk	hk	hh	hk	hk	hk	hh	kk
AX-174118572	14.637	5	<nnxnp>	nn	np	nn	nn	np	nn	nn	nn	np	np	nn	np	np	np	nn	np	nn	np	np	np	nn	nn	nn	nn	np	nn	nn	np	np	nn	np	np	nn	np	nn	np	np	np	nn	np	nn	nn	np	nn	nn	np
AX-174184271	15.246	5	<nnxnp>	np	nn	np	np	nn	np	np	np	nn	nn	np	nn	nn	nn	np	nn	np	nn	nn	nn	np	np	np	np	nn	np	np	nn	nn	np	nn	nn	np	nn	np	nn	nn	nn	np	nn	np	np	nn	np	np	nn
AX-174210454	15.856	5	<hkxhk>	hk	hh	hk	hk	hk	hk	hk	kk	hk	hk	hk	hk	hk	hh	hk	hk	kk	hh	hk	hh	kk	kk	hk	hk	hk	kk	hk	hk	hk	hk	hh	hk	kk	hh	kk	hh	hk	hh	hk	hk	kk	hk	hk	kk	kk	hh
AX-174167234	16.783	5	<nnxnp>	np	nn	np	np	nn	np	np	np	nn	nn	np	nn	nn	nn	np	nn	np	nn	nn	nn	np	np	np	np	nn	np	np	nn	nn	np	nn	nn	np	nn	np	nn	nn	nn	np	nn	np	np	nn	np	np	nn
AX-174185921	17.709	5	<hkxhk>	kk	hk	kk	kk	hh	kk	kk	hk	hk	hh	kk	hk	hh	hk	kk	hh	hk	hk	hh	hk	hk	hk	kk	kk	hh	hk	kk	hh	hh	kk	hk	hh	kk	hk	hk	hk	hh	hk	kk	hh	hk	kk	hh	hk	hk	hk
AX-115725713	17.709	5	<nnxnp>	np	nn	np	np	nn	np	np	np	nn	nn	np	nn	nn	nn	np	nn	np	nn	nn	nn	np	np	np	np	nn	np	np	nn	nn	np	nn	nn	np	nn	np	nn	nn	nn	np	nn	np	np	nn	np	np	nn
AX-174135814	17.709	5	<nnxnp>	nn	np	nn	nn	np	nn	nn	nn	np	np	nn	np	np	np	nn	np	nn	np	np	np	nn	nn	nn	nn	np	nn	nn	np	np	nn	np	np	nn	np	nn	np	np	np	nn	np	nn	nn	np	nn	nn	np
AX-174167236	17.709	5	<nnxnp>	np	nn	np	np	nn	np	np	np	nn	nn	np	nn	nn	nn	np	nn	np	nn	nn	nn	np	np	np	np	nn	np	np	nn	nn	np	nn	nn	np	nn	np	nn	nn	nn	np	nn	np	np	nn	np	np	nn
AX-174169428	17.709	5	<nnxnp>	nn	np	nn	nn	np	nn	nn	nn	np	np	nn	np	np	np	nn	np	nn	np	np	np	nn	nn	nn	nn	np	nn	nn	np	np	nn	np	np	nn	np	nn	np	np	np	nn	np	nn	nn	np	nn	nn	np
AX-174194664	19.867	5	<lmxll>	lm	lm	lm	lm	ll	lm	lm	ll	ll	ll	lm	ll	ll	lm	lm	ll	ll	lm	ll	lm	ll	ll	lm	lm	ll	ll	lm	ll	ll	lm	lm	ll	lm	lm	ll	lm	ll	lm	lm	ll	ll	lm	ll	ll	ll	lm
AX-174184414	21.386	5	<hkxhk>	hh	hk	hh	hh	kk	hh	hh	hk	hk	kk	hh	hk	kk	hk	hh	kk	hk	hk	kk	hk	hk	hk	hh	hh	kk	hk	hh	kk	kk	hh	hk	kk	hh	hk	hk	hk	kk	hk	hh	kk	hk	hh	kk	hk	hk	hk
AX-174214983	22.296	5	<nnxnp>	np	nn	np	np	nn	np	np	np	nn	nn	np	nn	nn	nn	np	nn	np	nn	nn	nn	np	np	np	np	nn	np	np	nn	nn	np	nn	nn	np	nn	np	nn	nn	nn	np	nn	np	np	nn	np	np	nn
AX-174119297	24.43	5	<hkxhk>	hk	kk	hk	hk	hk	hk	hk	hh	hh	hk	hk	hh	hk	kk	hk	hk	hh	kk	hk	kk	hh	hh	hk	hk	hk	hh	hk	hk	hk	hk	kk	hk	hk	kk	hh	kk	hk	kk	hk	hk	hh	hk	hk	hh	hh	kk
AX-174203587	24.43	5	<hkxhk>	hh	hk	hh	hh	kk	hh	hh	hk	hk	kk	hh	hk	kk	hk	hh	kk	hk	hk	kk	hk	hk	hk	hh	hh	kk	hk	hh	kk	kk	hh	hk	kk	hh	hk	hk	hk	kk	hk	hh	kk	hk	hh	kk	hk	hk	hk
AX-174141087	24.43	5	<lmxll>	lm	lm	lm	lm	ll	lm	lm	ll	ll	ll	lm	ll	ll	lm	lm	ll	ll	lm	ll	lm	ll	ll	lm	lm	ll	ll	lm	ll	ll	lm	lm	ll	lm	lm	ll	lm	ll	lm	lm	ll	ll	lm	ll	ll	ll	lm
AX-174153056	25.635	5	<lmxll>	ll	ll	ll	ll	lm	ll	ll	lm	lm	lm	ll	lm	lm	ll	ll	lm	lm	ll	lm	ll	lm	lm	ll	ll	lm	lm	ll	lm	lm	ll	ll	lm	ll	ll	lm	ll	lm	ll	ll	lm	lm	ll	lm	lm	lm	ll
AX-174158158	25.635	5	<nnxnp>	nn	np	nn	nn	np	nn	np	nn	nn	np	nn	nn	np	np	nn	np	nn	np	np	np	nn	nn	nn	nn	np	nn	nn	np	np	nn	np	np	nn	np	nn	np	np	np	nn	np	nn	nn	np	nn	nn	np
AX-115700902	26.84	5	<hkxhk>	kk	hk	kk	kk	hh	kk	kk	hk	hk	hh	kk	hk	hh	hk	kk	hh	hk	hk	hh	hk	hk	hk	kk	kk	hh	hk	kk	hh	hh	kk	hk	hh	kk	hk	hk	hk	hh	hk	kk	hh	hk	kk	hh	hk	hk	hk
AX-174146396	26.84	5	<hkxhk>	hk	kk	hk	hk	hk	hk	hk	hh	hh	hk	hk	hh	hk	kk	hk	hk	hh	kk	hk	kk	hh	hh	hk	hk	hk	hh	hk	hk	hk	hk	kk	hk	hk	kk	hh	kk	hk	kk	hk	hk	hh	hk	hk	hh	hh	kk
AX-174182466	27.45	5	<nnxnp>	nn	np	nn	nn	np	nn	nn	nn	nn	np	nn	nn	np	np	nn	np	nn	np	np	np	nn	nn	nn	nn	np	nn	nn	np	np	nn	np	np	nn	np	nn	np	np	np	nn	np	nn	nn	np	nn	nn	np
AX-174184846	28.06	5	<hkxhk>	hh	hk	hh	hh	kk	hh	hh	hk	hk	kk	hh	hk	kk	hk	hh	kk	hk	hk	kk	hk	hk	hk	hh	hh	kk	hk	hh	kk	kk	hh	hk	kk	hh	hk	hk	hk	kk	hk	hh	kk	hk	hk	kk	hk	hk	hk
AX-174183573	29.28	5	<lmxll>	ll	ll	ll	ll	lm	ll	ll	lm	lm	lm	ll	lm	lm	ll	ll	lm	lm	ll	lm	ll	lm	lm	ll	ll	lm	lm	ll	lm	lm	ll	ll	lm	ll	ll	lm	ll	lm	ll	ll	lm	lm	lm	lm	lm	lm	ll
AX-174144501	29.28	5	<lmxll>	ll	ll	ll	ll	lm	ll	ll	lm	lm	lm	ll	lm	lm	ll	ll	lm	lm	ll	lm	ll	lm	lm	ll	ll	lm	lm	ll	lm	lm	ll	ll	lm	ll	ll	lm	ll	lm	ll	ll	lm	lm	lm	lm	lm	lm	ll
AX-115682253	29.28	5	<nnxnp>	nn	np	nn	nn	np	nn	nn	nn	np	np	nn	np	np	np	nn	np	nn	np	np	np	nn	nn	nn	nn	np	nn	nn	np	np	nn	np	np	nn	np	nn	np	np	np	nn	np	nn	nn	np	nn	nn	np
AX-174120969	30.5	5	<hkxhk>	hh	hk	hh	hh	kk	hh	hh	hk	hk	kk	hh	hk	kk	hk	hh	kk	hk	hk	kk	hk	hk	hk	hh	hh	kk	hk	hh	kk	kk	hh	hk	kk	hh	hk	hk	hk	kk	hk	hh	kk	hk	hk	kk	hk	hk	hk
AX-174161560	30.5	5	<lmxll>	ll	ll	ll	ll	lm	ll	ll	lm	lm	lm	ll	lm	lm	ll	ll	lm	lm	ll	lm	ll	lm	lm	ll	ll	lm	lm	ll	lm	lm	ll	ll	lm	ll	ll	lm	ll	lm	ll	ll	lm	lm	lm	lm	lm	lm	ll
AX-174111742	30.5	5	<lmxll>	ll	ll	ll	ll	lm	ll	ll	lm	lm	lm	ll	lm	lm	ll	ll	lm	lm	ll	lm	ll	lm	lm	ll	ll	lm	lm	ll	lm	lm	ll	ll	lm	ll	ll	lm	ll	lm	ll	ll	lm	lm	lm	lm	lm	lm	ll
AX-174184025	30.5	5	<lmxll>	ll	ll	ll	ll	lm	ll	ll	lm	lm	lm	ll	lm	lm	ll	ll	lm	lm	ll	lm	ll	lm	lm	ll	ll	lm	lm	ll	lm	lm	ll	ll	lm	ll	ll	lm	ll	lm	ll	ll	lm	lm	lm	lm	lm	lm	ll
AX-174133095	30.5	5	<nnxnp>	nn	np	nn	nn	np	nn	nn	nn	nn	np	nn	nn	np	np	nn	np	nn	np	np	np	nn	nn	nn	nn	np	nn	nn	np	np	nn	np	np	nn	np	nn	np	np	np	nn	np	nn	nn	np	nn	nn	np
AX-153640616	31.704	5	<hkxhk>	hk	hh	hk	hk	hk	hk	hh	kk	kk	hk	hk	kk	hk	hh	hk	hk	kk	hh	hk	hh	kk	kk	hk	hk	hk	kk	hk	hk	hk	hk	hk	hk	hk	hh	kk	hh	hk	hh	hk	hk	kk	kk	hk	kk	kk	hh
AX-174175372	31.704	5	<nnxnp>	nn	np	nn	nn	np	nn	np	nn	nn	np	nn	nn	np	np	nn	np	nn	np	np	np	nn	nn	nn	nn	np	nn	nn	np	np	nn	np	np	nn	np	nn	np	np	np	nn	np	nn	nn	np	nn	nn	np
AX-115698115	31.704	5	<nnxnp>	np	nn	np	np	nn	np	nn	np	np	nn	np	np	nn	nn	np	nn	np	nn	nn	nn	np	np	np	np	nn	np	np	nn	nn	np	nn	nn	np	nn	np	nn	nn	nn	np	nn	np	np	nn	np	np	nn
AX-174118131	31.704	5	<nnxnp>	np	nn	np	np	nn	np	nn	np	np	nn	np	np	nn	nn	np	nn	np	nn	nn	nn	np	np	np	np	nn	np	np	nn	nn	np	nn	nn	np	nn	np	nn	nn	nn	np	nn	np	np	nn	np	np	nn
AX-174127208	31.704	5	<nnxnp>	nn	np	nn	nn	np	nn	np	nn	nn	np	nn	nn	np	np	nn	np	nn	np	np	np	nn	nn	nn	nn	np	nn	nn	np	np	nn	np	np	nn	np	nn	np	np	np	nn	np	nn	nn	np	nn	nn	np
AX-174129909	31.704	5	<nnxnp>	np	nn	np	np	nn	np	nn	np	np	nn	np	np	nn	nn	np	nn	np	nn	nn	nn	np	np	np	np	nn	np	np	nn	nn	np	nn	nn	np	nn	np	nn	nn	nn	np	nn	np	np	nn	np	np	nn
AX-174174219	32.924	5	<nnxnp>	nn	nn	nn	nn	np	nn	np	nn	nn	np	nn	nn	np	np	nn	np	nn	np	np	np	nn	nn	nn	nn	np	nn	nn	np	np	nn	np	np	nn	np	nn	nn	np	np	nn	np	nn	nn	np	nn	nn	np
AX-174186684	32.924	5	<nnxnp>	np	np	np	np	nn	np	nn	np	np	nn	np	np	nn	nn	np	nn	np	nn	nn	nn	np	np	np	np	nn	np	np	nn	nn	np	nn	nn	np	nn	np	np	nn	nn	np	nn	np	np	nn	np	np	nn
AX-174212103	32.924	5	<nnxnp>	np	np	np	np	nn	np	nn	np	np	nn	np	np	nn	nn	np	nn	np	nn	nn	nn	np	np	np	np	nn	np	np	nn	nn	np	nn	nn	np	nn	np	np	nn	nn	np	nn	np	np	nn	np	np	nn
AX-115687880	33.899	5	<lmxll>	ll	ll	ll	ll	lm	ll	ll	lm	lm	lm	ll	lm	lm	ll	ll	lm	lm	ll	lm	ll	lm	lm	ll	ll	lm	lm	ll	lm	lm	ll	lm	lm	ll	ll	lm	ll	lm	ll	ll	lm	lm	lm	lm	lm	lm	ll
AX-174175930	33.899	5	<lmxll>	lm	lm	lm	lm	ll	lm	lm	ll	ll	ll	lm	ll	ll	lm	lm	ll	ll	lm	ll	lm	ll	ll	lm	lm	ll	ll	lm	ll	ll	lm	ll	ll	lm	lm	ll	lm	ll	lm	lm	ll	ll	ll	ll	ll	ll	lm
AX-174176086	33.899	5	<lmxll>	lm	lm	lm	lm	ll	lm	lm	ll	ll	ll	lm	ll	ll	lm	lm	ll	ll	lm	ll	lm	ll	ll	lm	lm	ll	ll	lm	ll	ll	lm	ll	ll	lm	lm	ll	lm	ll	lm	lm	ll	ll	ll	ll	ll	ll	lm
AX-174183799	36.093	5	<hkxhk>	hh	hh	hh	hh	kk	hh	hk	hk	hk	kk	hh	hk	kk	hk	hh	kk	hk	hh	kk	hk	hk	hk	hh	hh	kk	hk	hh	kk	kk	hh	kk	hk	hh	hk	hk	hh	kk	hk	hh	kk	hk	kk	kk	hk	hk	hk
AX-174120679	36.093	5	<nnxnp>	nn	nn	nn	nn	np	nn	np	nn	nn	np	nn	nn	np	np	nn	np	nn	nn	np	np	nn	nn	nn	nn	np	nn	nn	np	np	nn	np	nn	nn	np	nn	nn	np	np	nn	np	nn	np	np	nn	nn	np
AX-115682164	36.394	5	<lmxll>	lm	lm	lm	lm	ll	lm	lm	ll	ll	ll	lm	ll	ll	lm	lm	ll	ll	lm	ll	lm	ll	ll	lm	lm	ll	ll	lm	ll	ll	lm	ll	ll	lm	lm	ll	lm	ll	lm	lm	ll	ll	ll	ll	ll	ll	lm
AX-174175145	36.394	5	<lmxll>	ll	ll	ll	ll	lm	ll	ll	lm	lm	lm	ll	lm	lm	ll	ll	lm	lm	ll	lm	ll	lm	lm	ll	ll	lm	lm	ll	lm	lm	ll	lm	lm	ll	ll	lm	ll	lm	ll	ll	lm	lm	lm	lm	lm	lm	ll
AX-175074712	36.695	5	<hkxhk>	hk	hk	hk	hk	hk	hk	kk	hh	hh	hh	hk	hh	hk	kk	hk	hk	hh	hk	hk	kk	hh	hh	hk	hk	hk	hh	hk	hk	hk	hk	hk	hh	hk	kk	hh	hk	hk	kk	hk	hk	hh	hk	hk	hh	hh	kk
AX-174183166	36.695	5	<nnxnp>	np	np	np	np	nn	np	nn	np	np	np	np	np	nn	nn	np	nn	np	np	nn	nn	np	np	np	np	nn	np	np	nn	nn	np	nn	np	np	nn	np	np	nn	nn	np	nn	np	nn	nn	np	np	nn
AX-115731468	37.298	5	<lmxll>	lm	lm	lm	lm	ll	lm	lm	ll	ll	ll	lm	ll	ll	lm	lm	ll	ll	lm	ll	lm	ll	ll	lm	lm	ll	ll	lm	ll	ll	lm	lm	ll	lm	lm	ll	lm	ll	lm	lm	ll	ll	ll	ll	ll	ll	lm
AX-174122401	37.298	5	<lmxll>	ll	ll	ll	ll	lm	ll	ll	lm	lm	lm	ll	lm	lm	ll	ll	lm	lm	ll	lm	ll	lm	lm	ll	ll	lm	lm	ll	lm	lm	ll	ll	lm	ll	ll	lm	ll	lm	ll	ll	lm	lm	lm	lm	lm	lm	ll
AX-174112193	37.606	5	<nnxnp>	np	np	np	np	nn	np	nn	np	np	np	np	np	nn	nn	np	nn	np	np	nn	nn	np	np	np	np	nn	np	np	nn	nn	np	nn	np	np	nn	np	np	nn	nn	np	nn	np	nn	nn	np	np	nn
AX-174185357	37.606	5	<nnxnp>	nn	nn	nn	nn	np	nn	np	nn	nn	nn	nn	nn	np	np	nn	np	nn	nn	np	np	nn	nn	nn	nn	np	nn	nn	np	np	nn	np	nn	nn	np	nn	nn	np	np	nn	np	nn	np	np	nn	nn	np
AX-174194318	38.518	5	<hkxhk>	hk	hk	hk	hk	hk	hk	hk	kk	kk	kk	hk	kk	hk	hh	hk	hk	kk	hk	hk	hh	kk	kk	hk	hk	hk	kk	hk	hk	hk	hk	hk	kk	hk	hh	kk	hk	hk	hh	hk	hk	kk	hk	hk	kk	kk	hh
AX-174198065	38.518	5	<hkxhk>	hk	hk	hk	hk	hk	hk	hk	kk	kk	kk	hk	kk	hk	hh	hk	hk	kk	hk	hk	hh	kk	kk	hk	hk	hk	kk	hk	hk	hk	hk	hk	kk	hk	hh	kk	hk	hk	hh	hk	hk	kk	hk	hk	kk	kk	hh
AX-174117217	38.518	5	<lmxll>	lm	lm	lm	lm	ll	lm	ll	ll	ll	ll	lm	ll	ll	lm	lm	ll	ll	lm	ll	lm	ll	ll	lm	lm	ll	ll	lm	ll	ll	lm	ll	ll	lm	lm	ll	lm	ll	lm	lm	ll	ll	ll	ll	ll	ll	lm
AX-174134778	40.141	5	<nnxnp>	nn	nn	nn	nn	np	nn	np	nn	nn	nn	nn	nn	np	np	nn	np	nn	nn	np	np	nn	nn	nn	nn	np	nn	nn	np	np	nn	np	nn	nn	np	nn	nn	np	np	nn	np	nn	np	np	nn	nn	np
AX-115688983	40.141	5	<nnxnp>	nn	nn	nn	nn	np	nn	np	nn	nn	nn	nn	nn	np	np	nn	np	nn	nn	np	np	nn	nn	nn	nn	np	nn	nn	np	np	nn	np	nn	nn	np	nn	nn	np	np	nn	np	nn	np	np	nn	nn	np
AX-174204456	40.942	5	<hkxhk>	kk	kk	kk	kk	hh	kk	hh	hk	hk	hk	kk	hk	hh	hk	kk	hh	hk	kk	hh	hk	hk	hk	kk	kk	hh	hk	kk	hh	hh	kk	hh	hk	kk	hk	hk	kk	hh	hk	kk	hh	hk	hh	hh	hk	hk	hk
AX-115718933	40.942	5	<lmxll>	ll	ll	ll	ll	lm	ll	lm	lm	lm	lm	ll	lm	lm	ll	ll	lm	lm	ll	lm	ll	lm	lm	ll	ll	lm	lm	ll	lm	lm	ll	lm	lm	ll	ll	lm	ll	lm	ll	ll	lm	lm	lm	lm	lm	lm	ll
AX-174205244	40.942	5	<lmxll>	ll	ll	ll	ll	lm	ll	lm	lm	lm	lm	ll	lm	lm	ll	ll	lm	lm	ll	lm	ll	lm	lm	ll	ll	lm	lm	ll	lm	lm	ll	lm	lm	ll	ll	lm	ll	lm	ll	ll	lm	lm	lm	lm	lm	lm	ll
AX-174132200	40.942	5	<nnxnp>	np	np	np	np	nn	np	nn	np	np	np	np	np	nn	nn	np	nn	np	np	nn	nn	np	np	np	np	nn	np	np	nn	nn	np	nn	np	np	nn	np	np	nn	nn	np	nn	np	nn	nn	np	np	nn
AX-174161965	42.155	5	<lmxll>	lm	lm	lm	lm	ll	lm	ll	ll	ll	ll	lm	ll	ll	lm	lm	ll	ll	lm	ll	lm	ll	ll	lm	lm	ll	ll	lm	ll	ll	lm	ll	ll	lm	lm	ll	lm	ll	lm	lm	ll	ll	ll	ll	ll	ll	lm
AX-174184319	42.155	5	<lmxll>	lm	lm	lm	lm	ll	lm	ll	ll	ll	ll	lm	ll	ll	lm	lm	ll	ll	lm	ll	lm	ll	ll	lm	lm	ll	ll	lm	ll	ll	lm	ll	ll	lm	lm	ll	lm	ll	lm	lm	ll	ll	ll	ll	ll	ll	lm
AX-174125147	43.367	5	<hkxhk>	hh	hh	hh	hh	kk	hh	kk	hk	hk	hk	hh	hk	kk	hk	hh	kk	hk	hh	kk	hk	hk	hk	hh	hk	kk	hh	hh	kk	kk	hh	hk	hk	hh	hk	hk	hh	kk	hk	hh	kk	hk	kk	kk	hk	hk	hk
AX-115693513	43.367	5	<nnxnp>	nn	nn	nn	nn	np	nn	np	nn	nn	nn	nn	nn	np	np	nn	np	nn	nn	np	np	nn	nn	nn	np	np	nn	nn	np	np	nn	nn	nn	nn	np	nn	nn	np	np	nn	np	nn	np	np	nn	nn	np
AX-174209970	43.367	5	<nnxnp>	nn	nn	nn	nn	np	nn	np	nn	nn	nn	nn	nn	np	np	nn	np	nn	nn	np	np	nn	nn	nn	np	np	nn	nn	np	np	nn	nn	nn	nn	np	nn	nn	np	np	nn	np	nn	np	np	nn	nn	np
AX-174151493	43.969	5	<hkxhk>	hk	hk	hk	hk	hk	hk	hk	kk	kk	kk	hk	kk	hk	hh	hk	hk	kk	hk	hk	hh	kk	kk	hk	hh	hk	hk	hk	hk	hk	hk	kk	kk	hk	hh	kk	hk	hk	hh	hk	hk	kk	hk	hk	kk	hk	hh
AX-174193698	46.429	5	<nnxnp>	np	np	np	np	nn	np	nn	np	np	np	np	np	nn	nn	np	nn	np	np	nn	nn	np	np	np	nn	nn	np	np	nn	nn	np	np	np	np	nn	np	np	nn	nn	np	nn	np	nn	nn	np	nn	nn
AX-174200019	46.429	5	<nnxnp>	np	np	np	np	nn	np	nn	np	np	np	np	np	nn	nn	np	nn	np	np	nn	nn	np	np	np	nn	nn	np	np	nn	nn	np	np	np	np	nn	np	np	nn	nn	np	nn	np	nn	nn	np	nn	nn
AX-174152356	47.644	5	<hkxhk>	kk	kk	kk	kk	hh	kk	hh	hk	hk	hk	kk	hk	hh	hk	kk	hh	hk	kk	hh	hk	hk	hk	kk	hk	hh	kk	kk	hh	hh	kk	hk	hk	kk	hh	hk	kk	hh	hk	kk	hh	hk	hh	hh	hk	hh	hk
AX-174143501	47.644	5	<lmxll>	ll	ll	ll	ll	lm	ll	lm	lm	lm	lm	ll	lm	lm	ll	ll	lm	lm	ll	lm	ll	lm	lm	ll	ll	lm	ll	ll	lm	lm	ll	lm	lm	ll	lm	lm	ll	lm	ll	ll	lm	lm	lm	lm	lm	lm	ll
AX-174186016	47.644	5	<nnxnp>	nn	nn	nn	nn	np	nn	np	nn	nn	nn	nn	nn	np	np	nn	np	nn	nn	np	np	nn	nn	nn	np	np	nn	nn	np	np	nn	nn	nn	nn	np	nn	nn	np	np	nn	np	nn	np	np	nn	np	np
AX-174112354	50.691	5	<lmxll>	ll	ll	ll	ll	lm	ll	lm	lm	lm	lm	ll	lm	lm	ll	ll	lm	lm	ll	lm	ll	ll	ll	ll	lm	lm	ll	ll	lm	lm	ll	lm	lm	ll	lm	lm	ll	lm	ll	ll	lm	lm	lm	lm	lm	lm	ll
AX-174160158	51.424	5	<lmxll>	ll	ll	ll	ll	lm	ll	lm	lm	lm	lm	ll	lm	lm	ll	ll	lm	lm	ll	lm	ll	ll	lm	ll	lm	lm	ll	ll	lm	lm	ll	lm	lm	ll	lm	lm	ll	lm	ll	ll	lm	lm	lm	lm	lm	lm	ll
AX-174183615	54.471	5	<hkxhk>	hk	hk	hk	hk	hk	hk	hk	hk	kk	kk	hk	kk	hk	hh	hk	hk	kk	hk	hk	hh	hk	hk	hk	hk	hk	hk	hk	hk	hk	hk	kk	kk	hh	hk	kk	hk	hk	hh	hk	hk	kk	hk	hk	hk	hk	hh
AX-174144830	54.471	5	<nnxnp>	np	np	np	np	nn	np	nn	np	np	np	np	np	nn	nn	np	nn	np	np	nn	nn	np	np	np	nn	nn	np	np	nn	nn	np	np	np	nn	nn	np	np	nn	nn	np	nn	np	nn	nn	nn	nn	nn
AX-174132899	54.471	5	<nnxnp>	nn	nn	nn	nn	np	nn	np	nn	nn	nn	nn	nn	np	np	nn	np	nn	nn	np	np	nn	nn	nn	np	np	nn	nn	np	np	nn	nn	nn	np	np	nn	nn	np	np	nn	np	nn	np	np	np	np	np
AX-174153770	54.471	5	<nnxnp>	np	np	np	np	nn	np	nn	np	np	np	np	np	nn	nn	np	nn	np	np	nn	nn	np	np	np	nn	nn	np	np	nn	nn	np	np	np	nn	nn	np	np	nn	nn	np	nn	np	nn	nn	nn	nn	nn
AX-174196525	54.471	5	<nnxnp>	nn	nn	nn	nn	np	nn	np	nn	nn	nn	nn	nn	np	np	nn	np	nn	nn	np	np	nn	nn	nn	np	np	nn	nn	np	np	nn	nn	nn	np	np	nn	nn	np	np	nn	np	nn	np	np	np	np	np
AX-174162027	59.368	5	<lmxll>	lm	lm	lm	lm	ll	lm	ll	lm	ll	ll	lm	ll	ll	lm	lm	lm	ll	lm	ll	lm	lm	lm	lm	ll	ll	lm	lm	ll	ll	lm	ll	ll	lm	ll	ll	lm	ll	lm	lm	ll	ll	ll	ll	ll	ll	lm
AX-174114717	60.725	5	<hkxhk>	hk	hk	hk	hk	hk	hk	hk	hk	kk	kk	hk	kk	hk	hh	hk	hk	kk	hk	hk	hh	hk	hk	hk	hk	hk	hk	hk	hk	hk	hk	kk	kk	hh	hk	kk	hk	hk	hh	hk	hk	kk	hk	hk	hk	hk	hh
AX-174200112	61.783	5	<nnxnp>	nn	nn	nn	nn	np	nn	np	nn	nn	nn	nn	nn	np	np	nn	np	nn	nn	np	np	nn	nn	nn	np	np	nn	nn	np	np	nn	nn	nn	np	np	nn	nn	np	np	nn	np	nn	np	np	np	np	np
AX-174187552	61.783	5	<nnxnp>	nn	nn	nn	nn	np	nn	np	nn	nn	nn	nn	nn	np	np	nn	np	nn	nn	np	np	nn	nn	nn	np	np	nn	nn	np	np	nn	nn	nn	np	np	nn	nn	np	np	nn	np	nn	np	np	np	np	np
AX-174122411	63.155	5	<hkxhk>	hh	hh	hh	hh	kk	hh	kk	hh	hk	hk	hh	hk	kk	hk	hh	hk	hk	hh	kk	hk	hh	hh	hh	kk	kk	hh	hh	kk	kk	hk	hk	hk	hk	kk	hk	hh	kk	hk	hh	kk	hk	kk	kk	kk	kk	hk
AX-174150848	63.155	5	<hkxhk>	hh	hh	hh	hh	kk	hh	kk	hh	hk	hk	hh	hk	kk	hk	hh	hk	hk	hh	kk	hk	hh	hh	hh	kk	kk	hh	hh	kk	kk	hk	hk	hk	hk	kk	hk	hh	kk	hk	hh	kk	hk	kk	kk	kk	kk	hk
AX-153640923	63.155	5	<lmxll>	lm	lm	lm	lm	ll	lm	ll	lm	ll	ll	lm	ll	ll	lm	lm	lm	ll	lm	ll	lm	lm	lm	lm	ll	ll	lm	lm	ll	ll	lm	ll	ll	lm	ll	ll	lm	ll	lm	lm	ll	ll	ll	ll	ll	ll	lm
AX-175074178	63.155	5	<lmxll>	ll	ll	ll	ll	lm	ll	lm	ll	lm	lm	ll	lm	lm	ll	ll	ll	lm	ll	lm	ll	ll	ll	ll	lm	lm	ll	ll	lm	lm	ll	lm	lm	ll	lm	lm	ll	lm	ll	ll	lm	lm	lm	lm	lm	lm	ll
AX-174202841	63.155	5	<lmxll>	lm	lm	lm	lm	ll	lm	ll	lm	ll	ll	lm	ll	ll	lm	lm	lm	ll	lm	ll	lm	lm	lm	lm	ll	ll	lm	lm	ll	ll	lm	ll	ll	lm	ll	ll	lm	ll	lm	lm	ll	ll	ll	ll	ll	ll	lm
AX-115676308	63.155	5	<nnxnp>	nn	nn	nn	nn	np	nn	np	nn	nn	nn	nn	nn	np	np	nn	np	nn	nn	np	np	nn	nn	nn	np	np	nn	nn	np	np	np	nn	nn	np	np	nn	nn	np	np	nn	np	nn	np	np	np	np	np
AX-174178479	63.155	5	<nnxnp>	nn	nn	nn	nn	np	nn	np	nn	nn	nn	nn	nn	np	np	nn	np	nn	nn	np	--	nn	nn	nn	np	np	nn	nn	np	np	np	nn	nn	np	np	nn	nn	np	np	nn	np	nn	np	np	np	np	np
AX-174194163	63.155	5	<nnxnp>	nn	nn	nn	nn	np	nn	np	nn	nn	nn	nn	nn	np	np	nn	np	nn	nn	np	np	nn	nn	nn	np	np	nn	nn	np	np	np	nn	nn	np	np	nn	nn	np	np	nn	np	nn	np	np	np	np	np
AX-174210701	63.155	5	<nnxnp>	nn	nn	nn	nn	np	nn	np	nn	nn	nn	nn	nn	np	np	nn	np	nn	nn	np	np	nn	nn	nn	np	np	nn	nn	np	np	np	nn	nn	np	np	nn	nn	np	np	nn	np	nn	np	np	np	np	np
AX-115671871	63.155	5	<nnxnp>	nn	nn	nn	nn	np	nn	np	nn	nn	nn	nn	nn	np	np	nn	np	nn	nn	np	np	nn	nn	nn	np	np	nn	nn	np	np	np	nn	nn	np	np	nn	nn	np	np	nn	np	nn	np	np	np	np	np
AX-174156551	63.155	5	<nnxnp>	nn	nn	nn	nn	np	nn	np	nn	nn	nn	nn	nn	np	np	nn	np	nn	nn	np	np	nn	nn	nn	np	np	nn	nn	np	np	np	nn	nn	np	np	nn	nn	np	np	nn	np	nn	np	np	np	np	np
AX-174178273	63.155	5	<nnxnp>	np	np	np	np	nn	np	nn	np	np	np	np	np	nn	nn	np	nn	np	np	nn	nn	np	np	np	nn	nn	np	np	nn	nn	nn	np	np	nn	nn	np	np	nn	nn	np	nn	np	nn	nn	nn	nn	nn
AX-174197239	63.155	5	<nnxnp>	nn	nn	nn	nn	np	nn	np	nn	nn	nn	nn	nn	np	np	nn	np	nn	nn	np	np	nn	nn	nn	np	np	nn	nn	np	np	np	nn	nn	np	np	nn	nn	np	np	nn	np	nn	np	np	np	np	np
AX-174194112	68.315	5	<hkxhk>	hk	hk	kk	hk	hk	hh	hk	hk	hh	hh	hk	hh	hk	kk	hh	kk	hh	hk	hk	hk	hk	hk	hk	hk	hk	hk	hk	hk	hk	kk	hh	hh	kk	hk	hh	hk	hk	hk	hk	hk	hh	hk	hk	hk	hk	kk
AX-115686832	68.315	5	<lmxll>	lm	lm	lm	lm	ll	ll	ll	lm	ll	ll	lm	ll	ll	lm	ll	lm	ll	lm	ll	ll	lm	lm	lm	ll	ll	lm	lm	ll	ll	lm	ll	ll	lm	ll	ll	lm	ll	ll	lm	ll	ll	ll	ll	ll	ll	lm
AX-174131618	68.315	5	<nnxnp>	nn	nn	np	nn	np	nn	np	nn	nn	nn	nn	nn	np	np	nn	np	nn	nn	np	np	nn	nn	nn	np	np	nn	nn	np	np	np	nn	nn	np	np	nn	nn	np	np	nn	np	nn	np	np	np	np	np
AX-174163643	68.315	5	<nnxnp>	np	np	nn	np	nn	np	nn	np	np	np	np	np	nn	nn	np	nn	np	np	nn	nn	np	np	np	nn	nn	np	np	nn	nn	nn	np	np	nn	nn	np	np	nn	nn	np	nn	np	nn	nn	nn	nn	nn
AX-174144791	70.137	5	<hkxhk>	hh	hh	hk	hh	kk	kk	kk	hh	hk	hk	hh	hk	kk	hk	hk	hk	hk	hh	kk	kk	hh	hh	hh	kk	kk	hh	hh	kk	kk	hk	hk	hk	hk	kk	hk	hh	kk	kk	hh	kk	hk	kk	kk	kk	kk	hk
AX-174173109	70.137	5	<hkxhk>	hk	hk	kk	hk	hk	hk	hk	hk	hh	hh	hk	hh	hk	kk	hh	kk	hh	hk	hk	hk	hk	hk	hk	hk	hk	hk	hk	hk	hk	kk	hh	hh	kk	hk	hh	hk	hk	hk	hk	hk	hh	hk	hk	hk	hk	kk
AX-174178604	70.137	5	<hkxhk>	hh	hh	hk	hh	kk	kk	kk	hh	hk	hk	hh	hk	kk	hk	hk	hk	hk	hh	kk	kk	hh	hh	hh	kk	kk	hh	hh	kk	kk	hk	hk	hk	hk	kk	hk	hh	kk	kk	hh	kk	hk	kk	kk	kk	kk	hk
AX-174184880	70.137	5	<hkxhk>	kk	kk	hk	kk	hh	hh	hh	kk	hk	hk	kk	hk	hh	hk	hk	hk	hk	kk	hh	hh	kk	kk	kk	hh	hh	kk	kk	hh	hh	hk	hk	hk	hk	hh	hk	kk	hh	hh	kk	hh	hk	hh	hh	hh	hh	hk
AX-174190793	70.137	5	<lmxll>	ll	ll	ll	ll	lm	lm	lm	ll	lm	lm	ll	lm	lm	ll	lm	ll	lm	ll	lm	lm	ll	ll	ll	lm	lm	ll	ll	lm	lm	ll	lm	lm	ll	lm	lm	ll	lm	lm	ll	lm	lm	lm	lm	lm	lm	ll
AX-175074425	70.137	5	<lmxll>	ll	ll	ll	ll	lm	lm	lm	ll	lm	lm	ll	lm	lm	ll	lm	ll	lm	ll	lm	lm	ll	ll	ll	lm	lm	ll	ll	lm	lm	ll	lm	lm	ll	lm	lm	ll	lm	lm	ll	lm	lm	lm	lm	lm	lm	ll
AX-115669443	70.137	5	<nnxnp>	np	np	nn	np	nn	nn	nn	np	np	np	np	np	nn	nn	np	nn	np	np	nn	nn	np	np	np	nn	nn	np	np	nn	nn	nn	np	np	nn	nn	np	np	nn	nn	np	nn	np	nn	nn	nn	nn	nn
AX-115684349	70.137	5	<nnxnp>	np	np	nn	np	nn	nn	nn	np	np	np	np	np	nn	nn	np	nn	np	np	nn	nn	np	np	np	nn	nn	np	np	nn	nn	nn	np	np	nn	nn	np	np	nn	nn	np	nn	np	nn	nn	nn	nn	nn
AX-174176796	70.137	5	<nnxnp>	np	np	nn	np	nn	nn	nn	np	np	np	np	np	nn	nn	np	nn	np	np	nn	nn	np	np	np	nn	nn	np	np	nn	nn	nn	np	np	nn	nn	np	np	nn	nn	np	nn	np	nn	nn	nn	nn	nn
AX-174186841	70.137	5	<nnxnp>	nn	nn	np	nn	np	np	np	nn	nn	nn	nn	nn	np	np	nn	np	nn	nn	np	np	nn	nn	nn	np	np	nn	nn	np	np	np	nn	nn	np	np	nn	nn	np	np	nn	np	nn	np	np	np	np	np
AX-174137701	71.967	5	<lmxll>	ll	ll	ll	ll	lm	lm	lm	ll	lm	lm	ll	lm	lm	ll	lm	ll	lm	ll	lm	lm	ll	ll	ll	lm	lm	ll	ll	lm	lm	ll	lm	lm	ll	lm	lm	ll	lm	lm	ll	lm	lm	lm	lm	lm	lm	ll
AX-174201770	72.899	5	<nnxnp>	nn	nn	np	nn	np	np	np	nn	nn	nn	nn	nn	np	np	nn	np	nn	nn	np	np	nn	nn	nn	np	np	nn	np	np	np	np	nn	nn	np	np	nn	nn	np	np	nn	np	nn	np	np	np	np	np
AX-174134735	73.797	5	<hkxhk>	hh	hh	hk	hh	kk	kk	kk	hh	hk	hk	hk	hk	kk	hk	hk	hk	hk	hh	kk	kk	hh	hh	hh	kk	kk	hh	hk	kk	kk	hk	hk	hk	hk	kk	hk	hh	kk	kk	hh	kk	hk	kk	kk	kk	kk	hk
AX-115707821	73.797	5	<lmxll>	ll	ll	ll	ll	lm	lm	lm	ll	lm	lm	lm	lm	lm	ll	lm	ll	lm	ll	lm	lm	ll	ll	ll	lm	lm	ll	ll	lm	lm	ll	lm	lm	ll	lm	lm	ll	lm	lm	ll	lm	lm	lm	lm	lm	lm	ll
AX-174189421	73.797	5	<lmxll>	ll	ll	ll	ll	lm	lm	lm	ll	lm	lm	lm	lm	lm	ll	lm	ll	lm	ll	lm	lm	ll	ll	ll	lm	lm	ll	ll	lm	lm	ll	lm	lm	ll	lm	lm	ll	lm	lm	ll	lm	lm	lm	lm	lm	lm	ll
AX-174192848	73.797	5	<nnxnp>	nn	nn	np	nn	np	np	np	nn	nn	nn	nn	nn	np	np	nn	np	nn	nn	np	np	nn	nn	nn	np	np	nn	np	np	np	np	nn	nn	np	np	nn	nn	np	np	nn	np	nn	np	np	np	np	np
AX-115689595	76.87	5	<hkxhk>	hh	hh	hk	hh	kk	kk	kk	hh	hk	hk	hk	hk	kk	hk	hk	hk	hk	hh	kk	kk	hh	hh	hk	kk	kk	hh	hk	kk	kk	hk	hk	hk	hk	kk	hk	hh	kk	kk	hh	kk	hk	kk	kk	kk	kk	hk
AX-174162806	76.87	5	<nnxnp>	nn	nn	np	nn	np	np	np	nn	nn	nn	nn	nn	np	np	nn	np	nn	nn	np	np	nn	nn	nn	np	np	nn	np	np	np	np	nn	nn	np	np	nn	nn	np	np	nn	np	nn	np	np	np	np	np
AX-174131261	76.87	5	<nnxnp>	np	np	nn	np	nn	nn	nn	np	np	np	np	np	nn	nn	np	nn	np	np	nn	nn	np	np	np	nn	nn	np	nn	nn	nn	nn	np	np	nn	nn	np	np	nn	nn	np	nn	np	nn	nn	nn	nn	nn
AX-174140888	76.87	5	<nnxnp>	nn	nn	np	nn	np	np	np	nn	nn	nn	nn	nn	np	np	nn	np	nn	nn	np	np	nn	nn	nn	np	np	nn	np	np	np	np	nn	nn	np	np	nn	nn	np	np	nn	np	nn	np	np	np	np	np
[truncated: 2,926 more rows]
[truncated: 38 more columns]
