# Supplementary material for: Fine mapping of the male-sterile genes (MS1, MS2, MS3, and MS4) and development of SNP markers for marker-assisted selection in Japanese cedar (Cryptomeria japonica D. Don)
Source: PLoS One. 2018 Nov 15;13(11):e0206695. doi: 10.1371/journal.pone.0206695 (PMC6237302; doi:10.1371/journal.pone.0206695)
Supplement: S3 Table — Individual name with ms indicates the male sterility. (XLSX) [file pone.0206695.s009.xlsx]

## Sheet: Sheet1
S3 Table. Positions of mapped markers and the MS2 gene and these genotypes of the S1-2 family. Individual name with ms indicates the male sterility.
Name of markers	LG position	LG	Segregation type	Y582	Y583_ms	Y586_ms	Y587	Y600_ms	Y601_ms	Y602_ms	Y605_ms	Y607_ms	Y610_ms	Y613_ms	Y614_ms	Y615_ms	Y620_ms	Y621_ms	Y623_ms	Y632_ms	Y633_ms	Y634_ms	Y639_ms	Y654_ms	Y626_ms	Y658_ms	Y659_ms	Y666_ms	Y669_ms	Y673_ms	Y683_ms	Y689_ms	Y696_ms	Y704_ms	Y706_ms	Y707_ms	Y709_ms	Y718_ms	Y726_ms	Y731_ms	Y734_ms	Y738_ms	Y741_ms	Y744_ms	Y747_ms	Y584	Y585	Y588	Y590
AX-174124640	0	1	<nnxnp>	np	np	nn	np	np	nn	np	np	np	np	nn	np	np	nn	nn	np	np	nn	nn	np	np	nn	nn	nn	nn	np	np	np	np	np	np	np	np	nn	nn	nn	nn	np	nn	np	np	np	nn	nn	np	np
AX-115687139	1.075	1	<nnxnp>	np	nn	nn	np	np	nn	np	np	np	np	nn	np	np	nn	nn	--	np	nn	nn	np	np	nn	nn	nn	nn	np	np	np	np	np	np	np	np	nn	nn	nn	nn	np	nn	np	np	np	nn	nn	np	np
AX-115690499	4.373	1	<nnxnp>	np	nn	nn	np	np	nn	np	np	np	np	nn	np	np	nn	nn	np	np	nn	nn	np	np	nn	nn	nn	nn	np	np	np	np	np	np	np	np	nn	nn	nn	nn	nn	nn	np	np	np	nn	nn	np	np
AX-116813020	5.449	1	<nnxnp>	np	nn	nn	np	np	nn	np	np	np	nn	nn	np	np	nn	nn	np	np	nn	nn	np	np	nn	nn	nn	nn	np	np	np	np	np	np	np	np	nn	nn	nn	nn	nn	nn	np	np	np	nn	nn	np	np
AX-153643644	5.449	1	<nnxnp>	np	nn	nn	np	np	nn	np	np	np	nn	nn	np	np	nn	nn	np	np	nn	nn	np	np	nn	nn	nn	nn	np	np	np	np	np	np	np	np	nn	nn	nn	nn	nn	nn	np	np	np	nn	nn	np	np
AX-153651345	7.623	1	<nnxnp>	np	nn	nn	np	np	nn	np	np	np	nn	nn	np	np	nn	nn	np	np	nn	nn	np	np	nn	nn	nn	nn	np	np	nn	np	np	np	np	np	nn	nn	nn	nn	nn	nn	np	np	np	nn	nn	np	np
AX-174129856	7.623	1	<nnxnp>	np	nn	nn	np	np	nn	np	np	np	nn	nn	np	np	nn	nn	np	np	nn	nn	np	np	nn	nn	nn	nn	np	np	nn	np	np	np	np	np	nn	nn	nn	nn	nn	nn	np	np	np	nn	nn	np	np
AX-115686560	7.623	1	<nnxnp>	np	nn	nn	np	np	nn	np	np	np	nn	nn	np	np	nn	nn	np	np	nn	nn	np	np	nn	nn	nn	nn	np	np	nn	np	np	np	np	np	nn	nn	nn	nn	nn	nn	np	np	np	nn	nn	np	np
AX-174186737	7.623	1	<nnxnp>	np	nn	nn	np	np	nn	np	np	np	nn	nn	np	np	nn	nn	np	np	nn	nn	np	np	nn	nn	nn	nn	np	np	nn	np	np	np	np	np	nn	nn	nn	nn	nn	nn	np	np	np	nn	nn	np	np
AX-174213072	8.698	1	<nnxnp>	np	nn	nn	np	np	nn	np	np	np	nn	nn	np	np	nn	nn	np	np	nn	nn	np	np	nn	nn	nn	nn	np	np	nn	np	np	np	np	np	nn	nn	nn	nn	nn	nn	np	np	np	nn	nn	np	np
AX-115709186	8.698	1	<nnxnp>	np	nn	nn	np	np	nn	np	np	np	nn	nn	np	np	nn	nn	np	np	nn	nn	np	np	nn	nn	nn	nn	np	np	nn	np	np	np	np	np	nn	nn	nn	nn	nn	nn	np	np	np	nn	nn	np	np
AX-174135752	11.996	1	<nnxnp>	np	nn	nn	np	np	nn	np	np	np	nn	nn	np	np	nn	nn	np	np	nn	nn	np	np	nn	nn	nn	nn	np	np	nn	np	np	np	np	np	nn	nn	nn	nn	nn	nn	np	np	np	nn	nn	np	np
AX-174175251	11.996	1	<nnxnp>	np	nn	nn	np	np	nn	np	np	np	nn	nn	np	np	nn	nn	np	np	nn	nn	np	np	nn	nn	nn	nn	np	np	nn	np	np	np	np	np	nn	nn	nn	nn	nn	nn	np	np	np	nn	nn	np	np
AX-115696841	11.996	1	<nnxnp>	np	nn	nn	np	np	nn	np	np	np	nn	nn	np	np	nn	nn	np	np	nn	nn	np	np	nn	nn	nn	nn	np	np	nn	np	np	np	np	np	nn	nn	nn	nn	nn	nn	np	np	np	nn	nn	np	np
AX-115702290	11.996	1	<nnxnp>	np	nn	nn	np	np	nn	np	np	np	nn	nn	np	np	nn	nn	np	np	nn	nn	np	np	nn	nn	nn	nn	np	np	nn	np	np	np	np	np	nn	nn	nn	nn	nn	nn	np	np	np	nn	nn	np	np
AX-174190748	11.996	1	<nnxnp>	np	nn	nn	np	np	nn	np	np	np	nn	nn	np	np	nn	nn	np	np	nn	nn	np	np	nn	nn	nn	nn	np	np	nn	np	np	np	np	np	nn	nn	nn	nn	nn	nn	np	np	np	nn	nn	np	np
AX-174112721	13.071	1	<nnxnp>	np	nn	nn	np	np	nn	np	np	np	nn	nn	np	np	nn	nn	np	np	nn	nn	np	np	nn	nn	nn	nn	np	np	nn	np	np	np	np	np	nn	nn	nn	nn	nn	nn	np	np	np	nn	nn	np	np
AX-174177077	13.071	1	<nnxnp>	np	nn	nn	np	np	nn	np	np	np	nn	nn	np	np	nn	nn	np	np	nn	nn	np	np	nn	nn	nn	nn	np	np	nn	np	np	np	np	np	nn	nn	nn	nn	nn	nn	np	np	np	nn	nn	np	np
AX-174185293	13.071	1	<nnxnp>	np	nn	nn	np	np	nn	np	np	np	nn	nn	np	np	nn	nn	np	np	nn	nn	np	np	nn	nn	nn	nn	np	np	nn	np	np	np	np	np	nn	nn	nn	nn	nn	nn	np	np	np	nn	nn	np	np
AX-174186613	13.071	1	<nnxnp>	np	nn	nn	np	np	nn	np	np	np	nn	nn	np	np	nn	nn	np	np	nn	nn	np	np	nn	nn	nn	nn	np	np	nn	np	np	np	np	np	nn	nn	nn	nn	nn	nn	np	np	np	nn	nn	np	np
AX-174191112	13.071	1	<nnxnp>	np	nn	nn	np	np	nn	np	np	np	nn	nn	np	np	nn	nn	np	np	nn	nn	np	np	nn	nn	nn	nn	np	np	nn	np	np	np	np	np	nn	nn	nn	nn	nn	nn	np	np	np	nn	nn	np	np
AX-115697507	13.071	1	<nnxnp>	np	nn	nn	np	np	nn	np	np	np	nn	nn	np	np	nn	nn	np	np	nn	nn	np	np	nn	nn	nn	nn	np	np	nn	np	np	np	np	np	nn	nn	nn	nn	nn	nn	np	np	np	nn	nn	np	np
AX-174116064	13.071	1	<nnxnp>	np	nn	nn	np	np	nn	np	np	np	nn	nn	np	np	nn	nn	np	np	nn	nn	np	np	nn	nn	nn	nn	np	np	nn	np	np	np	np	np	nn	nn	nn	nn	nn	nn	np	np	np	nn	nn	np	np
AX-174174079	13.071	1	<nnxnp>	np	nn	nn	np	np	nn	np	np	np	nn	nn	np	np	nn	nn	np	np	nn	nn	np	np	nn	nn	nn	nn	np	np	nn	np	np	np	np	np	nn	nn	nn	nn	nn	nn	np	np	np	nn	nn	np	np
AX-174196078	13.071	1	<nnxnp>	np	nn	nn	np	np	nn	np	np	np	nn	nn	np	np	nn	nn	np	np	nn	nn	np	np	nn	nn	nn	nn	np	np	nn	np	np	np	np	np	nn	nn	nn	nn	nn	nn	np	np	np	nn	nn	np	np
AX-174208995	13.071	1	<nnxnp>	np	nn	--	np	np	nn	np	np	np	nn	nn	np	np	nn	nn	np	np	nn	nn	np	np	nn	nn	nn	nn	np	np	nn	np	np	np	np	np	nn	nn	nn	nn	nn	nn	np	np	np	nn	nn	np	np
AX-174164689	15.246	1	<nnxnp>	np	nn	nn	np	np	nn	np	np	np	nn	nn	np	np	nn	nn	np	np	nn	nn	np	np	nn	nn	nn	nn	np	np	nn	np	np	np	np	nn	nn	nn	nn	nn	nn	nn	np	np	np	nn	nn	np	np
AX-174181161	19.693	1	<nnxnp>	np	nn	nn	np	nn	nn	np	nn	np	nn	nn	np	np	nn	nn	np	np	nn	nn	np	np	nn	nn	nn	nn	np	np	nn	np	np	np	np	nn	np	nn	nn	nn	nn	np	np	np	np	nn	nn	np	np
AX-174196337	19.693	1	<nnxnp>	np	nn	nn	np	nn	nn	np	nn	np	nn	nn	np	np	nn	nn	np	np	nn	nn	np	np	nn	nn	nn	nn	np	np	nn	np	np	np	np	nn	np	nn	nn	nn	nn	np	np	np	np	nn	nn	np	np
AX-174215557	19.693	1	<nnxnp>	np	nn	nn	np	nn	nn	np	nn	np	nn	nn	np	np	nn	nn	np	np	nn	nn	np	np	nn	nn	nn	nn	np	np	nn	np	np	np	np	nn	np	nn	nn	nn	nn	np	np	np	np	nn	nn	np	np
AX-115714929	21.867	1	<nnxnp>	np	nn	nn	np	nn	nn	np	nn	np	nn	nn	np	np	nn	nn	np	np	nn	nn	np	np	nn	nn	nn	nn	np	np	nn	np	np	np	np	nn	np	nn	nn	nn	nn	np	np	np	np	nn	nn	np	np
AX-174128741	21.867	1	<nnxnp>	np	nn	nn	np	nn	nn	np	nn	np	nn	nn	np	np	nn	nn	np	np	nn	nn	np	np	nn	nn	nn	nn	np	np	nn	np	np	np	np	nn	np	nn	nn	nn	nn	np	np	np	np	nn	nn	np	np
AX-174134480	21.867	1	<nnxnp>	np	nn	nn	np	nn	nn	np	nn	np	nn	nn	np	np	nn	nn	np	np	nn	nn	np	np	nn	nn	nn	nn	np	np	nn	np	np	np	np	nn	np	nn	nn	nn	nn	np	np	np	np	nn	nn	np	np
AX-174169782	21.867	1	<nnxnp>	np	nn	nn	np	nn	nn	np	nn	np	nn	nn	np	np	nn	nn	np	np	nn	nn	np	np	nn	nn	nn	nn	np	np	nn	np	np	np	np	nn	np	nn	nn	nn	nn	np	np	np	np	nn	nn	np	np
AX-174213248	21.867	1	<nnxnp>	np	nn	nn	np	nn	nn	np	nn	np	nn	nn	np	np	nn	nn	np	np	nn	nn	np	np	nn	nn	nn	nn	np	np	nn	np	np	np	np	nn	np	nn	nn	nn	nn	np	np	np	np	nn	nn	np	np
AX-174168931	22.942	1	<nnxnp>	np	nn	nn	np	nn	nn	np	nn	np	nn	nn	np	np	nn	nn	np	np	nn	nn	np	np	nn	nn	nn	nn	np	np	nn	np	np	np	np	nn	np	nn	nn	nn	nn	np	np	np	np	nn	nn	np	np
AX-174158897	25.117	1	<nnxnp>	np	nn	nn	np	nn	nn	np	nn	np	nn	nn	np	np	nn	nn	np	np	np	nn	np	np	nn	nn	nn	nn	np	np	nn	np	np	np	np	nn	np	nn	nn	nn	nn	np	np	np	np	nn	nn	np	np
AX-174186087	26.192	1	<nnxnp>	np	nn	nn	np	nn	nn	np	nn	np	nn	nn	np	np	nn	nn	np	np	np	nn	np	np	nn	nn	nn	nn	np	np	nn	np	np	np	np	nn	np	nn	nn	nn	nn	np	np	nn	np	nn	nn	np	np
AX-174192823	26.192	1	<nnxnp>	np	nn	nn	np	nn	nn	np	nn	np	nn	nn	np	np	nn	nn	np	np	np	nn	np	np	nn	nn	nn	nn	np	np	nn	np	np	np	np	nn	np	nn	nn	nn	nn	np	np	nn	np	nn	nn	np	np
AX-153641638	26.192	1	<nnxnp>	np	nn	nn	np	nn	nn	np	--	np	nn	nn	np	np	nn	nn	np	np	np	nn	np	np	nn	nn	nn	nn	np	np	nn	np	np	np	np	nn	np	nn	nn	nn	nn	np	np	nn	np	nn	nn	np	np
AX-174114235	26.192	1	<nnxnp>	np	nn	nn	np	nn	nn	np	nn	np	nn	nn	np	np	nn	nn	np	np	np	nn	np	np	nn	nn	nn	nn	np	np	nn	np	np	np	np	nn	np	nn	nn	nn	nn	np	np	nn	np	nn	nn	np	np
AX-174114960	26.192	1	<nnxnp>	np	nn	nn	np	nn	nn	np	nn	np	nn	nn	np	np	nn	nn	np	np	np	nn	np	np	nn	nn	nn	nn	np	np	nn	np	np	np	np	nn	np	nn	nn	nn	nn	np	np	nn	np	nn	nn	np	np
AX-174147809	26.192	1	<nnxnp>	np	nn	nn	np	nn	nn	np	nn	np	nn	nn	np	np	nn	nn	np	np	np	nn	np	np	nn	nn	nn	nn	np	np	nn	np	np	np	np	nn	np	nn	nn	nn	nn	np	np	nn	np	nn	nn	np	np
AX-174196061	26.192	1	<nnxnp>	np	nn	nn	np	nn	nn	np	nn	np	nn	nn	np	np	nn	nn	np	np	np	nn	np	np	nn	nn	nn	nn	np	np	nn	np	np	np	np	nn	np	nn	nn	nn	nn	np	np	nn	np	nn	nn	np	np
AX-174181547	28.366	1	<nnxnp>	np	nn	nn	np	nn	nn	np	nn	np	nn	nn	np	np	nn	nn	np	np	np	nn	np	np	nn	nn	nn	nn	np	np	nn	np	np	np	np	nn	np	nn	nn	nn	nn	np	np	nn	np	nn	np	np	np
AX-174156025	31.664	1	<nnxnp>	np	nn	nn	np	nn	nn	np	nn	np	nn	nn	np	np	nn	nn	np	np	np	nn	np	np	nn	nn	np	nn	np	np	nn	np	np	np	np	nn	np	nn	nn	nn	nn	np	np	nn	np	nn	np	np	np
AX-174131997	32.74	1	<nnxnp>	np	nn	nn	np	nn	nn	np	nn	np	nn	nn	np	np	nn	nn	np	np	np	nn	np	np	nn	nn	np	nn	np	np	nn	np	np	nn	np	nn	np	nn	nn	nn	nn	np	np	nn	np	nn	np	np	np
AX-174179975	33.815	1	<nnxnp>	np	nn	nn	np	nn	nn	np	nn	np	nn	nn	np	np	nn	nn	np	np	np	nn	np	np	nn	nn	np	nn	np	np	nn	np	np	nn	np	nn	np	nn	nn	nn	nn	np	np	nn	np	nn	np	np	np
AX-115700970	33.815	1	<nnxnp>	np	nn	nn	np	nn	nn	np	nn	np	nn	nn	np	np	nn	nn	np	np	np	nn	np	np	nn	nn	np	nn	np	np	nn	np	np	nn	np	nn	np	nn	nn	nn	nn	np	np	nn	np	nn	np	np	np
AX-174139401	33.815	1	<nnxnp>	np	nn	nn	np	nn	nn	np	nn	np	nn	nn	np	np	nn	nn	np	np	np	nn	np	np	nn	nn	np	nn	np	np	nn	np	np	nn	np	nn	np	nn	nn	nn	nn	np	np	nn	np	nn	np	np	np
AX-174173487	33.815	1	<nnxnp>	np	nn	nn	np	nn	nn	np	nn	np	nn	nn	np	np	nn	nn	np	np	np	nn	np	np	nn	nn	np	nn	np	np	nn	np	np	nn	np	nn	np	nn	nn	nn	nn	np	np	nn	np	nn	np	np	np
AX-174161424	34.89	1	<nnxnp>	np	nn	nn	np	nn	nn	np	nn	np	nn	nn	np	np	nn	nn	np	np	np	nn	np	np	nn	nn	np	nn	np	np	nn	np	np	nn	np	nn	np	nn	nn	nn	nn	np	np	nn	np	nn	np	np	np
AX-174197360	35.965	1	<nnxnp>	np	nn	nn	np	nn	nn	np	nn	np	nn	nn	np	np	nn	nn	np	np	np	nn	np	np	nn	nn	np	nn	np	np	nn	np	np	nn	np	nn	np	nn	nn	nn	nn	np	np	nn	np	nn	np	np	np
AX-174117804	35.965	1	<nnxnp>	np	nn	nn	np	nn	nn	np	nn	np	nn	nn	np	np	nn	nn	np	np	np	nn	np	np	nn	nn	np	nn	np	np	nn	np	np	nn	np	nn	np	nn	nn	nn	nn	np	np	nn	np	nn	np	np	--
AX-174196847	35.965	1	<nnxnp>	np	nn	nn	np	nn	nn	np	nn	np	nn	nn	np	np	nn	nn	np	np	np	nn	np	np	nn	nn	np	nn	np	np	nn	np	np	nn	np	nn	np	nn	nn	nn	nn	np	np	nn	np	nn	np	np	np
AX-174118991	37.041	1	<nnxnp>	np	nn	nn	np	nn	nn	np	nn	np	nn	nn	np	np	nn	nn	np	np	np	np	np	np	nn	nn	np	nn	np	np	nn	np	np	nn	np	nn	np	nn	nn	nn	nn	np	np	nn	np	nn	np	np	np
AX-174115502	40.339	1	<nnxnp>	np	nn	nn	np	nn	nn	np	nn	np	nn	nn	np	np	nn	nn	np	np	np	np	np	np	nn	nn	np	nn	np	np	nn	np	np	nn	np	nn	np	nn	np	nn	nn	np	np	nn	np	nn	np	np	np
AX-174188635	41.414	1	<nnxnp>	np	nn	nn	np	nn	nn	np	nn	np	nn	nn	np	np	np	nn	np	np	np	np	np	np	nn	nn	np	nn	np	np	nn	np	np	nn	np	nn	np	nn	np	nn	nn	np	np	nn	np	nn	np	np	np
AX-174189530	41.414	1	<nnxnp>	np	nn	nn	np	nn	nn	np	nn	np	nn	nn	np	np	np	nn	np	np	np	np	np	np	nn	nn	np	nn	np	np	nn	np	np	nn	np	nn	np	nn	np	nn	nn	np	np	nn	np	nn	np	np	np
AX-174190484	44.712	1	<nnxnp>	np	nn	nn	np	nn	nn	np	nn	np	nn	nn	np	np	np	nn	np	np	np	np	np	np	nn	nn	np	nn	np	np	nn	np	np	nn	np	nn	np	nn	np	nn	nn	np	np	nn	np	nn	np	np	np
AX-174112815	48.01	1	<nnxnp>	np	nn	nn	np	nn	nn	np	nn	np	nn	nn	nn	np	np	nn	np	np	np	np	np	np	nn	nn	np	nn	np	np	nn	np	np	nn	np	nn	np	nn	np	nn	nn	np	np	nn	np	nn	np	np	np
AX-174124228	50.184	1	<nnxnp>	np	nn	nn	np	nn	nn	nn	nn	np	nn	nn	nn	np	np	nn	np	np	np	np	np	np	nn	nn	np	nn	np	np	nn	np	np	nn	np	nn	np	nn	np	nn	nn	np	np	nn	np	nn	np	np	np
AX-174159181	50.184	1	<nnxnp>	np	nn	nn	np	nn	nn	nn	nn	np	nn	nn	nn	np	np	nn	np	np	np	np	np	np	nn	nn	np	nn	np	np	nn	np	np	nn	np	nn	np	nn	np	nn	nn	np	np	nn	np	nn	np	np	np
AX-174163523	50.184	1	<nnxnp>	np	nn	nn	np	nn	nn	nn	nn	np	nn	nn	nn	np	np	nn	np	np	np	np	np	np	nn	nn	np	nn	np	np	nn	np	np	nn	np	nn	np	nn	np	nn	nn	np	np	nn	np	nn	np	np	np
AX-174181702	50.184	1	<nnxnp>	np	nn	nn	np	nn	nn	nn	nn	np	nn	nn	nn	np	np	nn	np	np	np	np	np	np	nn	nn	np	nn	np	np	nn	np	np	nn	np	nn	np	nn	np	nn	nn	np	np	nn	np	nn	np	np	np
AX-115696822	50.184	1	<nnxnp>	np	nn	nn	np	nn	nn	nn	nn	np	nn	nn	nn	np	np	nn	np	np	np	np	np	np	nn	nn	np	nn	np	np	nn	np	np	nn	np	nn	np	nn	np	nn	nn	np	np	nn	np	nn	np	np	np
AX-174145991	51.259	1	<nnxnp>	np	nn	nn	np	nn	nn	nn	nn	np	nn	nn	nn	np	np	nn	np	np	np	np	np	np	nn	nn	np	nn	np	np	nn	np	np	nn	np	nn	np	nn	np	nn	nn	np	np	nn	np	nn	np	np	np
AX-174211869	51.259	1	<nnxnp>	np	nn	nn	np	nn	nn	nn	nn	np	nn	nn	nn	np	np	nn	np	np	np	np	np	np	nn	nn	np	nn	np	np	nn	np	np	nn	np	nn	np	nn	np	nn	nn	np	np	nn	np	nn	np	np	np
AX-174113112	52.335	1	<nnxnp>	np	nn	nn	np	nn	nn	nn	nn	np	nn	nn	nn	np	np	nn	np	np	np	np	np	np	nn	nn	np	nn	np	np	np	np	np	nn	np	nn	np	nn	np	nn	nn	np	np	nn	np	nn	np	np	np
AX-174191183	52.335	1	<nnxnp>	np	nn	nn	np	nn	nn	nn	nn	np	nn	nn	nn	np	np	nn	np	np	np	np	np	np	nn	nn	np	nn	np	np	np	np	np	nn	np	nn	np	nn	np	nn	nn	np	np	nn	np	nn	np	np	np
AX-174165334	53.41	1	<nnxnp>	np	nn	nn	np	nn	nn	nn	nn	np	nn	nn	nn	np	np	nn	np	np	np	np	np	np	nn	nn	np	nn	np	np	np	np	np	nn	np	nn	np	nn	np	nn	nn	np	np	nn	np	nn	np	np	np
AX-174165979	53.41	1	<nnxnp>	np	nn	nn	np	nn	nn	nn	nn	np	nn	nn	nn	np	np	nn	np	np	np	np	np	np	nn	nn	np	nn	np	np	np	np	np	nn	np	nn	np	nn	np	nn	nn	np	np	nn	np	nn	np	np	np
AX-174212637	53.41	1	<nnxnp>	np	nn	nn	np	nn	nn	nn	nn	np	nn	nn	nn	np	np	nn	np	np	np	np	np	np	nn	nn	np	nn	np	np	np	np	np	nn	np	nn	np	nn	np	nn	nn	np	np	nn	np	nn	np	np	np
AX-174203795	54.485	1	<nnxnp>	np	nn	nn	np	nn	nn	nn	nn	nn	nn	nn	nn	np	np	nn	np	np	np	np	np	np	nn	nn	np	nn	np	np	np	np	np	nn	np	nn	np	nn	np	nn	nn	np	np	nn	np	nn	np	np	np
AX-174121927	54.485	1	<nnxnp>	np	nn	nn	np	nn	nn	nn	nn	nn	nn	nn	nn	np	np	nn	np	np	np	np	np	np	nn	nn	np	nn	np	np	np	np	np	nn	np	nn	np	nn	np	nn	nn	np	np	nn	np	nn	np	np	np
AX-174133002	54.485	1	<nnxnp>	np	nn	nn	np	nn	nn	nn	nn	nn	nn	nn	nn	np	np	nn	np	np	np	np	np	np	nn	nn	np	nn	np	np	np	np	np	nn	np	nn	np	nn	np	nn	nn	np	np	nn	np	nn	np	np	np
AX-174185170	56.66	1	<nnxnp>	np	nn	nn	np	nn	nn	nn	nn	nn	nn	nn	nn	np	np	np	np	np	np	np	np	np	nn	nn	np	nn	np	np	np	np	np	nn	np	nn	np	nn	np	nn	nn	np	np	nn	np	nn	np	np	np
AX-115681475	57.735	1	<nnxnp>	np	nn	nn	np	nn	nn	nn	nn	nn	nn	nn	nn	np	np	nn	np	np	np	np	np	np	nn	nn	np	nn	np	np	np	np	np	nn	np	nn	np	nn	np	nn	nn	np	np	nn	np	nn	np	np	np
AX-153648909	57.735	1	<nnxnp>	np	nn	nn	np	nn	nn	nn	nn	nn	nn	nn	nn	np	np	nn	np	np	np	np	np	np	nn	nn	np	nn	np	np	np	np	np	nn	np	nn	np	nn	np	nn	nn	np	np	nn	np	nn	np	np	np
AX-174186499	57.735	1	<nnxnp>	np	nn	nn	np	nn	nn	nn	nn	nn	nn	nn	nn	np	np	nn	np	np	np	np	np	np	nn	nn	np	nn	np	np	np	np	np	nn	np	nn	np	nn	np	nn	nn	np	np	nn	np	nn	np	np	np
AX-174192663	57.735	1	<nnxnp>	np	nn	nn	np	nn	nn	nn	nn	nn	nn	nn	nn	np	np	nn	np	np	np	np	np	np	nn	nn	np	nn	np	np	np	np	np	nn	np	nn	np	nn	np	nn	nn	np	np	nn	np	nn	np	np	np
AX-174204517	57.735	1	<nnxnp>	np	nn	nn	np	nn	nn	nn	nn	nn	nn	nn	nn	np	np	nn	np	np	np	np	np	np	nn	nn	np	nn	np	np	np	np	np	nn	np	nn	np	nn	np	nn	nn	np	np	nn	np	nn	np	np	np
AX-174212159	57.735	1	<nnxnp>	np	nn	nn	np	nn	nn	nn	nn	nn	nn	nn	nn	np	np	nn	np	np	np	np	np	np	nn	nn	np	nn	np	np	np	np	np	nn	np	nn	np	nn	np	nn	nn	np	np	nn	np	nn	np	np	np
AX-174143505	57.735	1	<nnxnp>	np	nn	nn	np	nn	nn	nn	nn	nn	nn	nn	nn	np	np	nn	np	np	np	np	np	np	nn	nn	np	nn	np	np	np	np	np	nn	np	nn	np	nn	np	nn	nn	np	np	nn	np	nn	np	np	np
AX-174156563	57.735	1	<nnxnp>	np	nn	nn	np	nn	nn	nn	nn	nn	nn	nn	nn	np	np	nn	np	np	np	np	np	np	nn	nn	np	nn	np	np	np	np	np	nn	np	nn	np	nn	np	nn	nn	np	np	nn	np	nn	np	np	np
AX-174174055	57.735	1	<nnxnp>	np	nn	nn	np	nn	nn	nn	--	nn	nn	nn	nn	np	np	nn	np	np	np	np	np	np	nn	nn	np	nn	np	np	np	np	np	nn	np	nn	np	nn	np	nn	nn	np	np	nn	np	nn	np	np	np
AX-174180732	57.735	1	<nnxnp>	np	nn	nn	np	nn	nn	nn	nn	nn	nn	nn	nn	np	np	nn	np	np	np	np	np	np	nn	nn	np	nn	np	np	np	np	np	nn	np	nn	np	nn	np	nn	nn	np	np	nn	np	nn	np	np	np
AX-174181526	57.735	1	<nnxnp>	np	nn	nn	np	nn	nn	nn	nn	nn	nn	nn	nn	np	np	nn	np	np	np	np	np	np	nn	nn	np	nn	np	np	np	np	np	nn	np	nn	np	nn	np	nn	nn	np	np	nn	np	nn	np	np	np
AX-174193171	57.735	1	<nnxnp>	np	nn	nn	np	nn	nn	nn	nn	nn	nn	nn	nn	np	np	nn	np	np	np	np	np	np	nn	nn	np	nn	np	np	np	np	np	nn	np	nn	np	nn	np	nn	nn	np	np	nn	np	nn	np	np	np
AX-174199787	57.735	1	<nnxnp>	np	nn	nn	np	nn	nn	nn	nn	nn	nn	nn	nn	np	np	nn	np	np	np	np	np	np	nn	nn	np	nn	np	np	np	np	np	nn	np	nn	np	nn	np	nn	nn	np	np	nn	np	nn	np	np	np
AX-174205150	57.735	1	<nnxnp>	np	nn	nn	np	nn	nn	nn	nn	nn	nn	nn	nn	np	np	nn	np	np	np	np	np	np	nn	nn	np	nn	np	np	np	np	np	nn	np	nn	np	nn	np	nn	nn	np	np	nn	np	nn	np	np	np
AX-174186987	59.909	1	<nnxnp>	np	nn	nn	np	nn	nn	nn	nn	nn	nn	nn	nn	np	np	nn	np	np	np	np	np	np	nn	nn	np	nn	np	np	np	np	np	nn	np	nn	np	nn	np	nn	nn	np	np	np	np	nn	np	np	np
AX-174160425	59.909	1	<nnxnp>	np	nn	nn	np	nn	nn	nn	nn	nn	nn	nn	nn	np	np	nn	np	np	np	np	np	np	nn	nn	np	nn	np	np	np	np	np	nn	np	nn	np	nn	np	nn	nn	np	np	np	np	nn	np	np	np
AX-174181348	59.909	1	<nnxnp>	np	nn	nn	np	nn	nn	nn	nn	nn	nn	nn	nn	np	np	nn	np	np	np	np	np	np	nn	nn	np	nn	np	np	np	np	np	nn	np	nn	np	nn	np	nn	nn	np	np	np	np	nn	np	np	np
AX-174185531	59.909	1	<nnxnp>	np	nn	nn	np	nn	nn	nn	nn	nn	nn	nn	nn	np	np	nn	np	np	np	np	np	np	nn	nn	np	nn	np	np	np	np	np	nn	np	nn	np	nn	np	nn	nn	np	np	np	np	nn	np	np	np
AX-174210297	59.909	1	<nnxnp>	np	nn	nn	np	nn	nn	nn	nn	nn	nn	nn	nn	np	np	nn	np	np	np	np	np	np	nn	nn	np	nn	np	np	np	np	np	nn	np	nn	np	nn	np	nn	nn	np	np	np	np	nn	np	np	np
AX-174141158	60.984	1	<nnxnp>	nn	nn	nn	np	nn	nn	nn	nn	nn	nn	nn	nn	np	np	nn	np	np	np	np	np	np	nn	nn	np	nn	np	np	np	np	np	nn	np	nn	np	nn	np	nn	nn	np	np	np	np	nn	np	np	np
AX-115703573	62.06	1	<nnxnp>	nn	nn	nn	np	nn	nn	nn	nn	nn	nn	nn	nn	np	np	nn	np	np	np	np	np	np	nn	nn	np	nn	np	np	np	np	np	nn	np	nn	np	nn	np	nn	nn	np	np	np	np	nn	np	np	np
AX-174171808	62.06	1	<nnxnp>	nn	nn	nn	np	nn	nn	nn	nn	nn	nn	nn	nn	np	np	nn	np	np	np	np	np	np	nn	nn	np	nn	np	np	np	np	np	nn	np	nn	np	nn	np	nn	nn	np	np	np	np	nn	np	np	np
AX-174197043	62.06	1	<nnxnp>	nn	nn	nn	np	nn	nn	nn	nn	nn	nn	nn	nn	np	np	nn	np	np	np	np	np	np	nn	nn	np	nn	np	np	np	np	np	nn	np	nn	np	nn	np	nn	nn	np	np	np	np	nn	np	np	np
AX-174135113	66.507	1	<nnxnp>	nn	nn	nn	np	nn	nn	nn	nn	nn	nn	nn	nn	np	np	nn	np	np	np	np	np	np	nn	nn	np	nn	np	np	np	np	np	nn	np	nn	np	nn	np	nn	nn	np	np	np	np	nn	np	np	np
AX-174193775	66.507	1	<nnxnp>	nn	nn	nn	np	nn	nn	nn	nn	nn	nn	nn	nn	np	np	nn	np	np	np	np	np	np	nn	nn	np	nn	np	np	np	np	np	nn	np	nn	np	nn	np	nn	nn	np	np	np	np	nn	np	np	np
AX-115694977	67.582	1	<nnxnp>	nn	nn	nn	np	nn	nn	nn	nn	nn	nn	nn	nn	np	np	nn	np	np	np	np	np	np	nn	nn	np	nn	np	np	np	np	np	nn	np	nn	np	nn	np	nn	nn	np	nn	np	np	nn	np	np	np
AX-174186160	76.912	1	<nnxnp>	nn	nn	nn	np	nn	nn	nn	nn	nn	nn	nn	nn	np	np	nn	np	np	np	np	np	np	nn	nn	np	nn	nn	np	np	np	np	nn	np	nn	np	nn	np	nn	nn	np	nn	np	nn	nn	np	np	np
AX-174191187	76.912	1	<nnxnp>	nn	nn	nn	np	nn	nn	nn	nn	nn	nn	nn	nn	np	np	nn	np	np	np	np	np	np	nn	nn	np	nn	nn	np	np	np	np	nn	np	nn	np	nn	np	nn	nn	np	nn	np	nn	nn	np	np	np
AX-174177455	79.086	1	<nnxnp>	nn	nn	nn	np	nn	nn	nn	np	nn	nn	nn	nn	np	np	nn	np	np	np	np	np	np	nn	nn	np	nn	nn	np	np	--	np	nn	np	nn	np	nn	np	nn	nn	np	nn	np	nn	nn	np	np	np
AX-174138387	80.161	1	<nnxnp>	nn	nn	nn	np	nn	nn	nn	np	nn	nn	nn	nn	np	np	nn	np	np	np	np	np	np	nn	nn	np	nn	nn	np	np	np	np	nn	np	nn	np	nn	np	nn	nn	np	nn	np	nn	nn	np	np	np
AX-174180040	80.161	1	<nnxnp>	nn	nn	nn	np	nn	nn	nn	np	nn	nn	nn	nn	np	np	nn	np	np	np	np	np	np	nn	nn	np	nn	nn	np	np	np	np	nn	np	nn	np	nn	np	nn	nn	np	nn	np	nn	nn	np	np	np
AX-174187460	80.161	1	<nnxnp>	nn	nn	nn	np	nn	nn	nn	np	nn	nn	nn	nn	np	np	nn	np	np	np	np	np	np	nn	nn	np	nn	nn	np	np	np	np	nn	np	nn	np	nn	np	nn	nn	np	nn	np	nn	nn	np	np	np
AX-174128817	82.336	1	<nnxnp>	nn	nn	nn	np	nn	nn	nn	np	nn	nn	nn	nn	np	np	nn	np	np	np	np	np	np	nn	nn	np	nn	nn	np	np	np	np	nn	np	nn	np	nn	np	nn	nn	np	nn	np	nn	nn	np	np	np
AX-174144449	83.411	1	<nnxnp>	nn	nn	nn	np	nn	nn	nn	np	nn	nn	nn	nn	np	np	nn	np	np	np	np	np	np	nn	nn	np	nn	nn	np	np	np	np	nn	np	nn	np	nn	np	nn	nn	np	nn	np	nn	nn	np	np	np
AX-174146983	83.411	1	<nnxnp>	nn	nn	nn	np	nn	nn	nn	np	nn	nn	nn	nn	np	np	nn	np	np	np	np	np	np	nn	nn	np	nn	nn	np	np	np	np	nn	np	nn	np	nn	np	nn	nn	np	nn	np	nn	nn	np	np	np
AX-115700648	85.585	1	<nnxnp>	nn	nn	nn	np	nn	nn	nn	np	nn	nn	nn	nn	np	np	nn	np	np	np	np	np	np	nn	nn	np	nn	nn	np	np	np	np	nn	np	nn	np	nn	np	nn	nn	np	nn	np	nn	nn	np	np	np
AX-174134507	86.66	1	<nnxnp>	nn	nn	nn	np	nn	nn	nn	np	nn	nn	nn	nn	np	np	nn	np	np	np	np	np	np	nn	nn	np	nn	nn	np	np	np	np	nn	np	nn	np	nn	np	nn	nn	np	nn	np	nn	nn	np	np	np
AX-174209385	87.736	1	<nnxnp>	nn	nn	nn	np	nn	nn	nn	np	nn	nn	nn	nn	np	np	nn	np	np	np	np	np	np	nn	nn	np	nn	nn	np	np	np	np	nn	np	nn	np	nn	np	nn	nn	np	nn	np	nn	nn	np	np	np
AX-174122835	87.736	1	<nnxnp>	nn	nn	nn	np	nn	nn	nn	np	nn	nn	nn	nn	np	np	nn	np	np	np	np	np	np	nn	nn	np	nn	nn	np	np	np	np	nn	np	nn	np	nn	np	nn	nn	np	nn	np	nn	nn	np	np	np
AX-174123273	87.736	1	<nnxnp>	nn	nn	nn	np	nn	nn	nn	np	nn	nn	nn	nn	np	np	nn	np	np	np	np	np	np	nn	nn	np	nn	nn	np	np	np	np	nn	np	nn	np	nn	np	nn	nn	np	nn	np	nn	nn	np	np	np
AX-174129110	87.736	1	<nnxnp>	nn	nn	nn	np	nn	nn	nn	np	nn	nn	nn	nn	np	np	nn	np	np	np	np	np	np	nn	nn	np	nn	nn	np	np	np	np	nn	np	nn	np	nn	np	nn	nn	np	nn	np	nn	nn	np	np	np
AX-174198811	87.736	1	<nnxnp>	nn	nn	nn	np	nn	nn	nn	np	nn	nn	nn	nn	np	np	nn	np	np	np	np	np	np	nn	nn	np	nn	nn	np	np	np	np	nn	np	nn	np	nn	np	nn	nn	np	nn	np	nn	nn	np	np	np
AX-174203906	87.736	1	<nnxnp>	nn	nn	nn	np	nn	nn	nn	np	nn	nn	nn	nn	np	np	nn	np	np	np	np	np	np	nn	nn	np	nn	nn	np	np	np	np	nn	np	nn	np	nn	np	nn	nn	np	nn	np	nn	nn	np	np	np
AX-115665050	88.811	1	<nnxnp>	nn	nn	nn	np	nn	nn	nn	np	nn	nn	nn	nn	np	np	nn	np	np	np	np	np	np	nn	nn	np	nn	nn	np	np	np	np	nn	np	nn	np	nn	np	nn	nn	np	nn	np	nn	nn	np	np	np
AX-115685102	88.811	1	<nnxnp>	nn	nn	nn	np	nn	nn	nn	np	nn	nn	nn	nn	np	np	nn	np	np	np	np	np	np	nn	nn	np	nn	nn	np	np	np	np	nn	np	nn	np	nn	np	nn	nn	np	nn	np	nn	nn	np	np	np
AX-174203836	88.811	1	<nnxnp>	nn	nn	nn	np	nn	nn	nn	np	nn	nn	nn	nn	np	np	nn	np	np	np	np	np	np	nn	nn	np	nn	nn	np	np	np	np	nn	np	nn	np	nn	np	nn	nn	np	nn	np	nn	nn	np	np	np
AX-174170069	88.811	1	<nnxnp>	nn	nn	nn	np	nn	nn	nn	np	nn	nn	nn	nn	np	np	nn	np	np	np	np	np	np	nn	nn	np	nn	nn	np	np	np	np	nn	np	nn	np	nn	np	nn	nn	np	nn	np	nn	nn	np	np	np
AX-174118745	89.886	1	<nnxnp>	nn	nn	nn	np	--	nn	nn	np	nn	nn	nn	nn	np	np	nn	np	np	np	np	np	np	nn	nn	np	nn	nn	np	np	np	np	nn	np	nn	np	nn	np	nn	nn	np	nn	np	nn	nn	np	nn	np
AX-174209995	89.886	1	<nnxnp>	nn	nn	nn	np	nn	nn	nn	np	nn	nn	nn	nn	np	np	nn	np	np	np	np	np	np	nn	nn	np	nn	nn	np	np	np	np	nn	np	nn	np	nn	np	nn	nn	np	nn	np	nn	nn	np	nn	np
AX-174155748	89.886	1	<nnxnp>	nn	nn	nn	np	nn	nn	nn	np	nn	nn	nn	nn	np	np	nn	np	np	np	np	np	np	nn	nn	np	nn	nn	np	np	np	np	nn	np	nn	np	nn	np	nn	nn	np	nn	np	nn	nn	np	nn	np
AX-174156329	89.886	1	<nnxnp>	nn	nn	nn	np	nn	nn	nn	np	nn	nn	nn	nn	np	np	nn	np	np	np	np	np	np	nn	nn	np	nn	nn	np	np	np	np	nn	np	nn	np	nn	np	nn	nn	np	nn	np	nn	nn	np	nn	np
AX-174193748	90.962	1	<nnxnp>	nn	nn	nn	np	nn	nn	nn	np	nn	nn	nn	nn	np	np	nn	np	np	np	np	np	np	nn	nn	np	nn	nn	np	np	np	np	nn	np	nn	np	np	np	nn	nn	np	nn	np	nn	nn	np	nn	np
AX-174172984	92.037	1	<nnxnp>	nn	nn	nn	np	nn	nn	nn	np	nn	nn	nn	nn	np	np	nn	np	np	np	nn	np	np	nn	nn	np	nn	nn	np	np	np	np	nn	np	nn	np	np	np	nn	nn	np	nn	np	nn	nn	np	nn	np
AX-174199004	92.037	1	<nnxnp>	nn	nn	nn	np	nn	nn	nn	np	nn	nn	nn	nn	np	np	nn	np	np	np	nn	np	np	nn	nn	np	nn	nn	np	np	np	np	nn	np	nn	np	np	np	nn	nn	np	nn	np	nn	nn	np	nn	np
AX-115726522	96.484	1	<nnxnp>	nn	nn	nn	np	nn	nn	nn	np	nn	nn	nn	np	np	np	np	nn	np	np	nn	np	np	nn	nn	np	nn	nn	np	np	np	np	nn	np	nn	np	np	np	nn	nn	np	nn	np	nn	nn	np	nn	np
AX-174122946	96.484	1	<nnxnp>	nn	nn	nn	np	nn	nn	nn	np	nn	nn	nn	np	np	np	np	nn	np	np	nn	np	np	nn	nn	np	nn	nn	np	np	np	np	nn	np	nn	np	np	np	nn	nn	np	nn	np	nn	nn	np	nn	np
AX-174162305	96.484	1	<nnxnp>	nn	nn	nn	np	nn	nn	nn	np	nn	nn	nn	np	np	np	np	nn	np	np	nn	np	np	nn	nn	np	nn	nn	np	np	np	np	nn	np	nn	np	np	np	nn	nn	np	nn	np	nn	nn	np	nn	np
AX-174196482	99.782	1	<nnxnp>	nn	nn	nn	np	nn	nn	nn	np	nn	nn	nn	np	np	np	np	nn	np	np	nn	np	np	nn	nn	np	nn	nn	np	np	np	np	nn	np	nn	np	np	np	nn	np	np	nn	np	nn	nn	np	nn	np
AX-174130957	103.08	1	<nnxnp>	nn	nn	nn	np	nn	nn	nn	np	nn	nn	nn	np	np	np	np	nn	np	np	nn	np	np	nn	nn	np	nn	nn	np	np	np	np	nn	np	nn	np	np	np	nn	np	np	nn	np	nn	nn	np	nn	np
AX-174153909	103.08	1	<nnxnp>	nn	nn	nn	np	nn	nn	nn	np	nn	nn	nn	np	np	np	np	nn	np	np	nn	np	np	nn	nn	np	nn	nn	np	np	np	np	nn	np	nn	np	np	np	nn	np	np	nn	np	nn	nn	np	nn	np
AX-174170228	103.08	1	<nnxnp>	nn	nn	nn	--	nn	nn	nn	np	nn	nn	nn	np	np	np	np	nn	np	np	nn	np	np	nn	nn	np	nn	nn	np	np	np	np	nn	np	nn	np	np	np	nn	np	np	nn	np	nn	nn	np	nn	np
AX-174185558	103.08	1	<nnxnp>	nn	nn	nn	np	nn	nn	nn	np	nn	nn	nn	np	np	np	np	nn	np	np	nn	np	np	nn	nn	np	nn	nn	np	np	np	np	nn	np	nn	np	np	np	nn	np	np	nn	np	nn	nn	np	nn	np
AX-174198705	103.08	1	<nnxnp>	nn	nn	nn	np	nn	nn	nn	np	nn	nn	nn	np	np	np	np	nn	np	np	nn	np	np	nn	nn	np	nn	nn	np	np	np	np	nn	np	nn	np	np	np	nn	np	np	nn	np	nn	nn	np	nn	np
AX-174162986	103.08	1	<nnxnp>	nn	nn	nn	np	nn	nn	nn	np	nn	nn	nn	np	np	np	np	nn	np	np	nn	np	np	nn	nn	np	nn	nn	np	np	np	np	nn	np	nn	np	np	np	nn	np	np	nn	np	nn	nn	np	nn	np
AX-174170159	103.08	1	<nnxnp>	nn	nn	nn	np	nn	nn	nn	np	nn	nn	nn	np	np	np	np	nn	np	np	nn	np	np	nn	nn	np	nn	nn	np	np	np	np	nn	np	nn	np	np	np	nn	np	np	nn	np	nn	nn	np	nn	np
AX-115702571	105.254	1	<nnxnp>	nn	nn	nn	np	np	nn	nn	np	nn	nn	nn	np	np	np	np	nn	np	np	nn	np	np	nn	nn	np	nn	nn	np	np	np	np	nn	np	nn	np	np	np	nn	np	np	nn	np	nn	nn	np	nn	np
AX-174178975	106.33	1	<nnxnp>	nn	nn	nn	np	np	nn	nn	np	nn	nn	nn	np	np	np	np	nn	np	np	nn	np	np	nn	nn	np	nn	nn	np	np	np	np	nn	np	nn	np	np	np	nn	np	np	nn	np	nn	nn	np	nn	np
AX-174146549	106.33	1	<nnxnp>	nn	nn	nn	np	np	nn	nn	np	nn	nn	nn	np	np	np	np	nn	np	np	nn	np	np	nn	nn	np	nn	nn	np	np	np	np	nn	np	nn	np	np	np	nn	np	np	nn	np	nn	nn	np	nn	np
AX-174211619	106.33	1	<nnxnp>	nn	nn	nn	np	np	nn	nn	np	nn	nn	nn	np	np	np	np	nn	np	np	nn	np	np	nn	nn	np	nn	nn	np	np	np	np	nn	np	nn	np	np	np	nn	np	np	nn	np	nn	nn	np	nn	np
AX-115709738	107.405	1	<nnxnp>	nn	nn	nn	np	np	nn	nn	np	nn	nn	nn	np	np	np	np	nn	np	np	nn	np	np	nn	nn	np	nn	nn	np	np	np	np	nn	np	nn	np	np	np	nn	np	np	nn	np	nn	nn	np	nn	np
AX-115696899	107.405	1	<nnxnp>	nn	nn	nn	np	np	nn	nn	np	nn	nn	nn	np	np	np	np	nn	np	np	nn	np	np	nn	nn	np	nn	nn	np	np	np	np	nn	np	nn	np	np	np	nn	np	np	nn	np	nn	nn	np	nn	np
AX-174190385	107.405	1	<nnxnp>	nn	nn	nn	np	np	nn	nn	np	nn	nn	nn	np	--	np	np	nn	np	np	nn	np	np	nn	nn	np	nn	nn	np	np	np	np	nn	np	nn	np	np	np	nn	np	np	nn	np	nn	nn	np	nn	np
AX-174168077	0	2	<nnxnp>	np	nn	np	np	np	np	nn	np	np	np	np	np	nn	np	nn	nn	nn	np	nn	np	np	np	np	np	nn	nn	nn	np	np	nn	nn	np	np	np	np	nn	np	np	nn	np	nn	nn	nn	np	np	nn
AX-115668364	1.075	2	<nnxnp>	np	nn	np	np	np	np	nn	np	np	np	np	np	np	np	nn	nn	nn	np	nn	np	np	np	np	np	nn	nn	nn	np	np	nn	nn	np	np	np	np	nn	np	np	nn	np	nn	nn	nn	np	np	nn
AX-174120208	1.075	2	<nnxnp>	np	nn	np	np	np	np	nn	np	np	np	np	np	np	np	nn	nn	nn	np	nn	np	np	np	np	np	nn	nn	nn	np	np	nn	nn	np	np	np	np	nn	np	np	nn	np	nn	nn	nn	np	np	nn
AX-174129755	1.075	2	<nnxnp>	np	nn	np	np	np	np	nn	np	np	np	np	np	np	np	nn	nn	nn	np	nn	np	np	np	np	np	nn	nn	nn	np	np	nn	nn	np	np	np	np	nn	np	np	nn	np	nn	nn	nn	np	np	nn
AX-174169175	1.075	2	<nnxnp>	np	nn	np	np	np	np	nn	np	np	np	np	np	np	np	nn	nn	nn	np	nn	np	--	np	np	np	nn	nn	nn	np	np	nn	nn	np	np	np	np	nn	np	np	nn	np	nn	nn	nn	np	np	nn
AX-174186979	1.075	2	<nnxnp>	np	nn	np	np	np	np	nn	np	np	np	np	np	np	np	nn	nn	nn	np	nn	np	np	np	np	np	nn	nn	nn	np	np	nn	nn	np	np	np	np	nn	np	np	nn	np	nn	nn	nn	np	np	nn
AX-174127482	1.075	2	<nnxnp>	--	nn	np	np	np	np	nn	np	np	np	np	np	np	np	nn	nn	nn	np	nn	np	np	np	np	np	nn	nn	nn	np	np	nn	nn	np	np	np	np	nn	np	np	nn	np	nn	nn	nn	np	np	nn
AX-174134588	1.075	2	<nnxnp>	np	nn	np	np	np	np	nn	np	np	np	np	np	np	np	nn	nn	nn	np	nn	np	np	np	np	np	nn	nn	nn	np	np	nn	nn	np	np	np	np	nn	np	np	nn	np	nn	nn	nn	np	np	nn
AX-174160398	1.075	2	<nnxnp>	np	nn	np	np	np	np	nn	np	np	np	np	np	np	np	nn	nn	nn	np	nn	np	np	np	np	np	nn	nn	nn	np	np	nn	nn	np	np	np	np	nn	np	np	nn	np	nn	nn	nn	np	np	nn
AX-174114918	2.151	2	<nnxnp>	np	nn	np	np	np	np	nn	np	np	np	np	np	np	np	nn	nn	nn	np	nn	np	np	np	np	np	nn	np	nn	np	np	nn	nn	np	np	np	np	nn	np	np	nn	np	nn	nn	nn	np	np	nn
AX-174180708	2.151	2	<nnxnp>	np	nn	np	np	np	np	nn	np	np	np	np	np	np	np	nn	nn	nn	np	nn	np	np	np	np	np	nn	np	nn	np	np	nn	nn	np	np	np	np	nn	np	np	nn	np	nn	nn	nn	np	np	nn
AX-115715367	2.151	2	<nnxnp>	np	nn	np	np	np	np	nn	np	np	np	np	np	np	np	nn	nn	nn	np	nn	np	np	np	np	np	nn	np	nn	np	np	nn	nn	np	np	np	np	nn	np	np	nn	np	nn	nn	nn	np	np	nn
AX-115682333	3.226	2	<nnxnp>	np	nn	np	np	np	np	nn	np	np	np	np	np	np	np	nn	nn	nn	np	nn	np	np	np	np	np	nn	np	nn	np	np	nn	nn	np	np	np	np	nn	np	np	nn	np	nn	nn	nn	np	np	nn
AX-174133929	3.226	2	<nnxnp>	np	nn	np	np	np	np	nn	np	np	np	np	np	np	np	nn	nn	nn	np	nn	np	np	np	np	np	nn	np	nn	np	np	nn	nn	np	np	np	np	nn	np	np	nn	np	nn	nn	nn	np	np	nn
AX-115684402	3.226	2	<nnxnp>	np	nn	np	np	np	np	nn	np	np	np	np	np	np	np	nn	nn	nn	np	nn	np	np	np	np	np	nn	np	nn	np	np	nn	nn	np	np	np	np	nn	np	np	nn	np	nn	nn	nn	np	np	nn
AX-115732947	3.226	2	<nnxnp>	np	nn	np	np	np	np	nn	np	np	np	np	np	np	np	nn	nn	nn	np	nn	np	np	np	np	np	nn	np	nn	np	np	nn	nn	np	np	np	np	nn	np	np	nn	np	nn	nn	nn	np	np	nn
AX-174147324	3.226	2	<nnxnp>	np	nn	np	np	np	np	nn	np	np	np	np	np	np	np	nn	nn	nn	np	nn	np	np	np	np	np	nn	np	nn	np	np	nn	nn	np	np	np	np	nn	np	np	nn	np	nn	nn	nn	np	np	nn
AX-174180276	3.226	2	<nnxnp>	np	nn	np	np	np	np	nn	np	np	np	np	np	np	np	nn	nn	nn	np	nn	np	np	np	np	np	nn	np	nn	np	np	--	nn	np	np	np	--	nn	np	np	nn	np	nn	nn	nn	np	np	nn
AX-174183847	3.226	2	<nnxnp>	np	nn	np	np	np	np	nn	np	np	np	np	np	np	np	nn	nn	nn	np	nn	np	np	np	np	np	nn	np	nn	np	np	nn	nn	np	np	np	np	nn	np	np	nn	np	nn	nn	nn	np	np	nn
AX-174186797	3.226	2	<nnxnp>	np	nn	np	np	np	np	nn	np	np	np	np	np	np	np	nn	nn	nn	np	nn	np	np	np	np	np	nn	np	nn	np	np	nn	nn	np	np	np	np	nn	np	np	nn	np	nn	nn	nn	np	np	nn
AX-174211944	4.301	2	<nnxnp>	np	nn	np	np	np	np	nn	np	np	np	nn	np	np	np	nn	nn	nn	np	nn	np	np	np	np	np	nn	np	nn	np	np	nn	nn	np	np	np	np	nn	np	np	nn	np	nn	nn	nn	np	np	nn
AX-174166397	4.301	2	<nnxnp>	np	nn	np	np	np	np	nn	np	np	np	nn	np	np	np	nn	nn	nn	np	nn	np	np	np	np	np	nn	np	nn	np	np	nn	nn	np	np	np	np	nn	np	np	nn	np	nn	nn	nn	np	np	nn
AX-115718188	5.377	2	<nnxnp>	np	nn	np	np	np	np	nn	np	np	np	nn	np	np	np	nn	nn	nn	np	nn	np	np	np	np	np	nn	np	nn	np	np	nn	nn	np	np	nn	np	nn	np	np	nn	np	nn	nn	nn	np	np	nn
AX-174209727	5.377	2	<nnxnp>	np	nn	np	np	np	np	nn	np	np	np	nn	np	np	np	nn	nn	nn	np	nn	np	np	np	np	np	nn	np	nn	np	np	nn	nn	np	np	nn	np	nn	np	np	nn	np	nn	nn	nn	np	np	nn
AX-174147660	7.551	2	<nnxnp>	np	np	np	np	np	np	nn	np	np	np	nn	np	np	np	nn	nn	nn	np	nn	np	np	np	np	np	nn	np	nn	np	np	nn	nn	np	np	nn	np	nn	np	np	nn	np	nn	nn	nn	np	np	nn
AX-174155068	9.725	2	<nnxnp>	np	np	np	np	np	np	nn	np	np	np	nn	np	np	np	nn	np	nn	np	nn	np	np	np	np	np	np	np	nn	np	np	nn	nn	np	np	nn	np	nn	np	np	nn	np	nn	nn	nn	np	np	nn
AX-174196013	9.725	2	<nnxnp>	np	np	np	np	np	np	nn	np	np	np	nn	np	np	np	nn	np	nn	np	nn	np	np	np	np	np	np	np	nn	np	np	nn	nn	np	np	nn	np	nn	np	np	nn	np	nn	nn	nn	np	np	nn
AX-174133344	11.899	2	<nnxnp>	np	np	np	np	np	np	nn	np	np	np	nn	np	np	np	nn	np	nn	np	nn	np	np	np	np	np	np	np	nn	np	np	np	nn	np	np	nn	np	nn	np	np	nn	nn	nn	nn	nn	np	np	nn
AX-174130501	15.197	2	<nnxnp>	np	np	np	np	np	np	nn	np	np	np	nn	np	np	np	np	np	nn	np	nn	np	np	np	np	np	np	np	nn	np	np	np	nn	np	np	nn	np	nn	np	np	nn	nn	nn	nn	nn	np	np	nn
AX-174134268	15.197	2	<nnxnp>	np	np	np	np	np	np	nn	np	np	np	nn	np	np	np	np	np	nn	np	nn	np	np	np	np	np	np	np	nn	np	np	np	nn	np	np	nn	np	nn	np	np	nn	nn	nn	nn	nn	np	np	nn
AX-174189489	15.197	2	<nnxnp>	np	np	np	np	np	np	nn	np	np	np	nn	np	np	np	np	np	nn	np	nn	np	np	np	np	np	np	np	nn	np	np	np	nn	np	np	nn	np	nn	np	np	nn	nn	nn	nn	nn	np	np	nn
AX-174128858	15.197	2	<nnxnp>	np	np	np	np	np	np	nn	np	np	np	nn	np	np	np	np	np	nn	np	nn	np	np	np	np	np	np	np	nn	np	np	np	nn	np	np	nn	np	nn	np	np	nn	nn	nn	nn	nn	np	np	nn
AX-174180263	15.197	2	<nnxnp>	np	np	np	np	np	np	nn	np	np	np	nn	np	np	np	np	np	nn	np	nn	np	np	np	np	np	np	np	nn	np	np	np	nn	np	np	nn	np	nn	np	np	nn	nn	nn	nn	nn	np	np	nn
AX-153642934	18.495	2	<nnxnp>	np	np	np	np	np	np	nn	np	np	np	nn	np	np	np	np	np	nn	np	nn	np	np	np	np	np	np	np	nn	np	np	np	nn	np	np	nn	np	nn	np	np	nn	nn	nn	np	nn	np	np	nn
AX-115694431	20.669	2	<nnxnp>	np	np	np	np	np	np	nn	np	np	np	nn	np	np	np	np	np	nn	np	nn	np	np	np	np	np	np	np	nn	np	np	np	nn	np	np	nn	np	nn	np	np	nn	nn	nn	np	nn	np	np	nn
AX-174177327	20.669	2	<nnxnp>	np	np	np	np	np	np	nn	np	np	np	nn	np	np	np	np	np	nn	np	nn	np	np	np	np	np	np	np	nn	np	np	np	nn	np	np	nn	np	nn	np	np	nn	nn	nn	np	nn	np	np	nn
AX-174201021	22.844	2	<nnxnp>	np	np	np	np	np	np	nn	np	np	np	nn	np	np	np	np	np	nn	np	nn	np	np	np	np	np	np	np	nn	np	np	np	nn	np	np	nn	np	nn	np	np	nn	nn	nn	np	nn	np	np	nn
AX-174151138	26.142	2	<nnxnp>	np	np	np	np	np	np	nn	np	nn	np	nn	np	np	np	np	np	np	np	nn	np	np	np	np	np	np	np	nn	np	np	np	nn	np	np	nn	np	nn	np	np	nn	nn	nn	np	nn	np	np	nn
AX-174182251	26.142	2	<nnxnp>	np	np	np	np	np	np	nn	np	nn	np	nn	np	np	np	np	np	np	np	nn	np	np	np	np	np	np	np	nn	np	np	np	nn	np	np	nn	np	nn	np	np	nn	nn	nn	np	nn	np	np	nn
AX-174212783	26.142	2	<nnxnp>	np	np	np	np	np	np	nn	np	nn	np	nn	np	np	np	np	np	np	np	nn	np	np	np	np	np	np	np	nn	np	np	np	nn	np	np	nn	np	nn	np	np	nn	nn	nn	np	nn	np	np	nn
AX-174140650	34.205	2	<nnxnp>	np	np	np	np	np	np	nn	np	nn	np	nn	np	np	np	np	np	np	np	nn	np	np	np	np	np	np	np	nn	np	np	np	np	np	np	nn	np	nn	np	np	nn	nn	nn	np	nn	np	np	nn
AX-174197926	34.205	2	<nnxnp>	np	np	np	np	np	np	nn	np	nn	np	nn	np	np	np	np	np	np	np	nn	np	np	np	np	np	np	np	nn	np	np	np	np	np	np	nn	np	nn	np	np	nn	nn	nn	np	nn	np	np	nn
AX-153637342	34.205	2	<nnxnp>	np	np	np	np	np	--	nn	np	nn	np	nn	np	np	np	np	np	np	np	nn	np	np	np	np	np	np	np	nn	np	np	np	np	np	np	nn	np	nn	np	np	nn	nn	nn	np	nn	np	np	nn
AX-174151495	34.205	2	<nnxnp>	np	np	np	np	np	np	nn	np	nn	np	nn	np	np	np	np	np	np	np	nn	np	np	np	np	np	np	np	nn	np	np	np	np	np	np	nn	np	nn	np	np	nn	nn	nn	np	nn	np	np	nn
AX-115714497	38.652	2	<nnxnp>	np	np	np	np	np	np	nn	np	nn	np	nn	np	np	np	np	np	np	np	nn	np	np	np	np	np	np	np	nn	np	np	np	np	np	np	nn	np	np	np	np	nn	nn	nn	np	nn	np	nn	np
AX-174199719	39.728	2	<nnxnp>	np	np	nn	np	np	np	nn	np	nn	np	nn	np	np	np	np	np	np	np	nn	np	np	np	np	np	np	np	nn	np	np	np	np	np	np	nn	np	np	np	np	nn	nn	nn	np	nn	np	nn	np
AX-174115578	39.728	2	<nnxnp>	np	np	nn	np	np	np	nn	np	nn	np	nn	np	np	np	np	np	np	np	nn	np	np	np	np	np	np	np	nn	np	np	np	np	np	np	nn	np	np	np	np	nn	nn	nn	np	nn	np	nn	np
AX-174146225	39.728	2	<nnxnp>	np	np	nn	np	np	np	nn	np	nn	np	nn	np	np	np	np	np	np	np	nn	np	np	np	np	np	np	np	nn	np	np	np	np	np	np	nn	np	np	np	np	nn	nn	nn	np	nn	np	nn	np
AX-174183457	40.803	2	<nnxnp>	np	np	nn	np	np	np	nn	np	nn	np	nn	np	np	np	np	np	np	np	nn	np	np	np	np	np	np	np	nn	np	np	np	np	np	np	nn	np	np	np	np	nn	nn	nn	np	nn	nn	nn	np
AX-174151406	44.101	2	<nnxnp>	np	np	nn	np	np	np	nn	np	nn	np	nn	np	nn	np	np	np	np	np	nn	np	np	np	np	np	np	np	nn	np	np	np	np	np	np	nn	np	np	np	np	nn	nn	nn	np	nn	nn	nn	np
AX-174175424	44.101	2	<nnxnp>	np	np	nn	np	np	np	nn	np	nn	np	nn	np	nn	np	np	np	np	np	nn	np	np	np	np	np	np	np	nn	np	np	np	np	np	np	nn	np	np	np	np	nn	nn	nn	np	nn	nn	nn	np
AX-174184729	44.101	2	<nnxnp>	np	np	nn	np	np	np	nn	np	nn	np	nn	np	nn	np	np	np	np	np	nn	np	np	np	np	np	np	np	nn	np	np	np	np	np	np	nn	np	np	np	np	nn	nn	nn	np	nn	nn	nn	np
AX-174196130	44.101	2	<nnxnp>	np	np	nn	np	np	np	nn	np	nn	np	nn	np	nn	np	np	np	np	np	nn	np	np	np	np	np	np	np	nn	np	np	np	np	np	np	nn	np	np	np	np	nn	nn	nn	np	nn	nn	nn	np
AX-174208000	44.101	2	<nnxnp>	np	np	nn	np	np	np	nn	np	nn	np	nn	np	nn	np	np	np	np	np	nn	np	np	np	np	np	np	np	nn	np	np	np	np	np	np	nn	np	np	np	np	nn	nn	nn	np	nn	nn	nn	np
AX-174210509	44.101	2	<nnxnp>	np	np	nn	np	np	np	nn	np	nn	np	nn	np	nn	np	np	np	np	np	nn	np	np	np	np	np	np	np	nn	np	np	np	np	np	np	nn	np	np	np	np	nn	nn	nn	np	nn	nn	nn	np
AX-115698614	44.101	2	<nnxnp>	np	np	nn	np	np	np	nn	np	nn	np	nn	np	nn	np	np	np	np	np	nn	np	np	np	np	np	np	np	nn	np	np	np	np	np	np	nn	np	np	np	np	nn	nn	nn	np	nn	nn	nn	np
AX-115700527	44.101	2	<nnxnp>	np	np	nn	np	np	np	nn	np	nn	np	nn	np	nn	np	np	np	np	np	nn	np	np	np	np	np	np	np	nn	np	np	np	np	np	np	nn	np	np	np	np	nn	nn	nn	np	nn	nn	nn	np
AX-153647577	44.101	2	<nnxnp>	np	np	nn	np	np	np	nn	np	nn	np	nn	np	nn	np	np	np	np	np	nn	np	np	np	np	np	np	np	nn	np	np	np	np	np	np	nn	np	np	np	np	nn	nn	nn	np	nn	nn	nn	np
AX-174116300	44.101	2	<nnxnp>	np	np	nn	np	np	np	nn	np	nn	np	nn	np	nn	np	np	np	np	np	nn	np	np	np	np	np	np	np	nn	np	np	np	np	np	np	nn	np	np	np	np	nn	nn	nn	np	nn	nn	nn	np
AX-174127282	44.101	2	<nnxnp>	np	np	nn	np	np	np	nn	np	nn	np	nn	np	nn	np	np	np	np	np	nn	np	np	np	np	np	np	np	nn	np	np	np	np	np	np	nn	np	np	np	np	nn	nn	nn	np	nn	nn	nn	np
AX-174127284	44.101	2	<nnxnp>	np	np	nn	np	np	np	nn	np	nn	np	nn	np	nn	np	np	np	np	np	nn	np	np	np	np	np	np	np	nn	np	np	np	np	np	np	nn	np	np	np	np	nn	nn	nn	np	nn	nn	nn	np
AX-174130953	44.101	2	<nnxnp>	np	np	nn	np	np	np	nn	np	nn	np	nn	np	nn	np	np	np	np	np	nn	np	np	np	np	np	np	np	nn	np	np	np	np	np	np	nn	np	np	np	np	nn	nn	nn	np	nn	nn	nn	np
AX-174146567	44.101	2	<nnxnp>	np	np	nn	np	np	np	nn	np	nn	np	nn	np	nn	np	np	np	np	np	nn	np	np	np	np	np	np	np	nn	np	np	np	np	np	np	nn	np	np	np	np	nn	nn	nn	np	nn	nn	nn	np
AX-174185511	44.101	2	<nnxnp>	np	np	nn	np	np	np	nn	np	nn	np	nn	np	nn	np	np	np	np	np	nn	np	np	np	np	np	np	np	nn	np	np	np	np	np	np	nn	np	np	np	np	nn	nn	nn	np	nn	nn	nn	np
AX-174195424	44.101	2	<nnxnp>	np	np	nn	np	np	np	nn	np	nn	np	nn	np	nn	np	np	np	np	np	nn	np	np	np	np	np	np	np	nn	np	np	np	np	np	np	nn	np	np	np	np	nn	nn	nn	np	nn	nn	nn	np
AX-174198659	44.101	2	<nnxnp>	np	np	nn	np	np	np	nn	np	nn	np	nn	np	nn	np	np	np	np	np	nn	np	np	np	np	np	np	np	nn	np	np	np	np	np	np	nn	np	np	np	np	nn	nn	nn	np	nn	nn	nn	np
AX-174213857	44.101	2	<nnxnp>	np	np	nn	np	np	np	nn	np	nn	np	nn	np	nn	np	np	np	np	np	nn	np	np	np	np	np	np	np	nn	np	np	np	np	np	np	nn	np	np	np	np	nn	nn	nn	np	nn	nn	nn	np
AX-174120371	46.275	2	<nnxnp>	np	np	nn	np	np	np	nn	np	nn	np	nn	np	nn	np	np	np	np	np	nn	np	np	np	np	np	np	np	nn	np	np	np	np	np	np	nn	np	np	np	np	nn	nn	nn	np	nn	nn	nn	np
AX-174118700	47.35	2	<nnxnp>	np	np	nn	np	np	np	nn	np	nn	np	nn	np	nn	np	np	np	np	np	nn	np	np	np	np	np	np	np	nn	np	np	np	np	np	np	nn	np	np	np	np	nn	nn	nn	np	nn	nn	nn	np
AX-174141687	47.35	2	<nnxnp>	np	np	nn	np	np	np	nn	np	nn	np	nn	np	nn	np	np	np	np	np	nn	np	np	np	np	np	np	np	nn	np	np	np	np	np	np	nn	np	np	np	np	nn	nn	nn	np	nn	nn	nn	np
AX-174153598	47.35	2	<nnxnp>	np	np	nn	np	np	np	nn	np	nn	np	nn	np	nn	np	np	np	np	np	nn	np	np	np	np	np	np	np	nn	np	np	np	np	np	np	nn	np	np	np	np	nn	nn	nn	np	nn	nn	nn	np
AX-174137933	47.35	2	<nnxnp>	np	np	nn	np	np	np	nn	np	nn	np	nn	np	nn	np	np	np	np	np	nn	np	np	np	np	np	np	np	nn	np	np	np	np	np	np	nn	np	np	np	np	nn	nn	nn	np	nn	nn	nn	np
AX-174151318	47.35	2	<nnxnp>	np	np	nn	np	np	np	nn	np	nn	np	nn	np	nn	np	np	np	np	np	nn	np	np	np	np	np	np	np	nn	np	np	np	np	np	np	nn	np	np	np	np	nn	nn	nn	np	nn	nn	nn	np
AX-174164300	47.35	2	<nnxnp>	np	np	nn	np	np	np	nn	np	nn	np	nn	np	nn	np	np	np	np	np	nn	np	np	np	np	np	np	np	nn	np	np	np	np	np	np	nn	np	np	np	np	nn	nn	nn	np	nn	nn	nn	np
AX-174189472	47.35	2	<nnxnp>	np	np	nn	np	np	np	nn	np	nn	np	nn	np	nn	np	np	np	np	np	nn	np	np	np	np	np	np	np	nn	np	np	np	np	np	np	nn	np	np	np	np	nn	nn	nn	np	nn	nn	nn	np
AX-174210618	47.35	2	<nnxnp>	np	np	nn	np	np	np	nn	np	nn	np	nn	np	nn	np	np	np	np	np	nn	np	np	np	np	np	np	np	nn	np	np	np	np	np	np	nn	np	np	np	np	nn	nn	nn	np	nn	nn	nn	np
AX-115725623	48.426	2	<nnxnp>	np	np	nn	np	np	np	nn	np	np	np	nn	np	nn	np	np	np	np	np	nn	np	np	np	np	np	np	np	nn	np	np	np	np	np	np	nn	np	np	np	np	nn	nn	nn	np	nn	nn	nn	np
AX-174134008	49.501	2	<nnxnp>	np	np	nn	np	np	np	nn	np	np	np	nn	np	nn	np	np	np	np	np	nn	np	np	np	np	np	np	np	nn	np	np	np	np	np	np	nn	np	np	np	np	nn	nn	nn	np	nn	nn	nn	np
AX-174170569	49.501	2	<nnxnp>	np	np	nn	np	np	np	nn	np	np	np	nn	np	nn	np	np	np	np	np	nn	np	np	np	np	np	np	np	nn	np	np	np	np	np	np	nn	np	np	np	np	nn	nn	nn	np	nn	nn	nn	np
AX-174171776	49.501	2	<nnxnp>	np	np	nn	np	np	np	nn	np	np	np	nn	np	nn	np	np	np	np	np	nn	np	np	np	np	np	np	np	nn	np	np	np	np	np	np	nn	np	np	np	np	nn	nn	nn	np	nn	nn	nn	np
AX-174144989	49.501	2	<nnxnp>	np	np	nn	np	np	np	nn	np	np	np	nn	np	nn	np	np	np	np	np	nn	np	np	np	np	np	np	np	nn	np	np	np	np	np	np	nn	np	np	np	np	nn	nn	nn	np	nn	nn	nn	np
AX-174161250	49.501	2	<nnxnp>	np	np	nn	np	np	np	nn	np	np	np	nn	np	nn	np	np	np	np	np	nn	np	np	np	np	np	np	np	nn	np	np	np	np	np	np	nn	np	np	np	np	nn	nn	nn	np	nn	nn	nn	np
AX-174122204	50.576	2	<nnxnp>	np	np	nn	np	np	np	nn	np	np	np	nn	np	nn	np	np	np	np	np	nn	np	np	np	np	np	np	np	nn	np	np	np	np	np	np	nn	np	np	np	np	nn	nn	nn	np	nn	nn	nn	np
AX-174203663	50.576	2	<nnxnp>	np	np	nn	np	np	np	nn	np	np	np	nn	np	nn	np	np	np	np	np	nn	np	np	np	np	np	np	np	nn	np	np	np	np	np	np	nn	np	np	np	np	nn	nn	nn	np	nn	nn	nn	np
AX-174123306	51.652	2	<nnxnp>	np	np	nn	np	np	np	nn	np	np	np	nn	np	nn	np	np	np	np	np	nn	np	np	np	np	np	np	np	nn	np	np	np	np	np	np	nn	np	np	np	np	nn	nn	nn	np	nn	nn	nn	np
AX-115710859	56.099	2	<nnxnp>	np	np	nn	np	np	np	np	nn	np	np	nn	np	nn	np	np	np	np	np	nn	np	np	np	np	np	np	np	nn	np	np	np	np	np	np	nn	np	np	np	np	nn	nn	nn	np	nn	np	nn	np
AX-174117690	56.099	2	<nnxnp>	np	np	nn	np	np	np	np	nn	np	np	nn	np	nn	np	np	np	np	np	nn	np	np	np	np	np	np	np	nn	np	np	np	np	np	np	nn	np	np	np	np	nn	nn	nn	np	nn	np	nn	np
AX-174171460	56.099	2	<nnxnp>	np	np	nn	np	np	np	np	nn	np	np	nn	np	nn	np	np	np	np	np	nn	np	np	np	np	np	np	np	nn	np	np	np	np	np	np	nn	np	np	np	np	nn	nn	nn	np	nn	np	nn	np
AX-174125843	57.174	2	<nnxnp>	np	np	nn	np	np	np	np	nn	np	np	nn	nn	nn	np	np	np	np	np	nn	np	np	np	np	np	np	np	nn	np	np	np	np	np	np	nn	np	np	np	np	nn	nn	nn	np	nn	np	nn	np
AX-174182991	57.174	2	<nnxnp>	np	np	nn	np	np	np	np	nn	np	np	nn	nn	nn	np	np	np	np	np	nn	np	np	np	np	np	np	np	nn	np	np	np	np	np	np	nn	np	np	np	np	nn	nn	nn	np	nn	np	nn	np
AX-174114474	58.25	2	<nnxnp>	np	np	nn	np	np	np	np	nn	np	np	nn	nn	nn	np	np	np	np	np	nn	np	np	np	np	np	np	np	nn	np	np	np	np	np	nn	nn	np	np	np	np	nn	nn	nn	np	nn	np	nn	np
AX-115701296	61.548	2	<nnxnp>	np	np	np	np	np	np	np	nn	np	np	nn	nn	nn	np	np	np	np	np	nn	np	np	np	np	np	np	np	nn	np	np	np	np	np	nn	np	np	np	np	np	nn	nn	nn	np	nn	np	nn	np
AX-174140713	61.548	2	<nnxnp>	np	np	np	np	np	np	np	nn	np	np	nn	nn	nn	np	np	np	np	np	nn	np	np	np	np	np	np	np	nn	np	np	np	np	np	nn	np	np	np	np	np	nn	nn	nn	np	nn	np	nn	np
AX-174156920	61.548	2	<nnxnp>	np	np	np	np	np	np	np	nn	np	np	nn	nn	nn	np	np	np	np	np	nn	np	np	np	np	np	np	np	nn	np	np	np	np	np	nn	np	np	np	np	np	nn	nn	nn	np	nn	np	nn	np
AX-174177214	61.548	2	<nnxnp>	np	np	np	np	np	np	np	nn	np	np	nn	nn	nn	np	np	np	np	np	nn	np	np	np	np	np	np	np	nn	np	np	np	np	np	nn	np	np	np	np	np	nn	nn	nn	np	nn	np	nn	np
AX-174184075	61.548	2	<nnxnp>	np	np	np	np	np	np	np	nn	np	np	nn	nn	nn	np	np	np	np	np	nn	np	np	np	np	np	np	np	nn	np	np	np	np	np	nn	np	np	np	np	np	nn	nn	nn	np	nn	np	nn	np
AX-174184872	61.548	2	<nnxnp>	np	np	np	np	np	np	np	nn	np	np	nn	nn	nn	np	np	np	np	np	nn	np	np	np	np	np	np	np	nn	np	np	np	np	np	nn	np	np	np	np	np	nn	nn	nn	np	nn	np	nn	np
AX-174137159	62.623	2	<nnxnp>	np	np	np	np	np	np	np	nn	np	np	nn	nn	nn	np	np	np	np	np	nn	np	np	nn	np	np	np	np	nn	np	np	np	np	np	nn	np	np	np	np	np	nn	nn	nn	np	nn	np	nn	np
AX-174151980	64.797	2	<nnxnp>	np	np	np	np	np	np	np	nn	np	np	nn	nn	nn	np	np	np	np	np	nn	np	np	nn	np	np	np	np	nn	np	np	np	np	np	nn	np	np	np	np	np	nn	nn	nn	np	nn	np	nn	np
AX-174179061	64.797	2	<nnxnp>	np	np	np	np	np	np	np	nn	np	np	nn	nn	nn	np	np	np	np	np	nn	np	np	nn	np	np	np	np	nn	np	np	np	np	np	nn	np	np	np	np	np	nn	nn	nn	np	nn	np	nn	np
AX-174137895	64.797	2	<nnxnp>	np	np	np	np	np	np	np	nn	np	np	nn	nn	nn	np	np	np	np	np	nn	np	np	nn	np	np	np	np	nn	np	np	np	np	np	nn	np	np	np	np	np	nn	nn	nn	np	nn	np	nn	np
AX-174203147	64.797	2	<nnxnp>	np	np	np	np	np	np	np	nn	np	np	nn	nn	nn	np	np	np	np	np	nn	np	np	nn	np	np	np	np	nn	np	np	np	np	np	nn	np	np	np	np	np	nn	nn	nn	np	nn	np	nn	np
AX-174153377	65.872	2	<nnxnp>	np	np	np	np	np	np	np	nn	np	np	nn	nn	nn	np	np	np	np	np	nn	np	np	nn	np	np	np	np	nn	np	np	np	np	np	nn	np	np	np	np	np	nn	nn	nn	np	nn	np	nn	np
AX-174181580	65.872	2	<nnxnp>	np	np	np	np	np	np	np	nn	np	np	nn	nn	nn	np	np	np	np	np	nn	np	np	nn	np	np	np	np	nn	np	np	np	np	np	nn	np	np	np	np	np	nn	nn	nn	np	nn	np	nn	np
AX-174167989	65.872	2	<nnxnp>	np	np	np	np	np	np	np	nn	np	np	nn	nn	nn	np	np	np	np	np	nn	np	np	nn	np	np	np	np	nn	np	np	np	np	np	nn	np	np	np	np	np	nn	nn	nn	np	nn	np	nn	np
AX-174199631	65.872	2	<nnxnp>	np	np	np	np	np	np	np	nn	np	np	nn	nn	nn	np	np	np	np	np	nn	np	np	nn	np	np	np	np	nn	np	np	np	np	np	nn	np	np	np	np	np	nn	nn	nn	np	nn	np	nn	np
AX-174182903	66.948	2	<nnxnp>	np	np	np	np	np	np	np	nn	np	np	nn	nn	nn	np	np	np	np	np	nn	np	np	nn	np	np	np	np	nn	np	np	np	np	np	nn	np	np	np	np	np	nn	nn	nn	np	nn	np	nn	np
AX-174121488	69.122	2	<nnxnp>	np	np	np	np	np	np	np	nn	np	np	nn	nn	nn	np	np	np	np	np	nn	np	np	nn	np	np	np	np	nn	np	np	np	np	np	nn	np	np	np	np	np	nn	nn	nn	np	nn	np	nn	np
AX-174127481	71.296	2	<nnxnp>	np	np	np	np	np	np	np	nn	np	np	nn	nn	nn	np	np	np	np	np	nn	np	np	nn	np	np	np	np	nn	np	nn	np	np	np	nn	np	np	np	np	np	nn	nn	nn	np	nn	np	nn	np
AX-174113485	74.594	2	<nnxnp>	nn	np	np	np	np	np	np	nn	np	np	nn	nn	nn	np	np	np	nn	np	nn	np	np	nn	np	np	np	np	nn	nn	nn	np	np	np	nn	np	np	np	np	np	nn	nn	nn	np	nn	np	nn	np
AX-174180073	74.594	2	<nnxnp>	nn	np	np	np	np	np	np	nn	np	np	nn	nn	nn	np	np	np	nn	np	nn	np	np	nn	np	np	np	np	nn	nn	nn	np	np	np	nn	np	np	np	np	np	nn	nn	nn	np	nn	np	nn	np
AX-153642112	79.042	2	<nnxnp>	nn	np	np	np	np	np	np	nn	np	np	np	nn	nn	np	np	np	nn	np	nn	np	np	nn	np	np	np	np	nn	nn	nn	np	np	np	nn	np	np	np	np	np	nn	nn	nn	np	nn	np	nn	np
AX-174129962	79.042	2	<nnxnp>	nn	np	np	np	np	np	np	nn	np	np	np	nn	nn	np	np	np	nn	np	nn	np	np	nn	np	np	np	np	nn	nn	nn	np	np	np	nn	np	np	np	np	np	nn	nn	nn	np	nn	--	nn	np
AX-174142571	82.339	2	<nnxnp>	nn	np	np	np	np	np	np	nn	np	np	np	nn	nn	np	nn	np	nn	np	nn	np	np	nn	np	np	np	np	nn	nn	nn	np	np	np	nn	np	np	np	np	np	nn	nn	nn	np	nn	np	nn	np
AX-115680123	83.415	2	<nnxnp>	nn	np	np	np	np	np	np	nn	np	np	np	nn	nn	np	nn	np	nn	np	nn	np	np	nn	np	np	np	np	nn	nn	nn	np	np	np	nn	np	np	np	np	np	nn	nn	--	np	nn	np	nn	np
AX-174190515	83.415	2	<nnxnp>	nn	np	np	np	np	np	np	nn	np	np	np	nn	nn	np	nn	np	nn	np	nn	np	np	nn	np	np	np	np	nn	nn	nn	np	np	np	nn	np	np	np	np	np	nn	nn	nn	np	nn	np	nn	np
AX-174206293	83.415	2	<nnxnp>	nn	np	np	np	np	np	np	nn	np	np	np	nn	nn	np	nn	np	nn	np	nn	np	np	nn	np	np	np	np	nn	nn	nn	np	np	np	nn	np	np	np	np	np	nn	nn	nn	np	nn	np	nn	np
AX-174210630	83.415	2	<nnxnp>	nn	np	np	np	np	np	np	nn	np	np	np	nn	nn	np	nn	np	nn	np	nn	np	np	nn	np	np	np	np	nn	nn	nn	np	np	np	nn	np	np	np	np	np	nn	nn	nn	np	nn	np	nn	np
AX-174165895	84.49	2	<nnxnp>	nn	np	np	np	np	np	np	nn	np	np	np	nn	nn	np	nn	np	nn	np	nn	np	nn	nn	np	np	np	np	nn	nn	nn	np	np	np	nn	np	np	np	np	np	nn	nn	nn	np	nn	np	nn	np
AX-153639974	92.553	2	<nnxnp>	nn	np	np	np	np	np	np	nn	np	np	np	nn	np	np	nn	np	nn	np	nn	np	nn	nn	np	np	np	np	nn	nn	nn	np	np	np	nn	np	np	np	np	np	nn	np	nn	np	nn	np	nn	np
AX-174175784	92.553	2	<nnxnp>	nn	np	np	np	np	np	np	nn	np	np	np	nn	np	np	nn	np	nn	np	nn	np	nn	nn	--	np	np	np	nn	nn	nn	np	np	np	nn	np	np	np	np	np	nn	np	nn	np	nn	np	nn	np
AX-174206170	92.553	2	<nnxnp>	nn	np	np	np	np	np	np	nn	np	np	np	nn	np	np	nn	np	nn	np	nn	np	nn	nn	np	np	np	np	nn	nn	nn	np	np	np	nn	np	np	np	np	np	nn	np	nn	np	nn	np	nn	np
AX-174206779	92.553	2	<nnxnp>	nn	np	np	np	np	np	np	nn	np	np	np	nn	np	np	nn	np	nn	np	nn	np	nn	nn	np	np	np	np	nn	nn	nn	np	np	np	nn	np	np	np	np	np	nn	np	nn	np	nn	np	nn	np
AX-174145566	93.629	2	<nnxnp>	nn	np	np	np	np	np	np	nn	np	np	np	nn	np	np	nn	np	nn	np	nn	np	nn	nn	np	np	np	np	nn	nn	nn	np	np	np	nn	np	np	np	np	np	nn	np	nn	np	nn	np	nn	np
AX-174210460	93.629	2	<nnxnp>	nn	np	np	np	np	np	np	nn	np	np	np	nn	np	np	nn	np	nn	np	nn	np	nn	nn	np	np	np	np	nn	nn	nn	np	np	np	nn	np	np	np	np	np	nn	np	nn	np	nn	np	nn	np
AX-174117997	98.076	2	<nnxnp>	nn	np	np	np	np	np	np	nn	np	np	np	nn	np	np	nn	np	np	np	nn	np	nn	nn	np	np	np	np	nn	nn	nn	np	nn	np	nn	np	np	np	np	np	nn	np	np	np	nn	np	nn	np
AX-115684660	99.151	2	<nnxnp>	nn	np	np	np	np	np	np	nn	np	np	np	nn	np	np	nn	np	nn	np	nn	np	nn	nn	np	np	np	np	nn	nn	nn	np	nn	np	nn	np	np	np	np	np	nn	np	np	np	nn	np	nn	np
AX-174131455	99.151	2	<nnxnp>	nn	np	np	np	np	np	np	nn	np	np	np	nn	np	np	nn	np	nn	np	nn	np	nn	nn	np	np	np	np	nn	nn	nn	np	nn	np	nn	np	np	np	np	np	nn	np	np	np	nn	np	nn	np
AX-174166413	99.151	2	<nnxnp>	nn	np	np	np	np	np	np	nn	np	np	np	--	np	np	nn	np	nn	np	nn	np	nn	nn	np	np	np	np	nn	nn	nn	np	nn	np	nn	np	np	np	np	np	nn	np	np	np	nn	np	nn	np
AX-174200076	99.151	2	<nnxnp>	nn	np	np	np	np	np	np	nn	np	np	np	nn	np	np	nn	np	nn	np	nn	np	nn	nn	np	np	np	np	nn	nn	nn	np	nn	np	nn	np	np	np	np	np	nn	np	np	np	nn	np	nn	np
AX-174168019	102.449	2	<nnxnp>	nn	np	np	np	np	np	np	nn	np	np	np	nn	np	np	nn	np	nn	np	nn	np	nn	nn	np	np	np	np	nn	nn	nn	np	nn	np	nn	np	np	np	np	np	nn	np	np	np	np	np	nn	np
AX-115676075	102.449	2	<nnxnp>	nn	np	np	np	np	np	np	nn	np	np	np	nn	np	np	nn	np	nn	np	nn	np	nn	nn	np	np	np	np	nn	nn	nn	np	nn	np	nn	np	np	np	np	np	nn	np	np	np	np	np	nn	np
AX-174183617	102.449	2	<nnxnp>	nn	np	np	np	np	np	np	nn	np	np	np	nn	np	np	nn	np	nn	np	nn	np	nn	nn	np	np	np	np	nn	nn	nn	np	nn	np	nn	np	np	np	np	np	nn	np	np	np	np	np	nn	np
AX-174198973	102.449	2	<nnxnp>	nn	np	np	np	np	np	np	nn	np	np	np	nn	np	np	nn	np	nn	np	nn	np	nn	nn	np	np	np	np	nn	nn	nn	np	nn	np	nn	np	np	np	np	np	nn	np	np	np	np	np	nn	np
AX-175074707	103.525	2	<nnxnp>	nn	np	np	np	np	np	np	nn	np	np	np	nn	np	np	nn	np	nn	np	nn	np	nn	nn	np	np	np	np	np	nn	nn	np	nn	np	nn	np	np	np	np	np	nn	np	np	np	np	np	nn	np
AX-115671704	104.6	2	<nnxnp>	nn	np	np	np	np	np	np	nn	np	np	np	nn	np	np	nn	np	nn	np	nn	np	nn	nn	np	np	np	np	np	nn	nn	np	nn	np	nn	np	np	np	np	np	nn	np	np	np	np	np	np	np
AX-174128865	104.6	2	<nnxnp>	nn	np	np	np	np	np	np	nn	np	np	np	nn	np	np	nn	np	nn	np	nn	np	nn	nn	np	np	np	np	np	nn	nn	np	nn	np	nn	np	np	np	np	np	nn	np	np	np	np	np	np	np
AX-174185685	104.6	2	<nnxnp>	nn	np	np	np	np	np	np	nn	np	np	np	nn	np	np	nn	np	nn	np	nn	np	nn	nn	np	np	np	np	np	nn	nn	np	nn	np	nn	np	np	np	np	np	nn	np	np	np	np	np	np	np
AX-174199775	104.6	2	<nnxnp>	nn	np	np	np	np	np	np	nn	np	np	np	nn	np	np	nn	np	nn	np	nn	np	nn	nn	np	np	np	np	np	nn	nn	np	nn	np	nn	np	np	np	np	np	nn	np	np	np	np	np	np	np
AX-153646908	104.6	2	<nnxnp>	nn	np	np	np	np	np	np	nn	np	np	np	nn	np	np	nn	np	nn	np	nn	np	nn	nn	np	np	np	np	np	nn	nn	np	nn	np	nn	np	np	np	np	np	nn	np	np	np	np	np	np	np
AX-174126950	104.6	2	<nnxnp>	nn	np	np	np	np	np	np	nn	np	np	np	nn	np	np	nn	np	nn	np	nn	np	nn	nn	np	np	np	np	np	nn	nn	np	nn	np	nn	np	np	np	np	np	nn	np	np	np	np	np	np	np
AX-115716078	0	3	<nnxnp>	nn	np	np	np	nn	nn	np	nn	nn	np	nn	np	np	nn	np	np	np	np	nn	nn	nn	nn	np	np	np	nn	nn	nn	np	np	np	nn	np	nn	nn	nn	np	np	np	np	nn	np	nn	np	np	nn
AX-153639141	0	3	<nnxnp>	nn	np	np	np	nn	nn	np	nn	nn	np	nn	np	np	nn	np	np	np	np	nn	nn	nn	nn	np	np	np	nn	nn	nn	np	np	np	nn	np	nn	nn	nn	np	np	np	np	nn	np	nn	np	np	nn
AX-174116746	0	3	<nnxnp>	nn	np	np	np	nn	nn	np	nn	nn	np	nn	np	np	nn	np	np	np	np	nn	nn	nn	nn	np	np	np	nn	nn	nn	np	np	np	nn	np	nn	nn	nn	np	np	np	np	nn	np	nn	np	np	nn
AX-174152875	0	3	<nnxnp>	nn	np	np	np	nn	nn	np	nn	nn	np	nn	np	np	nn	np	np	np	np	nn	nn	nn	nn	np	np	np	nn	nn	nn	np	np	np	nn	np	nn	nn	nn	np	np	np	np	nn	np	nn	np	np	nn
AX-153644202	0	3	<nnxnp>	nn	np	np	np	nn	nn	np	nn	nn	np	nn	np	np	nn	np	np	np	np	nn	nn	nn	nn	np	np	np	nn	nn	nn	np	np	np	nn	np	nn	nn	nn	np	np	np	np	nn	np	nn	np	np	nn
AX-174125032	0	3	<nnxnp>	nn	np	np	np	nn	nn	np	nn	nn	np	nn	np	np	nn	np	np	np	np	nn	nn	nn	nn	np	np	np	nn	nn	nn	np	np	np	nn	np	nn	nn	nn	np	np	np	np	nn	np	nn	np	np	nn
AX-174182512	0	3	<nnxnp>	nn	np	np	np	nn	nn	np	nn	nn	np	nn	np	np	nn	np	np	np	np	nn	nn	nn	nn	np	np	np	nn	nn	nn	np	np	np	nn	np	nn	nn	nn	np	np	np	np	nn	np	nn	np	np	nn
AX-174184933	0	3	<nnxnp>	nn	np	np	np	nn	nn	np	nn	nn	np	nn	np	np	nn	np	np	np	np	nn	nn	nn	nn	np	np	np	nn	nn	nn	np	np	np	nn	np	nn	nn	nn	np	np	np	np	nn	np	nn	np	np	nn
AX-174205676	1.076	3	<nnxnp>	nn	np	np	np	nn	nn	np	np	nn	np	nn	np	np	nn	np	np	np	np	nn	nn	nn	nn	np	np	np	nn	nn	nn	np	np	np	nn	np	nn	nn	nn	np	np	np	np	nn	np	nn	np	np	nn
AX-174111950	2.151	3	<nnxnp>	nn	np	np	np	nn	nn	np	np	nn	np	nn	np	np	nn	np	np	np	np	nn	nn	nn	nn	np	np	np	nn	nn	np	np	np	np	nn	np	nn	nn	nn	np	np	np	np	nn	np	nn	np	np	nn
AX-174123784	2.151	3	<nnxnp>	nn	np	np	np	nn	nn	np	np	nn	np	nn	np	np	nn	np	np	np	np	nn	nn	nn	nn	np	np	np	nn	nn	np	np	np	np	nn	np	nn	nn	nn	np	np	np	np	nn	np	nn	np	np	nn
AX-174182107	2.151	3	<nnxnp>	nn	np	np	np	nn	nn	np	np	nn	np	nn	np	np	nn	np	np	np	np	nn	nn	nn	nn	np	np	np	nn	nn	np	np	np	np	nn	np	nn	nn	nn	np	np	np	np	nn	np	nn	np	np	nn
AX-174180564	4.325	3	<nnxnp>	nn	np	np	np	nn	nn	np	np	nn	np	nn	np	np	nn	np	np	np	np	nn	nn	nn	nn	np	np	np	nn	nn	np	np	np	np	nn	np	nn	nn	nn	np	np	np	np	nn	np	nn	np	np	nn
AX-174196630	4.325	3	<nnxnp>	nn	np	np	np	nn	nn	np	np	nn	np	nn	np	np	nn	np	np	np	np	nn	nn	nn	nn	np	np	np	nn	nn	np	np	np	np	nn	np	nn	nn	nn	np	np	np	np	nn	np	nn	np	np	nn
AX-174206658	4.325	3	<nnxnp>	nn	np	np	np	nn	nn	np	np	nn	np	nn	np	np	nn	np	np	np	np	nn	nn	nn	nn	np	np	np	nn	nn	np	np	np	np	nn	np	nn	nn	nn	np	np	np	np	nn	np	nn	np	np	nn
AX-115716700	4.325	3	<nnxnp>	nn	np	np	np	nn	nn	np	np	nn	np	nn	np	np	nn	np	np	np	np	nn	nn	nn	nn	np	np	np	nn	nn	np	np	np	np	nn	np	nn	nn	nn	np	np	np	np	nn	np	nn	np	np	nn
AX-174143049	4.325	3	<nnxnp>	nn	np	np	np	nn	nn	np	np	nn	np	nn	np	np	nn	np	np	np	np	nn	nn	nn	nn	np	np	np	nn	nn	np	np	np	np	nn	np	nn	nn	nn	np	np	np	np	nn	np	nn	np	np	nn
AX-174144007	4.325	3	<nnxnp>	nn	np	np	np	nn	nn	np	np	nn	np	nn	np	np	nn	np	np	np	np	nn	nn	nn	nn	np	np	np	nn	nn	np	np	np	np	nn	np	nn	nn	nn	np	np	np	np	nn	np	nn	np	np	nn
AX-174175741	4.325	3	<nnxnp>	nn	np	np	np	nn	nn	np	np	nn	np	nn	np	np	nn	np	np	np	np	nn	nn	nn	nn	np	np	np	nn	nn	np	np	np	np	nn	np	nn	nn	nn	np	np	np	np	nn	np	nn	np	np	nn
AX-174184744	4.325	3	<nnxnp>	nn	np	np	np	nn	nn	np	np	nn	np	nn	np	np	nn	np	np	np	np	nn	nn	nn	nn	np	np	np	nn	nn	np	np	np	np	nn	np	nn	nn	nn	np	np	np	np	nn	np	nn	np	np	nn
AX-174210334	4.325	3	<nnxnp>	nn	np	np	np	nn	nn	np	np	nn	np	nn	np	np	nn	np	np	np	np	nn	nn	nn	nn	np	np	np	nn	nn	np	np	np	np	nn	np	nn	nn	nn	np	np	np	np	nn	np	nn	np	np	nn
AX-174175405	5.401	3	<nnxnp>	nn	np	np	np	nn	nn	np	np	nn	np	nn	np	np	nn	np	np	np	np	nn	nn	nn	nn	np	np	np	nn	nn	np	np	np	np	nn	np	nn	nn	nn	np	np	np	np	nn	np	nn	np	np	nn
AX-174190629	5.401	3	<nnxnp>	nn	np	np	np	nn	nn	np	np	nn	np	nn	np	np	nn	np	np	np	np	nn	nn	nn	nn	np	np	np	nn	nn	np	np	np	np	nn	np	nn	nn	nn	np	np	np	np	nn	np	nn	np	np	nn
AX-174204159	8.698	3	<nnxnp>	nn	np	np	np	nn	nn	np	np	nn	np	nn	np	np	nn	np	np	np	np	nn	nn	nn	nn	np	np	np	nn	nn	np	np	np	np	nn	np	nn	nn	nn	np	np	np	np	nn	np	np	np	np	nn
AX-174200728	10.873	3	<nnxnp>	nn	np	np	nn	nn	nn	np	np	nn	np	nn	np	np	nn	np	np	np	np	nn	nn	nn	nn	np	np	np	nn	nn	np	np	np	np	nn	np	nn	nn	nn	np	np	np	np	nn	np	np	np	np	nn
AX-174178917	11.948	3	<nnxnp>	nn	np	np	nn	nn	nn	np	np	nn	np	nn	np	np	nn	np	np	np	np	nn	nn	nn	nn	np	np	nn	nn	nn	np	np	np	np	nn	np	nn	nn	nn	np	np	np	np	nn	np	np	np	np	nn
AX-174152912	11.948	3	<nnxnp>	nn	np	np	nn	nn	nn	np	np	nn	np	nn	np	np	nn	np	np	np	np	nn	nn	nn	nn	np	np	nn	nn	nn	np	np	np	np	nn	np	nn	nn	nn	np	np	np	np	nn	np	np	np	np	nn
AX-174193735	13.023	3	<nnxnp>	nn	np	np	nn	nn	nn	np	np	nn	np	nn	np	np	nn	np	np	np	np	nn	nn	nn	nn	np	np	nn	nn	nn	np	np	np	np	nn	np	np	nn	nn	np	np	np	np	nn	np	np	np	np	nn
AX-174131547	14.099	3	<nnxnp>	nn	np	np	nn	nn	nn	np	np	nn	np	nn	np	np	np	np	np	np	np	nn	nn	nn	nn	np	np	nn	nn	nn	np	np	np	np	nn	np	np	nn	nn	np	np	np	np	nn	np	np	np	np	nn
AX-174159689	14.099	3	<nnxnp>	nn	np	np	nn	nn	nn	np	np	nn	np	nn	np	np	np	np	np	np	np	nn	nn	nn	nn	np	np	nn	nn	nn	np	np	np	np	nn	np	np	nn	nn	np	np	np	np	nn	np	np	np	np	nn
AX-174203916	14.099	3	<nnxnp>	nn	np	np	nn	nn	nn	np	np	nn	np	nn	np	np	np	np	np	np	np	nn	nn	nn	nn	np	np	nn	nn	nn	np	np	np	np	nn	np	np	nn	nn	np	np	np	np	nn	np	np	np	np	nn
AX-174112641	17.396	3	<nnxnp>	nn	np	np	nn	nn	nn	np	np	nn	np	nn	np	np	np	np	np	np	np	np	nn	nn	nn	np	np	nn	nn	nn	np	np	np	np	nn	np	np	nn	nn	np	np	np	np	nn	np	np	np	np	nn
AX-174154000	17.396	3	<nnxnp>	nn	np	np	nn	nn	nn	np	np	nn	np	nn	np	np	np	np	np	np	np	np	nn	nn	nn	np	np	nn	nn	nn	np	np	np	np	nn	np	np	nn	nn	np	np	np	np	nn	np	np	np	np	nn
AX-174112754	18.472	3	<nnxnp>	nn	np	np	nn	nn	nn	np	np	nn	np	nn	np	np	np	np	np	np	np	np	nn	nn	np	np	np	nn	nn	nn	np	np	np	np	nn	np	np	nn	nn	np	np	np	np	nn	np	np	np	np	nn
AX-174128869	21.77	3	<nnxnp>	nn	np	np	nn	nn	nn	np	np	np	np	nn	np	np	np	np	np	np	np	np	nn	nn	np	np	np	nn	nn	nn	np	np	np	np	nn	np	np	nn	nn	np	np	np	np	nn	np	np	np	np	nn
AX-115675916	25.068	3	<nnxnp>	nn	nn	np	nn	nn	nn	nn	np	np	np	nn	np	np	np	np	np	np	np	np	nn	nn	np	np	np	nn	nn	nn	np	np	np	np	nn	np	np	nn	nn	np	np	np	np	nn	np	np	np	np	nn
AX-174119952	33.131	3	<nnxnp>	nn	nn	np	nn	nn	nn	nn	np	np	np	nn	np	np	np	np	np	np	np	np	nn	nn	np	np	nn	nn	np	nn	np	np	np	nn	nn	np	np	nn	nn	np	np	np	np	nn	np	np	np	np	nn
AX-174146317	33.131	3	<nnxnp>	nn	nn	np	nn	nn	nn	nn	np	np	np	nn	np	np	np	np	np	np	np	np	nn	nn	np	np	nn	nn	np	nn	np	np	np	nn	nn	np	np	nn	nn	np	np	np	np	nn	np	np	np	np	nn
AX-174176138	33.131	3	<nnxnp>	nn	nn	np	nn	nn	nn	nn	np	np	np	nn	np	np	np	np	np	np	np	np	nn	nn	np	np	nn	nn	np	nn	np	np	np	nn	nn	np	np	nn	nn	np	np	np	np	nn	np	np	np	np	nn
AX-174135418	33.131	3	<nnxnp>	nn	nn	np	nn	nn	nn	nn	np	np	np	nn	np	np	np	np	np	np	np	np	nn	nn	np	np	nn	nn	np	nn	np	np	np	nn	nn	np	np	nn	nn	np	np	np	np	nn	np	np	np	np	nn
AX-174143995	33.131	3	<nnxnp>	nn	nn	np	nn	nn	nn	nn	np	np	np	nn	np	np	np	np	np	np	np	np	nn	nn	np	np	nn	nn	np	nn	np	np	np	nn	nn	np	np	nn	nn	np	np	np	np	nn	np	np	np	np	nn
AX-174118982	35.305	3	<nnxnp>	nn	nn	nn	nn	np	nn	nn	np	np	np	nn	np	np	np	np	np	np	np	np	nn	nn	np	np	nn	nn	np	nn	np	np	np	nn	nn	np	np	nn	nn	np	np	np	np	nn	np	np	np	np	nn
AX-174126813	38.603	3	<nnxnp>	nn	nn	nn	nn	np	nn	nn	np	np	np	nn	np	np	np	np	np	np	np	np	nn	nn	np	np	nn	nn	np	np	np	np	nn	nn	nn	np	np	nn	nn	np	np	np	np	nn	np	np	np	np	nn
AX-174195280	38.603	3	<nnxnp>	nn	nn	nn	nn	np	nn	nn	np	np	--	nn	np	np	np	np	np	np	np	np	nn	nn	np	np	nn	nn	np	np	np	np	nn	nn	nn	np	np	nn	nn	np	np	np	np	nn	np	np	np	np	nn
AX-174127990	38.603	3	<nnxnp>	nn	nn	nn	nn	np	nn	nn	np	np	np	nn	np	np	np	np	np	np	np	np	nn	nn	np	np	nn	nn	np	np	np	np	nn	nn	nn	np	np	nn	nn	np	np	np	np	nn	np	np	np	np	nn
AX-174121187	39.678	3	<nnxnp>	nn	nn	nn	nn	np	nn	nn	np	np	np	nn	np	np	np	np	np	np	np	np	nn	nn	np	np	nn	nn	np	np	np	np	nn	nn	nn	np	np	nn	nn	np	np	np	np	nn	np	np	np	np	nn
AX-174170732	39.678	3	<nnxnp>	nn	nn	nn	nn	np	nn	nn	np	np	np	nn	np	np	np	np	np	np	np	np	nn	nn	np	np	nn	nn	np	np	np	np	nn	nn	nn	np	np	nn	nn	np	np	np	np	nn	np	np	np	np	nn
AX-115704693	39.678	3	<nnxnp>	nn	nn	nn	nn	np	nn	nn	np	np	np	nn	np	np	np	np	np	np	np	np	nn	nn	np	np	nn	nn	np	np	np	np	nn	nn	nn	np	np	nn	nn	np	np	np	np	nn	np	np	np	np	nn
AX-115728607	39.678	3	<nnxnp>	nn	nn	nn	nn	np	nn	nn	np	np	np	nn	np	np	np	np	np	np	np	np	nn	nn	np	np	nn	nn	np	np	np	np	nn	nn	nn	np	np	nn	nn	np	np	np	np	nn	np	np	np	np	nn
AX-174124406	39.678	3	<nnxnp>	nn	nn	nn	nn	np	nn	nn	np	np	np	nn	np	np	np	np	np	np	np	np	nn	nn	np	np	nn	nn	np	np	np	np	nn	nn	nn	np	np	nn	nn	np	np	np	np	nn	np	np	np	np	nn
AX-115714054	44.126	3	<nnxnp>	nn	nn	nn	nn	np	nn	nn	np	np	np	nn	np	np	np	np	np	np	np	np	nn	nn	np	np	nn	nn	np	np	np	nn	nn	nn	nn	np	np	nn	nn	np	np	np	np	nn	nn	np	np	np	nn
AX-174117043	45.201	3	<nnxnp>	nn	nn	nn	nn	np	nn	nn	np	np	np	nn	np	np	np	np	np	np	np	np	nn	nn	np	np	nn	nn	np	np	np	nn	nn	nn	nn	np	np	nn	nn	np	np	np	np	nn	nn	np	np	np	nn
AX-174150201	45.201	3	<nnxnp>	nn	nn	nn	nn	np	nn	nn	np	np	np	nn	np	np	np	np	np	np	np	np	nn	nn	np	np	nn	nn	np	np	np	nn	nn	nn	nn	np	np	nn	nn	np	np	np	np	nn	nn	np	np	np	nn
AX-174166079	45.201	3	<nnxnp>	nn	nn	nn	nn	np	nn	nn	np	np	np	nn	np	np	np	np	np	np	np	np	nn	nn	np	np	nn	nn	np	np	np	nn	nn	nn	nn	np	np	nn	nn	np	np	np	np	nn	nn	np	np	np	nn
AX-115681171	45.201	3	<nnxnp>	nn	nn	nn	nn	np	nn	nn	np	np	np	nn	np	np	np	np	np	np	np	np	nn	nn	np	np	nn	nn	np	np	np	nn	nn	nn	nn	np	np	nn	nn	np	np	np	np	nn	nn	np	np	np	nn
AX-153642155	48.499	3	<nnxnp>	nn	nn	nn	nn	np	nn	nn	np	np	np	nn	np	np	np	np	np	np	np	np	nn	nn	np	np	nn	nn	np	np	np	nn	nn	nn	nn	np	np	nn	nn	np	nn	np	np	nn	nn	np	np	np	nn
AX-115689971	48.499	3	<nnxnp>	nn	nn	nn	nn	np	nn	nn	np	np	np	nn	np	np	np	np	np	np	np	np	nn	nn	np	np	nn	nn	np	np	np	nn	nn	nn	nn	np	np	nn	nn	np	nn	np	np	nn	nn	np	np	np	nn
AX-174151513	48.499	3	<nnxnp>	nn	nn	nn	nn	np	nn	nn	np	np	np	nn	np	np	np	np	np	np	np	np	nn	nn	np	np	nn	nn	np	np	np	nn	nn	nn	nn	np	np	nn	nn	np	nn	np	np	nn	nn	np	np	np	nn
AX-174125932	49.574	3	<nnxnp>	np	nn	nn	nn	np	nn	nn	np	np	np	nn	np	np	np	np	np	np	np	np	nn	nn	np	np	nn	nn	np	np	np	nn	nn	nn	nn	np	np	nn	nn	np	nn	np	np	nn	nn	np	np	np	nn
AX-174143696	49.574	3	<nnxnp>	np	nn	nn	nn	np	nn	nn	np	np	np	nn	np	np	np	np	np	np	np	np	nn	nn	np	np	nn	nn	np	np	np	nn	nn	nn	nn	np	np	nn	nn	np	nn	np	np	nn	nn	np	np	np	nn
AX-174185107	49.574	3	<nnxnp>	np	nn	nn	nn	np	nn	nn	np	np	np	nn	np	np	np	np	np	np	np	np	nn	nn	np	np	nn	nn	np	np	np	nn	nn	nn	nn	np	np	nn	nn	np	nn	np	np	nn	nn	np	np	np	nn
AX-174195803	49.574	3	<nnxnp>	np	nn	nn	nn	np	nn	nn	np	np	np	nn	np	np	np	np	np	np	np	np	nn	nn	np	np	nn	nn	np	np	np	nn	nn	nn	nn	np	np	nn	nn	np	nn	np	np	nn	nn	np	np	np	nn
AX-115682807	49.574	3	<nnxnp>	np	nn	nn	nn	np	nn	nn	np	np	np	nn	np	np	np	np	np	np	np	np	nn	nn	np	np	nn	nn	np	np	np	nn	nn	nn	nn	np	np	nn	nn	np	nn	np	np	nn	nn	np	np	np	nn
AX-174127914	49.574	3	<nnxnp>	np	nn	nn	nn	np	nn	nn	np	np	np	nn	np	np	np	np	np	np	np	np	nn	nn	np	np	nn	nn	np	np	np	nn	nn	nn	nn	np	np	nn	nn	np	nn	np	np	nn	nn	np	np	np	nn
AX-174133027	49.574	3	<nnxnp>	np	nn	nn	nn	np	nn	nn	np	np	np	nn	np	np	np	np	np	np	np	np	nn	nn	np	np	nn	nn	np	np	np	nn	nn	nn	nn	np	np	nn	nn	np	nn	np	np	nn	nn	np	np	np	nn
AX-174151541	49.574	3	<nnxnp>	np	nn	nn	nn	np	nn	nn	np	np	np	nn	np	np	np	np	np	np	np	np	nn	nn	np	np	nn	nn	np	np	np	nn	nn	nn	nn	np	np	nn	nn	np	nn	np	np	nn	nn	np	np	np	nn
AX-174158558	49.574	3	<nnxnp>	np	nn	nn	nn	np	nn	nn	np	np	np	nn	np	np	np	np	np	np	np	np	nn	nn	np	np	nn	nn	np	np	np	nn	nn	nn	nn	np	np	nn	nn	np	nn	np	np	nn	nn	np	np	np	nn
AX-174181815	49.574	3	<nnxnp>	np	nn	nn	nn	np	nn	nn	np	np	np	nn	np	np	np	np	np	np	np	np	nn	nn	np	np	nn	nn	np	np	np	nn	nn	nn	nn	np	np	nn	nn	np	nn	np	np	nn	nn	np	np	np	nn
AX-153647171	51.749	3	<nnxnp>	np	nn	nn	nn	np	nn	nn	np	np	np	nn	np	np	np	np	np	np	np	np	nn	nn	np	np	nn	nn	np	np	np	nn	nn	nn	nn	np	np	nn	nn	np	nn	np	np	nn	nn	np	np	np	nn
AX-174199587	51.749	3	<nnxnp>	np	nn	nn	nn	np	nn	nn	np	np	np	nn	np	np	np	np	np	np	np	np	nn	nn	np	np	nn	nn	np	np	np	nn	nn	nn	nn	np	np	nn	nn	np	nn	np	np	nn	nn	np	np	np	nn
AX-174113339	52.824	3	<nnxnp>	np	nn	nn	nn	np	nn	nn	np	np	np	nn	np	np	np	np	np	np	np	np	nn	nn	np	np	nn	nn	np	np	np	nn	nn	nn	nn	np	np	nn	nn	np	nn	np	np	nn	nn	np	np	np	nn
AX-174154655	52.824	3	<nnxnp>	np	nn	nn	nn	np	nn	nn	np	np	np	nn	np	np	np	np	np	np	np	np	nn	nn	np	np	nn	nn	np	np	np	nn	nn	nn	nn	np	np	nn	nn	np	nn	np	np	nn	nn	np	np	np	nn
AX-174188854	54.998	3	<nnxnp>	np	nn	nn	nn	np	nn	nn	np	np	np	nn	np	np	np	np	np	np	np	np	nn	nn	np	np	nn	nn	np	np	np	nn	nn	nn	nn	np	np	nn	nn	np	nn	np	np	nn	nn	np	np	np	nn
AX-115690284	54.998	3	<nnxnp>	np	nn	nn	nn	np	nn	nn	np	np	np	nn	np	np	np	np	np	np	np	np	nn	nn	np	np	nn	nn	np	np	np	nn	nn	nn	nn	np	np	nn	nn	np	nn	np	np	nn	nn	np	np	np	nn
AX-174149033	54.998	3	<nnxnp>	np	nn	nn	nn	np	nn	nn	np	np	np	nn	np	np	np	np	np	np	np	np	nn	nn	np	np	nn	nn	np	np	np	nn	nn	nn	nn	np	np	nn	nn	np	nn	np	np	nn	nn	np	np	np	nn
AX-174190703	54.998	3	<nnxnp>	np	nn	nn	nn	np	nn	nn	np	np	np	nn	np	np	np	np	np	np	np	np	nn	nn	np	np	nn	nn	np	np	np	nn	nn	nn	nn	np	np	nn	nn	np	nn	np	np	nn	nn	np	np	np	nn
AX-174194674	54.998	3	<nnxnp>	np	nn	nn	nn	np	nn	nn	np	np	np	nn	np	np	np	np	np	np	np	np	nn	nn	np	np	nn	nn	np	np	np	nn	nn	nn	nn	np	np	nn	nn	np	nn	np	np	nn	nn	np	np	np	nn
AX-174133116	57.172	3	<nnxnp>	np	nn	nn	nn	np	nn	nn	np	np	np	nn	np	np	np	np	np	np	np	np	nn	nn	np	np	nn	nn	np	np	np	nn	nn	nn	nn	np	np	nn	nn	np	nn	np	np	nn	nn	np	np	np	nn
AX-174162235	57.172	3	<nnxnp>	np	nn	nn	nn	np	nn	nn	np	np	np	nn	np	np	np	np	np	np	np	np	nn	nn	np	np	nn	nn	np	np	np	nn	nn	nn	nn	np	np	--	nn	np	nn	np	np	nn	nn	np	np	np	nn
AX-174208956	57.172	3	<nnxnp>	np	nn	nn	nn	np	nn	nn	np	np	np	nn	np	np	np	np	np	np	np	np	nn	nn	np	np	nn	nn	np	np	np	nn	nn	nn	nn	np	np	nn	nn	np	nn	np	np	nn	nn	np	np	np	nn
AX-174209066	57.172	3	<nnxnp>	np	nn	nn	nn	np	nn	nn	np	np	np	nn	np	np	np	np	np	np	np	np	nn	nn	np	np	nn	nn	--	np	np	nn	nn	nn	nn	np	np	nn	nn	np	nn	np	np	nn	nn	np	np	np	nn
AX-174162850	62.796	3	<nnxnp>	np	nn	nn	nn	np	nn	nn	np	np	np	nn	np	np	nn	np	np	nn	np	np	nn	nn	np	np	nn	nn	np	np	np	nn	nn	nn	nn	np	np	nn	nn	np	nn	np	np	nn	nn	np	nn	np	nn
AX-115677998	63.872	3	<nnxnp>	np	nn	nn	nn	np	nn	nn	np	np	np	nn	np	np	nn	np	np	nn	np	np	nn	nn	np	np	nn	nn	np	np	np	nn	nn	nn	nn	np	np	nn	nn	np	nn	np	np	nn	nn	np	nn	np	nn
AX-115689192	63.872	3	<nnxnp>	np	nn	nn	nn	np	nn	nn	np	np	np	nn	np	np	nn	np	np	nn	np	np	nn	nn	np	np	nn	nn	--	np	np	nn	nn	nn	nn	np	np	nn	nn	np	nn	np	np	nn	nn	np	nn	np	nn
AX-115719830	63.872	3	<nnxnp>	np	nn	nn	nn	np	nn	nn	np	np	np	nn	np	np	nn	np	np	nn	np	np	nn	nn	np	np	nn	nn	np	np	np	nn	nn	nn	nn	np	np	nn	nn	np	nn	np	np	nn	nn	np	nn	np	nn
AX-174111099	63.872	3	<nnxnp>	np	nn	nn	nn	np	nn	--	np	np	np	nn	np	np	nn	np	np	nn	np	np	nn	nn	np	np	nn	nn	np	np	np	nn	nn	nn	nn	np	np	nn	nn	np	nn	np	np	nn	nn	np	nn	np	nn
AX-174139958	63.872	3	<nnxnp>	np	nn	nn	nn	np	nn	nn	np	np	np	nn	np	np	nn	np	np	nn	np	np	nn	nn	np	np	nn	nn	np	np	np	nn	nn	nn	nn	np	np	nn	nn	np	nn	np	np	nn	nn	np	nn	np	nn
AX-174189721	63.872	3	<nnxnp>	np	nn	nn	nn	np	nn	nn	np	np	np	nn	np	np	nn	np	np	nn	np	np	nn	nn	np	np	nn	nn	np	np	np	nn	nn	nn	nn	np	np	nn	nn	np	nn	np	np	nn	nn	np	nn	np	nn
AX-174207583	63.872	3	<nnxnp>	np	nn	nn	nn	np	nn	nn	np	np	np	nn	np	np	nn	np	np	nn	np	np	nn	nn	np	np	nn	nn	np	np	np	nn	nn	nn	nn	np	np	nn	nn	np	nn	np	np	nn	nn	np	nn	np	nn
AX-174199233	64.947	3	<nnxnp>	np	nn	nn	nn	np	nn	nn	np	np	np	nn	np	np	nn	np	np	nn	np	np	nn	nn	np	np	nn	nn	np	np	np	nn	nn	nn	nn	np	np	nn	nn	np	nn	np	np	np	nn	np	nn	np	nn
AX-174151058	67.121	3	<nnxnp>	np	nn	np	nn	np	nn	nn	np	np	np	nn	np	np	nn	np	np	nn	np	np	nn	nn	np	np	nn	nn	np	np	nn	nn	nn	nn	nn	np	np	nn	nn	np	nn	np	np	np	nn	np	nn	np	nn
AX-174134618	67.121	3	<nnxnp>	np	nn	np	nn	np	nn	nn	np	np	np	nn	np	np	nn	np	np	nn	np	np	nn	nn	np	np	nn	nn	np	np	nn	nn	nn	nn	nn	np	np	nn	nn	np	nn	np	np	np	nn	np	nn	np	nn
AX-174140301	67.121	3	<nnxnp>	np	nn	np	nn	np	nn	nn	np	np	np	nn	np	np	nn	np	np	nn	np	np	nn	nn	np	np	nn	nn	np	np	nn	nn	nn	nn	nn	np	np	nn	nn	np	nn	np	np	np	nn	np	nn	np	nn
AX-174177910	67.121	3	<nnxnp>	np	nn	np	nn	np	nn	nn	np	np	np	nn	np	np	nn	np	np	nn	np	np	nn	nn	np	np	nn	nn	np	np	nn	nn	nn	nn	nn	np	np	nn	nn	np	nn	np	np	np	nn	np	nn	np	nn
AX-174191339	67.121	3	<nnxnp>	np	nn	np	nn	np	nn	nn	np	np	np	nn	np	np	nn	np	np	nn	np	np	nn	nn	np	np	nn	nn	np	np	nn	nn	nn	nn	nn	np	np	nn	nn	np	nn	np	np	np	nn	np	nn	np	nn
AX-174211863	67.121	3	<nnxnp>	np	nn	np	nn	np	nn	nn	np	np	np	nn	np	np	nn	np	np	nn	np	np	nn	nn	np	np	nn	nn	np	np	nn	nn	nn	nn	nn	np	np	nn	nn	np	nn	np	np	np	nn	np	nn	np	nn
AX-174124156	70.419	3	<nnxnp>	np	nn	np	nn	np	nn	nn	np	np	np	nn	np	np	nn	np	np	nn	nn	np	nn	nn	np	np	nn	nn	np	np	nn	nn	nn	nn	nn	np	np	nn	np	np	nn	np	np	np	nn	np	nn	np	nn
AX-174144192	70.419	3	<nnxnp>	np	nn	np	nn	np	nn	nn	np	np	np	nn	np	np	nn	np	np	nn	nn	np	nn	nn	np	np	nn	nn	np	np	nn	nn	nn	nn	nn	np	np	nn	np	np	nn	np	np	np	nn	np	nn	np	nn
AX-174163323	70.419	3	<nnxnp>	np	nn	np	nn	np	nn	nn	np	np	np	nn	np	np	nn	np	np	nn	nn	np	nn	nn	np	np	nn	nn	np	np	nn	nn	nn	nn	nn	np	np	nn	np	np	nn	np	np	np	nn	np	nn	np	nn
AX-174181875	70.419	3	<nnxnp>	np	nn	np	nn	np	nn	nn	np	np	np	nn	np	np	nn	np	np	nn	nn	np	nn	nn	np	np	nn	nn	np	np	nn	nn	nn	nn	nn	np	np	nn	np	np	nn	np	np	np	nn	np	nn	np	nn
AX-174143939	71.494	3	<nnxnp>	np	nn	np	nn	np	nn	nn	np	np	np	nn	np	np	nn	np	np	nn	nn	np	nn	nn	np	np	nn	nn	np	np	nn	nn	nn	nn	nn	np	np	nn	np	np	nn	np	np	np	nn	np	nn	np	nn
AX-115727741	72.57	3	<nnxnp>	np	nn	np	nn	np	nn	nn	np	np	np	nn	np	np	nn	np	np	nn	nn	np	nn	nn	np	np	nn	nn	np	np	nn	nn	nn	nn	nn	np	np	nn	np	np	nn	np	np	np	nn	np	nn	np	nn
AX-174143620	72.57	3	<nnxnp>	np	nn	np	nn	np	nn	nn	np	np	np	nn	np	np	nn	np	np	nn	nn	np	nn	nn	np	np	nn	nn	np	np	nn	nn	nn	nn	nn	np	np	nn	np	np	nn	np	np	np	nn	np	nn	np	nn
AX-174182530	72.57	3	<nnxnp>	np	nn	np	nn	np	nn	nn	np	np	np	nn	np	np	nn	np	np	nn	nn	np	nn	nn	np	np	nn	nn	np	np	nn	nn	nn	nn	nn	np	np	nn	np	np	nn	np	np	np	nn	np	nn	np	nn
AX-174138032	72.57	3	<nnxnp>	np	nn	np	nn	np	nn	nn	np	np	np	nn	np	np	nn	np	np	nn	nn	np	nn	nn	np	np	nn	nn	np	--	nn	nn	nn	nn	nn	np	np	nn	np	np	nn	np	np	np	nn	np	nn	np	nn
AX-174152273	72.57	3	<nnxnp>	np	nn	np	nn	np	nn	nn	np	np	np	nn	np	np	nn	np	np	nn	nn	np	nn	nn	np	np	nn	nn	np	np	nn	nn	nn	nn	nn	np	np	nn	np	np	nn	np	np	np	nn	np	nn	np	nn
AX-174152536	72.57	3	<nnxnp>	np	nn	np	nn	np	nn	nn	np	np	np	nn	np	np	nn	np	np	nn	nn	np	nn	nn	np	np	nn	nn	np	np	nn	nn	nn	nn	nn	np	np	nn	np	np	nn	np	np	np	nn	np	nn	np	nn
AX-174162442	72.57	3	<nnxnp>	np	nn	np	nn	np	nn	nn	np	np	np	nn	np	np	nn	np	np	nn	nn	np	nn	nn	np	np	nn	nn	np	np	nn	nn	nn	nn	nn	np	np	nn	np	np	nn	np	np	np	nn	np	nn	np	nn
AX-174181796	72.57	3	<nnxnp>	np	nn	np	nn	np	nn	nn	np	np	np	nn	np	np	nn	np	np	nn	nn	np	nn	nn	np	np	nn	nn	np	np	nn	nn	nn	nn	nn	np	np	nn	np	np	nn	np	np	np	nn	np	nn	np	nn
AX-115672914	73.645	3	<nnxnp>	np	nn	np	nn	np	nn	nn	np	np	np	nn	np	np	nn	np	np	nn	nn	np	nn	nn	np	np	nn	nn	np	np	nn	nn	nn	nn	nn	np	np	nn	np	np	nn	np	np	np	nn	np	nn	np	nn
AX-174186893	73.645	3	<nnxnp>	np	nn	np	nn	np	nn	nn	np	np	np	nn	np	np	nn	np	np	nn	nn	np	nn	nn	np	np	nn	nn	np	np	nn	nn	nn	nn	nn	np	np	nn	np	np	nn	np	np	np	nn	np	nn	np	nn
AX-174152097	78.092	3	<nnxnp>	np	np	np	nn	np	nn	nn	np	np	np	nn	np	np	nn	nn	np	nn	nn	nn	nn	nn	nn	np	nn	nn	np	np	nn	nn	nn	nn	nn	np	np	nn	np	np	nn	np	np	np	nn	np	nn	np	nn
AX-174187477	78.092	3	<nnxnp>	np	np	np	nn	np	nn	nn	np	np	np	nn	np	np	nn	nn	np	nn	nn	nn	nn	nn	nn	np	nn	nn	np	np	nn	nn	nn	nn	nn	np	np	nn	np	np	nn	np	np	np	nn	np	nn	np	nn
AX-174123722	82.54	3	<nnxnp>	np	np	np	nn	np	nn	nn	np	np	np	nn	np	np	nn	nn	np	nn	nn	nn	nn	nn	nn	np	nn	np	np	np	nn	np	nn	nn	nn	np	np	nn	np	np	nn	np	nn	np	nn	np	nn	np	nn
AX-174142356	82.54	3	<nnxnp>	np	np	np	nn	np	nn	nn	np	np	np	nn	np	np	nn	nn	np	nn	nn	nn	nn	nn	nn	np	nn	np	np	np	nn	np	nn	nn	nn	np	np	nn	np	np	nn	np	nn	np	nn	np	nn	np	nn
AX-153641903	82.54	3	<nnxnp>	np	np	np	nn	np	nn	nn	np	np	np	nn	np	np	nn	nn	np	nn	nn	nn	nn	nn	nn	np	nn	np	np	np	nn	np	nn	nn	nn	np	np	nn	np	np	nn	np	nn	np	nn	np	nn	np	nn
AX-174131517	82.54	3	<nnxnp>	np	np	np	nn	np	nn	nn	np	np	np	nn	np	np	nn	nn	np	nn	nn	nn	nn	nn	nn	np	nn	np	np	np	nn	np	nn	nn	nn	np	np	nn	np	np	nn	np	nn	np	nn	np	nn	np	nn
AX-174182253	82.54	3	<nnxnp>	np	np	np	nn	np	nn	nn	np	np	np	nn	np	np	nn	nn	np	nn	nn	nn	nn	nn	nn	np	nn	np	np	np	nn	np	nn	nn	nn	np	np	nn	np	np	nn	np	nn	np	nn	np	nn	np	nn
AX-153644332	83.615	3	<nnxnp>	np	np	np	nn	np	nn	nn	np	np	np	nn	np	np	nn	nn	np	nn	nn	nn	nn	nn	nn	np	nn	np	np	np	nn	np	nn	nn	nn	np	np	nn	np	np	nn	np	nn	np	nn	np	nn	np	nn
AX-174184483	83.615	3	<nnxnp>	np	np	np	nn	np	nn	nn	np	np	np	nn	np	np	nn	nn	--	nn	nn	nn	nn	nn	nn	np	nn	np	np	np	nn	np	nn	nn	nn	np	np	nn	np	np	nn	np	nn	np	nn	np	nn	np	nn
AX-174202374	83.615	3	<nnxnp>	np	np	np	nn	np	nn	nn	np	np	np	nn	np	np	nn	nn	np	nn	nn	nn	nn	nn	nn	np	nn	np	np	np	nn	np	nn	nn	nn	np	np	nn	np	np	nn	np	nn	np	nn	np	nn	np	nn
AX-174139716	85.789	3	<nnxnp>	np	np	np	np	np	nn	nn	np	np	np	nn	np	np	nn	nn	np	nn	nn	nn	nn	nn	nn	np	nn	np	np	np	nn	np	nn	nn	nn	np	np	nn	np	np	nn	np	nn	np	nn	np	nn	np	nn
AX-174132202	85.789	3	<nnxnp>	np	np	np	np	np	nn	nn	np	np	np	nn	np	np	nn	nn	np	nn	nn	nn	nn	nn	nn	np	nn	np	np	np	nn	np	nn	nn	nn	np	np	nn	np	np	nn	np	nn	np	nn	np	nn	np	nn
AX-115682335	86.865	3	<nnxnp>	np	np	np	np	np	nn	nn	np	np	np	nn	np	np	nn	nn	np	nn	nn	nn	nn	nn	nn	np	nn	np	np	np	nn	np	nn	nn	nn	np	np	nn	np	np	nn	np	nn	np	nn	np	nn	np	nn
AX-115710360	86.865	3	<nnxnp>	np	np	np	np	np	nn	nn	np	np	np	nn	np	np	nn	nn	np	nn	nn	nn	nn	nn	nn	np	nn	np	np	np	nn	np	nn	nn	nn	np	np	nn	np	np	nn	np	nn	np	nn	np	nn	np	nn
AX-115724284	86.865	3	<nnxnp>	np	np	np	np	np	nn	nn	np	np	np	nn	np	np	nn	nn	np	nn	nn	nn	nn	nn	nn	np	nn	np	np	np	nn	np	nn	nn	nn	np	np	nn	np	np	nn	np	nn	np	nn	np	nn	np	nn
AX-116812410	86.865	3	<nnxnp>	np	np	np	np	np	nn	nn	np	np	np	nn	np	np	nn	nn	np	nn	nn	nn	nn	nn	nn	np	nn	np	np	np	nn	np	nn	nn	nn	np	np	nn	np	np	nn	np	nn	np	nn	np	nn	np	nn
AX-174118307	86.865	3	<nnxnp>	np	np	np	np	np	nn	nn	np	np	np	nn	np	np	nn	nn	np	nn	nn	nn	nn	nn	nn	np	nn	np	np	np	nn	np	nn	nn	nn	np	np	nn	np	np	nn	np	nn	np	nn	np	nn	np	nn
AX-174121363	86.865	3	<nnxnp>	np	np	np	np	np	nn	nn	np	np	np	nn	np	np	nn	nn	np	nn	nn	nn	nn	nn	nn	np	nn	np	np	np	nn	np	nn	nn	nn	np	np	nn	np	np	nn	np	nn	np	nn	np	nn	np	nn
AX-174126182	86.865	3	<nnxnp>	np	np	np	np	np	nn	nn	np	np	np	nn	np	np	nn	nn	np	nn	nn	nn	nn	nn	nn	np	nn	np	np	np	nn	np	nn	nn	nn	np	np	nn	np	np	nn	np	nn	np	nn	np	nn	np	nn
AX-174142699	86.865	3	<nnxnp>	np	np	np	np	np	nn	nn	np	np	np	nn	np	np	nn	nn	np	nn	nn	nn	nn	nn	nn	np	nn	np	np	np	nn	np	nn	nn	nn	np	np	nn	np	np	nn	np	nn	np	nn	np	nn	np	nn
AX-174146142	86.865	3	<nnxnp>	np	np	np	np	np	nn	nn	np	np	np	nn	np	np	nn	nn	np	nn	nn	nn	nn	nn	nn	np	nn	np	np	np	nn	np	nn	nn	nn	np	np	nn	np	np	nn	np	nn	np	nn	np	nn	np	nn
AX-174149256	86.865	3	<nnxnp>	np	np	np	np	np	nn	nn	np	np	np	nn	np	np	nn	nn	np	nn	nn	nn	nn	nn	nn	np	nn	np	np	np	nn	np	nn	nn	nn	np	np	nn	np	np	nn	np	nn	np	nn	np	nn	np	nn
AX-174163046	86.865	3	<nnxnp>	np	np	np	np	np	nn	nn	np	np	np	nn	np	np	nn	nn	np	nn	nn	nn	nn	nn	nn	np	nn	np	np	np	nn	np	nn	nn	nn	np	np	nn	np	np	nn	np	nn	np	nn	np	nn	np	nn
AX-174175503	86.865	3	<nnxnp>	np	np	np	np	np	nn	nn	np	np	np	nn	np	np	nn	nn	np	nn	nn	nn	nn	nn	nn	np	nn	np	np	np	nn	np	nn	nn	nn	np	np	nn	np	np	nn	np	nn	np	nn	np	nn	np	nn
AX-174184595	86.865	3	<nnxnp>	np	np	np	np	np	nn	nn	np	np	np	nn	np	np	nn	nn	np	nn	nn	nn	nn	nn	nn	np	nn	np	np	np	nn	np	nn	nn	nn	np	np	nn	np	np	nn	np	nn	np	nn	np	nn	np	nn
AX-174192190	86.865	3	<nnxnp>	np	np	np	np	np	nn	nn	np	np	np	nn	np	np	nn	nn	np	nn	nn	nn	nn	nn	nn	np	nn	np	np	np	nn	np	nn	nn	nn	np	np	nn	np	np	nn	np	nn	np	nn	np	nn	np	nn
AX-174199161	86.865	3	<nnxnp>	np	np	np	np	np	nn	nn	np	np	np	nn	np	np	nn	nn	np	nn	nn	nn	nn	nn	nn	np	nn	np	np	np	nn	np	nn	nn	nn	np	np	nn	np	np	nn	np	nn	np	nn	np	nn	np	nn
AX-115685135	86.865	3	<nnxnp>	np	np	np	np	np	nn	nn	np	np	np	nn	np	np	nn	nn	np	nn	nn	nn	nn	nn	nn	np	nn	np	np	np	nn	np	nn	nn	nn	np	np	nn	np	np	nn	np	nn	np	nn	np	nn	np	nn
AX-115685502	86.865	3	<nnxnp>	np	np	np	np	np	nn	nn	np	np	np	nn	np	np	nn	nn	np	nn	nn	nn	nn	nn	nn	np	nn	np	np	np	nn	np	nn	nn	nn	np	np	nn	np	np	nn	np	nn	np	nn	np	nn	np	nn
AX-115699180	86.865	3	<nnxnp>	np	np	np	np	np	nn	nn	np	np	np	nn	np	np	nn	nn	np	nn	nn	nn	nn	nn	nn	np	nn	np	np	np	nn	np	nn	nn	nn	np	np	nn	np	np	nn	np	nn	np	nn	np	nn	np	nn
AX-115716718	86.865	3	<nnxnp>	np	np	np	np	np	nn	nn	np	np	np	nn	np	np	nn	nn	np	nn	nn	nn	nn	nn	nn	np	nn	np	np	np	nn	np	nn	nn	nn	np	np	nn	np	np	nn	np	nn	np	nn	np	nn	np	nn
AX-174114860	86.865	3	<nnxnp>	np	np	np	np	np	nn	nn	np	np	np	nn	np	np	nn	nn	np	nn	nn	nn	nn	nn	nn	np	nn	np	np	np	nn	np	nn	nn	nn	np	np	nn	np	np	nn	np	nn	np	nn	np	nn	np	nn
AX-174120360	86.865	3	<nnxnp>	np	np	np	np	np	nn	nn	np	np	np	nn	np	np	nn	nn	np	nn	nn	nn	nn	nn	nn	np	nn	np	np	np	nn	np	nn	nn	nn	np	np	nn	np	np	nn	np	nn	np	nn	np	nn	np	nn
AX-174126184	86.865	3	<nnxnp>	np	np	np	np	np	nn	nn	np	np	np	nn	np	np	nn	nn	np	nn	nn	nn	nn	nn	nn	np	nn	np	np	np	nn	np	nn	nn	nn	np	np	nn	np	np	nn	np	nn	np	nn	np	nn	np	nn
AX-174146431	86.865	3	<nnxnp>	np	np	np	np	np	nn	nn	np	np	np	nn	np	np	nn	nn	np	nn	nn	nn	nn	nn	nn	np	nn	np	np	np	nn	np	nn	nn	nn	np	np	nn	np	np	nn	np	nn	np	nn	np	nn	np	nn
AX-174149731	86.865	3	<nnxnp>	np	np	np	np	np	nn	nn	np	np	np	nn	np	np	nn	nn	np	nn	nn	nn	nn	nn	nn	np	nn	np	np	np	nn	np	nn	nn	nn	np	np	nn	np	np	nn	np	nn	np	nn	np	nn	np	nn
AX-174160244	86.865	3	<nnxnp>	np	np	np	np	np	nn	nn	np	np	np	nn	np	np	nn	nn	np	nn	nn	nn	nn	nn	nn	np	nn	np	np	np	nn	np	nn	nn	nn	np	np	nn	np	np	nn	np	nn	np	nn	np	nn	np	nn
AX-174163456	86.865	3	<nnxnp>	np	np	np	np	np	nn	nn	np	np	np	nn	np	np	nn	nn	np	nn	nn	nn	nn	nn	nn	np	nn	np	np	np	nn	np	nn	nn	nn	np	np	nn	np	np	nn	np	nn	np	nn	np	nn	np	nn
AX-174165358	86.865	3	<nnxnp>	np	np	np	np	np	nn	nn	np	np	np	nn	np	np	nn	nn	np	nn	nn	nn	nn	nn	nn	np	nn	np	np	np	nn	np	nn	nn	nn	np	np	nn	np	np	nn	np	nn	np	nn	np	nn	np	nn
AX-174176772	86.865	3	<nnxnp>	np	np	np	np	np	nn	nn	np	np	np	nn	np	np	nn	nn	np	nn	nn	nn	nn	nn	nn	np	nn	np	np	np	nn	np	nn	nn	nn	np	np	nn	np	np	nn	np	nn	np	nn	np	nn	np	nn
AX-174180957	86.865	3	<nnxnp>	np	np	np	np	np	nn	nn	np	np	np	nn	np	np	nn	nn	np	nn	nn	nn	nn	nn	nn	np	nn	np	np	np	nn	np	nn	nn	nn	np	np	nn	np	np	nn	np	nn	np	nn	np	nn	np	nn
AX-174183859	86.865	3	<nnxnp>	np	np	np	np	np	nn	nn	np	np	np	nn	np	np	nn	nn	np	nn	nn	nn	nn	nn	nn	np	nn	np	np	np	nn	np	nn	nn	nn	np	np	nn	np	np	nn	np	nn	np	nn	np	nn	np	nn
AX-174187364	86.865	3	<nnxnp>	np	np	np	np	np	nn	nn	np	np	np	nn	np	np	nn	nn	np	nn	nn	nn	nn	nn	nn	np	nn	np	np	np	nn	np	nn	nn	nn	np	np	nn	np	np	nn	np	nn	np	nn	np	nn	np	nn
AX-174201830	86.865	3	<nnxnp>	np	np	np	np	np	nn	nn	np	np	np	nn	np	np	nn	nn	np	nn	nn	nn	nn	nn	nn	np	nn	np	np	np	nn	np	nn	nn	nn	np	np	nn	np	np	nn	np	nn	np	nn	np	nn	np	nn
AX-174114477	87.94	3	<nnxnp>	np	np	np	np	np	nn	nn	np	np	np	nn	np	np	nn	nn	np	nn	nn	nn	np	nn	nn	np	nn	np	np	np	nn	np	nn	nn	nn	np	np	nn	np	np	nn	np	nn	np	nn	np	nn	np	nn
AX-174119862	87.94	3	<nnxnp>	np	np	np	np	np	nn	nn	np	np	np	nn	np	np	nn	nn	np	nn	nn	nn	np	nn	nn	np	nn	np	np	np	nn	np	nn	nn	nn	np	np	nn	np	np	nn	np	nn	np	nn	np	nn	np	nn
AX-115696185	87.94	3	<nnxnp>	np	np	np	np	np	nn	nn	np	np	np	nn	np	np	nn	nn	np	nn	nn	nn	np	nn	nn	np	nn	np	np	np	nn	np	nn	nn	nn	np	np	nn	np	np	nn	np	nn	np	nn	np	nn	np	nn
AX-174164084	91.238	3	<nnxnp>	np	np	np	np	np	nn	nn	np	np	np	nn	np	np	nn	nn	np	nn	--	nn	np	nn	nn	np	nn	np	np	np	nn	np	nn	nn	np	np	np	nn	np	np	nn	np	nn	np	nn	np	nn	np	nn
AX-174112299	91.238	3	<nnxnp>	np	np	np	np	np	nn	nn	np	np	np	nn	np	np	nn	nn	np	nn	nn	nn	np	nn	nn	np	nn	np	np	np	nn	np	nn	nn	np	np	np	nn	np	np	nn	np	nn	np	nn	np	nn	np	nn
AX-174182270	91.238	3	<nnxnp>	np	np	np	np	np	nn	nn	np	np	np	nn	np	np	nn	nn	np	nn	nn	nn	np	nn	nn	np	nn	np	np	np	nn	np	nn	nn	np	np	np	nn	np	np	nn	np	nn	np	nn	np	nn	np	nn
AX-174137593	95.685	3	<nnxnp>	np	np	np	np	np	nn	nn	np	np	np	nn	np	np	nn	nn	np	nn	nn	nn	np	nn	nn	np	nn	np	np	np	nn	np	nn	nn	np	np	np	nn	np	np	nn	np	np	nn	nn	np	nn	np	nn
AX-174158966	95.685	3	<nnxnp>	np	np	np	np	np	nn	nn	np	np	np	nn	np	np	nn	nn	np	nn	nn	nn	np	nn	nn	np	nn	np	np	np	nn	np	nn	nn	np	np	np	nn	np	np	nn	np	np	nn	nn	np	nn	np	nn
AX-174166867	95.685	3	<nnxnp>	np	np	np	np	np	nn	nn	np	np	np	nn	np	np	nn	nn	np	nn	nn	nn	np	nn	nn	np	nn	np	np	np	nn	np	nn	nn	np	np	np	nn	np	np	nn	np	np	nn	nn	np	nn	np	nn
AX-174209298	95.685	3	<nnxnp>	np	np	np	np	np	nn	nn	np	np	np	nn	np	np	nn	nn	np	nn	nn	nn	np	nn	nn	np	nn	np	np	np	nn	np	nn	nn	np	np	np	nn	np	np	nn	np	np	nn	nn	np	nn	np	nn
AX-174155026	95.685	3	<nnxnp>	np	np	np	np	np	nn	nn	np	np	np	nn	np	np	nn	nn	np	nn	nn	nn	np	nn	nn	np	nn	np	np	np	nn	np	nn	nn	np	np	np	nn	np	np	nn	np	np	nn	nn	np	nn	np	nn
AX-174159746	95.685	3	<nnxnp>	np	np	np	np	np	nn	nn	np	np	np	nn	np	np	nn	nn	np	nn	nn	nn	np	nn	nn	np	nn	np	np	np	nn	np	nn	nn	np	np	np	nn	np	np	nn	np	np	nn	nn	np	nn	np	nn
AX-174207982	95.685	3	<nnxnp>	np	np	np	np	np	nn	nn	np	np	np	nn	np	np	nn	nn	np	nn	nn	nn	np	nn	nn	np	nn	np	np	np	nn	np	nn	nn	np	np	np	nn	np	np	nn	np	np	nn	nn	np	nn	np	nn
AX-174210588	95.685	3	<nnxnp>	np	np	np	np	np	nn	nn	np	np	np	nn	np	np	nn	nn	np	nn	nn	nn	np	nn	nn	np	nn	np	np	np	nn	np	nn	nn	np	np	np	nn	np	np	nn	np	np	nn	nn	np	nn	np	nn
AX-115694867	96.761	3	<nnxnp>	np	np	nn	np	np	nn	nn	np	np	np	nn	np	np	nn	nn	np	nn	nn	nn	np	nn	nn	np	nn	np	np	np	nn	np	nn	nn	np	np	np	nn	np	np	nn	np	np	nn	nn	np	nn	np	nn
AX-153644186	97.836	3	<nnxnp>	np	np	nn	np	np	nn	nn	np	np	np	nn	np	np	nn	nn	np	nn	nn	np	np	nn	nn	np	nn	np	np	np	nn	np	nn	nn	np	np	np	nn	np	np	nn	np	np	nn	nn	np	nn	np	nn
AX-174116224	97.836	3	<nnxnp>	np	np	nn	np	np	nn	nn	np	np	np	nn	np	np	nn	nn	np	nn	nn	np	np	nn	nn	np	nn	np	np	np	nn	np	nn	nn	np	np	np	nn	np	np	nn	np	np	nn	nn	np	nn	np	nn
AX-174163533	97.836	3	<nnxnp>	np	np	nn	np	np	nn	nn	np	np	np	nn	np	np	nn	nn	np	nn	nn	np	np	nn	nn	np	nn	np	np	np	nn	np	nn	nn	np	np	np	nn	np	np	nn	np	np	nn	nn	np	nn	np	nn
AX-153648616	101.134	3	<nnxnp>	np	np	nn	np	np	nn	nn	np	np	np	nn	np	np	nn	nn	np	nn	nn	np	np	nn	nn	np	nn	nn	np	np	np	np	nn	nn	np	np	np	nn	np	np	nn	np	np	nn	nn	np	nn	np	nn
AX-174143198	102.209	3	<nnxnp>	np	np	nn	np	np	nn	nn	np	np	np	nn	np	np	nn	nn	np	nn	nn	np	np	nn	nn	np	nn	nn	np	np	np	np	nn	nn	np	np	np	nn	np	np	nn	np	np	nn	nn	np	nn	np	nn
AX-174132334	102.209	3	<nnxnp>	np	np	nn	np	np	nn	nn	np	np	np	nn	np	np	nn	nn	np	nn	nn	np	np	nn	nn	np	nn	nn	np	np	np	np	nn	nn	np	np	np	nn	np	np	nn	np	np	nn	nn	np	nn	np	nn
AX-174213751	102.209	3	<nnxnp>	np	np	nn	np	np	nn	nn	np	np	np	nn	np	np	nn	nn	np	nn	nn	np	np	nn	nn	np	nn	nn	np	np	np	np	nn	nn	np	np	np	nn	np	np	nn	np	np	nn	nn	np	nn	np	nn
AX-153638522	103.284	3	<nnxnp>	np	np	nn	np	np	nn	nn	np	np	np	nn	np	np	nn	nn	np	nn	nn	np	np	nn	nn	np	nn	nn	np	np	np	np	nn	nn	np	np	np	nn	np	np	nn	np	np	nn	nn	np	nn	np	nn
AX-174161263	108.111	3	<nnxnp>	nn	np	nn	np	np	nn	np	nn	np	np	nn	np	np	nn	nn	np	nn	nn	np	np	nn	nn	np	nn	nn	np	np	np	np	nn	nn	np	np	np	nn	np	nn	nn	np	np	nn	nn	np	nn	np	nn
AX-174125405	110.514	3	<nnxnp>	nn	np	nn	np	np	nn	np	nn	np	np	nn	np	np	nn	nn	np	nn	nn	np	np	nn	nn	np	nn	nn	np	np	np	np	nn	nn	np	np	np	nn	np	nn	nn	np	np	nn	nn	np	nn	np	nn
AX-174184693	115.511	3	<nnxnp>	nn	np	nn	np	np	nn	np	nn	np	np	nn	np	np	np	nn	np	nn	nn	np	np	nn	nn	np	nn	nn	np	np	np	np	nn	np	np	np	np	np	np	nn	nn	np	np	nn	nn	np	nn	np	nn
AX-174171587	115.511	3	<nnxnp>	nn	np	nn	np	np	nn	np	nn	np	np	nn	np	np	np	nn	np	nn	nn	np	np	nn	nn	np	nn	nn	np	np	np	np	nn	np	np	np	np	np	np	nn	nn	np	np	nn	nn	np	nn	np	nn
AX-174193827	116.586	3	<nnxnp>	nn	np	nn	np	np	nn	np	nn	np	np	nn	np	np	np	nn	np	nn	nn	np	np	nn	nn	np	nn	nn	np	np	np	np	np	np	np	np	np	np	np	nn	nn	np	np	nn	nn	np	nn	np	nn
AX-174116970	118.76	3	<nnxnp>	nn	np	nn	np	np	nn	np	nn	np	np	nn	np	np	np	nn	np	nn	nn	np	np	nn	nn	np	nn	nn	np	np	np	np	np	np	np	np	np	np	np	nn	nn	np	np	nn	nn	np	nn	np	nn
AX-174120404	118.76	3	<nnxnp>	nn	np	nn	np	np	nn	np	nn	np	np	nn	np	np	np	nn	np	nn	nn	np	np	nn	nn	np	nn	nn	np	np	np	np	np	np	np	np	np	np	np	nn	nn	np	np	nn	nn	np	nn	np	nn
AX-174172741	118.76	3	<nnxnp>	nn	np	nn	np	np	nn	np	nn	np	np	nn	np	np	np	nn	np	nn	nn	np	np	nn	nn	np	nn	nn	np	np	np	np	np	np	np	np	np	np	np	nn	nn	np	np	nn	nn	np	nn	np	nn
AX-174192064	118.76	3	<nnxnp>	nn	np	nn	np	np	nn	np	nn	np	np	nn	np	np	np	nn	np	nn	nn	np	np	nn	nn	np	nn	nn	np	np	np	np	np	np	np	np	np	np	np	nn	nn	np	np	nn	nn	np	nn	np	nn
AX-174198790	118.76	3	<nnxnp>	nn	np	nn	np	np	nn	np	nn	np	np	nn	np	np	np	nn	np	nn	nn	np	np	nn	nn	np	nn	nn	np	np	np	np	np	np	np	np	np	np	np	nn	nn	np	np	nn	nn	np	nn	np	nn
AX-174163607	119.835	3	<nnxnp>	nn	np	nn	np	np	nn	np	nn	np	np	nn	np	np	np	nn	np	nn	nn	np	np	nn	nn	np	nn	nn	np	np	np	np	np	np	np	np	np	np	np	nn	nn	np	np	nn	nn	np	nn	np	nn
AX-174183728	123.133	3	<nnxnp>	nn	np	nn	np	np	nn	np	nn	np	np	nn	np	np	np	nn	np	nn	nn	np	np	nn	nn	np	nn	nn	np	np	np	np	np	np	np	np	np	np	np	nn	nn	np	np	nn	np	np	nn	np	np
AX-174138842	125.308	3	<nnxnp>	nn	np	nn	np	np	nn	np	nn	np	np	nn	np	np	np	nn	np	nn	nn	np	np	nn	nn	np	nn	nn	np	np	np	np	np	np	np	np	np	np	np	nn	nn	np	np	nn	np	np	nn	np	np
AX-115672636	126.383	3	<nnxnp>	nn	np	nn	np	np	nn	np	nn	np	np	nn	np	np	np	nn	np	nn	nn	np	np	nn	nn	np	nn	nn	np	np	np	np	np	np	np	np	np	np	np	nn	nn	np	np	nn	np	np	nn	np	np
AX-174130068	126.383	3	<nnxnp>	nn	np	nn	np	np	nn	np	nn	np	np	nn	np	np	np	nn	np	nn	nn	np	np	nn	nn	np	nn	nn	np	np	np	np	np	np	np	np	np	np	np	nn	nn	np	np	nn	np	np	nn	np	np
AX-174139007	127.458	3	<nnxnp>	nn	np	nn	np	np	nn	np	nn	np	np	nn	np	np	np	nn	np	nn	nn	np	np	nn	nn	np	np	nn	np	np	np	np	np	np	np	np	np	np	np	nn	nn	np	np	nn	np	np	nn	np	np
AX-174149743	127.458	3	<nnxnp>	nn	np	nn	np	np	nn	np	nn	np	np	nn	np	np	np	nn	np	nn	nn	np	np	nn	nn	np	np	nn	np	np	np	np	np	np	np	np	np	np	np	nn	nn	np	np	nn	np	np	nn	np	np
AX-174143186	128.534	3	<nnxnp>	nn	np	nn	np	np	nn	np	nn	np	np	nn	np	np	np	nn	np	nn	nn	np	np	nn	nn	np	np	nn	np	np	np	np	np	np	np	np	np	np	np	nn	nn	np	np	nn	np	np	nn	np	np
AX-174130584	129.609	3	<nnxnp>	nn	np	nn	np	np	nn	np	nn	np	np	nn	np	np	np	nn	np	nn	nn	np	np	nn	nn	np	np	nn	np	np	np	np	np	np	np	np	np	np	np	nn	nn	np	np	nn	np	np	nn	np	np
AX-174169812	129.609	3	<nnxnp>	nn	np	nn	np	np	nn	np	--	np	np	nn	np	np	np	nn	np	nn	nn	np	np	nn	nn	np	np	nn	np	np	np	np	np	np	np	np	np	np	np	nn	nn	np	np	nn	np	np	nn	np	np
AX-174184710	129.609	3	<nnxnp>	nn	np	nn	np	np	nn	np	nn	np	np	nn	np	np	np	nn	np	nn	nn	np	np	nn	nn	np	np	nn	np	np	np	np	np	np	np	np	np	np	np	nn	nn	np	np	nn	np	np	nn	np	np
AX-174115894	129.609	3	<nnxnp>	nn	np	nn	np	np	nn	np	nn	np	np	nn	np	np	np	nn	np	nn	nn	np	np	nn	nn	np	np	nn	np	np	np	np	np	np	np	np	np	np	np	nn	nn	np	np	nn	np	np	nn	np	np
AX-174174258	130.684	3	<nnxnp>	nn	np	nn	np	np	nn	np	nn	np	np	nn	np	np	np	nn	np	nn	nn	np	np	nn	nn	np	np	nn	np	np	np	np	np	np	np	nn	np	np	np	nn	nn	np	np	nn	np	np	nn	np	np
AX-174186655	130.684	3	<nnxnp>	nn	np	nn	np	np	nn	np	nn	np	np	nn	np	np	np	nn	np	nn	nn	np	np	nn	nn	np	np	nn	np	np	np	np	np	np	np	nn	np	np	np	nn	nn	np	np	nn	np	np	nn	np	np
AX-174180515	136.308	3	<nnxnp>	nn	np	nn	np	np	nn	np	nn	np	np	nn	np	nn	np	nn	np	nn	nn	nn	np	nn	nn	np	np	nn	np	np	np	np	np	np	np	nn	np	np	np	nn	nn	np	np	nn	np	np	nn	np	np
AX-174132764	139.606	3	<nnxnp>	nn	np	nn	np	np	nn	np	nn	np	np	nn	np	nn	np	np	np	nn	nn	nn	np	nn	nn	np	np	nn	np	np	np	np	np	np	np	nn	np	np	np	nn	nn	np	np	nn	np	np	nn	np	np
AX-174204053	139.606	3	<nnxnp>	nn	np	nn	np	np	nn	np	nn	np	np	nn	np	nn	np	np	np	nn	nn	nn	np	nn	nn	np	np	nn	np	np	np	np	np	np	np	nn	np	np	np	nn	nn	np	np	nn	np	np	nn	np	np
AX-174156331	139.606	3	<nnxnp>	nn	np	nn	np	np	nn	np	nn	np	np	nn	np	nn	np	np	np	nn	nn	nn	np	nn	nn	np	np	nn	np	np	np	np	np	np	np	nn	np	np	np	nn	nn	np	np	nn	np	np	nn	np	np
AX-174162012	139.606	3	<nnxnp>	nn	np	nn	np	np	nn	np	nn	np	np	nn	np	nn	np	np	np	nn	nn	nn	np	nn	nn	np	np	nn	np	np	np	np	np	np	np	nn	np	np	np	nn	nn	np	np	nn	np	np	nn	np	np
AX-174184033	139.606	3	<nnxnp>	nn	np	nn	np	np	nn	np	nn	np	np	nn	np	nn	np	np	np	nn	nn	nn	np	nn	nn	np	np	nn	np	np	np	np	np	np	np	nn	np	np	np	nn	nn	np	np	nn	np	np	nn	np	np
AX-174202169	139.606	3	<nnxnp>	nn	np	nn	np	np	nn	np	nn	np	np	nn	np	nn	np	np	np	nn	nn	nn	np	nn	nn	np	np	nn	np	np	np	np	np	np	np	nn	np	np	np	nn	nn	np	np	nn	np	np	nn	np	np
AX-115725472	140.681	3	<nnxnp>	nn	np	nn	np	np	nn	np	nn	np	np	nn	np	nn	np	np	np	nn	nn	nn	np	nn	nn	np	np	nn	np	np	np	nn	np	np	np	nn	np	np	np	nn	nn	np	np	nn	np	np	nn	np	np
AX-174200163	140.681	3	<nnxnp>	nn	np	nn	np	np	nn	np	nn	np	np	nn	np	nn	np	np	np	nn	nn	nn	np	nn	nn	np	np	nn	np	np	np	nn	np	np	np	nn	np	np	np	nn	nn	np	np	nn	np	np	nn	np	np
AX-115670244	141.762	3	<nnxnp>	nn	np	nn	np	np	nn	np	nn	np	np	nn	np	nn	np	np	np	nn	nn	nn	np	nn	nn	np	np	nn	np	np	np	nn	np	np	np	nn	np	np	np	nn	nn	np	np	nn	np	np	nn	np	np
AX-174129805	142.843	3	<nnxnp>	nn	np	nn	np	np	nn	np	nn	np	np	nn	np	nn	np	np	np	nn	nn	nn	np	nn	nn	np	np	nn	np	np	np	nn	np	np	np	nn	np	np	np	nn	np	np	np	nn	np	np	nn	np	np
AX-174137088	142.843	3	<nnxnp>	nn	np	nn	np	np	nn	np	nn	np	np	nn	np	nn	np	np	np	nn	nn	nn	np	nn	nn	np	np	nn	np	np	np	nn	np	np	np	nn	np	np	np	nn	np	np	np	nn	np	np	nn	np	np
AX-174147361	142.843	3	<nnxnp>	nn	np	nn	np	np	nn	np	nn	np	np	nn	np	nn	np	np	np	nn	nn	nn	np	nn	nn	np	np	nn	np	np	np	nn	np	np	np	nn	np	np	np	nn	np	np	np	nn	np	np	nn	np	np
AX-174167742	142.843	3	<nnxnp>	nn	np	nn	np	np	nn	np	nn	np	np	nn	np	nn	np	np	np	nn	nn	nn	np	nn	nn	np	np	nn	np	np	np	nn	np	np	np	nn	np	np	np	nn	np	np	np	nn	np	np	nn	np	np
AX-174188051	142.843	3	<nnxnp>	nn	np	nn	np	np	nn	np	nn	np	np	nn	np	nn	np	np	np	nn	nn	nn	np	nn	nn	np	np	nn	np	np	np	nn	np	np	np	nn	np	np	np	nn	np	np	np	nn	np	np	nn	np	np
AX-115669222	142.843	3	<nnxnp>	nn	np	nn	np	np	nn	np	nn	np	np	nn	np	nn	np	np	np	nn	nn	nn	np	nn	nn	np	np	nn	np	np	np	nn	np	np	np	nn	np	np	np	nn	np	np	np	nn	np	np	nn	np	np
AX-115672942	142.843	3	<nnxnp>	nn	np	nn	np	np	nn	np	nn	np	np	nn	np	nn	np	np	np	nn	nn	nn	np	nn	nn	np	np	nn	np	np	np	nn	np	np	np	nn	np	np	np	nn	np	np	np	nn	np	np	nn	np	np
AX-174143778	142.843	3	<nnxnp>	nn	np	nn	np	np	nn	np	nn	np	np	nn	np	nn	np	np	np	nn	nn	nn	np	nn	nn	np	np	nn	np	np	np	nn	np	np	np	nn	np	np	np	nn	np	np	np	nn	np	np	nn	np	np
AX-174178008	142.843	3	<nnxnp>	nn	np	nn	np	np	nn	np	nn	np	np	nn	np	nn	np	np	np	nn	nn	nn	np	nn	nn	np	np	nn	np	np	np	nn	np	np	np	nn	np	np	np	nn	np	np	np	nn	np	np	nn	np	np
AX-174211226	142.843	3	<nnxnp>	nn	np	nn	np	np	nn	np	nn	np	np	nn	np	nn	np	np	np	nn	nn	nn	np	nn	nn	np	np	nn	np	np	np	nn	np	np	np	nn	np	np	np	nn	np	np	np	nn	np	np	nn	np	np
AX-174140771	145.017	3	<nnxnp>	nn	np	nn	np	np	nn	np	nn	np	np	nn	np	nn	np	np	np	nn	nn	nn	np	nn	nn	np	np	nn	np	np	np	nn	np	np	np	nn	np	np	np	nn	np	np	np	nn	np	np	nn	np	np
AX-115701787	145.017	3	<nnxnp>	nn	np	nn	np	np	nn	np	nn	np	np	nn	np	nn	np	np	np	nn	nn	nn	np	nn	nn	np	np	nn	np	np	np	nn	np	np	np	nn	np	np	np	nn	np	np	np	nn	np	np	nn	np	np
AX-174153326	145.017	3	<nnxnp>	nn	np	nn	np	np	nn	np	nn	np	np	nn	np	nn	np	np	np	nn	nn	nn	np	nn	nn	np	np	nn	np	np	np	nn	np	np	np	nn	np	np	np	nn	np	np	np	nn	np	np	nn	np	np
AX-174181298	145.017	3	<nnxnp>	nn	np	nn	np	np	nn	np	nn	np	np	--	np	nn	np	np	np	nn	nn	nn	np	nn	nn	np	np	nn	np	np	np	nn	np	np	np	nn	np	np	np	nn	np	np	np	nn	np	np	nn	np	np
AX-174125415	0	4	<nnxnp>	np	nn	nn	np	np	np	np	np	np	nn	nn	np	np	np	nn	nn	np	nn	nn	nn	np	np	np	np	np	np	np	nn	np	nn	np	nn	nn	nn	np	nn	np	np	np	np	np	nn	nn	nn	nn	np
AX-174171968	0	4	<nnxnp>	np	nn	nn	np	np	np	np	np	np	nn	nn	np	np	np	nn	nn	np	nn	nn	nn	np	np	np	np	np	np	np	nn	np	nn	np	nn	nn	nn	np	nn	np	np	np	np	np	nn	nn	nn	nn	np
AX-174205133	2.174	4	<nnxnp>	np	nn	nn	np	np	np	np	np	np	nn	nn	np	np	np	nn	nn	np	nn	nn	nn	np	np	np	nn	np	np	np	nn	np	nn	np	nn	nn	nn	np	nn	np	np	np	np	np	nn	nn	nn	nn	np
AX-115707584	2.174	4	<nnxnp>	np	nn	nn	np	np	np	np	np	np	nn	nn	np	np	np	nn	nn	np	nn	nn	nn	np	np	np	nn	np	np	np	nn	np	nn	np	nn	nn	nn	np	nn	np	np	np	np	np	nn	nn	nn	nn	np
AX-174191644	2.174	4	<nnxnp>	np	nn	nn	np	np	np	np	np	np	nn	nn	np	np	np	nn	nn	np	nn	nn	nn	np	np	np	nn	np	np	np	nn	np	nn	np	nn	nn	nn	np	nn	np	np	np	np	np	nn	nn	nn	nn	np
AX-174200201	4.36	4	<nnxnp>	np	nn	nn	np	np	np	np	np	np	nn	nn	np	np	np	nn	nn	np	nn	nn	nn	np	nn	np	nn	np	np	nn	nn	np	nn	np	nn	nn	nn	np	nn	np	np	np	np	np	nn	nn	nn	nn	np
AX-174210170	11.201	4	<nnxnp>	np	nn	nn	np	np	np	np	np	np	nn	nn	np	np	np	nn	nn	np	nn	nn	nn	np	nn	np	nn	np	np	nn	nn	np	nn	np	nn	nn	nn	np	nn	np	np	np	np	np	nn	nn	np	nn	np
AX-174136563	12.276	4	<nnxnp>	np	nn	nn	np	np	np	np	np	np	nn	nn	np	np	np	nn	nn	np	nn	nn	nn	np	nn	np	nn	np	np	nn	nn	np	nn	np	nn	nn	nn	nn	nn	np	np	np	np	np	nn	nn	np	nn	np
AX-174135887	13.351	4	<nnxnp>	np	nn	nn	np	np	np	np	np	np	nn	nn	np	np	np	nn	nn	np	nn	nn	nn	np	nn	np	nn	np	np	nn	nn	np	nn	np	nn	nn	nn	nn	nn	np	np	np	np	np	nn	nn	np	nn	np
AX-174183610	13.351	4	<nnxnp>	np	nn	nn	np	np	np	np	np	np	nn	nn	np	np	np	nn	nn	np	nn	nn	nn	np	nn	np	nn	np	np	nn	nn	np	nn	np	nn	nn	nn	nn	nn	np	np	np	np	np	nn	nn	np	nn	np
AX-174185416	13.351	4	<nnxnp>	np	nn	nn	np	np	np	np	np	np	nn	nn	np	np	np	nn	nn	np	nn	nn	nn	np	nn	np	nn	np	np	nn	nn	np	nn	np	nn	nn	nn	nn	nn	np	np	np	np	np	nn	nn	np	nn	np
AX-174190240	13.351	4	<nnxnp>	np	nn	nn	np	np	np	np	np	np	nn	nn	np	np	np	nn	nn	np	nn	nn	nn	np	nn	np	nn	np	np	nn	nn	np	nn	np	nn	nn	nn	nn	nn	np	np	np	np	np	nn	nn	np	nn	np
AX-174121040	13.351	4	<nnxnp>	np	nn	nn	np	np	np	np	np	np	nn	nn	np	np	np	nn	nn	np	nn	nn	nn	np	nn	np	nn	np	np	nn	nn	np	nn	np	nn	nn	nn	nn	nn	np	np	np	np	np	nn	nn	np	nn	np
AX-174186809	13.351	4	<nnxnp>	np	nn	nn	np	np	np	np	np	np	nn	nn	np	np	np	nn	nn	np	nn	nn	nn	np	nn	np	nn	np	np	nn	nn	np	nn	np	nn	nn	nn	nn	nn	np	np	np	np	np	nn	nn	np	nn	np
AX-174193124	13.351	4	<nnxnp>	np	nn	nn	np	np	np	np	np	np	nn	nn	np	np	np	nn	nn	np	nn	nn	nn	np	nn	np	nn	np	np	nn	nn	np	nn	np	nn	nn	nn	nn	nn	np	np	np	np	np	nn	nn	np	nn	np
AX-115679719	16.649	4	<nnxnp>	np	nn	nn	np	nn	np	np	np	np	nn	nn	np	np	np	nn	nn	np	nn	nn	nn	nn	nn	np	nn	np	np	nn	nn	np	nn	np	nn	nn	nn	nn	nn	np	np	np	np	np	nn	nn	np	nn	np
AX-174139870	16.649	4	<nnxnp>	np	nn	nn	np	nn	np	np	np	np	nn	nn	np	np	np	nn	nn	np	nn	nn	nn	nn	nn	np	nn	np	np	nn	nn	np	nn	np	nn	nn	nn	nn	nn	np	np	np	np	np	nn	nn	np	nn	np
AX-174196250	19.947	4	<nnxnp>	np	nn	nn	np	nn	np	np	np	np	nn	nn	np	np	np	nn	nn	np	nn	nn	nn	nn	nn	np	nn	np	np	nn	nn	np	nn	np	nn	nn	np	nn	nn	np	np	np	np	np	nn	nn	np	nn	np
AX-174209575	19.947	4	<nnxnp>	np	nn	nn	np	nn	np	np	np	np	nn	nn	np	np	np	nn	nn	np	nn	nn	nn	nn	nn	np	nn	np	np	nn	nn	np	nn	np	nn	nn	np	nn	nn	np	np	np	np	np	nn	nn	np	nn	np
AX-174182609	22.121	4	<nnxnp>	np	nn	nn	np	nn	np	np	np	np	nn	nn	np	np	np	nn	nn	np	nn	nn	nn	nn	nn	np	nn	np	np	nn	nn	np	nn	np	nn	nn	np	nn	nn	np	np	np	np	np	nn	nn	np	nn	np
AX-174131030	24.296	4	<nnxnp>	np	nn	nn	np	nn	np	np	np	np	nn	nn	np	np	np	nn	nn	np	nn	nn	nn	nn	nn	np	nn	np	np	nn	nn	np	nn	np	nn	nn	np	nn	nn	np	np	np	np	np	nn	nn	np	nn	np
AX-174190962	26.47	4	<nnxnp>	np	nn	nn	np	nn	np	np	np	np	nn	nn	np	np	np	nn	nn	np	nn	nn	nn	nn	nn	np	nn	np	np	nn	nn	np	nn	nn	nn	nn	np	nn	--	np	np	nn	np	np	nn	nn	np	nn	np
AX-174185407	26.47	4	<nnxnp>	np	nn	nn	np	nn	np	np	np	np	nn	nn	np	np	np	nn	nn	np	nn	nn	nn	nn	nn	np	nn	np	np	nn	nn	np	nn	nn	nn	nn	np	nn	nn	np	np	nn	np	np	nn	nn	np	nn	np
AX-174136152	28.644	4	<nnxnp>	np	nn	nn	np	nn	np	np	np	np	nn	nn	np	np	np	nn	nn	np	nn	nn	nn	nn	nn	np	nn	np	np	nn	nn	np	nn	nn	nn	nn	np	nn	nn	np	np	nn	np	np	nn	nn	np	nn	np
AX-174141454	28.644	4	<nnxnp>	np	nn	nn	np	nn	np	np	np	np	nn	nn	np	np	np	nn	nn	np	nn	nn	nn	nn	nn	np	nn	np	np	nn	nn	np	nn	nn	nn	nn	np	nn	nn	np	np	nn	np	np	nn	nn	np	nn	np
AX-174204248	29.719	4	<nnxnp>	np	nn	nn	nn	nn	np	np	np	np	nn	nn	np	np	np	nn	nn	np	nn	nn	nn	nn	nn	np	nn	np	np	nn	nn	np	nn	nn	nn	nn	np	nn	nn	np	np	nn	np	np	nn	nn	np	nn	np
AX-174191353	34.167	4	<nnxnp>	np	nn	nn	nn	nn	np	np	np	np	nn	nn	nn	np	np	nn	nn	np	nn	nn	nn	nn	nn	np	nn	np	np	nn	nn	np	nn	nn	nn	nn	np	nn	nn	np	np	nn	np	np	nn	nn	np	nn	nn
AX-174147857	36.341	4	<nnxnp>	np	nn	nn	nn	nn	np	np	np	np	nn	nn	nn	np	np	np	nn	np	nn	nn	nn	nn	nn	np	nn	np	np	nn	nn	np	nn	nn	nn	nn	np	nn	nn	np	np	nn	np	np	nn	nn	np	nn	nn
AX-174170804	40.788	4	<nnxnp>	np	nn	nn	nn	nn	np	np	np	np	nn	nn	nn	np	np	np	nn	np	nn	nn	np	nn	nn	np	nn	np	np	nn	nn	np	nn	nn	nn	nn	np	nn	nn	np	np	nn	np	np	np	nn	np	nn	nn
AX-174161740	40.788	4	<nnxnp>	np	nn	nn	nn	nn	np	np	np	np	nn	nn	nn	np	np	np	nn	np	nn	nn	np	nn	nn	np	nn	np	np	nn	nn	np	nn	nn	nn	nn	np	nn	nn	np	np	nn	np	np	np	nn	np	nn	nn
AX-174186133	42.963	4	<nnxnp>	np	nn	nn	nn	nn	np	np	np	np	nn	nn	nn	np	np	np	nn	np	nn	np	np	nn	nn	np	nn	np	np	nn	nn	np	nn	nn	nn	nn	np	nn	nn	np	np	nn	np	np	np	nn	np	nn	nn
AX-174194785	42.963	4	<nnxnp>	np	nn	nn	nn	nn	np	np	np	np	nn	nn	nn	np	np	np	nn	np	nn	np	np	nn	nn	np	nn	np	np	nn	nn	np	nn	nn	nn	nn	np	nn	nn	np	np	nn	np	np	np	nn	np	nn	nn
AX-174199744	42.963	4	<nnxnp>	np	nn	nn	nn	nn	np	np	np	np	nn	nn	nn	np	np	np	nn	np	nn	np	np	nn	nn	np	nn	np	np	nn	nn	np	nn	nn	nn	nn	np	nn	nn	np	np	nn	np	np	np	nn	np	nn	nn
AX-174203379	42.963	4	<nnxnp>	np	nn	nn	nn	nn	np	np	np	np	nn	nn	nn	np	np	np	nn	np	nn	np	np	nn	nn	np	nn	np	np	nn	nn	np	nn	nn	nn	nn	np	nn	nn	np	np	nn	np	np	np	nn	np	nn	nn
AX-174111264	44.038	4	<nnxnp>	np	nn	nn	nn	nn	np	np	np	np	nn	nn	nn	np	np	np	nn	np	nn	np	np	nn	nn	np	nn	np	np	nn	nn	np	nn	nn	nn	nn	np	nn	nn	np	np	nn	np	np	np	np	np	nn	nn
AX-115675443	44.038	4	<nnxnp>	np	nn	nn	nn	nn	np	np	np	np	nn	nn	nn	np	np	np	nn	np	nn	np	np	nn	nn	np	nn	np	np	nn	nn	np	nn	nn	nn	nn	np	nn	nn	np	np	nn	np	np	np	np	np	nn	nn
AX-174177009	44.038	4	<nnxnp>	np	nn	nn	nn	nn	np	np	np	np	nn	nn	nn	np	np	np	nn	np	nn	np	np	nn	nn	np	nn	np	np	nn	nn	np	nn	nn	nn	nn	np	nn	nn	np	np	nn	np	np	np	np	np	nn	nn
AX-174127382	48.485	4	<nnxnp>	np	np	nn	nn	nn	nn	np	np	np	nn	nn	nn	np	np	np	nn	np	nn	np	np	nn	nn	np	nn	np	np	nn	nn	nn	nn	nn	nn	nn	np	nn	nn	np	np	nn	np	nn	np	np	np	nn	nn
AX-174185106	50.66	4	<nnxnp>	np	np	nn	nn	nn	nn	np	np	np	nn	nn	nn	np	np	np	nn	np	nn	np	np	nn	nn	np	nn	np	np	nn	nn	nn	nn	nn	nn	nn	np	nn	nn	np	np	nn	np	nn	np	np	np	nn	nn
AX-115710090	51.735	4	<nnxnp>	np	np	nn	nn	nn	nn	np	np	np	nn	nn	nn	np	np	np	nn	nn	nn	np	np	nn	nn	np	nn	np	np	nn	nn	nn	nn	nn	nn	nn	np	nn	nn	np	np	nn	np	nn	np	np	np	nn	nn
AX-174164497	52.81	4	<nnxnp>	np	np	nn	nn	nn	nn	np	np	np	nn	nn	nn	np	np	np	nn	nn	nn	np	np	nn	nn	np	nn	np	np	nn	nn	nn	nn	nn	np	nn	np	nn	nn	np	np	nn	np	nn	np	np	np	nn	nn
AX-174188462	52.81	4	<nnxnp>	np	np	nn	nn	nn	nn	np	np	np	nn	nn	nn	np	np	np	nn	nn	nn	np	np	nn	nn	np	nn	np	np	nn	nn	nn	nn	nn	np	nn	np	nn	nn	np	np	nn	np	nn	np	np	np	nn	nn
AX-174203739	52.81	4	<nnxnp>	np	np	nn	nn	nn	nn	np	np	np	nn	nn	nn	np	np	np	nn	nn	nn	np	np	nn	nn	np	nn	np	np	nn	nn	nn	nn	nn	np	nn	np	nn	nn	np	np	nn	np	nn	np	np	np	nn	nn
AX-174191729	53.885	4	<nnxnp>	np	np	nn	nn	nn	nn	np	np	np	nn	nn	nn	np	np	np	nn	nn	nn	np	np	nn	nn	np	nn	np	np	nn	nn	nn	nn	nn	np	nn	np	nn	nn	np	np	nn	np	nn	np	np	np	nn	nn
AX-174116939	57.183	4	<nnxnp>	np	np	nn	nn	nn	nn	np	np	np	nn	nn	nn	np	np	np	nn	nn	nn	np	np	nn	nn	np	nn	np	np	nn	nn	nn	nn	nn	np	nn	np	nn	nn	np	np	nn	np	nn	np	np	np	nn	nn
AX-174159383	57.183	4	<nnxnp>	np	np	nn	nn	nn	nn	np	np	np	nn	nn	nn	np	np	np	nn	nn	nn	np	np	nn	nn	np	nn	np	np	nn	nn	nn	nn	nn	np	nn	np	nn	nn	np	np	nn	np	nn	np	np	np	nn	nn
AX-174182850	57.183	4	<nnxnp>	np	np	nn	nn	nn	nn	np	np	np	nn	nn	nn	np	np	np	nn	nn	nn	np	np	nn	nn	np	nn	np	np	nn	nn	nn	nn	nn	np	nn	np	nn	nn	np	np	nn	np	nn	np	np	np	nn	nn
AX-175073770	57.183	4	<nnxnp>	np	np	nn	nn	nn	nn	np	np	np	nn	nn	nn	np	np	np	nn	nn	nn	np	np	nn	nn	np	nn	np	np	nn	nn	nn	nn	nn	np	nn	np	nn	nn	np	np	nn	np	nn	np	np	np	nn	nn
AX-174186937	57.183	4	<nnxnp>	np	np	nn	nn	nn	nn	np	np	np	nn	nn	nn	np	np	np	nn	nn	nn	np	np	nn	nn	np	nn	np	np	nn	nn	nn	nn	nn	np	nn	np	nn	nn	np	np	nn	np	nn	np	np	np	nn	nn
AX-115665181	58.259	4	<nnxnp>	np	np	nn	nn	nn	nn	np	np	np	nn	nn	nn	np	np	np	nn	nn	nn	np	np	nn	nn	np	nn	np	np	nn	nn	nn	nn	nn	np	nn	np	nn	nn	np	np	nn	np	nn	np	np	np	nn	nn
AX-174133699	58.259	4	<nnxnp>	np	np	nn	nn	nn	nn	np	np	np	nn	nn	nn	np	np	np	nn	nn	nn	np	np	nn	nn	np	nn	np	np	nn	nn	nn	nn	nn	np	nn	np	nn	nn	np	np	nn	np	nn	np	np	np	nn	nn
AX-174143071	58.259	4	<nnxnp>	np	np	nn	nn	nn	nn	np	np	np	nn	nn	nn	np	np	np	nn	nn	nn	np	np	nn	nn	np	nn	np	np	nn	nn	nn	nn	nn	np	nn	np	nn	nn	np	np	nn	np	nn	np	np	np	nn	nn
AX-174205067	58.259	4	<nnxnp>	np	np	nn	nn	nn	nn	np	np	np	nn	nn	nn	np	np	np	nn	nn	nn	np	np	nn	nn	np	nn	np	np	nn	nn	nn	nn	nn	np	nn	np	nn	nn	np	np	nn	np	nn	np	np	np	nn	nn
AX-174214470	58.259	4	<nnxnp>	np	np	nn	nn	nn	nn	np	np	np	nn	nn	nn	np	np	np	nn	nn	nn	np	np	nn	nn	np	nn	np	np	nn	nn	nn	nn	nn	np	nn	np	nn	nn	np	np	nn	np	nn	np	np	np	nn	nn
AX-115733099	58.259	4	<nnxnp>	np	np	nn	nn	nn	nn	np	np	np	nn	nn	nn	np	np	np	nn	nn	nn	np	np	nn	nn	np	nn	np	np	nn	nn	nn	nn	nn	np	nn	np	nn	nn	np	np	nn	np	nn	np	np	np	nn	nn
AX-174133454	58.259	4	<nnxnp>	np	np	nn	nn	nn	nn	np	np	np	nn	nn	nn	np	np	np	nn	nn	nn	np	np	nn	nn	np	nn	np	np	nn	nn	nn	nn	nn	np	nn	np	nn	nn	np	np	nn	np	nn	np	np	np	nn	nn
AX-174147751	58.259	4	<nnxnp>	np	np	nn	nn	nn	nn	np	np	np	nn	nn	nn	np	np	np	nn	nn	nn	np	np	nn	nn	np	nn	np	np	nn	nn	nn	nn	nn	np	nn	np	nn	nn	np	np	nn	np	nn	np	np	np	nn	nn
AX-174167241	58.259	4	<nnxnp>	np	np	nn	nn	nn	nn	np	np	np	nn	nn	nn	np	np	np	nn	nn	nn	np	np	nn	nn	np	nn	np	np	nn	nn	nn	nn	nn	np	nn	np	nn	nn	np	np	nn	np	nn	np	np	np	nn	nn
AX-174203270	58.259	4	<nnxnp>	np	np	nn	nn	nn	nn	np	np	np	nn	nn	nn	np	np	np	nn	nn	nn	np	np	nn	nn	np	nn	np	np	nn	nn	nn	nn	nn	np	nn	np	nn	nn	np	np	nn	np	nn	np	np	np	nn	nn
AX-174206357	58.259	4	<nnxnp>	np	np	nn	nn	nn	nn	np	np	np	nn	nn	nn	np	np	np	nn	nn	nn	np	np	nn	nn	np	nn	np	np	nn	nn	nn	nn	nn	np	nn	np	nn	nn	np	np	nn	np	nn	np	np	np	nn	nn
AX-175074422	58.259	4	<nnxnp>	np	np	nn	nn	nn	nn	np	np	np	nn	nn	nn	np	np	np	nn	nn	nn	np	np	nn	nn	np	nn	np	np	nn	nn	nn	nn	nn	np	nn	np	nn	nn	np	np	nn	np	nn	np	np	np	nn	nn
AX-115706673	59.334	4	<nnxnp>	np	np	nn	nn	nn	nn	np	np	np	nn	nn	nn	np	np	np	nn	nn	nn	np	np	nn	nn	np	nn	np	np	nn	nn	nn	nn	nn	np	nn	np	nn	nn	np	np	nn	np	nn	np	np	np	nn	nn
AX-174116957	59.334	4	<nnxnp>	np	np	nn	nn	nn	nn	np	np	np	nn	nn	nn	np	np	np	nn	nn	nn	np	np	nn	nn	np	nn	np	np	nn	nn	nn	nn	nn	np	nn	np	nn	nn	np	np	nn	np	nn	np	np	np	nn	nn
AX-174147250	59.334	4	<nnxnp>	np	np	nn	nn	nn	nn	np	np	np	nn	nn	nn	np	np	np	nn	nn	nn	np	np	nn	nn	np	nn	np	np	nn	nn	nn	nn	nn	np	nn	np	nn	nn	np	np	nn	np	nn	np	np	np	nn	nn
AX-174197399	59.334	4	<nnxnp>	np	np	nn	nn	nn	nn	np	np	np	nn	nn	nn	np	np	np	nn	nn	nn	np	np	nn	nn	np	nn	np	np	nn	nn	nn	nn	nn	np	nn	np	nn	nn	np	np	nn	np	nn	np	np	np	nn	nn
AX-174207454	59.334	4	<nnxnp>	np	np	nn	nn	nn	nn	np	np	np	nn	nn	nn	np	np	np	nn	nn	nn	np	np	nn	nn	np	nn	np	np	nn	nn	nn	nn	nn	np	nn	np	nn	nn	np	np	nn	np	nn	np	np	np	nn	nn
AX-174163785	63.781	4	<nnxnp>	np	np	np	nn	nn	nn	np	np	np	nn	nn	nn	np	np	np	nn	nn	nn	np	np	nn	nn	np	nn	np	np	nn	nn	nn	nn	nn	np	nn	np	nn	nn	np	np	nn	np	nn	np	np	np	nn	nn
AX-174158564	68.229	4	<nnxnp>	np	np	nn	nn	nn	nn	np	np	np	nn	nn	nn	np	np	np	nn	nn	nn	np	np	nn	nn	np	nn	np	np	nn	nn	nn	nn	np	np	nn	np	nn	nn	np	np	nn	np	nn	nn	np	np	nn	nn
AX-115725580	70.403	4	<nnxnp>	np	np	nn	nn	nn	nn	np	np	np	nn	nn	nn	np	np	np	nn	nn	nn	np	np	nn	nn	np	nn	np	np	nn	nn	nn	nn	np	np	nn	np	nn	nn	np	np	np	np	nn	nn	np	np	nn	nn
AX-174145883	71.478	4	<nnxnp>	np	np	nn	nn	nn	nn	np	np	np	nn	nn	nn	np	np	np	nn	nn	nn	np	np	nn	nn	np	nn	np	np	nn	nn	nn	nn	np	np	nn	np	nn	nn	np	np	np	np	nn	nn	np	np	nn	nn
AX-174186001	71.478	4	<nnxnp>	np	np	nn	nn	nn	nn	np	np	np	nn	nn	nn	np	np	np	nn	nn	nn	np	np	nn	nn	np	nn	np	np	nn	nn	nn	nn	np	np	nn	np	nn	nn	np	np	np	np	nn	nn	np	np	nn	nn
AX-174209351	71.478	4	<nnxnp>	np	np	nn	nn	nn	nn	np	np	np	nn	nn	nn	np	np	np	nn	nn	nn	np	np	nn	nn	np	nn	np	np	nn	nn	nn	nn	np	np	nn	np	nn	nn	np	np	np	np	nn	nn	np	np	nn	nn
AX-174200002	83.44	4	<nnxnp>	np	np	nn	nn	nn	nn	nn	nn	nn	nn	nn	nn	np	np	np	nn	nn	nn	np	np	nn	nn	nn	nn	np	np	np	nn	nn	nn	np	np	nn	np	nn	nn	np	np	np	np	nn	nn	np	np	nn	nn
AX-174210523	83.44	4	<nnxnp>	np	np	nn	nn	nn	nn	nn	nn	nn	nn	nn	nn	np	np	np	nn	nn	nn	np	np	nn	nn	nn	nn	np	np	np	nn	nn	nn	np	np	nn	np	nn	nn	np	np	np	np	nn	nn	np	np	nn	nn
AX-115697052	84.515	4	<nnxnp>	np	np	nn	nn	nn	nn	nn	nn	nn	nn	nn	nn	np	nn	np	nn	nn	nn	np	np	nn	nn	nn	nn	np	np	np	nn	nn	nn	np	np	nn	np	nn	nn	np	np	np	np	nn	nn	np	np	nn	nn
AX-174180638	85.59	4	<nnxnp>	np	np	nn	nn	nn	nn	nn	nn	nn	nn	nn	nn	np	nn	np	nn	nn	nn	np	np	nn	nn	nn	nn	np	np	np	nn	nn	nn	np	np	nn	nn	nn	nn	np	np	np	np	nn	nn	np	np	nn	nn
AX-174215069	85.59	4	<nnxnp>	np	np	nn	nn	nn	nn	nn	nn	nn	nn	nn	nn	np	nn	np	nn	nn	nn	np	np	nn	nn	nn	nn	np	np	np	nn	nn	nn	np	np	nn	nn	nn	nn	np	np	np	np	nn	nn	np	np	nn	nn
AX-174140212	86.666	4	<nnxnp>	np	np	nn	nn	nn	nn	nn	nn	nn	nn	nn	nn	np	nn	np	nn	nn	nn	np	np	nn	nn	nn	nn	np	np	np	nn	nn	nn	np	np	nn	nn	nn	nn	np	nn	np	np	nn	nn	np	np	nn	nn
AX-115686741	86.666	4	<nnxnp>	np	np	nn	nn	nn	nn	nn	nn	nn	nn	nn	nn	np	nn	np	nn	nn	nn	np	np	nn	nn	nn	nn	np	np	np	nn	nn	nn	np	np	nn	nn	nn	nn	np	nn	np	np	nn	nn	np	np	nn	nn
AX-174140340	86.666	4	<nnxnp>	np	np	nn	nn	nn	nn	nn	nn	nn	nn	nn	nn	np	nn	np	nn	nn	nn	np	np	nn	nn	nn	nn	np	np	np	nn	nn	nn	np	np	nn	nn	nn	nn	np	nn	np	np	nn	nn	np	np	nn	nn
AX-174150183	86.666	4	<nnxnp>	np	np	nn	nn	nn	nn	nn	nn	nn	nn	nn	nn	np	nn	np	nn	nn	nn	np	np	nn	nn	nn	nn	np	np	np	nn	nn	nn	np	np	nn	nn	nn	nn	np	nn	np	np	nn	nn	np	np	nn	nn
AX-174178032	92.29	4	<nnxnp>	np	np	nn	nn	nn	nn	nn	nn	nn	nn	nn	nn	np	nn	np	nn	nn	nn	np	np	nn	nn	nn	nn	np	np	np	nn	nn	nn	np	np	nn	nn	nn	nn	np	nn	np	np	nn	nn	np	np	np	nn
AX-174146375	99.118	4	<nnxnp>	np	np	nn	nn	nn	np	nn	nn	nn	nn	np	nn	np	nn	np	np	nn	nn	nn	np	nn	nn	nn	nn	np	np	np	nn	nn	nn	np	np	nn	nn	nn	nn	np	nn	np	np	nn	nn	np	np	np	nn
AX-174174041	99.118	4	<nnxnp>	np	np	nn	nn	nn	np	nn	nn	nn	nn	np	nn	np	nn	np	np	nn	nn	nn	np	nn	nn	nn	nn	np	np	np	nn	nn	nn	np	np	nn	nn	nn	nn	np	nn	np	np	nn	nn	np	np	np	nn
AX-174182227	99.118	4	<nnxnp>	np	np	nn	nn	nn	np	nn	nn	nn	nn	np	nn	np	nn	np	np	nn	nn	nn	np	nn	nn	nn	nn	np	np	np	nn	nn	nn	np	np	nn	nn	nn	nn	np	nn	np	np	nn	nn	np	np	np	nn
AX-174187462	99.118	4	<nnxnp>	np	np	nn	nn	nn	np	nn	nn	nn	nn	np	nn	np	nn	np	np	nn	nn	nn	np	nn	nn	nn	nn	np	np	np	nn	nn	nn	np	np	nn	nn	nn	nn	np	nn	np	np	nn	nn	np	np	np	nn
AX-174186023	101.293	4	<nnxnp>	np	np	nn	nn	nn	np	nn	nn	nn	nn	np	nn	np	nn	np	np	nn	nn	nn	np	nn	nn	nn	nn	np	np	np	nn	nn	nn	np	np	nn	nn	nn	nn	np	nn	np	np	np	nn	np	np	np	nn
AX-115671935	101.293	4	<nnxnp>	np	np	nn	nn	nn	np	nn	nn	nn	nn	np	nn	np	nn	np	np	nn	nn	nn	np	nn	nn	nn	nn	np	np	np	nn	nn	nn	np	np	nn	nn	nn	nn	np	nn	np	np	np	nn	np	np	np	nn
AX-174135136	101.293	4	<nnxnp>	np	np	nn	nn	nn	np	nn	--	nn	nn	np	nn	np	nn	np	np	nn	nn	nn	np	nn	nn	nn	nn	np	np	np	nn	nn	nn	np	np	nn	nn	nn	nn	np	nn	np	np	np	nn	np	np	np	nn
AX-175074098	101.293	4	<nnxnp>	np	np	nn	nn	nn	np	nn	nn	nn	nn	np	nn	np	nn	np	np	nn	nn	nn	np	nn	nn	nn	nn	np	np	np	nn	nn	nn	np	np	nn	nn	nn	nn	np	nn	np	np	np	nn	np	np	np	nn
AX-174184532	102.368	4	<nnxnp>	np	np	nn	nn	nn	np	nn	nn	nn	nn	np	nn	np	nn	np	np	nn	nn	nn	np	nn	nn	nn	np	np	np	np	nn	nn	nn	np	np	nn	nn	nn	nn	np	nn	np	np	np	nn	np	np	np	nn
AX-174112066	103.443	4	<nnxnp>	np	np	nn	nn	nn	np	nn	nn	nn	nn	np	nn	np	nn	np	np	nn	nn	nn	np	nn	nn	nn	np	np	np	np	nn	nn	nn	np	np	nn	nn	nn	nn	np	nn	np	np	np	nn	np	np	np	nn
AX-174206356	103.443	4	<nnxnp>	np	np	nn	nn	nn	np	nn	nn	nn	nn	np	nn	np	nn	np	np	nn	nn	nn	np	nn	nn	nn	np	np	np	np	nn	nn	nn	np	np	nn	nn	nn	nn	np	nn	np	np	np	nn	np	np	np	nn
AX-174164455	104.519	4	<nnxnp>	np	np	nn	nn	nn	np	nn	nn	nn	nn	np	nn	np	nn	np	np	nn	nn	nn	np	nn	nn	nn	np	np	np	np	nn	nn	nn	np	np	nn	nn	nn	nn	np	nn	np	np	np	nn	nn	np	np	nn
AX-115701673	104.519	4	<nnxnp>	np	np	nn	nn	nn	np	nn	nn	nn	nn	np	nn	np	nn	np	np	nn	nn	nn	np	nn	nn	nn	np	np	np	np	nn	nn	nn	np	np	nn	nn	nn	nn	np	nn	np	np	np	nn	nn	np	np	nn
AX-115713409	104.519	4	<nnxnp>	np	np	nn	nn	nn	np	nn	nn	nn	nn	np	nn	np	nn	np	np	nn	nn	nn	np	nn	nn	nn	np	np	np	np	nn	nn	nn	np	np	nn	nn	nn	nn	np	nn	np	np	np	nn	nn	np	np	nn
AX-174111942	104.519	4	<nnxnp>	np	np	nn	nn	nn	np	nn	nn	nn	nn	np	nn	np	nn	np	np	nn	nn	nn	np	nn	nn	nn	np	np	np	np	nn	nn	nn	np	np	nn	nn	nn	nn	np	nn	np	np	np	nn	nn	np	np	nn
AX-174153315	104.519	4	<nnxnp>	np	np	nn	nn	nn	np	nn	nn	nn	nn	np	nn	np	nn	np	np	nn	nn	nn	np	nn	nn	nn	np	np	np	np	nn	nn	nn	np	np	nn	nn	nn	nn	np	nn	np	np	np	nn	nn	np	np	nn
AX-174156455	104.519	4	<nnxnp>	np	np	nn	nn	nn	np	nn	nn	nn	nn	np	nn	np	nn	np	np	nn	nn	nn	np	nn	nn	nn	np	np	np	np	nn	nn	nn	np	np	nn	nn	nn	nn	np	nn	np	np	np	nn	nn	np	np	nn
AX-174165671	104.519	4	<nnxnp>	np	np	nn	nn	nn	np	nn	nn	nn	nn	np	nn	np	nn	np	np	nn	nn	nn	np	nn	nn	nn	np	np	np	np	nn	nn	nn	np	np	nn	nn	nn	nn	np	nn	np	np	np	nn	nn	np	np	nn
AX-174180050	104.519	4	<nnxnp>	np	np	nn	nn	nn	np	nn	nn	nn	nn	np	nn	np	nn	np	np	nn	nn	nn	np	nn	nn	nn	np	np	np	np	nn	nn	nn	np	np	nn	nn	nn	nn	np	nn	np	np	np	nn	nn	np	np	nn
AX-174132127	106.693	4	<nnxnp>	np	np	nn	nn	nn	np	nn	nn	nn	nn	np	nn	np	nn	np	np	nn	nn	nn	np	nn	nn	nn	np	np	np	np	nn	np	nn	np	np	nn	nn	nn	nn	np	nn	np	np	np	nn	nn	np	np	nn
AX-174200491	106.693	4	<nnxnp>	np	np	nn	nn	nn	np	nn	nn	nn	nn	np	nn	np	nn	np	np	nn	nn	nn	np	nn	nn	nn	np	np	np	np	nn	np	nn	np	np	nn	nn	nn	nn	np	nn	np	np	np	nn	nn	np	np	nn
AX-174154136	106.693	4	<nnxnp>	np	np	nn	nn	nn	np	nn	nn	nn	nn	np	nn	np	nn	np	np	nn	nn	nn	np	nn	nn	nn	np	np	np	np	nn	np	nn	np	np	nn	nn	nn	nn	np	nn	np	np	np	nn	nn	np	np	nn
AX-174195617	106.693	4	<nnxnp>	np	np	nn	nn	nn	np	nn	nn	nn	nn	np	nn	np	nn	np	np	nn	nn	nn	np	nn	nn	nn	np	np	np	np	nn	np	nn	np	np	nn	nn	nn	nn	np	nn	np	np	np	nn	nn	np	np	nn
AX-174139539	107.768	4	<nnxnp>	np	np	nn	nn	nn	np	nn	nn	nn	nn	np	nn	np	nn	np	np	nn	nn	nn	np	nn	nn	nn	np	np	np	np	nn	np	nn	np	np	nn	nn	nn	nn	nn	nn	np	np	np	nn	nn	np	np	nn
AX-175074454	107.768	4	<nnxnp>	np	np	nn	nn	nn	np	nn	nn	nn	nn	np	nn	np	nn	np	np	nn	nn	nn	np	nn	nn	nn	np	np	np	np	nn	np	nn	np	np	nn	nn	nn	nn	nn	nn	np	np	np	nn	nn	np	np	nn
AX-115694800	107.768	4	<nnxnp>	np	np	nn	nn	nn	np	nn	nn	nn	nn	np	nn	np	nn	np	np	nn	nn	nn	np	nn	nn	nn	np	np	np	np	nn	np	nn	np	np	nn	nn	nn	nn	nn	nn	np	np	np	nn	nn	np	np	nn
AX-174176728	107.768	4	<nnxnp>	np	np	nn	nn	nn	np	nn	nn	nn	nn	np	nn	np	nn	np	np	nn	nn	nn	np	nn	nn	nn	np	np	np	np	nn	np	nn	np	np	nn	nn	nn	nn	nn	nn	np	np	np	nn	nn	np	np	nn
AX-115727122	108.843	4	<nnxnp>	np	np	nn	nn	nn	np	nn	nn	nn	nn	np	nn	np	nn	np	np	nn	nn	nn	np	nn	nn	nn	np	np	np	np	nn	np	nn	np	np	nn	nn	nn	nn	nn	nn	np	np	np	nn	nn	np	np	nn
AX-174171567	113.291	4	<nnxnp>	np	np	nn	nn	nn	np	nn	nn	nn	nn	np	nn	np	nn	np	np	nn	nn	nn	np	nn	nn	nn	np	np	np	np	nn	np	nn	np	np	nn	nn	nn	nn	nn	nn	np	np	np	nn	nn	np	np	nn
AX-174124544	113.291	4	<nnxnp>	np	np	nn	nn	nn	np	nn	nn	nn	nn	np	nn	np	nn	np	np	nn	nn	nn	np	nn	nn	nn	np	np	np	np	nn	np	nn	np	np	nn	nn	nn	nn	nn	nn	np	np	np	nn	nn	np	np	nn
AX-174148952	113.291	4	<nnxnp>	np	np	nn	nn	nn	np	nn	nn	nn	nn	np	nn	np	nn	np	np	nn	nn	nn	np	nn	nn	nn	np	np	np	np	nn	np	nn	np	np	nn	nn	nn	nn	nn	nn	np	np	np	nn	nn	np	np	nn
AX-174199445	115.465	4	<nnxnp>	nn	np	nn	nn	nn	np	nn	nn	nn	nn	np	nn	np	nn	np	np	nn	nn	nn	nn	nn	nn	nn	np	np	np	np	nn	--	nn	np	np	nn	nn	nn	nn	nn	nn	np	np	np	nn	nn	np	np	nn
AX-174186894	115.465	4	<nnxnp>	nn	np	nn	nn	nn	np	nn	nn	nn	nn	np	nn	np	nn	np	np	nn	nn	nn	nn	nn	nn	nn	np	np	np	np	nn	np	nn	np	np	nn	nn	nn	nn	nn	nn	np	np	np	nn	nn	np	np	nn
AX-174206884	115.465	4	<nnxnp>	nn	np	nn	nn	nn	np	nn	nn	nn	nn	np	nn	np	nn	np	np	nn	nn	nn	nn	nn	nn	nn	np	np	np	np	nn	np	nn	np	np	nn	nn	nn	nn	nn	nn	np	np	np	nn	nn	np	np	nn
AX-174149803	117.639	4	<nnxnp>	nn	np	nn	nn	nn	np	nn	nn	nn	nn	np	nn	np	nn	np	np	np	nn	nn	nn	nn	nn	nn	np	np	np	np	nn	np	nn	np	np	nn	nn	nn	nn	nn	nn	np	np	np	nn	nn	np	np	nn
AX-174129488	117.639	4	<nnxnp>	nn	np	nn	nn	nn	np	nn	nn	nn	nn	np	nn	np	nn	np	np	np	nn	nn	nn	nn	nn	nn	np	np	np	np	nn	np	nn	np	np	nn	nn	nn	nn	nn	nn	np	np	np	nn	nn	np	np	nn
AX-174187192	117.639	4	<nnxnp>	nn	np	nn	nn	nn	np	nn	nn	nn	nn	np	nn	np	nn	np	np	np	nn	nn	nn	nn	nn	nn	np	np	np	np	nn	np	nn	np	np	nn	nn	nn	nn	nn	nn	np	np	np	nn	nn	np	np	nn
AX-174203818	117.639	4	<nnxnp>	nn	np	nn	nn	nn	np	nn	nn	nn	nn	np	nn	np	nn	np	np	np	nn	nn	nn	nn	nn	nn	np	np	np	np	nn	np	nn	np	np	nn	nn	nn	nn	nn	nn	np	np	np	nn	nn	np	np	nn
AX-174120394	0	5	<nnxnp>	np	nn	nn	np	np	nn	nn	nn	np	nn	np	nn	nn	nn	nn	np	nn	np	nn	nn	nn	np	nn	nn	nn	nn	np	np	nn	nn	np	nn	np	np	np	nn	np	np	nn	nn	np	nn	nn	nn	np	np
AX-174187766	0	5	<nnxnp>	np	nn	nn	np	np	nn	nn	nn	np	nn	np	nn	nn	nn	nn	np	nn	np	nn	nn	nn	np	nn	nn	nn	nn	np	np	nn	nn	np	nn	np	np	np	nn	np	np	nn	nn	np	nn	nn	nn	np	np
AX-174197992	0	5	<nnxnp>	np	nn	nn	np	np	nn	nn	nn	np	nn	np	nn	nn	nn	nn	np	nn	np	nn	nn	nn	np	nn	nn	nn	nn	np	np	nn	nn	np	nn	np	np	np	nn	np	np	nn	nn	np	nn	nn	nn	np	np
AX-174117009	0	5	<nnxnp>	np	nn	nn	np	np	nn	nn	nn	np	nn	np	nn	nn	nn	nn	np	nn	np	nn	nn	nn	np	nn	nn	nn	nn	np	np	nn	nn	np	nn	np	np	np	nn	np	np	nn	nn	np	nn	nn	nn	np	np
AX-174117601	0	5	<nnxnp>	np	nn	nn	np	np	nn	nn	nn	np	nn	np	nn	nn	nn	nn	np	nn	np	nn	nn	nn	np	nn	nn	nn	nn	np	np	nn	nn	np	nn	np	np	np	nn	np	np	nn	nn	np	nn	nn	nn	np	np
AX-174134335	0	5	<nnxnp>	np	nn	nn	np	np	nn	nn	nn	np	nn	np	nn	nn	nn	nn	np	nn	np	nn	nn	nn	np	nn	nn	nn	nn	np	np	nn	nn	np	nn	np	np	np	nn	np	np	nn	nn	np	nn	nn	nn	np	np
AX-174139436	0	5	<nnxnp>	np	nn	nn	np	np	nn	nn	nn	np	nn	np	nn	nn	nn	nn	np	nn	np	nn	nn	nn	np	nn	nn	nn	nn	np	np	nn	nn	np	nn	np	np	np	nn	np	np	nn	nn	np	nn	nn	nn	np	np
AX-174142955	0	5	<nnxnp>	np	nn	nn	np	np	nn	nn	nn	np	nn	np	nn	nn	nn	nn	np	nn	np	nn	nn	nn	np	nn	nn	nn	nn	np	np	nn	nn	np	nn	np	np	np	nn	np	np	nn	nn	np	nn	nn	nn	np	np
AX-174184888	0	5	<nnxnp>	np	nn	nn	np	np	nn	nn	nn	np	nn	np	nn	nn	nn	nn	np	nn	np	nn	nn	nn	np	nn	nn	nn	nn	np	np	nn	nn	np	nn	np	np	np	nn	np	np	nn	nn	np	nn	nn	nn	np	np
AX-174111742	4.447	5	<nnxnp>	np	nn	nn	np	np	nn	nn	nn	np	nn	np	nn	nn	nn	nn	nn	nn	nn	nn	nn	nn	np	nn	nn	nn	nn	np	np	nn	nn	np	nn	np	np	np	nn	np	np	nn	nn	np	nn	nn	nn	np	np
AX-174149697	4.447	5	<nnxnp>	np	nn	nn	np	np	nn	nn	nn	np	nn	np	nn	nn	nn	nn	nn	nn	nn	nn	nn	nn	np	nn	nn	nn	nn	np	np	nn	nn	np	nn	np	np	np	nn	np	np	nn	nn	np	nn	nn	nn	np	np
AX-174163404	4.447	5	<nnxnp>	np	nn	nn	np	np	nn	nn	nn	np	nn	np	nn	nn	nn	nn	nn	nn	nn	nn	nn	nn	np	nn	nn	nn	nn	np	np	nn	nn	np	nn	np	np	np	nn	np	np	nn	nn	np	nn	nn	nn	np	np
AX-174177641	4.447	5	<nnxnp>	np	nn	nn	np	np	nn	nn	nn	np	nn	np	nn	nn	nn	nn	nn	nn	nn	nn	nn	nn	np	nn	nn	nn	nn	np	np	nn	nn	np	nn	np	np	np	nn	np	np	nn	nn	np	nn	nn	nn	np	np
AX-174158158	5.523	5	<nnxnp>	np	nn	nn	np	np	nn	nn	nn	np	nn	np	nn	nn	nn	nn	nn	nn	nn	nn	nn	nn	np	nn	nn	nn	nn	nn	np	nn	nn	np	nn	np	np	np	nn	np	np	nn	nn	np	nn	nn	nn	np	np
AX-174207441	5.523	5	<nnxnp>	np	nn	nn	np	np	nn	nn	nn	np	nn	np	nn	nn	nn	nn	nn	nn	nn	nn	nn	nn	np	nn	nn	nn	nn	nn	np	nn	nn	np	nn	np	np	np	nn	np	np	nn	nn	np	nn	nn	nn	np	np
AX-115687880	5.523	5	<nnxnp>	np	nn	nn	np	np	nn	nn	nn	np	nn	np	nn	nn	nn	nn	nn	nn	nn	nn	nn	nn	np	nn	nn	nn	nn	nn	np	nn	nn	np	nn	np	np	np	nn	np	np	nn	nn	np	nn	nn	nn	np	np
AX-174196911	5.523	5	<nnxnp>	np	nn	nn	np	np	nn	nn	nn	np	nn	np	nn	nn	nn	nn	nn	nn	nn	nn	nn	nn	np	nn	nn	nn	nn	nn	np	nn	nn	np	nn	np	np	np	nn	np	np	nn	nn	np	nn	nn	nn	np	np
AX-174112193	9.97	5	<nnxnp>	np	nn	nn	np	np	nn	nn	nn	nn	nn	np	nn	nn	nn	nn	nn	nn	nn	nn	nn	nn	np	nn	nn	nn	nn	nn	np	nn	nn	np	nn	np	np	np	nn	np	np	nn	nn	np	nn	nn	nn	np	np
AX-174134194	9.97	5	<nnxnp>	np	nn	nn	np	np	nn	nn	nn	nn	nn	np	nn	nn	nn	nn	nn	nn	nn	nn	nn	nn	np	nn	nn	nn	nn	nn	np	nn	nn	np	nn	np	np	np	nn	np	np	nn	nn	np	nn	nn	nn	np	np
AX-174135045	11.045	5	<nnxnp>	np	nn	nn	np	np	nn	nn	nn	nn	nn	np	nn	nn	nn	nn	nn	nn	nn	nn	nn	nn	np	nn	nn	nn	nn	nn	np	nn	nn	np	nn	np	np	np	nn	np	np	nn	nn	np	nn	nn	nn	np	np
AX-174176182	11.045	5	<nnxnp>	np	nn	nn	np	np	nn	nn	nn	nn	nn	np	nn	nn	nn	nn	nn	nn	nn	nn	nn	nn	np	nn	nn	nn	nn	nn	np	nn	nn	np	nn	np	np	np	nn	np	np	nn	nn	np	nn	nn	nn	np	np
AX-174138539	13.22	5	<nnxnp>	np	nn	nn	np	np	nn	nn	nn	nn	nn	np	nn	nn	nn	nn	nn	nn	nn	nn	nn	nn	np	nn	nn	nn	nn	nn	np	nn	nn	np	nn	np	nn	np	nn	np	np	nn	nn	np	nn	nn	nn	np	np
AX-115693513	14.295	5	<nnxnp>	np	nn	nn	np	np	nn	nn	nn	nn	nn	np	nn	nn	nn	nn	nn	nn	nn	nn	nn	nn	np	nn	nn	nn	nn	nn	np	nn	nn	np	nn	np	nn	np	nn	np	nn	nn	nn	np	nn	nn	nn	np	np
AX-174182507	14.295	5	<nnxnp>	np	nn	nn	np	np	nn	nn	nn	nn	nn	np	nn	nn	nn	nn	nn	nn	nn	nn	nn	nn	np	nn	nn	nn	nn	nn	np	nn	nn	np	nn	np	nn	np	nn	np	nn	nn	nn	np	nn	nn	nn	np	np
AX-115707050	18.742	5	<nnxnp>	np	nn	nn	np	np	nn	nn	nn	nn	nn	np	nn	nn	nn	nn	nn	nn	nn	nn	nn	nn	np	nn	nn	nn	nn	nn	np	nn	nn	np	nn	np	nn	np	nn	np	nn	nn	nn	nn	nn	nn	nn	np	np
AX-115725705	19.818	5	<nnxnp>	np	nn	nn	np	np	nn	nn	nn	nn	nn	nn	nn	nn	nn	nn	nn	nn	nn	nn	nn	nn	np	nn	nn	nn	nn	nn	np	nn	nn	np	nn	np	nn	np	nn	np	nn	nn	nn	nn	nn	nn	nn	np	np
AX-115731119	19.818	5	<nnxnp>	np	nn	nn	np	np	nn	nn	nn	nn	nn	nn	nn	nn	nn	nn	nn	nn	nn	nn	nn	nn	np	nn	nn	nn	nn	nn	np	nn	nn	np	nn	np	nn	np	nn	np	nn	nn	nn	nn	nn	nn	nn	np	np
AX-174138510	19.818	5	<nnxnp>	np	nn	nn	np	np	nn	nn	nn	nn	nn	nn	nn	nn	nn	nn	nn	nn	nn	nn	nn	nn	np	nn	nn	nn	nn	nn	np	nn	nn	np	nn	np	nn	np	nn	np	nn	nn	nn	nn	nn	nn	nn	np	np
AX-174186016	20.266	5	<nnxnp>	np	nn	nn	np	np	nn	--	nn	nn	nn	nn	nn	nn	nn	nn	nn	nn	nn	nn	nn	nn	np	nn	nn	nn	nn	nn	np	nn	nn	np	nn	np	nn	np	nn	np	nn	nn	nn	nn	nn	nn	nn	np	np
AX-174214459	20.887	5	<nnxnp>	np	nn	nn	np	np	nn	np	nn	nn	nn	nn	nn	nn	nn	nn	nn	nn	nn	nn	nn	nn	np	nn	nn	nn	nn	nn	np	nn	nn	np	nn	np	nn	np	nn	np	nn	nn	nn	nn	nn	nn	nn	np	np
AX-174115022	21.963	5	<nnxnp>	np	nn	nn	np	np	nn	nn	nn	nn	nn	nn	nn	nn	nn	nn	nn	nn	nn	nn	nn	nn	np	nn	nn	nn	nn	nn	np	nn	nn	np	nn	np	nn	np	nn	np	nn	nn	nn	nn	nn	nn	nn	np	np
AX-174210701	23.038	5	<nnxnp>	np	nn	nn	np	np	nn	nn	nn	nn	nn	nn	nn	nn	nn	nn	nn	nn	nn	nn	nn	nn	np	nn	nn	nn	nn	nn	np	nn	nn	nn	nn	np	nn	np	nn	np	nn	nn	nn	nn	nn	nn	nn	np	np
AX-153644106	24.113	5	<nnxnp>	np	nn	nn	np	np	nn	nn	nn	nn	nn	nn	nn	nn	nn	nn	nn	nn	nn	nn	nn	nn	np	nn	nn	nn	nn	nn	np	nn	nn	nn	nn	np	nn	np	nn	np	nn	nn	nn	nn	nn	np	nn	np	np
AX-174202841	24.113	5	<nnxnp>	np	nn	nn	np	np	nn	nn	nn	nn	nn	nn	nn	nn	nn	nn	nn	nn	nn	nn	nn	nn	np	nn	nn	nn	nn	nn	np	nn	nn	nn	nn	np	nn	np	nn	np	nn	nn	nn	nn	nn	np	nn	np	np
AX-175074178	24.113	5	<nnxnp>	np	nn	nn	np	np	nn	nn	nn	nn	nn	nn	nn	nn	nn	nn	nn	nn	nn	nn	nn	nn	np	nn	nn	nn	nn	nn	np	nn	nn	nn	nn	np	nn	np	nn	np	nn	nn	nn	nn	nn	np	nn	np	np
AX-153640923	24.113	5	<nnxnp>	np	nn	nn	np	np	nn	nn	nn	nn	nn	nn	nn	nn	nn	nn	nn	nn	nn	nn	nn	nn	np	nn	nn	nn	nn	nn	np	nn	nn	nn	nn	np	nn	np	nn	np	nn	nn	nn	nn	nn	np	nn	np	np
AX-174113790	24.113	5	<nnxnp>	np	nn	nn	np	np	nn	nn	nn	nn	nn	nn	nn	nn	nn	nn	nn	nn	nn	nn	nn	nn	np	nn	nn	nn	nn	nn	np	nn	nn	nn	nn	np	nn	np	nn	np	nn	nn	nn	nn	nn	np	nn	np	np
AX-174150848	24.113	5	<nnxnp>	np	nn	nn	np	np	nn	nn	nn	nn	nn	nn	nn	nn	nn	nn	nn	nn	nn	nn	nn	nn	np	nn	nn	nn	nn	nn	np	nn	nn	nn	nn	np	nn	np	nn	np	nn	nn	nn	nn	nn	np	nn	np	np
AX-174178273	24.113	5	<nnxnp>	np	nn	nn	np	np	nn	nn	nn	nn	nn	nn	nn	nn	nn	nn	nn	nn	nn	nn	nn	nn	np	nn	nn	nn	nn	nn	np	nn	nn	nn	nn	np	nn	np	nn	np	nn	nn	nn	nn	nn	np	nn	np	np
AX-174185282	26.287	5	<nnxnp>	np	nn	nn	np	np	nn	nn	nn	nn	nn	nn	nn	nn	nn	nn	nn	nn	nn	nn	nn	nn	np	nn	nn	nn	nn	nn	np	nn	nn	nn	nn	nn	nn	np	nn	nn	nn	nn	nn	nn	nn	np	nn	np	np
AX-174195831	28.462	5	<nnxnp>	np	nn	nn	np	np	nn	nn	nn	nn	nn	nn	nn	nn	nn	nn	nn	nn	nn	nn	nn	nn	np	nn	nn	nn	nn	nn	np	nn	nn	nn	nn	nn	nn	np	nn	nn	nn	nn	nn	nn	nn	np	nn	np	np
AX-174167320	34.086	5	<nnxnp>	np	nn	nn	np	nn	nn	nn	nn	nn	nn	nn	nn	nn	nn	nn	nn	nn	nn	nn	nn	nn	np	nn	nn	nn	nn	nn	np	nn	nn	nn	nn	nn	nn	nn	nn	nn	nn	nn	nn	nn	nn	np	nn	np	np
AX-174204200	35.161	5	<nnxnp>	np	nn	nn	np	nn	nn	nn	nn	nn	nn	nn	nn	nn	nn	nn	nn	nn	nn	nn	nn	nn	np	nn	nn	nn	nn	nn	np	nn	nn	nn	nn	nn	nn	nn	nn	nn	nn	nn	nn	nn	nn	np	nn	np	np
AX-174187729	36.236	5	<nnxnp>	np	nn	nn	np	nn	nn	nn	nn	nn	nn	nn	nn	nn	nn	nn	nn	nn	nn	nn	nn	nn	np	nn	nn	nn	nn	nn	np	nn	nn	nn	nn	nn	nn	nn	nn	nn	nn	nn	nn	nn	nn	np	nn	np	np
AX-115718115	36.236	5	<nnxnp>	np	nn	nn	np	nn	nn	nn	nn	nn	nn	nn	nn	nn	nn	nn	nn	nn	nn	nn	nn	nn	np	nn	nn	nn	nn	nn	np	nn	nn	nn	nn	nn	nn	nn	nn	nn	nn	nn	nn	nn	nn	np	nn	np	np
AX-174115068	36.236	5	<nnxnp>	np	nn	nn	np	nn	nn	nn	nn	nn	nn	nn	nn	nn	nn	nn	nn	nn	nn	nn	nn	nn	np	nn	nn	nn	nn	nn	np	nn	nn	nn	nn	nn	nn	nn	nn	nn	nn	nn	nn	nn	nn	np	nn	np	np
AX-174186978	36.236	5	<nnxnp>	np	nn	nn	np	nn	nn	nn	nn	nn	nn	nn	nn	nn	nn	nn	nn	nn	nn	nn	nn	nn	np	nn	nn	nn	nn	nn	np	nn	nn	nn	nn	nn	nn	nn	nn	nn	nn	nn	nn	nn	nn	np	nn	np	np
AX-174194813	38.411	5	<nnxnp>	np	nn	nn	np	nn	nn	nn	nn	nn	nn	nn	nn	nn	nn	nn	nn	nn	nn	nn	nn	nn	np	nn	nn	nn	nn	nn	nn	nn	nn	nn	nn	nn	nn	nn	nn	nn	nn	nn	nn	nn	nn	np	nn	np	np
AX-174121478	38.411	5	<nnxnp>	np	nn	nn	np	nn	nn	nn	nn	nn	nn	nn	nn	nn	nn	nn	nn	nn	nn	nn	nn	nn	np	nn	nn	nn	nn	nn	nn	nn	nn	nn	nn	nn	nn	nn	nn	nn	nn	nn	nn	nn	nn	np	nn	np	np
AX-174194652	38.411	5	<nnxnp>	np	nn	nn	np	nn	nn	nn	nn	nn	nn	nn	nn	nn	nn	nn	nn	nn	nn	nn	nn	nn	np	nn	nn	nn	nn	nn	nn	nn	nn	nn	nn	nn	nn	nn	nn	nn	nn	nn	nn	nn	nn	np	nn	np	np
AX-174123688	41.708	5	<nnxnp>	np	nn	nn	np	nn	nn	nn	nn	nn	nn	nn	nn	nn	nn	nn	nn	nn	nn	nn	nn	np	np	nn	nn	nn	nn	nn	nn	nn	nn	nn	nn	nn	nn	nn	nn	nn	nn	nn	nn	nn	nn	np	nn	np	np
AX-115718781	42.784	5	<nnxnp>	np	nn	nn	np	nn	nn	nn	nn	nn	nn	nn	nn	nn	nn	nn	nn	nn	nn	nn	nn	np	np	nn	nn	nn	nn	nn	nn	nn	nn	nn	nn	nn	nn	nn	nn	nn	nn	nn	nn	nn	nn	np	np	np	np
AX-174182421	42.784	5	<nnxnp>	np	nn	nn	np	nn	nn	nn	nn	nn	nn	nn	nn	nn	nn	nn	nn	nn	nn	nn	nn	np	np	nn	nn	nn	nn	nn	nn	nn	nn	nn	nn	nn	nn	nn	nn	nn	nn	nn	nn	nn	nn	np	np	np	np
AX-174150462	42.784	5	<nnxnp>	np	nn	nn	np	nn	nn	nn	nn	nn	nn	nn	nn	nn	nn	nn	nn	nn	nn	nn	nn	np	np	nn	nn	nn	nn	nn	nn	nn	nn	nn	nn	nn	nn	nn	nn	nn	nn	nn	nn	nn	nn	np	np	np	np
AX-174214820	42.784	5	<nnxnp>	np	nn	nn	np	nn	nn	nn	nn	nn	nn	nn	nn	nn	nn	nn	nn	nn	nn	nn	nn	np	np	nn	nn	nn	nn	nn	nn	nn	nn	nn	nn	nn	nn	nn	nn	nn	nn	nn	nn	nn	nn	np	np	np	np
MS2	46.082	5	<nnxnp>	np	nn	nn	np	nn	nn	nn	nn	nn	nn	nn	nn	nn	nn	nn	nn	nn	nn	nn	nn	nn	nn	nn	nn	nn	nn	nn	nn	nn	nn	nn	nn	nn	nn	nn	nn	nn	nn	nn	nn	nn	nn	np	np	np	np
AX-174153772	50.529	5	<nnxnp>	np	nn	nn	np	nn	nn	nn	np	nn	nn	nn	nn	nn	nn	nn	nn	nn	nn	nn	nn	np	np	nn	nn	nn	nn	nn	nn	nn	nn	nn	nn	nn	nn	nn	nn	nn	nn	nn	nn	nn	nn	np	np	np	np
AX-174142892	51.604	5	<nnxnp>	np	nn	nn	np	nn	nn	nn	np	nn	nn	nn	nn	nn	nn	nn	nn	nn	nn	nn	nn	np	np	nn	nn	nn	nn	nn	nn	nn	nn	nn	nn	nn	nn	nn	nn	nn	nn	nn	nn	nn	nn	np	np	np	np
AX-115665461	51.604	5	<nnxnp>	np	nn	nn	np	nn	nn	nn	np	nn	nn	nn	nn	nn	nn	nn	nn	nn	nn	nn	nn	np	np	nn	nn	nn	nn	nn	nn	nn	nn	nn	nn	nn	nn	nn	nn	nn	nn	nn	nn	nn	nn	np	np	np	np
AX-174130397	52.68	5	<nnxnp>	np	nn	nn	np	nn	nn	nn	np	nn	nn	nn	nn	nn	nn	nn	nn	nn	nn	nn	nn	np	np	np	nn	nn	nn	nn	nn	nn	nn	nn	nn	nn	nn	nn	nn	nn	nn	nn	nn	nn	nn	np	np	np	np
AX-174180812	52.68	5	<nnxnp>	np	nn	nn	np	nn	nn	nn	np	nn	nn	nn	nn	nn	nn	nn	nn	nn	nn	nn	nn	np	np	np	nn	nn	nn	nn	nn	nn	nn	nn	nn	nn	nn	nn	nn	nn	nn	nn	nn	nn	nn	np	np	np	np
AX-174160945	52.68	5	<nnxnp>	np	nn	nn	np	nn	nn	nn	np	nn	nn	nn	nn	nn	nn	nn	nn	nn	nn	nn	nn	np	np	np	nn	nn	nn	nn	nn	nn	nn	nn	nn	nn	nn	nn	nn	nn	nn	nn	nn	nn	nn	np	np	np	np
AX-174210188	52.68	5	<nnxnp>	np	nn	nn	np	nn	nn	nn	np	nn	nn	nn	nn	nn	nn	nn	nn	nn	nn	nn	nn	np	np	np	nn	nn	nn	nn	nn	nn	nn	nn	nn	nn	nn	nn	nn	nn	nn	nn	nn	nn	nn	np	np	np	np
AX-115728745	53.755	5	<nnxnp>	np	nn	nn	np	nn	nn	nn	np	nn	nn	nn	nn	nn	nn	nn	nn	nn	nn	nn	nn	np	np	np	nn	nn	nn	nn	nn	nn	nn	nn	nn	nn	nn	nn	nn	nn	nn	nn	nn	nn	nn	np	np	np	np
AX-174129784	59.379	5	<nnxnp>	np	np	nn	np	nn	nn	nn	np	nn	nn	nn	nn	nn	nn	np	nn	nn	nn	nn	nn	np	np	np	nn	nn	nn	nn	nn	nn	nn	nn	nn	nn	nn	nn	np	nn	nn	nn	nn	nn	nn	np	np	np	np
AX-174213407	59.379	5	<nnxnp>	np	np	nn	np	nn	nn	nn	np	nn	nn	nn	nn	nn	nn	np	nn	nn	nn	nn	nn	np	np	np	nn	nn	nn	nn	nn	nn	nn	nn	nn	nn	nn	nn	np	nn	nn	nn	nn	nn	nn	np	np	np	np
AX-115681564	61.553	5	<nnxnp>	np	np	nn	np	nn	nn	nn	np	nn	nn	nn	nn	nn	nn	np	nn	nn	nn	nn	nn	np	np	np	nn	nn	nn	nn	nn	nn	nn	nn	nn	nn	nn	nn	np	nn	nn	nn	nn	nn	nn	np	np	np	np
AX-174123858	61.553	5	<nnxnp>	np	np	nn	np	nn	nn	nn	np	nn	nn	nn	nn	nn	nn	np	nn	nn	nn	nn	nn	np	np	np	nn	nn	nn	nn	nn	nn	nn	nn	nn	nn	nn	nn	np	nn	nn	nn	nn	nn	nn	np	np	np	np
AX-174214975	61.553	5	<nnxnp>	np	np	nn	np	nn	nn	nn	np	nn	nn	nn	nn	nn	nn	np	nn	nn	nn	nn	nn	np	np	np	nn	nn	nn	nn	nn	nn	nn	nn	nn	nn	nn	nn	np	nn	nn	nn	nn	nn	nn	np	np	np	np
AX-174160356	63.727	5	<nnxnp>	np	np	nn	np	nn	nn	nn	np	nn	nn	nn	nn	nn	nn	np	nn	nn	nn	nn	nn	np	np	np	nn	nn	nn	nn	nn	np	nn	nn	nn	nn	nn	nn	np	nn	nn	np	nn	nn	nn	np	np	np	np
AX-174170909	63.727	5	<nnxnp>	np	np	nn	np	nn	nn	nn	np	nn	nn	nn	nn	nn	nn	np	nn	nn	nn	nn	nn	np	np	np	nn	nn	nn	nn	nn	np	nn	nn	nn	nn	nn	nn	np	nn	nn	np	nn	nn	nn	np	np	np	np
AX-174181700	63.727	5	<nnxnp>	np	np	nn	np	nn	nn	nn	np	nn	nn	nn	nn	nn	nn	np	nn	nn	nn	nn	nn	np	np	np	nn	nn	nn	nn	nn	np	nn	nn	nn	nn	nn	nn	np	nn	nn	np	nn	nn	nn	np	np	np	np
AX-115701551	63.727	5	<nnxnp>	np	np	nn	np	nn	nn	nn	np	nn	nn	nn	nn	nn	nn	np	nn	nn	nn	nn	nn	np	np	np	nn	nn	nn	nn	nn	np	nn	nn	nn	nn	nn	nn	np	nn	nn	np	nn	nn	nn	np	np	np	np
AX-174149531	63.727	5	<nnxnp>	np	np	nn	np	nn	nn	nn	np	nn	nn	nn	nn	nn	nn	np	nn	nn	nn	nn	nn	np	np	np	nn	nn	nn	nn	nn	np	nn	nn	nn	nn	nn	nn	np	nn	nn	np	nn	nn	nn	np	np	np	np
AX-174160826	63.727	5	<nnxnp>	np	np	nn	np	nn	nn	nn	np	nn	nn	nn	nn	nn	nn	np	nn	nn	nn	nn	nn	np	np	np	nn	nn	nn	nn	nn	np	nn	nn	nn	nn	nn	nn	np	nn	nn	np	nn	nn	nn	np	np	np	np
AX-174129913	64.803	5	<nnxnp>	np	np	nn	np	nn	nn	nn	np	nn	nn	nn	nn	nn	nn	np	nn	nn	nn	nn	nn	np	np	np	nn	nn	nn	nn	nn	np	nn	nn	nn	nn	nn	nn	np	nn	nn	np	nn	nn	nn	np	np	np	np
AX-115717135	65.878	5	<nnxnp>	np	np	nn	np	nn	nn	nn	np	nn	nn	nn	nn	nn	nn	np	nn	nn	nn	nn	nn	np	np	np	nn	nn	nn	nn	nn	np	nn	nn	nn	nn	nn	nn	np	nn	nn	np	nn	nn	nn	np	np	np	np
AX-174209931	65.878	5	<nnxnp>	np	np	nn	np	nn	nn	nn	np	nn	nn	nn	nn	nn	nn	np	nn	nn	nn	nn	nn	--	np	np	nn	nn	nn	nn	nn	np	nn	nn	nn	nn	nn	nn	np	nn	nn	np	nn	nn	nn	np	np	np	np
AX-174145804	66.953	5	<nnxnp>	np	np	nn	nn	nn	nn	nn	np	nn	nn	nn	nn	nn	nn	np	nn	nn	nn	nn	nn	np	np	np	nn	nn	nn	nn	nn	np	nn	nn	nn	nn	nn	nn	np	nn	nn	np	nn	nn	nn	np	np	np	np
AX-115668703	68.029	5	<nnxnp>	np	np	nn	nn	nn	nn	nn	np	nn	nn	nn	nn	nn	nn	np	nn	nn	nn	nn	nn	np	np	np	nn	nn	nn	nn	nn	np	nn	nn	nn	nn	nn	nn	np	nn	nn	np	nn	nn	nn	np	np	np	np
AX-115711566	68.029	5	<nnxnp>	np	np	nn	nn	nn	nn	nn	np	nn	nn	nn	nn	nn	nn	np	nn	nn	nn	nn	nn	np	np	np	nn	nn	nn	nn	nn	np	nn	nn	nn	nn	nn	nn	np	nn	nn	np	nn	nn	nn	np	np	np	np
AX-174120117	68.029	5	<nnxnp>	np	np	nn	nn	nn	nn	nn	np	nn	nn	nn	nn	nn	nn	np	nn	nn	nn	nn	nn	np	np	np	nn	nn	nn	nn	nn	np	nn	nn	nn	nn	nn	nn	np	nn	nn	np	nn	nn	nn	np	np	np	np
AX-174124254	68.029	5	<nnxnp>	np	np	nn	nn	nn	nn	nn	np	nn	nn	nn	nn	nn	nn	np	nn	nn	nn	nn	nn	np	np	np	nn	nn	nn	nn	nn	np	nn	nn	nn	nn	nn	nn	np	nn	nn	np	nn	nn	nn	np	np	np	np
AX-174151217	68.029	5	<nnxnp>	np	np	nn	nn	--	nn	nn	np	nn	nn	nn	nn	nn	nn	np	nn	nn	nn	nn	nn	np	np	np	nn	nn	nn	nn	nn	np	nn	nn	nn	nn	nn	nn	np	nn	nn	np	nn	nn	nn	np	np	np	np
AX-174159028	68.029	5	<nnxnp>	np	np	nn	nn	nn	nn	nn	np	nn	nn	nn	nn	nn	nn	np	nn	nn	nn	nn	nn	np	np	np	nn	nn	nn	nn	nn	np	nn	nn	nn	nn	nn	nn	np	nn	nn	np	nn	nn	nn	np	np	np	np
AX-174163148	68.029	5	<nnxnp>	np	np	nn	nn	nn	nn	nn	np	nn	nn	nn	nn	nn	nn	np	nn	nn	nn	nn	nn	np	np	np	nn	nn	nn	nn	nn	np	nn	nn	nn	nn	nn	nn	np	nn	nn	np	nn	nn	nn	np	np	np	np
AX-174166382	68.029	5	<nnxnp>	np	np	nn	nn	nn	nn	nn	np	nn	nn	nn	nn	nn	nn	np	nn	nn	nn	nn	nn	np	np	np	nn	nn	nn	nn	nn	np	nn	nn	nn	nn	nn	nn	np	nn	nn	np	nn	nn	nn	np	np	np	np
AX-174195729	68.029	5	<nnxnp>	np	np	nn	nn	nn	nn	nn	np	nn	nn	nn	nn	nn	nn	np	nn	nn	nn	nn	nn	np	np	np	nn	nn	nn	nn	nn	np	nn	nn	nn	nn	nn	nn	np	nn	nn	np	nn	nn	nn	np	np	np	np
AX-174199812	68.029	5	<nnxnp>	np	np	nn	nn	nn	nn	nn	np	nn	nn	nn	nn	nn	nn	np	nn	nn	nn	nn	nn	np	np	np	nn	nn	nn	nn	nn	np	nn	nn	nn	nn	nn	nn	np	nn	nn	np	nn	nn	nn	np	np	np	np
AX-174206676	68.029	5	<nnxnp>	np	np	nn	nn	nn	nn	nn	np	nn	nn	nn	nn	nn	nn	np	nn	nn	nn	nn	nn	np	np	np	nn	nn	nn	nn	nn	np	nn	nn	nn	nn	nn	nn	np	nn	nn	np	nn	nn	nn	np	np	np	np
AX-174207284	68.029	5	<nnxnp>	np	np	nn	nn	nn	nn	nn	np	nn	nn	nn	nn	nn	nn	np	nn	nn	nn	nn	nn	np	np	np	nn	nn	nn	nn	nn	np	nn	nn	nn	nn	nn	nn	np	nn	nn	np	nn	nn	nn	np	np	np	np
AX-174209455	68.029	5	<nnxnp>	np	np	nn	nn	nn	nn	nn	np	nn	nn	nn	nn	nn	nn	np	nn	nn	nn	nn	nn	np	np	np	nn	nn	nn	nn	nn	np	nn	nn	nn	nn	nn	nn	np	nn	nn	np	nn	nn	nn	np	np	np	np
AX-174210274	68.029	5	<nnxnp>	np	np	nn	nn	nn	nn	nn	np	nn	nn	nn	nn	nn	nn	np	nn	nn	nn	nn	nn	np	np	np	nn	nn	nn	nn	nn	np	nn	nn	nn	nn	nn	nn	np	nn	nn	np	nn	nn	nn	np	np	np	np
AX-115675319	68.029	5	<nnxnp>	np	np	nn	nn	nn	nn	nn	np	nn	nn	nn	nn	nn	nn	np	nn	nn	nn	nn	nn	np	np	np	nn	nn	nn	nn	nn	np	nn	nn	nn	nn	nn	nn	np	nn	nn	np	nn	nn	nn	np	np	np	np
AX-115681503	68.029	5	<nnxnp>	np	np	nn	nn	nn	nn	nn	np	nn	nn	nn	nn	nn	nn	np	nn	nn	nn	nn	nn	np	np	np	nn	nn	nn	nn	nn	np	nn	nn	nn	nn	nn	nn	np	nn	nn	np	nn	nn	nn	np	np	np	np
AX-115685236	68.029	5	<nnxnp>	np	np	nn	nn	nn	nn	nn	np	nn	nn	nn	nn	nn	nn	np	nn	nn	nn	nn	nn	np	np	np	nn	nn	nn	nn	nn	np	nn	nn	nn	nn	nn	nn	np	nn	nn	np	nn	nn	nn	np	np	np	np
AX-174113806	68.029	5	<nnxnp>	np	np	nn	nn	nn	nn	nn	np	nn	nn	nn	nn	nn	nn	np	nn	nn	nn	nn	nn	np	np	np	nn	nn	nn	nn	nn	np	nn	nn	nn	nn	nn	nn	np	nn	nn	np	nn	nn	nn	np	np	np	np
AX-174120684	68.029	5	<nnxnp>	np	np	nn	nn	nn	nn	nn	np	nn	nn	nn	nn	nn	nn	np	nn	nn	nn	nn	nn	np	np	np	nn	nn	nn	nn	nn	np	nn	nn	nn	nn	nn	nn	np	nn	nn	np	nn	nn	nn	np	np	np	np
AX-174139462	68.029	5	<nnxnp>	np	np	nn	nn	nn	nn	nn	np	nn	nn	nn	nn	nn	nn	np	nn	nn	nn	nn	nn	np	np	np	nn	nn	nn	nn	nn	np	nn	nn	nn	nn	nn	nn	np	nn	nn	np	nn	nn	nn	np	np	np	np
AX-174143442	68.029	5	<nnxnp>	np	np	nn	nn	nn	nn	nn	np	nn	nn	nn	nn	nn	nn	np	nn	nn	nn	nn	nn	np	np	np	nn	nn	nn	nn	nn	np	nn	nn	nn	nn	nn	nn	np	nn	nn	np	nn	nn	nn	np	np	np	np
AX-174153512	68.029	5	<nnxnp>	np	np	nn	nn	nn	nn	nn	np	nn	nn	nn	nn	nn	nn	np	nn	nn	nn	nn	nn	np	np	np	nn	nn	nn	nn	nn	np	nn	nn	nn	nn	nn	nn	np	nn	nn	np	nn	nn	nn	np	np	np	np
AX-174183580	68.029	5	<nnxnp>	np	np	nn	nn	nn	nn	nn	np	nn	nn	nn	nn	nn	nn	np	nn	nn	nn	nn	nn	np	np	np	nn	nn	nn	nn	nn	np	nn	nn	nn	nn	nn	nn	np	nn	nn	np	nn	nn	nn	np	np	np	np
AX-174197343	68.029	5	<nnxnp>	np	np	nn	nn	nn	nn	nn	np	nn	nn	nn	nn	nn	nn	np	nn	nn	nn	nn	nn	np	np	np	nn	nn	nn	nn	nn	np	nn	nn	nn	nn	nn	nn	np	nn	nn	np	nn	nn	nn	np	np	np	np
AX-174198979	68.029	5	<nnxnp>	np	np	nn	nn	nn	nn	nn	np	nn	nn	nn	nn	nn	nn	np	nn	nn	nn	nn	nn	np	np	np	nn	nn	nn	nn	nn	np	nn	nn	nn	nn	nn	nn	np	nn	nn	np	nn	nn	nn	np	np	np	np
AX-174206903	68.029	5	<nnxnp>	np	np	nn	nn	nn	nn	nn	np	nn	nn	nn	nn	nn	nn	np	nn	nn	nn	nn	nn	np	np	np	nn	nn	nn	nn	nn	np	nn	nn	nn	nn	nn	nn	np	nn	nn	np	nn	nn	nn	np	np	np	np
AX-115694836	69.104	5	<nnxnp>	np	np	nn	nn	nn	nn	nn	np	nn	nn	nn	nn	nn	nn	np	nn	nn	nn	nn	nn	np	np	np	nn	nn	nn	nn	nn	np	nn	nn	nn	nn	nn	nn	np	nn	nn	np	nn	nn	nn	np	np	np	np
AX-174126988	69.104	5	<nnxnp>	np	np	nn	nn	nn	nn	nn	np	nn	nn	nn	nn	nn	nn	np	nn	nn	nn	nn	nn	np	np	np	nn	nn	nn	nn	nn	np	nn	nn	nn	nn	nn	nn	np	nn	nn	np	nn	nn	nn	np	np	np	np
AX-115681563	69.104	5	<nnxnp>	np	np	nn	nn	nn	nn	nn	np	nn	nn	nn	nn	nn	nn	np	nn	nn	nn	nn	nn	np	np	np	nn	nn	nn	nn	nn	np	nn	nn	nn	nn	nn	nn	np	nn	nn	np	nn	nn	nn	np	np	np	np
AX-174128768	69.104	5	<nnxnp>	np	np	nn	nn	nn	nn	nn	np	nn	nn	nn	nn	nn	nn	np	nn	nn	nn	nn	nn	np	np	np	nn	nn	nn	nn	nn	np	nn	nn	nn	nn	nn	nn	np	nn	nn	np	nn	nn	nn	np	np	np	np
AX-174171102	70.179	5	<nnxnp>	np	np	nn	nn	nn	nn	nn	np	nn	nn	nn	nn	nn	nn	np	nn	nn	nn	nn	nn	np	np	np	nn	nn	nn	nn	nn	np	nn	nn	nn	np	nn	nn	np	nn	nn	np	nn	nn	nn	np	np	np	np
AX-174113168	70.179	5	<nnxnp>	np	np	nn	nn	nn	nn	nn	np	nn	nn	nn	nn	nn	nn	np	nn	nn	nn	nn	nn	np	np	np	nn	nn	nn	nn	nn	np	nn	nn	nn	np	nn	nn	np	nn	nn	np	nn	nn	nn	np	np	np	np
AX-174120263	70.179	5	<nnxnp>	np	np	nn	nn	nn	nn	nn	np	nn	nn	nn	nn	nn	nn	np	nn	nn	nn	nn	nn	np	np	np	nn	nn	nn	nn	nn	np	nn	nn	nn	np	nn	nn	np	nn	nn	np	nn	nn	nn	np	np	np	np
AX-174186599	70.179	5	<nnxnp>	np	np	nn	nn	nn	nn	nn	np	nn	nn	nn	nn	nn	nn	np	nn	nn	nn	nn	nn	np	np	np	nn	nn	nn	nn	nn	np	nn	nn	nn	np	nn	nn	np	nn	nn	np	nn	nn	nn	np	np	np	np
AX-174154729	71.255	5	<nnxnp>	np	np	nn	nn	nn	nn	nn	np	nn	nn	nn	nn	nn	nn	np	nn	nn	nn	nn	nn	np	np	np	nn	nn	nn	nn	nn	np	nn	nn	nn	np	nn	nn	np	nn	nn	np	nn	nn	nn	np	np	np	np
AX-115706825	71.255	5	<nnxnp>	np	np	nn	nn	nn	nn	nn	np	nn	nn	nn	nn	nn	nn	np	nn	nn	nn	nn	nn	np	np	np	nn	nn	nn	nn	nn	np	nn	nn	nn	np	nn	nn	np	nn	nn	np	nn	nn	nn	np	np	np	np
AX-174156882	71.255	5	<nnxnp>	np	np	nn	nn	nn	nn	nn	np	nn	nn	nn	nn	nn	nn	np	nn	nn	nn	nn	nn	np	np	np	nn	nn	nn	nn	nn	np	nn	nn	nn	np	nn	nn	np	nn	nn	np	nn	nn	nn	np	np	np	np
AX-174188621	72.33	5	<nnxnp>	np	np	nn	nn	nn	nn	np	np	nn	nn	nn	nn	nn	nn	np	nn	nn	nn	nn	nn	np	np	np	nn	nn	nn	nn	nn	np	nn	nn	nn	np	nn	nn	np	nn	nn	np	nn	nn	nn	np	np	np	np
AX-174203576	72.33	5	<nnxnp>	np	np	nn	nn	nn	nn	np	np	nn	nn	nn	nn	nn	nn	np	nn	nn	nn	nn	nn	np	np	np	nn	nn	nn	nn	nn	np	nn	nn	nn	np	nn	nn	np	nn	nn	np	nn	nn	nn	np	np	np	np
AX-174172056	72.33	5	<nnxnp>	np	np	nn	nn	nn	nn	np	np	nn	nn	nn	nn	nn	nn	np	nn	nn	nn	nn	nn	np	np	np	nn	nn	nn	nn	nn	np	nn	nn	nn	np	nn	nn	np	nn	nn	np	nn	nn	nn	np	np	np	np
AX-174211354	77.96	5	<nnxnp>	np	nn	nn	nn	nn	nn	np	np	nn	nn	nn	nn	nn	nn	np	nn	nn	nn	nn	nn	np	np	np	nn	nn	nn	nn	nn	np	nn	nn	nn	np	np	nn	np	nn	nn	np	nn	nn	nn	np	np	np	np
AX-174188831	87.295	5	<nnxnp>	nn	nn	nn	nn	nn	nn	np	nn	nn	nn	np	nn	nn	nn	np	np	nn	nn	nn	nn	np	np	np	nn	nn	nn	nn	nn	np	nn	nn	nn	np	np	nn	np	nn	np	np	nn	np	nn	np	nn	np	np
AX-174112655	87.295	5	<nnxnp>	nn	nn	nn	nn	nn	nn	np	nn	nn	nn	np	nn	nn	nn	np	np	nn	nn	nn	nn	np	np	np	nn	nn	nn	nn	nn	np	nn	nn	nn	np	np	nn	np	nn	np	np	nn	np	nn	np	nn	np	np
AX-174138594	87.295	5	<nnxnp>	nn	nn	nn	nn	nn	nn	np	nn	nn	nn	np	nn	nn	nn	np	np	nn	nn	nn	nn	np	np	np	nn	nn	nn	nn	nn	np	nn	nn	nn	np	np	nn	np	nn	np	np	nn	np	nn	np	nn	np	np
AX-174168726	87.295	5	<nnxnp>	nn	nn	nn	nn	nn	nn	np	nn	nn	nn	np	nn	nn	nn	np	np	nn	nn	nn	nn	np	np	np	nn	nn	nn	nn	nn	np	nn	nn	nn	np	np	nn	np	nn	np	np	nn	np	nn	np	nn	np	np
AX-174203443	87.295	5	<nnxnp>	nn	nn	nn	nn	nn	nn	--	nn	nn	nn	np	nn	nn	nn	--	np	nn	nn	nn	nn	np	np	np	nn	nn	nn	nn	nn	np	nn	nn	nn	np	np	nn	np	nn	np	np	nn	np	nn	np	nn	np	np
AX-174215698	87.295	5	<nnxnp>	nn	nn	nn	nn	nn	nn	np	nn	nn	nn	np	nn	nn	nn	np	np	nn	nn	nn	nn	np	np	np	nn	nn	nn	nn	nn	np	nn	nn	nn	np	np	nn	np	nn	np	np	nn	np	nn	np	nn	np	np
AX-174115711	88.371	5	<nnxnp>	nn	nn	nn	nn	nn	nn	np	nn	nn	np	np	nn	nn	nn	np	np	nn	nn	nn	nn	np	np	np	nn	nn	nn	nn	nn	np	nn	nn	nn	np	np	nn	np	nn	np	np	nn	np	nn	np	nn	np	np
AX-174170272	88.371	5	<nnxnp>	nn	nn	nn	nn	nn	nn	np	nn	nn	np	np	nn	nn	nn	np	np	nn	nn	nn	nn	np	np	np	nn	nn	nn	nn	nn	np	nn	nn	nn	np	np	nn	np	nn	np	np	nn	np	nn	np	nn	np	np
AX-115670547	91.669	5	<nnxnp>	nn	nn	nn	nn	nn	nn	np	nn	nn	np	np	nn	nn	nn	np	np	nn	nn	nn	nn	np	np	np	nn	nn	nn	nn	nn	np	nn	nn	nn	np	np	nn	np	nn	np	np	nn	np	nn	np	nn	np	nn
AX-174129765	91.669	5	<nnxnp>	nn	nn	nn	nn	nn	nn	np	nn	nn	np	np	nn	nn	nn	np	np	nn	nn	nn	nn	np	np	np	nn	nn	nn	nn	nn	np	nn	nn	nn	np	np	nn	np	nn	np	np	nn	np	nn	np	nn	np	nn
AX-174207539	91.669	5	<nnxnp>	nn	nn	nn	nn	nn	nn	np	nn	nn	np	np	nn	nn	nn	np	np	nn	nn	nn	nn	np	np	np	nn	nn	nn	nn	nn	np	nn	nn	nn	np	np	nn	np	nn	np	np	nn	np	nn	np	nn	np	nn
AX-174129188	93.843	5	<nnxnp>	nn	nn	nn	nn	nn	nn	np	nn	nn	np	np	nn	nn	nn	np	np	nn	nn	nn	nn	np	np	np	nn	nn	nn	nn	nn	np	nn	nn	nn	np	np	nn	np	nn	np	np	nn	np	nn	nn	nn	np	nn
AX-153648090	96.017	5	<nnxnp>	nn	nn	nn	nn	nn	nn	np	nn	nn	np	np	nn	nn	nn	np	np	nn	nn	nn	nn	np	np	np	nn	nn	nn	nn	nn	np	nn	nn	nn	np	np	nn	np	nn	np	np	nn	np	nn	nn	nn	np	nn
AX-174200192	96.017	5	<nnxnp>	nn	nn	nn	nn	nn	nn	np	nn	nn	np	np	nn	nn	nn	np	np	nn	nn	nn	nn	np	np	np	nn	nn	nn	nn	nn	np	nn	nn	nn	np	np	nn	np	nn	np	np	nn	np	nn	nn	nn	np	nn
AX-174171586	96.017	5	<nnxnp>	nn	nn	nn	nn	nn	nn	np	nn	nn	np	np	nn	nn	nn	np	np	nn	nn	nn	nn	np	np	np	nn	nn	nn	nn	nn	np	nn	nn	nn	np	np	nn	np	nn	np	np	nn	np	nn	nn	nn	np	nn
AX-174183441	96.017	5	<nnxnp>	nn	nn	nn	nn	nn	nn	np	nn	nn	np	np	nn	nn	nn	np	np	nn	nn	nn	nn	np	np	np	nn	nn	nn	nn	nn	np	nn	nn	nn	np	np	nn	np	nn	np	np	nn	np	nn	nn	nn	np	nn
AX-174177985	97.092	5	<nnxnp>	nn	nn	nn	nn	nn	nn	np	nn	nn	np	np	nn	nn	nn	np	np	nn	nn	nn	nn	np	np	np	nn	nn	nn	nn	nn	np	nn	nn	nn	np	np	nn	np	nn	np	np	nn	np	nn	nn	nn	np	nn
AX-174190724	101.54	5	<nnxnp>	nn	nn	nn	nn	nn	nn	np	nn	nn	np	np	nn	nn	nn	np	np	nn	nn	nn	nn	np	np	np	nn	nn	nn	np	nn	np	nn	nn	nn	np	np	nn	np	nn	np	np	nn	np	nn	nn	nn	np	nn
AX-174162267	102.615	5	<nnxnp>	nn	nn	nn	nn	nn	nn	np	nn	nn	np	np	nn	nn	nn	np	np	nn	nn	nn	nn	np	np	np	nn	nn	nn	np	nn	np	nn	nn	nn	np	np	nn	np	nn	np	np	nn	np	nn	nn	nn	np	nn
AX-174142344	103.69	5	<nnxnp>	nn	nn	nn	nn	nn	nn	np	nn	nn	np	np	nn	nn	nn	np	np	nn	nn	np	nn	np	np	np	nn	nn	nn	np	nn	np	nn	nn	nn	np	np	nn	np	nn	np	np	nn	np	nn	nn	nn	np	nn
AX-174186334	103.69	5	<nnxnp>	nn	nn	nn	nn	nn	nn	np	nn	nn	np	np	nn	nn	nn	np	np	nn	nn	np	nn	np	np	np	nn	nn	nn	np	nn	np	nn	nn	nn	np	np	nn	np	nn	np	np	nn	np	nn	nn	nn	np	nn
AX-174214447	108.138	5	<nnxnp>	nn	nn	nn	nn	nn	nn	np	nn	nn	np	np	nn	nn	nn	np	np	nn	nn	np	nn	np	nn	nn	nn	nn	nn	np	nn	np	nn	nn	np	np	np	nn	np	nn	np	np	nn	np	nn	nn	nn	np	nn
AX-174144360	108.138	5	<nnxnp>	nn	nn	nn	nn	nn	nn	np	nn	nn	np	np	nn	nn	nn	np	np	nn	nn	np	nn	np	nn	nn	nn	nn	nn	np	nn	np	nn	nn	np	np	np	nn	np	nn	np	np	nn	np	nn	nn	nn	np	nn
AX-174207480	108.138	5	<nnxnp>	nn	nn	nn	nn	nn	nn	np	nn	nn	np	np	nn	nn	nn	np	np	nn	nn	np	nn	np	nn	nn	nn	nn	nn	np	nn	np	nn	nn	np	np	np	nn	np	nn	np	np	nn	np	nn	nn	nn	np	nn
AX-174203119	109.213	5	<nnxnp>	nn	nn	nn	nn	nn	nn	np	nn	nn	np	np	nn	nn	nn	np	np	nn	nn	np	nn	np	nn	nn	nn	nn	np	np	nn	np	nn	nn	np	np	np	nn	np	nn	np	np	nn	np	nn	nn	nn	np	nn
AX-174149710	117.277	5	<nnxnp>	nn	nn	nn	nn	np	nn	np	nn	np	np	np	nn	nn	nn	np	np	nn	nn	np	nn	np	nn	nn	nn	nn	np	np	nn	np	nn	nn	np	np	np	nn	nn	nn	np	np	nn	np	nn	nn	nn	np	nn
AX-174156387	117.277	5	<nnxnp>	nn	nn	nn	nn	np	nn	np	nn	np	np	np	nn	nn	nn	np	np	nn	nn	np	nn	np	nn	nn	nn	nn	np	np	nn	np	nn	nn	np	np	np	nn	nn	nn	np	np	nn	np	nn	nn	nn	np	nn
AX-174190019	117.277	5	<nnxnp>	nn	nn	nn	nn	np	nn	np	nn	np	np	np	nn	nn	nn	np	np	nn	nn	np	nn	np	nn	nn	nn	nn	np	np	nn	np	nn	nn	np	np	np	nn	nn	nn	np	np	nn	np	nn	nn	nn	np	nn
AX-174202549	117.277	5	<nnxnp>	nn	nn	nn	nn	np	nn	np	nn	np	np	np	nn	nn	nn	np	np	nn	nn	np	nn	np	nn	nn	nn	nn	np	np	nn	np	nn	nn	np	np	np	nn	nn	nn	np	np	nn	np	nn	nn	nn	np	nn
AX-174212352	117.277	5	<nnxnp>	nn	nn	nn	nn	np	nn	np	nn	np	np	np	nn	nn	nn	np	np	nn	nn	np	nn	np	nn	nn	nn	nn	np	np	nn	np	nn	nn	np	np	np	nn	nn	nn	np	np	nn	np	nn	nn	nn	np	nn
AX-174123681	117.277	5	<nnxnp>	nn	nn	nn	nn	np	nn	np	nn	np	np	np	nn	nn	nn	np	np	nn	nn	np	nn	np	nn	nn	nn	nn	np	np	nn	np	nn	nn	np	np	np	nn	nn	nn	np	np	nn	np	nn	nn	nn	np	nn
AX-174128101	117.277	5	<nnxnp>	nn	nn	nn	nn	np	nn	np	nn	np	np	np	nn	nn	nn	np	np	nn	nn	np	nn	np	nn	nn	nn	nn	np	np	nn	np	nn	nn	np	np	np	nn	nn	nn	np	np	nn	np	nn	nn	nn	np	nn
AX-174166606	117.277	5	<nnxnp>	nn	nn	nn	nn	np	nn	np	nn	np	np	np	nn	nn	nn	np	np	nn	nn	np	nn	np	nn	nn	nn	nn	np	np	nn	np	nn	nn	np	np	np	nn	nn	nn	np	np	nn	np	nn	nn	nn	np	nn
AX-174168833	117.277	5	<nnxnp>	nn	nn	nn	nn	np	nn	np	nn	np	np	np	nn	nn	nn	np	np	nn	nn	np	nn	np	nn	nn	nn	nn	np	np	nn	np	nn	nn	np	np	np	nn	nn	nn	np	np	nn	np	nn	nn	nn	np	nn
AX-174162067	118.352	5	<nnxnp>	nn	nn	nn	nn	np	nn	np	nn	np	np	np	nn	nn	nn	np	np	nn	nn	np	nn	np	nn	nn	nn	nn	np	np	nn	nn	nn	nn	np	np	np	nn	nn	nn	np	np	nn	np	nn	nn	nn	np	nn
AX-174187104	118.352	5	<nnxnp>	nn	nn	nn	nn	np	nn	np	nn	np	np	np	nn	nn	nn	np	np	nn	nn	np	nn	np	nn	nn	nn	nn	np	np	nn	nn	nn	nn	np	np	np	nn	nn	nn	np	np	nn	np	nn	nn	nn	np	nn
AX-174160352	118.352	5	<nnxnp>	nn	nn	nn	nn	np	nn	np	nn	np	np	np	nn	nn	nn	np	np	nn	nn	np	nn	np	nn	nn	nn	nn	np	np	nn	nn	nn	nn	np	np	np	nn	nn	nn	np	np	nn	np	nn	nn	nn	np	nn
AX-115686593	119.427	5	<nnxnp>	nn	nn	nn	nn	np	nn	np	nn	np	np	np	nn	nn	nn	np	np	nn	nn	np	nn	np	nn	nn	nn	nn	np	np	nn	nn	nn	nn	np	np	np	nn	nn	nn	np	np	nn	np	nn	nn	nn	np	nn
AX-174163268	119.427	5	<nnxnp>	nn	nn	nn	nn	np	nn	np	nn	np	np	np	nn	nn	nn	np	np	nn	nn	np	nn	np	nn	nn	nn	nn	np	np	nn	nn	nn	nn	np	np	np	nn	nn	nn	np	np	nn	np	nn	nn	nn	np	nn
AX-174185776	119.427	5	<nnxnp>	nn	nn	nn	nn	np	nn	np	nn	np	np	np	nn	nn	nn	np	np	nn	nn	np	nn	np	nn	nn	nn	nn	np	np	nn	nn	nn	nn	np	np	np	nn	nn	nn	np	np	nn	np	nn	nn	nn	np	nn
AX-174158213	119.427	5	<nnxnp>	nn	nn	nn	nn	np	nn	np	nn	np	np	np	nn	nn	nn	np	np	nn	nn	np	nn	np	nn	nn	nn	nn	np	np	nn	nn	nn	nn	np	np	np	nn	nn	nn	np	np	nn	np	nn	nn	nn	np	nn
AX-174188114	119.427	5	<nnxnp>	nn	nn	nn	nn	np	nn	np	nn	np	np	np	nn	nn	nn	np	np	nn	nn	np	nn	np	nn	nn	nn	nn	np	np	nn	nn	nn	nn	np	np	np	nn	nn	nn	np	np	nn	np	nn	nn	nn	np	nn
AX-174194972	119.427	5	<nnxnp>	nn	nn	nn	nn	np	nn	np	nn	np	np	np	nn	nn	nn	np	np	nn	nn	np	nn	np	nn	nn	nn	nn	np	np	nn	nn	nn	nn	np	np	np	nn	nn	nn	np	np	nn	np	nn	nn	nn	np	nn
AX-175073788	119.427	5	<nnxnp>	nn	nn	nn	nn	np	nn	np	nn	np	np	np	nn	nn	nn	np	np	nn	nn	np	nn	np	nn	nn	nn	nn	np	np	nn	nn	nn	nn	np	np	np	nn	nn	nn	np	np	nn	np	nn	nn	nn	np	nn
AX-174210224	121.601	5	<nnxnp>	nn	nn	nn	nn	np	nn	np	nn	np	np	np	nn	np	nn	np	np	nn	nn	np	nn	np	nn	nn	nn	nn	np	np	nn	nn	np	nn	np	np	np	nn	nn	nn	np	np	nn	np	nn	nn	nn	np	nn
AX-115696965	122.677	5	<nnxnp>	nn	nn	nn	np	np	nn	np	nn	np	np	np	nn	np	nn	np	np	nn	nn	np	nn	np	nn	nn	nn	nn	np	np	nn	nn	np	nn	np	np	np	nn	nn	nn	np	np	nn	np	nn	nn	nn	np	nn
AX-115669658	122.677	5	<nnxnp>	nn	nn	nn	np	np	nn	np	nn	np	np	np	nn	np	nn	np	np	nn	nn	np	nn	np	nn	nn	nn	nn	np	np	nn	nn	np	nn	np	np	np	nn	nn	nn	np	np	nn	np	nn	nn	nn	np	nn
AX-115686587	122.677	5	<nnxnp>	nn	nn	nn	np	np	nn	np	nn	np	np	np	nn	np	nn	np	np	nn	nn	np	nn	np	nn	nn	nn	nn	np	np	nn	nn	np	nn	np	np	np	nn	nn	nn	np	np	nn	np	nn	nn	nn	np	nn
AX-174148935	122.677	5	<nnxnp>	nn	nn	nn	np	np	nn	np	nn	np	np	np	nn	np	nn	np	np	nn	nn	np	nn	np	nn	nn	nn	nn	np	np	nn	nn	np	nn	np	np	np	nn	nn	nn	np	np	nn	np	nn	nn	nn	np	nn
AX-174173806	122.677	5	<nnxnp>	nn	nn	nn	np	np	nn	np	nn	np	np	np	nn	np	nn	np	np	nn	nn	np	nn	np	nn	nn	nn	nn	np	np	nn	nn	np	nn	np	np	np	nn	nn	nn	np	np	nn	np	nn	nn	nn	np	nn
AX-174175287	122.677	5	<nnxnp>	nn	nn	nn	np	np	nn	np	nn	np	np	np	nn	np	nn	np	np	nn	nn	np	nn	np	nn	nn	nn	nn	np	np	nn	nn	np	nn	np	np	np	nn	nn	nn	np	np	nn	np	nn	nn	nn	np	nn
AX-174186993	122.677	5	<nnxnp>	nn	nn	nn	np	np	nn	np	nn	np	np	np	nn	np	nn	np	np	nn	nn	np	nn	np	nn	nn	nn	nn	np	np	nn	nn	np	nn	np	np	np	nn	nn	nn	np	np	nn	np	nn	nn	nn	np	nn
AX-174114173	123.752	5	<nnxnp>	nn	nn	nn	np	np	nn	np	nn	np	np	np	nn	np	nn	np	np	nn	nn	np	nn	np	nn	nn	nn	nn	np	np	nn	nn	np	nn	np	np	np	nn	nn	nn	np	np	nn	np	nn	nn	nn	np	nn
AX-174125297	123.752	5	<nnxnp>	nn	nn	nn	np	np	nn	np	nn	np	np	np	nn	np	nn	np	np	nn	nn	np	nn	np	nn	nn	nn	nn	np	np	nn	nn	np	nn	np	np	np	nn	nn	nn	np	np	nn	np	nn	nn	nn	np	nn
AX-174198442	123.752	5	<nnxnp>	nn	nn	nn	np	np	nn	np	nn	np	np	np	nn	np	nn	np	np	nn	nn	np	nn	np	nn	nn	nn	nn	np	np	nn	nn	np	nn	np	np	np	nn	nn	nn	np	np	nn	np	nn	nn	nn	np	nn
AX-175073889	123.752	5	<nnxnp>	nn	nn	nn	np	np	nn	np	nn	np	np	np	nn	np	nn	np	np	nn	nn	np	nn	np	nn	nn	nn	nn	np	np	nn	nn	np	nn	np	np	np	nn	nn	nn	np	np	nn	np	nn	nn	nn	np	nn
AX-174172660	0	6	<nnxnp>	np	nn	np	nn	nn	nn	nn	np	nn	np	np	np	nn	np	np	nn	nn	nn	nn	nn	np	nn	np	np	nn	nn	np	np	np	nn	nn	nn	np	nn	nn	np	nn	nn	np	np	nn	nn	np	nn	nn	nn
AX-115679920	1.076	6	<nnxnp>	np	nn	np	nn	nn	nn	--	np	nn	np	np	np	nn	np	np	nn	nn	nn	nn	nn	np	nn	np	np	nn	nn	np	np	np	nn	nn	nn	np	nn	nn	np	nn	nn	np	np	nn	nn	np	nn	nn	nn
AX-115702072	1.076	6	<nnxnp>	np	nn	np	nn	nn	nn	nn	np	nn	np	np	np	nn	np	np	nn	nn	nn	nn	nn	np	nn	np	np	nn	nn	np	np	np	nn	nn	nn	np	nn	nn	np	nn	nn	np	np	nn	nn	np	nn	nn	nn
AX-174112075	1.076	6	<nnxnp>	np	nn	np	nn	nn	nn	nn	np	nn	np	np	np	nn	np	np	nn	nn	nn	nn	nn	np	nn	np	np	nn	nn	np	np	np	nn	nn	nn	np	nn	nn	np	nn	nn	np	np	nn	nn	np	nn	nn	nn
AX-174139429	1.076	6	<nnxnp>	np	nn	np	nn	nn	nn	nn	np	nn	np	np	np	nn	np	np	nn	nn	nn	nn	nn	np	nn	np	np	nn	nn	np	np	np	nn	nn	nn	np	nn	nn	np	nn	nn	np	np	nn	nn	np	nn	nn	nn
AX-174151794	1.076	6	<nnxnp>	np	nn	np	nn	nn	nn	nn	np	nn	np	np	np	nn	np	np	nn	nn	nn	nn	nn	np	nn	np	np	nn	nn	np	np	np	nn	nn	nn	np	nn	nn	np	nn	nn	np	np	nn	nn	np	nn	nn	nn
AX-174168679	1.076	6	<nnxnp>	np	nn	np	nn	nn	nn	nn	np	nn	np	np	np	nn	np	np	nn	nn	nn	nn	nn	np	nn	np	np	nn	nn	np	np	np	nn	nn	nn	np	nn	nn	np	nn	nn	np	np	nn	nn	np	nn	nn	nn
AX-174193726	1.076	6	<nnxnp>	np	nn	np	nn	nn	nn	nn	np	nn	np	np	np	nn	np	np	nn	nn	nn	nn	nn	np	nn	np	np	nn	nn	np	np	np	nn	nn	nn	np	nn	nn	np	nn	nn	np	np	nn	nn	np	nn	nn	nn
AX-153653195	2.151	6	<nnxnp>	np	nn	np	nn	nn	nn	nn	np	nn	np	np	np	nn	np	np	nn	nn	nn	nn	nn	np	nn	np	np	nn	nn	np	np	np	nn	np	nn	np	nn	nn	np	nn	nn	np	np	nn	nn	np	nn	nn	nn
AX-115690015	2.151	6	<nnxnp>	np	nn	np	nn	nn	nn	nn	np	nn	np	np	np	nn	np	np	nn	nn	nn	nn	nn	np	nn	np	np	nn	nn	np	np	np	nn	np	nn	np	nn	nn	np	nn	nn	np	np	nn	nn	np	nn	nn	nn
AX-174121612	2.151	6	<nnxnp>	np	nn	np	nn	nn	nn	nn	np	nn	np	np	np	nn	np	np	nn	nn	nn	nn	nn	np	nn	np	np	nn	nn	np	np	np	nn	np	nn	np	nn	nn	np	nn	nn	np	np	nn	nn	np	nn	nn	nn
AX-174141981	2.151	6	<nnxnp>	np	nn	np	nn	nn	nn	nn	np	nn	np	np	np	nn	np	np	nn	nn	nn	nn	nn	np	nn	np	np	nn	nn	np	np	np	nn	np	nn	np	nn	nn	np	nn	nn	np	np	nn	nn	np	nn	nn	nn
AX-174187593	2.151	6	<nnxnp>	np	nn	np	nn	nn	nn	nn	np	nn	np	np	np	nn	np	np	nn	nn	nn	nn	nn	np	nn	np	np	nn	nn	np	np	np	nn	np	nn	np	nn	nn	np	nn	nn	np	np	nn	nn	np	nn	nn	nn
AX-174207054	2.151	6	<nnxnp>	np	nn	np	nn	nn	nn	nn	np	nn	np	np	np	nn	np	np	nn	nn	nn	nn	nn	np	nn	np	np	nn	nn	np	np	np	nn	np	nn	np	nn	nn	np	nn	nn	np	np	nn	nn	np	nn	nn	nn
AX-115710331	3.226	6	<nnxnp>	np	nn	np	nn	nn	nn	nn	np	nn	np	np	np	nn	np	np	nn	nn	nn	nn	nn	np	nn	np	np	nn	nn	np	np	np	nn	np	nn	np	nn	nn	np	nn	nn	np	np	nn	nn	np	nn	nn	nn
AX-115706413	4.302	6	<nnxnp>	np	nn	np	nn	nn	nn	nn	np	nn	np	np	np	nn	np	np	nn	nn	nn	nn	nn	np	nn	np	np	nn	nn	np	np	np	nn	np	np	np	nn	nn	np	nn	nn	np	np	nn	nn	np	nn	nn	nn
AX-174154168	4.302	6	<nnxnp>	np	nn	np	nn	nn	nn	nn	np	nn	np	np	np	nn	np	np	nn	nn	nn	nn	nn	np	nn	np	np	nn	nn	np	np	np	nn	np	np	np	nn	nn	np	nn	nn	np	np	nn	nn	np	nn	nn	nn
AX-174183877	5.377	6	<nnxnp>	np	nn	np	nn	np	nn	nn	np	nn	np	np	np	nn	np	np	nn	nn	nn	nn	nn	np	nn	np	np	nn	nn	np	np	np	nn	np	np	np	nn	nn	np	nn	nn	np	np	nn	nn	np	nn	nn	nn
AX-115686519	5.377	6	<nnxnp>	np	nn	np	nn	np	nn	nn	np	nn	np	np	np	nn	np	np	nn	nn	nn	nn	nn	np	nn	np	np	nn	nn	np	np	np	nn	np	np	np	nn	nn	np	nn	nn	np	np	nn	nn	np	nn	nn	nn
AX-174181213	5.377	6	<nnxnp>	np	nn	np	nn	np	nn	nn	np	nn	np	np	np	nn	np	np	nn	nn	nn	nn	nn	np	nn	np	np	nn	nn	np	np	--	nn	np	np	np	nn	nn	np	nn	nn	np	np	nn	nn	np	nn	nn	nn
AX-174168756	8.675	6	<nnxnp>	np	nn	np	nn	np	nn	nn	np	nn	np	np	np	nn	np	np	np	nn	--	nn	nn	np	nn	np	np	nn	np	np	np	np	nn	np	np	np	nn	nn	np	nn	nn	np	np	nn	nn	np	nn	nn	nn
AX-174125513	8.675	6	<nnxnp>	np	nn	np	nn	np	nn	nn	np	nn	np	np	np	nn	np	np	np	nn	nn	nn	nn	np	nn	np	np	nn	np	np	np	np	nn	np	np	np	nn	nn	np	nn	nn	np	np	nn	nn	np	nn	nn	nn
AX-174192413	8.675	6	<nnxnp>	np	nn	np	nn	np	nn	nn	np	nn	np	np	np	nn	np	np	np	nn	nn	nn	nn	np	nn	np	np	nn	np	np	np	np	nn	np	np	np	nn	nn	np	nn	nn	np	np	nn	nn	np	nn	nn	nn
AX-115710613	9.75	6	<nnxnp>	np	nn	np	nn	np	nn	nn	np	nn	np	np	np	nn	np	np	np	nn	nn	nn	nn	np	nn	np	np	nn	np	np	np	np	nn	np	np	np	nn	nn	np	nn	nn	np	np	nn	nn	np	nn	nn	nn
AX-174140626	9.75	6	<nnxnp>	np	nn	np	nn	np	nn	nn	np	nn	np	np	np	nn	np	np	np	nn	nn	nn	nn	np	nn	np	np	nn	np	np	np	np	nn	np	np	np	nn	nn	np	nn	nn	np	np	nn	nn	np	nn	nn	nn
AX-174180964	11.924	6	<nnxnp>	np	nn	np	nn	np	nn	nn	np	nn	np	nn	np	nn	np	np	np	nn	nn	nn	nn	np	nn	np	np	nn	np	np	np	np	nn	np	np	np	nn	nn	np	nn	nn	np	np	nn	nn	np	nn	nn	nn
AX-115711607	11.924	6	<nnxnp>	np	nn	np	nn	np	nn	nn	np	nn	np	nn	np	nn	np	np	np	nn	nn	nn	nn	np	nn	np	np	nn	np	np	np	np	nn	np	np	np	nn	nn	np	nn	nn	np	np	nn	nn	np	nn	nn	nn
AX-174118782	11.924	6	<nnxnp>	np	nn	np	nn	np	nn	nn	np	nn	np	nn	np	nn	np	np	np	nn	nn	nn	nn	np	nn	np	np	nn	np	np	np	np	nn	np	np	np	nn	nn	np	nn	nn	np	np	nn	nn	np	nn	nn	nn
AX-174177501	11.924	6	<nnxnp>	np	nn	np	nn	np	nn	nn	np	nn	np	nn	np	nn	np	np	np	nn	nn	nn	nn	np	nn	np	np	nn	np	np	np	np	nn	np	np	np	nn	nn	np	nn	nn	np	np	nn	nn	np	nn	nn	nn
AX-174181573	11.924	6	<nnxnp>	np	nn	np	nn	np	nn	nn	np	nn	np	nn	np	nn	np	np	np	nn	nn	nn	nn	np	nn	np	np	nn	np	np	np	np	nn	np	np	np	nn	nn	np	nn	nn	np	np	nn	nn	np	nn	nn	nn
AX-174117331	14.099	6	<nnxnp>	np	nn	np	nn	np	nn	nn	np	nn	np	nn	np	nn	np	np	np	nn	nn	nn	nn	np	nn	np	np	nn	np	np	np	np	nn	np	np	np	np	nn	np	nn	nn	np	np	nn	nn	np	nn	nn	nn
AX-174150949	14.099	6	<nnxnp>	np	nn	np	nn	np	nn	nn	np	nn	np	nn	np	nn	np	np	np	nn	nn	nn	nn	np	nn	np	np	nn	np	np	np	np	nn	np	np	np	np	nn	np	nn	nn	np	np	nn	nn	np	nn	nn	nn
AX-115666064	23.428	6	<nnxnp>	np	nn	np	nn	np	nn	nn	np	nn	np	nn	np	nn	np	np	np	nn	nn	nn	nn	np	nn	np	nn	nn	np	np	nn	np	nn	np	np	np	np	nn	np	nn	np	np	np	np	nn	np	nn	nn	nn
AX-174127542	23.428	6	<nnxnp>	np	nn	np	nn	np	nn	nn	np	nn	np	nn	np	nn	np	np	np	nn	nn	nn	nn	np	nn	np	nn	nn	np	np	nn	np	nn	np	np	np	np	nn	np	nn	np	np	np	np	nn	np	nn	nn	nn
AX-174201946	23.428	6	<nnxnp>	np	nn	np	nn	np	nn	nn	np	nn	np	nn	np	nn	np	np	np	nn	nn	nn	nn	np	nn	np	nn	nn	np	np	nn	np	nn	np	np	np	np	nn	np	nn	np	np	np	np	nn	np	nn	nn	nn
AX-174169107	23.428	6	<nnxnp>	np	nn	np	nn	np	nn	nn	np	nn	np	nn	np	nn	np	np	np	nn	nn	nn	nn	np	nn	np	nn	nn	np	np	nn	np	nn	np	np	np	np	nn	np	nn	np	np	np	np	nn	np	nn	nn	nn
AX-174197676	23.428	6	<nnxnp>	np	nn	np	nn	np	nn	nn	np	nn	np	nn	np	nn	np	np	np	nn	nn	nn	nn	np	nn	np	nn	nn	np	np	nn	np	nn	np	np	np	np	nn	np	nn	np	np	np	np	nn	np	nn	nn	nn
AX-174167422	24.503	6	<nnxnp>	np	nn	np	nn	np	nn	nn	np	nn	np	nn	np	nn	np	np	np	nn	nn	nn	nn	np	nn	np	nn	nn	np	np	nn	np	nn	np	np	np	np	nn	nn	nn	np	np	np	np	nn	np	nn	nn	nn
AX-174185033	25.579	6	<nnxnp>	np	nn	nn	nn	np	nn	nn	np	nn	np	nn	np	nn	np	np	np	nn	nn	nn	nn	np	nn	np	nn	nn	np	np	nn	np	nn	np	np	np	np	nn	nn	nn	np	np	np	np	nn	np	nn	nn	nn
AX-174183975	26.654	6	<nnxnp>	np	nn	nn	nn	np	nn	nn	np	nn	np	nn	np	nn	np	np	np	nn	nn	nn	nn	np	nn	np	nn	nn	np	np	nn	np	nn	np	np	np	np	nn	nn	nn	np	np	np	np	nn	np	nn	nn	nn
AX-174128419	26.654	6	<nnxnp>	np	nn	nn	nn	np	nn	nn	np	nn	np	nn	np	nn	np	np	np	nn	nn	nn	nn	np	nn	np	nn	nn	np	np	nn	np	nn	np	np	np	np	nn	nn	nn	np	np	np	np	nn	np	nn	nn	nn
AX-115732776	28.828	6	<nnxnp>	np	nn	nn	nn	np	nn	nn	np	nn	np	--	np	nn	np	np	np	nn	nn	nn	nn	np	nn	np	nn	nn	np	np	nn	np	nn	np	np	np	np	nn	nn	nn	np	np	np	np	nn	np	nn	nn	nn
AX-174140128	28.828	6	<nnxnp>	np	nn	nn	nn	np	nn	nn	np	nn	np	nn	np	nn	np	np	np	nn	nn	nn	nn	np	nn	np	nn	nn	np	np	nn	np	nn	np	np	np	np	nn	nn	nn	np	np	np	np	nn	np	nn	nn	nn
AX-115730271	31.002	6	<nnxnp>	np	nn	nn	nn	np	nn	nn	np	nn	np	nn	np	nn	np	np	np	nn	nn	nn	nn	np	nn	np	nn	nn	np	np	nn	np	nn	np	np	np	np	nn	nn	nn	np	np	np	np	nn	np	nn	nn	nn
AX-174144601	36.626	6	<nnxnp>	np	nn	nn	nn	np	nn	nn	np	nn	np	nn	np	nn	np	np	np	np	nn	nn	nn	np	nn	np	nn	nn	np	np	nn	np	nn	np	nn	np	np	nn	nn	nn	np	np	nn	np	nn	np	nn	nn	nn
AX-174176444	41.074	6	<nnxnp>	np	nn	nn	nn	np	nn	nn	np	nn	np	nn	np	nn	np	np	np	np	nn	nn	np	np	nn	np	nn	nn	np	np	nn	np	nn	np	nn	np	np	nn	nn	nn	np	np	nn	np	nn	np	nn	nn	nn
AX-115709849	41.074	6	<nnxnp>	np	nn	nn	nn	np	nn	nn	np	nn	np	nn	np	nn	np	np	np	np	nn	nn	np	np	nn	np	nn	nn	np	np	nn	np	nn	np	nn	np	np	nn	nn	nn	np	np	nn	np	nn	np	nn	nn	nn
AX-174210104	41.074	6	<nnxnp>	np	nn	nn	nn	np	nn	nn	np	nn	np	nn	np	nn	np	np	np	np	nn	nn	np	np	nn	np	nn	nn	np	np	nn	np	nn	np	nn	np	np	nn	nn	nn	np	np	nn	np	nn	np	nn	nn	nn
AX-174134441	43.248	6	<nnxnp>	np	nn	nn	nn	np	nn	nn	np	nn	np	nn	np	nn	np	np	np	np	nn	nn	np	np	nn	np	nn	nn	np	np	nn	np	nn	np	nn	np	np	nn	nn	nn	np	np	nn	np	nn	np	nn	nn	nn
AX-174134983	48.872	6	<nnxnp>	np	nn	nn	nn	np	np	nn	np	nn	np	nn	np	nn	np	nn	np	np	nn	nn	np	np	nn	nn	nn	nn	np	np	nn	np	nn	np	nn	np	np	nn	nn	nn	np	np	nn	np	nn	np	nn	nn	nn
AX-174134723	52.17	6	<nnxnp>	np	nn	nn	nn	np	np	nn	np	nn	np	nn	np	nn	np	np	np	np	nn	nn	np	np	nn	nn	nn	nn	np	np	nn	np	nn	np	nn	np	np	nn	nn	nn	np	np	nn	np	np	np	nn	nn	nn
AX-174149999	53.245	6	<nnxnp>	np	nn	nn	nn	np	np	nn	np	nn	np	nn	np	nn	np	np	np	np	nn	nn	np	np	nn	nn	nn	nn	np	np	nn	np	nn	np	nn	np	np	nn	nn	nn	np	np	nn	np	np	np	nn	nn	nn
AX-174186640	53.245	6	<nnxnp>	np	nn	nn	nn	np	np	nn	np	nn	np	nn	np	nn	np	np	np	np	nn	nn	np	np	nn	nn	nn	nn	np	np	nn	np	nn	np	nn	np	np	nn	nn	nn	np	np	nn	np	np	np	nn	nn	nn
AX-174183247	53.245	6	<nnxnp>	np	nn	nn	nn	np	np	nn	np	nn	np	nn	np	nn	np	np	np	np	nn	nn	np	np	nn	nn	nn	nn	np	np	nn	np	nn	np	nn	np	np	nn	nn	nn	np	np	nn	np	np	np	nn	nn	nn
AX-174198933	54.32	6	<nnxnp>	np	nn	nn	nn	np	np	nn	np	nn	np	nn	np	nn	np	np	np	np	nn	nn	np	np	nn	nn	nn	nn	np	np	nn	np	nn	np	nn	np	np	nn	nn	nn	np	np	nn	np	np	np	nn	nn	nn
AX-116812753	55.396	6	<nnxnp>	np	nn	nn	nn	np	np	nn	np	nn	np	nn	np	nn	np	np	np	np	nn	nn	np	np	nn	nn	nn	nn	np	np	nn	np	nn	np	nn	np	np	nn	nn	nn	np	np	nn	np	np	np	nn	nn	nn
AX-174188200	55.396	6	<nnxnp>	np	nn	nn	nn	np	np	nn	np	nn	np	nn	np	nn	np	np	np	np	nn	nn	np	np	nn	nn	nn	nn	np	np	nn	np	nn	np	nn	np	np	nn	nn	nn	np	np	nn	np	np	np	nn	nn	nn
AX-115705405	56.471	6	<nnxnp>	np	nn	nn	nn	np	np	nn	np	nn	np	nn	np	nn	np	np	np	np	nn	nn	np	np	nn	nn	nn	nn	np	np	nn	np	nn	np	nn	np	np	nn	nn	nn	np	np	nn	np	np	np	nn	nn	nn
AX-115734493	56.471	6	<nnxnp>	np	nn	nn	nn	np	np	nn	np	nn	np	nn	np	nn	np	np	np	np	nn	nn	np	np	nn	nn	nn	nn	np	np	nn	np	nn	np	nn	np	np	nn	nn	nn	np	np	nn	np	np	np	nn	nn	nn
AX-174117258	56.471	6	<nnxnp>	np	nn	nn	nn	np	np	nn	np	nn	np	nn	np	nn	np	np	np	np	nn	nn	np	np	nn	nn	nn	nn	np	np	nn	np	nn	np	nn	np	np	nn	nn	nn	np	np	nn	np	np	np	nn	nn	nn
AX-174119022	56.471	6	<nnxnp>	np	nn	nn	nn	np	np	nn	np	nn	np	nn	np	nn	np	np	np	np	nn	nn	np	np	nn	nn	nn	nn	np	np	nn	np	nn	np	nn	np	np	nn	nn	nn	np	np	nn	np	np	np	nn	nn	nn
AX-174132234	56.471	6	<nnxnp>	np	nn	nn	nn	np	np	nn	np	nn	np	nn	np	nn	np	np	np	np	nn	nn	np	np	nn	nn	nn	nn	np	np	nn	np	nn	np	nn	np	np	nn	nn	nn	np	np	nn	np	np	np	nn	nn	nn
AX-174135630	56.471	6	<nnxnp>	np	nn	nn	nn	np	np	nn	np	nn	np	nn	np	nn	np	np	np	np	nn	nn	np	np	nn	nn	nn	nn	np	np	nn	np	nn	np	nn	np	np	nn	nn	nn	np	np	nn	np	np	np	nn	nn	nn
AX-174144884	56.471	6	<nnxnp>	np	nn	nn	nn	np	np	nn	np	nn	np	nn	np	nn	np	np	np	np	nn	nn	np	np	nn	nn	nn	nn	np	np	nn	np	nn	np	nn	np	np	nn	nn	nn	np	np	nn	np	np	np	nn	nn	nn
AX-174161756	56.471	6	<nnxnp>	np	nn	nn	nn	np	np	nn	np	nn	np	nn	np	nn	np	np	np	np	nn	nn	np	np	nn	nn	nn	nn	np	np	nn	np	nn	np	nn	np	np	nn	nn	nn	np	np	nn	np	np	np	nn	nn	nn
AX-174166596	56.471	6	<nnxnp>	np	nn	nn	nn	np	np	nn	np	nn	np	nn	np	nn	np	np	np	np	nn	nn	np	np	nn	nn	nn	nn	np	np	nn	np	nn	np	nn	np	np	nn	nn	nn	np	np	nn	np	np	np	nn	nn	nn
AX-174176785	56.471	6	<nnxnp>	np	nn	nn	nn	np	np	nn	np	nn	np	nn	np	nn	np	np	np	np	nn	nn	np	np	nn	nn	nn	nn	np	np	nn	np	nn	np	nn	np	np	nn	nn	nn	np	np	nn	np	np	np	nn	nn	nn
AX-174184227	56.471	6	<nnxnp>	np	nn	nn	nn	np	np	nn	np	nn	np	nn	np	nn	np	np	np	np	nn	nn	np	np	nn	nn	nn	nn	np	np	nn	np	nn	np	nn	np	np	nn	nn	nn	np	np	nn	np	np	np	nn	nn	nn
AX-174199778	56.471	6	<nnxnp>	np	nn	nn	nn	np	np	nn	np	nn	np	nn	np	nn	np	np	np	np	nn	nn	np	np	nn	nn	nn	nn	np	np	nn	np	nn	np	nn	np	np	nn	nn	nn	np	np	nn	np	np	np	nn	nn	nn
AX-174116763	56.471	6	<nnxnp>	np	nn	nn	nn	np	np	nn	np	nn	np	nn	np	nn	np	np	np	np	nn	nn	np	np	nn	nn	nn	nn	np	np	nn	np	nn	np	nn	np	np	nn	nn	nn	np	np	nn	np	np	np	nn	nn	nn
AX-174123415	56.471	6	<nnxnp>	np	nn	nn	nn	np	np	nn	np	nn	np	nn	np	nn	np	np	np	np	nn	nn	np	np	nn	nn	nn	nn	np	np	nn	np	nn	np	nn	np	np	nn	nn	nn	np	np	nn	np	np	np	nn	nn	nn
AX-174123580	56.471	6	<nnxnp>	np	nn	nn	nn	np	np	nn	np	nn	np	nn	np	nn	np	np	np	np	nn	nn	np	np	nn	nn	nn	nn	np	np	nn	np	nn	np	nn	np	np	nn	nn	nn	np	np	nn	np	np	np	nn	nn	nn
AX-174131208	56.471	6	<nnxnp>	np	nn	nn	nn	np	np	nn	np	nn	np	nn	np	nn	np	np	np	np	nn	nn	np	np	nn	nn	nn	nn	np	np	nn	np	nn	np	nn	np	np	nn	nn	nn	np	np	nn	np	np	np	nn	nn	nn
AX-174145494	56.471	6	<nnxnp>	np	nn	nn	nn	np	np	nn	np	nn	np	nn	np	nn	np	np	np	np	nn	nn	np	np	nn	nn	nn	nn	np	np	nn	np	nn	np	nn	np	np	nn	nn	nn	np	np	nn	np	np	np	nn	nn	nn
AX-174149132	56.471	6	<nnxnp>	np	nn	nn	nn	np	np	nn	np	nn	np	nn	np	nn	np	np	np	np	nn	nn	np	np	nn	nn	nn	nn	np	np	nn	np	nn	np	nn	np	np	nn	nn	nn	np	np	nn	np	np	np	nn	nn	nn
AX-174149718	56.471	6	<nnxnp>	np	nn	nn	nn	np	np	nn	np	nn	np	nn	np	nn	np	np	np	np	nn	nn	np	np	nn	nn	nn	nn	np	np	nn	np	nn	np	nn	np	np	nn	nn	nn	np	np	nn	np	np	np	nn	nn	nn
AX-174154857	56.471	6	<nnxnp>	np	nn	nn	nn	np	np	nn	np	nn	np	nn	np	nn	np	np	np	np	nn	nn	np	np	nn	nn	nn	nn	np	np	nn	np	nn	np	nn	np	np	nn	nn	nn	np	np	nn	np	np	np	nn	nn	nn
AX-174184049	56.471	6	<nnxnp>	np	nn	nn	nn	np	np	nn	np	nn	np	nn	np	nn	np	np	np	np	nn	nn	np	np	nn	nn	nn	nn	np	np	nn	np	nn	np	nn	np	np	nn	nn	nn	np	np	nn	np	np	np	nn	nn	nn
AX-174190705	56.471	6	<nnxnp>	np	nn	nn	nn	np	np	nn	np	nn	np	nn	np	nn	np	np	np	np	nn	nn	np	np	nn	nn	nn	nn	np	np	nn	np	nn	np	nn	np	np	nn	nn	nn	np	np	nn	np	np	np	nn	nn	nn
AX-174193128	56.471	6	<nnxnp>	np	nn	nn	nn	np	np	nn	np	nn	np	nn	np	nn	np	np	np	np	nn	nn	np	np	nn	nn	nn	nn	np	np	nn	np	nn	np	nn	np	np	nn	nn	nn	np	np	nn	np	np	np	nn	nn	nn
AX-174205416	56.471	6	<nnxnp>	np	nn	nn	nn	np	np	nn	np	nn	np	nn	np	nn	np	np	np	np	nn	nn	np	np	nn	nn	nn	nn	np	np	nn	np	nn	np	nn	np	np	nn	nn	nn	np	np	nn	np	np	np	nn	nn	nn
AX-174212108	56.471	6	<nnxnp>	np	nn	nn	nn	np	np	nn	np	nn	np	nn	np	nn	np	np	np	np	nn	nn	np	np	nn	nn	nn	nn	np	np	nn	np	nn	np	nn	np	np	nn	nn	nn	np	np	nn	np	np	np	nn	nn	nn
AX-174152106	57.546	6	<nnxnp>	np	nn	nn	nn	np	np	nn	np	nn	np	nn	np	nn	np	np	np	np	nn	nn	np	np	nn	nn	nn	nn	np	np	nn	np	nn	np	np	np	np	nn	nn	nn	np	np	nn	np	np	np	nn	nn	nn
AX-174202265	58.622	6	<nnxnp>	np	nn	nn	nn	np	np	nn	np	nn	np	nn	np	nn	np	np	np	np	nn	nn	np	np	nn	nn	nn	nn	np	np	nn	np	nn	np	nn	np	np	nn	nn	nn	np	np	nn	np	np	np	nn	nn	nn
AX-174206275	58.622	6	<nnxnp>	np	nn	nn	nn	np	np	nn	np	nn	np	nn	np	nn	np	np	np	np	nn	nn	np	np	nn	nn	nn	nn	np	np	nn	np	nn	np	nn	np	np	nn	nn	nn	np	np	nn	np	np	np	nn	nn	nn
AX-174210199	58.622	6	<nnxnp>	np	nn	nn	nn	np	np	nn	np	nn	np	nn	np	nn	np	np	np	np	nn	nn	np	np	nn	nn	nn	nn	np	np	nn	np	nn	np	nn	np	np	nn	nn	nn	np	np	nn	np	np	np	nn	nn	nn
AX-174141693	58.622	6	<nnxnp>	np	nn	nn	nn	np	np	nn	np	nn	np	nn	np	nn	np	np	np	np	nn	nn	np	np	nn	nn	nn	nn	np	np	nn	np	nn	np	nn	np	np	nn	nn	nn	np	np	nn	np	np	np	nn	nn	nn
AX-174136256	63.069	6	<nnxnp>	np	nn	nn	nn	np	np	nn	np	nn	np	nn	np	nn	np	np	nn	np	nn	nn	np	np	nn	nn	nn	nn	nn	np	nn	np	nn	np	nn	np	np	nn	nn	nn	np	np	nn	np	np	np	nn	nn	nn
AX-174118942	63.069	6	<nnxnp>	np	nn	nn	nn	np	np	nn	np	nn	np	nn	np	nn	np	np	nn	np	nn	nn	np	np	nn	nn	nn	nn	nn	np	nn	np	nn	np	nn	np	np	nn	nn	nn	np	np	nn	np	np	np	nn	nn	nn
AX-174160320	64.144	6	<nnxnp>	nn	nn	nn	nn	np	np	nn	np	nn	np	nn	np	nn	np	np	nn	np	nn	nn	np	np	nn	nn	nn	nn	nn	np	nn	np	nn	np	nn	np	np	nn	nn	nn	np	np	nn	np	np	np	nn	nn	nn
AX-115723048	67.442	6	<nnxnp>	nn	nn	nn	nn	np	np	nn	np	nn	np	nn	np	nn	np	np	nn	np	nn	nn	np	np	nn	nn	nn	nn	nn	np	nn	np	np	np	nn	np	np	nn	nn	nn	np	np	nn	np	np	np	nn	nn	nn
AX-174160683	69.617	6	<nnxnp>	nn	nn	nn	nn	np	np	nn	np	nn	np	nn	np	np	np	np	nn	np	nn	nn	np	np	nn	nn	nn	nn	nn	np	nn	np	np	np	nn	np	np	nn	nn	nn	np	np	nn	np	np	np	nn	nn	nn
AX-174111877	70.692	6	<nnxnp>	nn	nn	nn	nn	np	np	nn	np	nn	np	nn	np	np	np	np	nn	np	nn	nn	np	np	nn	nn	nn	nn	nn	np	nn	np	np	np	nn	np	np	nn	nn	nn	np	np	nn	np	np	np	nn	nn	nn
AX-174214507	75.139	6	<nnxnp>	nn	nn	np	nn	np	np	nn	np	nn	np	nn	np	np	np	np	nn	np	nn	nn	np	np	nn	nn	nn	nn	nn	np	nn	np	np	np	nn	np	np	nn	nn	nn	np	np	nn	np	np	np	nn	nn	nn
AX-174119229	77.313	6	<nnxnp>	nn	nn	np	nn	np	np	nn	np	nn	np	nn	np	np	nn	np	nn	np	nn	nn	np	np	nn	nn	nn	nn	nn	np	nn	np	np	np	nn	np	np	nn	nn	nn	np	np	nn	nn	np	np	nn	nn	nn
AX-174122326	77.313	6	<nnxnp>	nn	nn	np	nn	np	np	nn	np	nn	np	nn	np	np	nn	np	nn	np	nn	nn	np	np	nn	nn	nn	nn	nn	np	nn	np	np	np	nn	np	np	nn	nn	nn	np	np	nn	nn	np	np	nn	nn	nn
AX-174187629	77.313	6	<nnxnp>	nn	nn	np	nn	np	np	nn	np	nn	np	nn	np	np	nn	np	nn	np	nn	nn	np	np	nn	nn	nn	nn	nn	np	nn	np	np	np	nn	np	np	nn	nn	nn	np	np	nn	nn	np	np	nn	nn	nn
AX-174121624	77.313	6	<nnxnp>	nn	nn	np	nn	np	np	nn	np	nn	np	nn	np	np	nn	np	nn	np	nn	nn	np	np	nn	nn	nn	nn	nn	np	nn	np	np	np	nn	np	np	nn	nn	nn	np	np	nn	nn	np	np	nn	nn	nn
AX-174162964	77.313	6	<nnxnp>	nn	nn	np	nn	np	np	nn	np	nn	np	nn	np	np	nn	np	nn	np	nn	nn	np	np	nn	nn	nn	nn	nn	np	nn	np	np	np	nn	np	np	nn	nn	nn	np	np	nn	nn	np	np	nn	nn	nn
AX-174177666	78.389	6	<nnxnp>	nn	nn	np	nn	np	np	nn	np	nn	np	nn	np	np	nn	np	nn	np	nn	nn	np	np	nn	nn	nn	nn	nn	np	nn	np	np	np	nn	np	np	nn	nn	nn	np	np	nn	nn	np	np	nn	nn	nn
AX-174190963	79.464	6	<nnxnp>	nn	nn	np	nn	np	np	nn	np	nn	np	nn	np	np	nn	np	nn	np	nn	nn	np	np	nn	nn	nn	nn	nn	np	nn	np	np	np	nn	np	np	nn	nn	nn	np	np	nn	nn	np	np	nn	nn	nn
AX-174171594	79.464	6	<nnxnp>	nn	nn	np	nn	np	np	nn	np	nn	np	nn	np	np	nn	np	nn	np	nn	nn	np	np	nn	nn	nn	nn	nn	np	nn	np	np	np	nn	np	np	nn	nn	nn	np	np	nn	nn	np	np	nn	nn	nn
AX-174186002	79.464	6	<nnxnp>	nn	nn	np	nn	np	np	nn	np	nn	np	nn	np	np	nn	np	nn	np	nn	nn	np	np	nn	nn	nn	nn	--	np	nn	np	np	np	nn	np	np	nn	nn	nn	np	np	nn	nn	np	np	nn	nn	nn
AX-174200671	79.464	6	<nnxnp>	nn	nn	np	nn	np	np	nn	np	nn	np	nn	np	np	nn	np	nn	np	nn	nn	np	np	nn	nn	nn	nn	nn	np	nn	np	np	np	nn	np	np	nn	nn	nn	np	np	nn	nn	np	np	nn	nn	nn
AX-115686851	80.539	6	<nnxnp>	nn	nn	np	nn	np	np	nn	np	--	np	nn	np	np	nn	np	nn	np	nn	nn	np	np	nn	nn	nn	nn	nn	np	nn	np	np	np	nn	np	np	nn	nn	nn	nn	np	nn	nn	np	np	nn	nn	nn
AX-174161936	81.615	6	<nnxnp>	nn	nn	np	nn	np	np	nn	np	nn	nn	nn	np	np	nn	np	nn	np	nn	nn	np	np	nn	nn	nn	nn	nn	np	nn	np	np	np	nn	np	np	nn	nn	nn	nn	np	nn	nn	np	np	nn	nn	nn
AX-174127157	81.615	6	<nnxnp>	nn	nn	np	nn	np	np	nn	np	nn	nn	nn	np	np	nn	np	nn	np	nn	nn	np	np	nn	nn	nn	nn	nn	np	nn	np	np	np	nn	np	np	nn	nn	nn	nn	np	nn	nn	np	np	nn	nn	nn
AX-174128367	81.615	6	<nnxnp>	nn	nn	np	nn	np	np	nn	np	nn	nn	nn	np	np	nn	np	nn	np	nn	nn	np	np	nn	nn	nn	nn	nn	np	nn	np	np	np	nn	np	np	nn	nn	nn	nn	np	nn	nn	np	np	nn	nn	nn
AX-174192484	81.615	6	<nnxnp>	nn	nn	np	nn	np	np	nn	np	nn	nn	nn	np	np	nn	np	nn	np	nn	nn	np	np	nn	nn	nn	nn	nn	np	nn	np	np	np	nn	np	np	nn	nn	nn	nn	np	nn	nn	np	np	nn	nn	nn
AX-174184854	82.69	6	<nnxnp>	nn	nn	np	nn	np	np	nn	np	nn	nn	nn	np	np	nn	np	nn	np	nn	nn	np	np	nn	nn	nn	nn	nn	np	nn	np	np	np	nn	np	np	nn	nn	nn	nn	np	nn	nn	np	np	nn	nn	nn
AX-174125192	83.765	6	<nnxnp>	nn	nn	np	nn	np	np	nn	np	nn	nn	nn	np	np	nn	np	nn	np	nn	nn	np	np	nn	nn	nn	nn	nn	np	nn	np	np	np	nn	np	np	nn	nn	nn	nn	np	nn	nn	np	np	nn	nn	nn
AX-174140363	88.213	6	<nnxnp>	nn	nn	np	nn	np	np	np	np	nn	nn	nn	np	np	nn	np	nn	np	nn	nn	np	np	nn	nn	nn	nn	nn	np	nn	np	np	nn	nn	np	np	nn	nn	np	nn	np	nn	nn	np	np	nn	nn	nn
AX-174204662	89.288	6	<nnxnp>	nn	nn	np	nn	np	np	np	np	nn	nn	np	np	np	nn	np	nn	np	nn	nn	np	np	nn	nn	nn	nn	nn	np	nn	np	np	nn	nn	np	np	nn	nn	np	nn	np	nn	nn	np	np	nn	nn	nn
AX-174197830	91.462	6	<nnxnp>	nn	nn	np	nn	np	nn	np	np	nn	nn	np	np	np	nn	np	nn	np	nn	nn	np	np	nn	nn	nn	nn	nn	np	np	np	np	nn	nn	np	np	nn	nn	np	nn	np	nn	nn	np	np	nn	nn	nn
AX-174187452	91.462	6	<nnxnp>	nn	nn	np	nn	np	nn	np	np	nn	nn	np	np	np	nn	np	nn	np	nn	nn	np	np	nn	nn	nn	nn	nn	np	np	np	np	nn	nn	np	np	nn	nn	np	nn	np	nn	nn	np	np	nn	nn	nn
AX-174150632	92.538	6	<nnxnp>	nn	nn	np	nn	np	nn	np	np	nn	nn	np	np	np	nn	np	nn	np	nn	nn	np	np	nn	nn	nn	nn	nn	np	np	np	np	nn	nn	np	np	nn	nn	np	nn	np	nn	nn	np	np	nn	nn	nn
AX-174153434	92.538	6	<nnxnp>	nn	nn	np	nn	np	nn	np	np	nn	nn	np	np	np	nn	np	nn	np	nn	nn	np	np	nn	nn	nn	nn	nn	np	np	np	np	nn	nn	np	np	nn	nn	np	nn	np	nn	nn	np	np	nn	nn	nn
AX-174199892	92.538	6	<nnxnp>	nn	nn	np	nn	np	nn	np	np	nn	nn	np	np	np	nn	np	nn	np	nn	nn	np	np	nn	nn	nn	nn	nn	np	np	np	np	nn	nn	np	np	nn	nn	np	nn	np	nn	nn	np	np	nn	nn	nn
AX-174170457	92.538	6	<nnxnp>	nn	nn	np	nn	np	nn	np	np	nn	nn	np	np	np	nn	np	nn	np	nn	nn	np	np	nn	nn	nn	nn	nn	np	np	np	np	nn	nn	np	np	nn	nn	np	nn	np	nn	nn	np	np	nn	nn	nn
AX-115690060	98.161	6	<nnxnp>	nn	nn	np	np	np	nn	np	np	nn	nn	np	np	np	nn	np	nn	np	nn	nn	np	np	nn	nn	nn	nn	nn	np	np	np	np	nn	nn	np	np	nn	np	np	nn	np	nn	nn	np	np	nn	nn	nn
AX-115718353	100.336	6	<nnxnp>	nn	nn	np	np	np	nn	np	np	nn	nn	np	np	np	nn	np	nn	np	nn	np	np	np	nn	nn	nn	nn	nn	np	np	np	np	nn	nn	np	np	nn	np	np	nn	np	nn	nn	np	np	nn	nn	nn
AX-174117073	100.336	6	<nnxnp>	nn	nn	np	np	np	nn	np	np	nn	nn	np	np	np	nn	np	nn	np	nn	np	np	np	nn	nn	nn	nn	nn	np	np	np	np	nn	nn	np	np	nn	np	np	nn	np	nn	nn	np	np	nn	nn	nn
AX-174128483	103.634	6	<nnxnp>	nn	nn	np	np	np	nn	np	np	nn	nn	np	np	np	nn	np	nn	np	nn	np	np	np	nn	nn	np	nn	nn	np	np	np	np	nn	nn	np	np	np	np	np	nn	np	nn	nn	np	np	nn	nn	nn
AX-174147578	103.634	6	<nnxnp>	nn	nn	np	np	np	nn	np	np	nn	nn	np	np	np	nn	np	nn	np	nn	np	np	np	nn	nn	np	nn	nn	np	np	np	np	nn	nn	np	np	np	np	np	nn	np	nn	nn	np	np	nn	nn	nn
AX-174150617	103.634	6	<nnxnp>	nn	nn	--	np	np	nn	np	np	nn	--	np	np	np	nn	np	nn	np	nn	np	np	np	nn	nn	np	nn	nn	np	np	np	np	nn	nn	np	np	np	np	np	nn	np	nn	nn	np	np	nn	nn	nn
AX-174189113	103.634	6	<nnxnp>	nn	nn	np	np	np	nn	np	np	nn	nn	np	np	np	nn	np	nn	np	nn	np	np	np	nn	nn	np	nn	nn	np	np	np	np	nn	nn	np	np	np	np	np	nn	np	nn	nn	np	np	nn	nn	nn
AX-174197103	103.634	6	<nnxnp>	nn	nn	np	np	np	nn	np	np	nn	nn	np	np	np	nn	np	nn	np	nn	np	np	np	nn	nn	np	nn	nn	np	np	np	np	nn	nn	np	np	np	np	np	nn	np	nn	nn	np	np	nn	nn	nn
AX-174134096	105.808	6	<nnxnp>	nn	nn	np	np	np	nn	np	np	nn	nn	np	np	np	nn	np	nn	np	np	np	np	np	np	nn	np	nn	nn	np	np	np	np	nn	nn	np	np	np	np	np	nn	np	nn	nn	np	np	nn	nn	nn
AX-174147310	105.808	6	<nnxnp>	nn	nn	np	np	np	nn	np	np	nn	nn	np	np	np	nn	np	nn	np	np	np	np	np	np	nn	np	nn	nn	np	np	np	np	nn	nn	np	np	np	np	np	nn	np	nn	nn	np	np	nn	nn	nn
AX-115673836	107.982	6	<nnxnp>	nn	nn	np	np	np	nn	np	np	nn	nn	np	np	np	nn	np	nn	np	np	np	np	np	np	nn	np	nn	nn	np	np	np	np	nn	nn	np	np	np	np	np	nn	np	nn	nn	np	np	np	nn	nn
AX-115693350	107.982	6	<nnxnp>	nn	nn	np	np	np	nn	np	np	nn	nn	np	np	np	nn	np	nn	np	np	np	np	np	np	nn	np	nn	nn	np	np	np	np	nn	nn	np	np	np	np	np	nn	np	nn	nn	np	np	np	nn	nn
AX-174133954	107.982	6	<nnxnp>	nn	nn	np	np	np	nn	np	np	nn	nn	np	np	np	nn	np	nn	np	np	np	np	np	np	nn	np	nn	nn	np	np	np	np	nn	nn	np	np	np	np	np	nn	np	nn	nn	np	np	np	nn	nn
AX-153654721	107.982	6	<nnxnp>	nn	nn	np	np	np	nn	np	np	nn	nn	np	np	np	nn	np	nn	np	np	np	np	np	np	nn	np	nn	nn	np	np	np	np	nn	nn	np	np	np	np	np	nn	np	nn	nn	np	np	np	nn	nn
AX-174176174	107.982	6	<nnxnp>	nn	nn	np	np	np	nn	np	np	nn	nn	np	np	np	nn	np	nn	np	np	np	np	np	np	nn	np	nn	nn	np	np	np	np	nn	nn	np	np	np	np	np	nn	np	nn	nn	np	np	np	nn	nn
AX-174196380	107.982	6	<nnxnp>	nn	nn	np	np	np	nn	np	np	nn	nn	np	np	np	nn	np	nn	np	np	np	np	np	np	nn	np	nn	nn	np	np	np	np	nn	nn	np	np	np	np	np	nn	np	nn	nn	np	np	np	nn	nn
AX-174206464	107.982	6	<nnxnp>	nn	nn	np	np	np	nn	np	np	nn	nn	np	np	np	nn	np	nn	np	np	np	np	np	np	nn	np	nn	nn	np	np	np	np	nn	nn	np	np	np	np	np	nn	np	nn	nn	np	np	np	nn	nn
AX-115692406	109.057	6	<nnxnp>	nn	nn	np	np	np	nn	np	np	nn	nn	np	np	np	nn	np	nn	np	np	np	np	np	np	nn	np	nn	nn	np	np	np	np	nn	nn	np	np	np	np	np	nn	np	nn	nn	np	np	np	nn	nn
AX-174121605	109.057	6	<nnxnp>	nn	nn	np	np	np	nn	np	np	nn	nn	np	np	np	nn	np	nn	np	np	np	np	np	np	nn	np	nn	nn	np	np	np	np	nn	nn	np	np	np	np	np	nn	np	nn	nn	np	np	np	nn	nn
AX-174195489	109.057	6	<nnxnp>	nn	nn	np	np	np	nn	np	np	nn	nn	np	np	np	nn	np	nn	np	np	np	np	np	np	nn	np	nn	nn	np	np	np	np	nn	nn	np	np	np	np	np	nn	np	nn	nn	np	np	np	nn	nn
AX-174174638	109.057	6	<nnxnp>	nn	nn	np	np	np	nn	np	np	nn	nn	np	np	np	nn	np	nn	np	np	np	np	np	np	nn	np	nn	nn	np	np	np	np	nn	nn	np	np	np	np	np	nn	np	nn	nn	np	np	np	nn	nn
AX-174187143	109.057	6	<nnxnp>	nn	nn	np	np	np	nn	np	np	nn	nn	np	np	np	nn	np	nn	np	np	np	np	np	np	nn	np	nn	nn	np	np	np	np	nn	nn	np	np	np	np	np	nn	np	nn	nn	np	np	np	nn	nn
AX-174197707	109.057	6	<nnxnp>	nn	nn	np	np	np	nn	np	np	nn	nn	np	np	np	nn	np	nn	np	np	np	np	np	np	nn	np	nn	nn	np	np	np	np	nn	nn	np	np	np	np	np	nn	np	nn	nn	np	np	np	nn	nn
AX-174206437	109.057	6	<nnxnp>	nn	nn	np	np	np	nn	np	np	nn	nn	np	np	np	nn	np	nn	np	np	np	np	np	np	nn	np	nn	nn	np	np	np	np	nn	nn	np	np	np	np	np	nn	np	nn	nn	np	np	np	nn	nn
AX-115665297	111.232	6	<nnxnp>	nn	nn	np	np	np	np	np	np	nn	nn	np	np	np	nn	np	nn	np	np	np	np	np	np	np	np	nn	nn	np	np	np	np	nn	nn	np	np	np	np	np	nn	np	nn	nn	np	np	np	nn	nn
AX-115707309	111.232	6	<nnxnp>	nn	nn	np	np	np	np	np	np	nn	nn	np	np	np	nn	np	nn	np	np	np	np	np	np	np	np	nn	nn	np	np	np	np	nn	nn	np	np	np	np	np	nn	np	nn	nn	np	np	np	nn	nn
AX-174189576	112.307	6	<nnxnp>	nn	nn	np	np	np	np	np	np	nn	nn	np	np	np	nn	np	nn	np	np	np	np	np	np	np	np	nn	nn	np	np	np	np	nn	nn	np	np	np	np	np	nn	np	nn	nn	np	np	np	nn	nn
AX-174155640	0	7	<nnxnp>	np	nn	nn	nn	np	nn	np	np	np	nn	np	np	nn	nn	nn	nn	nn	nn	nn	nn	np	nn	np	nn	nn	np	np	np	nn	nn	np	np	nn	nn	nn	nn	nn	nn	np	nn	nn	nn	nn	nn	nn	nn
AX-174181574	2.174	7	<nnxnp>	np	nn	nn	nn	np	nn	np	np	np	nn	np	np	nn	nn	nn	nn	nn	nn	nn	nn	np	nn	np	nn	nn	np	np	np	nn	nn	np	np	nn	nn	nn	nn	nn	nn	np	nn	nn	nn	nn	nn	nn	nn
AX-174153006	2.174	7	<nnxnp>	np	nn	nn	nn	np	nn	np	np	np	nn	np	np	nn	nn	nn	nn	nn	nn	nn	nn	np	nn	np	nn	nn	np	np	np	nn	nn	np	np	nn	nn	nn	nn	nn	nn	np	nn	nn	nn	nn	nn	nn	nn
AX-174201095	2.174	7	<nnxnp>	np	nn	nn	nn	np	nn	np	np	np	nn	np	np	nn	nn	nn	nn	nn	nn	nn	nn	np	nn	np	nn	nn	np	np	np	nn	nn	np	np	nn	nn	nn	nn	nn	nn	np	nn	nn	nn	nn	nn	nn	nn
AX-174205923	2.174	7	<nnxnp>	np	nn	nn	nn	np	nn	np	np	np	nn	np	np	nn	nn	nn	nn	nn	nn	nn	nn	np	nn	np	nn	nn	np	np	np	nn	nn	np	np	nn	nn	nn	nn	nn	nn	np	nn	nn	nn	nn	nn	nn	nn
AX-174159916	3.249	7	<nnxnp>	np	nn	nn	nn	np	nn	np	np	np	nn	np	np	nn	nn	nn	nn	nn	nn	nn	nn	np	nn	np	nn	nn	np	np	np	nn	nn	np	np	nn	nn	nn	nn	nn	nn	np	nn	nn	nn	nn	nn	nn	nn
AX-174181914	3.249	7	<nnxnp>	np	nn	nn	nn	np	nn	np	np	np	nn	np	np	nn	nn	nn	nn	nn	nn	nn	nn	np	nn	np	nn	nn	np	np	np	nn	nn	np	np	nn	nn	nn	nn	nn	nn	np	nn	nn	nn	nn	nn	nn	nn
AX-174204448	5.424	7	<nnxnp>	np	nn	nn	nn	np	nn	np	np	np	nn	np	np	nn	nn	nn	nn	nn	nn	nn	nn	np	nn	np	nn	nn	np	np	np	nn	nn	np	np	nn	nn	nn	nn	nn	nn	np	nn	nn	nn	nn	nn	nn	nn
AX-174143577	8.722	7	<nnxnp>	np	nn	nn	nn	np	nn	np	np	np	nn	np	np	nn	nn	nn	nn	nn	nn	nn	nn	np	nn	np	nn	np	np	np	np	nn	nn	np	np	nn	np	nn	nn	nn	nn	np	nn	nn	nn	nn	nn	nn	nn
AX-174154495	9.797	7	<nnxnp>	np	nn	nn	nn	np	nn	np	np	np	nn	np	np	nn	nn	nn	nn	nn	nn	nn	nn	np	nn	np	nn	np	np	np	np	nn	nn	np	np	nn	np	nn	nn	nn	nn	np	nn	nn	nn	nn	nn	nn	nn
AX-174154731	9.797	7	<nnxnp>	np	nn	nn	nn	np	nn	np	np	np	nn	np	np	nn	nn	nn	nn	nn	nn	nn	nn	np	nn	np	nn	np	np	np	np	nn	nn	np	np	nn	np	nn	nn	nn	nn	np	nn	nn	nn	nn	nn	nn	nn
AX-174165613	9.797	7	<nnxnp>	np	nn	nn	nn	np	nn	np	np	np	nn	np	np	nn	nn	nn	nn	nn	nn	nn	nn	np	nn	np	nn	np	np	np	np	nn	nn	np	np	nn	np	nn	nn	nn	nn	np	nn	nn	nn	nn	nn	nn	nn
AX-115675245	13.095	7	<nnxnp>	np	nn	nn	nn	np	nn	np	np	np	nn	nn	np	nn	nn	nn	nn	nn	nn	nn	nn	np	nn	np	nn	np	np	np	np	nn	nn	np	np	nn	np	nn	nn	nn	nn	np	nn	nn	nn	nn	nn	nn	nn
AX-174115333	13.095	7	<nnxnp>	np	nn	nn	nn	np	nn	np	np	np	nn	nn	np	nn	nn	nn	nn	nn	nn	nn	nn	np	nn	np	nn	np	np	np	np	nn	nn	np	np	nn	np	nn	nn	nn	nn	np	nn	nn	nn	nn	nn	nn	nn
AX-174130591	13.095	7	<nnxnp>	np	nn	nn	nn	np	nn	np	np	np	nn	nn	np	nn	nn	nn	nn	nn	nn	nn	nn	np	nn	np	nn	np	np	np	np	nn	nn	np	np	nn	np	nn	nn	nn	nn	np	nn	nn	nn	nn	nn	nn	nn
AX-174175497	13.095	7	<nnxnp>	np	nn	nn	nn	np	nn	np	np	np	nn	nn	np	nn	nn	nn	nn	nn	nn	nn	nn	np	nn	np	nn	np	np	np	np	nn	nn	np	np	nn	np	nn	nn	nn	nn	np	nn	nn	nn	nn	nn	nn	nn
AX-174193254	13.095	7	<nnxnp>	np	nn	nn	nn	np	nn	np	np	np	nn	nn	np	nn	nn	nn	nn	nn	nn	nn	nn	np	nn	np	nn	np	np	np	np	nn	nn	np	np	nn	np	nn	nn	nn	nn	np	nn	nn	nn	nn	nn	nn	nn
AX-174203089	13.095	7	<nnxnp>	np	nn	nn	nn	np	nn	np	np	np	nn	nn	np	nn	nn	nn	nn	nn	nn	nn	nn	np	nn	np	nn	np	np	np	np	nn	nn	np	np	nn	np	nn	nn	nn	nn	np	nn	nn	nn	nn	nn	nn	nn
AX-174129807	13.095	7	<nnxnp>	np	nn	nn	nn	np	nn	np	np	np	nn	nn	np	nn	nn	nn	nn	nn	nn	nn	nn	np	nn	np	nn	np	np	np	np	nn	nn	np	np	nn	np	nn	nn	nn	nn	np	nn	nn	nn	nn	nn	nn	nn
AX-174139657	13.095	7	<nnxnp>	np	nn	nn	nn	np	nn	np	np	np	nn	nn	np	nn	nn	nn	nn	nn	nn	nn	nn	np	nn	np	nn	np	np	np	np	nn	nn	np	np	nn	np	nn	nn	nn	nn	np	nn	nn	nn	nn	nn	nn	nn
AX-174149370	13.095	7	<nnxnp>	np	nn	nn	nn	np	nn	np	np	np	nn	nn	np	nn	nn	nn	nn	nn	nn	nn	nn	np	nn	np	nn	np	np	np	np	nn	nn	np	np	nn	np	nn	nn	nn	nn	np	nn	nn	nn	nn	nn	nn	nn
AX-174169132	13.095	7	<nnxnp>	np	nn	nn	nn	np	nn	np	np	np	nn	nn	np	nn	nn	nn	nn	nn	nn	nn	nn	np	nn	np	nn	np	np	np	np	nn	nn	np	np	nn	np	nn	nn	nn	nn	np	nn	nn	nn	nn	nn	nn	nn
AX-174177303	14.17	7	<nnxnp>	np	nn	nn	nn	np	nn	np	np	np	nn	nn	np	nn	nn	nn	nn	nn	nn	nn	nn	np	nn	np	nn	np	np	nn	np	nn	nn	np	np	nn	np	nn	nn	nn	nn	np	nn	nn	nn	nn	nn	nn	nn
AX-174209149	14.17	7	<nnxnp>	np	nn	nn	nn	np	nn	np	np	np	nn	nn	np	nn	nn	nn	nn	nn	nn	nn	nn	np	nn	np	nn	np	np	nn	np	nn	nn	np	np	nn	np	nn	nn	nn	nn	np	nn	nn	nn	nn	nn	nn	nn
AX-174115412	20.999	7	<nnxnp>	np	nn	nn	nn	np	nn	np	--	np	nn	nn	nn	nn	nn	nn	nn	nn	nn	nn	nn	nn	nn	np	nn	np	np	nn	np	nn	nn	np	np	nn	np	nn	np	nn	nn	np	nn	nn	nn	np	np	nn	nn
AX-174133253	20.999	7	<nnxnp>	np	nn	nn	nn	np	nn	np	np	np	nn	nn	nn	nn	nn	nn	nn	nn	nn	nn	nn	nn	nn	np	nn	np	np	nn	np	nn	nn	np	np	nn	np	nn	np	nn	nn	np	nn	nn	nn	np	np	nn	nn
AX-174210097	20.999	7	<nnxnp>	np	nn	nn	nn	np	nn	np	np	np	nn	nn	nn	nn	nn	nn	nn	nn	nn	nn	nn	nn	nn	np	nn	np	np	nn	np	nn	nn	np	np	nn	np	nn	np	nn	nn	np	nn	nn	nn	np	np	nn	nn
AX-174119980	20.999	7	<nnxnp>	np	nn	nn	nn	np	nn	np	np	np	nn	nn	nn	nn	nn	nn	nn	nn	nn	nn	nn	nn	nn	np	nn	np	np	nn	np	nn	nn	np	np	nn	np	nn	np	nn	nn	np	nn	nn	nn	np	np	nn	nn
AX-174140455	20.999	7	<nnxnp>	np	nn	nn	nn	np	nn	np	np	np	nn	nn	nn	nn	nn	nn	nn	nn	nn	nn	nn	nn	nn	np	nn	np	np	nn	np	nn	nn	np	np	nn	np	nn	np	nn	nn	np	nn	nn	nn	np	np	nn	nn
AX-174165812	20.999	7	<nnxnp>	np	nn	nn	nn	np	nn	np	np	np	nn	nn	nn	nn	nn	nn	nn	nn	nn	nn	nn	nn	nn	np	nn	np	np	nn	np	nn	nn	np	np	nn	np	nn	np	nn	nn	np	nn	nn	nn	np	np	nn	nn
AX-174174171	22.074	7	<nnxnp>	np	nn	nn	nn	np	nn	np	np	np	nn	nn	nn	nn	nn	nn	nn	nn	nn	nn	nn	nn	nn	np	nn	np	np	nn	np	nn	nn	np	np	nn	np	nn	np	nn	nn	np	nn	nn	nn	np	np	nn	nn
AX-174140605	27.698	7	<nnxnp>	np	nn	nn	nn	np	nn	np	np	np	nn	nn	nn	nn	nn	nn	nn	nn	nn	nn	nn	nn	nn	np	nn	np	np	nn	np	nn	nn	np	np	nn	np	nn	np	np	nn	np	nn	np	nn	np	np	nn	nn
AX-174158489	27.698	7	<nnxnp>	np	nn	nn	nn	np	nn	np	np	np	nn	nn	nn	nn	nn	nn	nn	nn	nn	nn	nn	nn	nn	np	nn	np	np	nn	np	nn	nn	np	np	nn	np	nn	np	np	nn	np	nn	np	nn	np	np	nn	nn
AX-174204536	27.698	7	<nnxnp>	np	nn	nn	nn	np	nn	np	np	np	nn	nn	nn	nn	nn	nn	nn	nn	nn	nn	nn	nn	nn	np	nn	np	np	nn	np	nn	nn	np	np	nn	np	nn	np	np	nn	np	nn	np	nn	np	np	nn	nn
AX-174162304	32.145	7	<nnxnp>	np	nn	nn	nn	np	nn	np	np	np	nn	nn	nn	np	nn	nn	np	nn	nn	nn	nn	nn	nn	np	nn	np	np	nn	np	np	nn	np	np	nn	np	nn	np	np	nn	np	nn	np	nn	np	np	nn	nn
AX-174186926	32.145	7	<nnxnp>	np	nn	nn	nn	np	nn	np	np	np	nn	nn	nn	np	nn	nn	np	nn	nn	nn	nn	nn	nn	np	nn	np	np	nn	np	np	nn	np	np	nn	np	nn	np	np	nn	np	nn	np	nn	np	np	nn	nn
AX-174201174	32.145	7	<nnxnp>	np	nn	nn	nn	np	nn	np	np	np	nn	nn	nn	np	nn	nn	np	nn	nn	nn	nn	nn	nn	np	nn	np	np	nn	np	np	nn	np	np	nn	np	nn	np	np	nn	np	nn	np	nn	np	np	nn	nn
AX-174197790	32.145	7	<nnxnp>	np	nn	nn	nn	np	nn	np	np	np	nn	nn	nn	np	nn	nn	np	nn	nn	nn	nn	nn	nn	np	nn	np	np	nn	np	np	nn	np	np	nn	np	nn	np	np	nn	np	nn	np	nn	np	np	nn	nn
AX-174197208	35.443	7	<nnxnp>	np	nn	nn	nn	np	nn	np	np	np	np	nn	nn	np	nn	nn	np	nn	nn	nn	nn	nn	nn	np	nn	np	np	nn	np	np	nn	np	np	nn	np	nn	np	np	nn	np	nn	np	nn	np	np	np	nn
AX-174115970	36.519	7	<nnxnp>	np	nn	nn	nn	np	nn	np	np	np	np	nn	nn	np	nn	nn	np	nn	nn	nn	nn	nn	nn	np	nn	np	np	nn	np	np	nn	nn	np	nn	np	nn	np	np	nn	np	nn	np	nn	np	np	np	nn
AX-174154828	37.594	7	<nnxnp>	np	nn	nn	nn	np	nn	np	np	np	np	nn	nn	np	nn	nn	np	nn	nn	nn	nn	nn	nn	np	nn	np	np	nn	np	np	nn	nn	np	nn	np	nn	np	np	nn	np	nn	np	nn	np	np	np	nn
AX-174169605	37.594	7	<nnxnp>	np	nn	nn	nn	np	nn	np	np	np	np	nn	nn	np	nn	nn	np	nn	nn	nn	nn	nn	nn	np	nn	np	np	nn	np	np	nn	nn	np	nn	np	nn	np	np	nn	np	nn	np	nn	np	np	np	nn
AX-174173459	37.594	7	<nnxnp>	np	nn	nn	nn	np	nn	np	np	np	np	nn	nn	np	nn	nn	np	nn	nn	nn	nn	nn	nn	np	nn	np	np	nn	np	np	nn	nn	np	nn	np	nn	np	np	nn	np	nn	np	nn	np	np	np	nn
AX-174181827	37.594	7	<nnxnp>	np	nn	nn	nn	np	nn	np	np	np	np	nn	nn	np	nn	nn	np	nn	nn	nn	nn	nn	nn	np	nn	np	np	nn	np	np	nn	nn	np	nn	np	nn	np	np	nn	np	nn	np	nn	np	np	np	nn
AX-174135933	37.594	7	<nnxnp>	np	nn	nn	nn	np	nn	np	np	np	np	nn	nn	np	nn	nn	np	nn	nn	nn	nn	nn	nn	np	nn	np	np	nn	np	np	nn	nn	np	nn	np	nn	np	np	nn	np	nn	np	nn	np	np	np	nn
AX-174193549	37.594	7	<nnxnp>	np	nn	nn	nn	np	nn	np	np	np	np	nn	nn	np	nn	nn	np	nn	nn	nn	nn	nn	nn	np	nn	np	np	nn	np	np	nn	nn	np	nn	np	nn	np	np	nn	np	nn	np	nn	np	np	np	nn
AX-174204676	37.594	7	<nnxnp>	np	nn	nn	nn	np	nn	np	np	np	np	nn	nn	np	nn	nn	np	nn	nn	nn	nn	nn	nn	np	nn	np	np	nn	np	np	nn	nn	np	nn	np	nn	np	np	nn	np	nn	np	nn	np	np	np	nn
AX-115669846	38.669	7	<nnxnp>	np	nn	nn	nn	np	nn	np	np	np	np	nn	nn	np	nn	nn	np	nn	nn	nn	nn	nn	nn	np	nn	nn	np	nn	np	np	nn	nn	np	nn	np	nn	np	np	nn	np	nn	np	nn	np	np	np	nn
AX-174186657	38.669	7	<nnxnp>	np	nn	nn	nn	np	nn	np	np	np	np	nn	nn	np	nn	nn	np	nn	nn	nn	nn	nn	nn	np	nn	nn	np	nn	np	np	nn	nn	np	nn	np	nn	np	np	nn	np	nn	np	nn	np	np	np	nn
AX-115708363	39.745	7	<nnxnp>	np	nn	nn	nn	np	nn	np	np	np	np	nn	nn	np	nn	nn	np	nn	nn	nn	nn	nn	nn	np	nn	nn	np	nn	np	np	nn	nn	np	nn	np	nn	np	np	nn	np	nn	np	nn	np	np	np	nn
AX-115718476	40.82	7	<nnxnp>	np	nn	nn	nn	np	nn	np	np	nn	np	nn	nn	np	nn	nn	np	nn	nn	nn	nn	nn	nn	np	nn	nn	np	nn	np	np	nn	nn	np	nn	np	nn	np	np	nn	np	nn	np	nn	np	np	np	nn
AX-174180367	40.82	7	<nnxnp>	np	nn	nn	nn	np	nn	np	np	nn	np	nn	nn	np	nn	nn	np	nn	nn	nn	nn	nn	nn	np	nn	nn	np	nn	np	np	nn	nn	np	nn	np	nn	np	np	nn	np	nn	np	nn	np	np	np	nn
AX-174170771	40.82	7	<nnxnp>	np	nn	nn	nn	np	nn	np	np	nn	np	nn	nn	np	nn	nn	np	nn	nn	nn	nn	nn	nn	np	nn	nn	np	nn	np	np	nn	nn	np	nn	np	nn	np	np	nn	np	nn	np	nn	np	np	np	nn
AX-115678074	44.118	7	<nnxnp>	np	nn	nn	nn	np	nn	np	np	nn	np	nn	nn	np	nn	nn	np	nn	nn	np	nn	nn	nn	np	nn	nn	np	nn	np	np	np	nn	np	nn	np	np	np	np	nn	np	nn	np	nn	np	np	np	nn
AX-174112027	44.118	7	<nnxnp>	np	nn	nn	nn	np	nn	np	np	nn	np	nn	nn	np	nn	nn	np	nn	nn	np	nn	nn	nn	np	nn	nn	np	nn	np	np	np	nn	np	nn	np	np	np	np	nn	np	nn	np	nn	np	np	np	nn
AX-174119295	44.118	7	<nnxnp>	np	nn	nn	nn	np	nn	np	np	nn	np	nn	nn	np	nn	nn	np	nn	nn	np	nn	nn	nn	np	nn	nn	np	nn	np	np	np	nn	np	nn	np	np	np	np	nn	np	nn	np	nn	np	np	np	nn
AX-174122668	44.118	7	<nnxnp>	np	nn	nn	nn	np	nn	np	np	nn	np	nn	nn	np	nn	nn	np	nn	nn	np	nn	nn	nn	np	nn	nn	np	nn	np	np	np	nn	np	nn	np	np	np	np	nn	np	nn	np	nn	np	np	np	nn
AX-174159265	44.118	7	<nnxnp>	np	nn	nn	nn	np	nn	np	np	nn	np	nn	nn	np	nn	nn	np	nn	nn	np	nn	nn	nn	np	nn	nn	np	nn	np	np	np	nn	np	nn	np	np	np	np	nn	np	nn	np	nn	np	np	np	nn
AX-174172654	44.118	7	<nnxnp>	np	nn	nn	nn	np	nn	np	np	nn	np	nn	nn	np	nn	nn	np	nn	nn	np	nn	nn	nn	np	nn	nn	np	nn	np	np	np	nn	np	nn	np	np	np	np	nn	np	nn	np	nn	np	np	np	nn
AX-174186498	44.118	7	<nnxnp>	np	nn	nn	nn	np	nn	np	np	nn	np	nn	nn	np	nn	nn	np	nn	nn	np	nn	nn	nn	np	nn	nn	np	nn	np	np	np	nn	np	nn	np	np	np	np	nn	np	nn	np	nn	np	np	np	nn
AX-174201086	44.118	7	<nnxnp>	np	nn	nn	nn	np	nn	np	np	nn	np	nn	nn	np	nn	nn	np	nn	nn	np	nn	nn	nn	np	nn	nn	np	nn	np	np	np	nn	np	nn	np	np	np	np	nn	np	nn	np	nn	np	np	np	nn
AX-174137579	48.565	7	<nnxnp>	np	nn	nn	nn	np	nn	np	np	nn	np	nn	nn	np	nn	nn	np	nn	nn	np	nn	nn	nn	np	nn	nn	np	nn	np	np	np	nn	np	np	np	np	np	np	nn	np	np	np	nn	np	np	np	nn
AX-174140414	48.565	7	<nnxnp>	np	nn	nn	nn	np	nn	np	np	nn	np	nn	nn	np	nn	nn	np	nn	nn	np	nn	nn	nn	np	nn	nn	np	nn	np	np	np	nn	np	np	np	np	np	np	nn	np	np	np	nn	np	np	np	nn
AX-174206949	48.565	7	<nnxnp>	np	nn	nn	nn	np	nn	np	np	nn	np	nn	nn	np	nn	nn	np	nn	nn	np	nn	nn	nn	np	nn	nn	np	nn	np	np	np	nn	np	np	np	np	np	np	nn	np	np	np	nn	np	np	np	nn
AX-174138695	60.318	7	<nnxnp>	nn	nn	nn	nn	nn	nn	nn	np	nn	np	nn	nn	np	nn	np	np	nn	nn	np	nn	nn	nn	np	nn	nn	np	nn	np	np	np	nn	np	np	np	np	np	np	nn	np	np	np	np	np	np	np	nn
AX-153639574	62.664	7	<nnxnp>	nn	nn	nn	nn	nn	nn	nn	np	nn	np	np	nn	np	nn	np	np	nn	nn	np	nn	nn	nn	np	nn	nn	np	nn	np	np	np	nn	np	np	np	np	np	np	nn	np	np	np	np	np	np	np	nn
AX-174185945	63.74	7	<nnxnp>	nn	nn	nn	nn	nn	nn	nn	np	nn	np	np	nn	np	nn	np	np	nn	nn	np	nn	nn	nn	np	nn	nn	np	nn	np	np	np	nn	np	np	np	np	np	np	nn	np	np	np	np	np	np	np	nn
AX-174132411	64.815	7	<nnxnp>	nn	nn	nn	nn	nn	nn	nn	np	nn	np	np	nn	np	nn	np	np	nn	nn	np	nn	nn	nn	np	nn	nn	np	nn	np	np	np	nn	np	np	np	np	np	np	nn	np	np	np	np	np	np	np	nn
AX-174141771	69.262	7	<nnxnp>	nn	nn	nn	nn	nn	nn	nn	nn	nn	np	np	nn	np	nn	np	nn	nn	nn	np	nn	nn	nn	np	nn	nn	np	nn	np	np	np	nn	np	np	np	np	np	nn	nn	np	np	np	np	np	np	np	nn
AX-115718247	69.262	7	<nnxnp>	nn	nn	nn	nn	nn	nn	nn	nn	nn	np	np	nn	np	nn	np	nn	nn	nn	np	nn	nn	nn	np	nn	nn	np	nn	np	np	np	nn	np	np	np	np	np	nn	nn	np	np	np	np	np	np	np	nn
AX-174146557	69.262	7	<nnxnp>	nn	nn	nn	nn	nn	nn	nn	nn	nn	np	np	nn	np	nn	np	nn	nn	nn	np	nn	nn	nn	np	nn	nn	np	nn	np	np	np	nn	np	np	np	np	np	nn	nn	np	np	np	np	np	np	np	nn
AX-174148387	69.262	7	<nnxnp>	nn	nn	nn	nn	nn	nn	nn	nn	nn	np	np	nn	np	nn	np	nn	nn	nn	np	nn	nn	nn	np	nn	nn	np	nn	np	np	np	nn	np	np	np	np	np	nn	nn	np	np	np	np	np	np	np	nn
AX-174161481	69.262	7	<nnxnp>	nn	nn	nn	nn	nn	nn	nn	nn	nn	np	np	nn	np	nn	np	nn	nn	nn	np	nn	nn	nn	np	nn	nn	np	nn	np	np	np	nn	np	np	np	np	np	nn	nn	np	np	np	np	np	np	np	nn
AX-174166170	69.262	7	<nnxnp>	nn	nn	nn	nn	nn	nn	nn	nn	nn	np	np	nn	np	nn	np	nn	nn	nn	np	nn	nn	nn	np	nn	nn	np	nn	np	np	np	nn	np	np	np	np	np	nn	nn	np	np	np	np	np	np	np	nn
AX-174182135	69.262	7	<nnxnp>	nn	nn	nn	nn	nn	nn	nn	nn	nn	np	np	nn	np	nn	np	nn	nn	nn	np	nn	nn	nn	np	nn	nn	np	nn	np	np	np	nn	np	np	np	np	np	nn	nn	np	np	np	np	np	np	np	nn
AX-115709815	70.338	7	<nnxnp>	nn	nn	nn	nn	nn	nn	nn	nn	nn	np	np	nn	np	nn	np	nn	nn	nn	np	nn	nn	nn	np	nn	nn	np	np	np	np	np	nn	np	np	np	np	np	nn	nn	np	np	np	np	np	np	np	nn
AX-115729973	70.338	7	<nnxnp>	nn	nn	nn	nn	nn	nn	nn	nn	nn	np	np	nn	np	nn	np	nn	nn	nn	np	nn	nn	nn	np	nn	nn	np	np	np	np	np	nn	np	np	np	np	np	nn	nn	np	np	np	np	np	np	np	nn
AX-174118250	70.338	7	<nnxnp>	nn	nn	nn	nn	nn	nn	nn	nn	nn	np	np	nn	np	nn	np	nn	nn	nn	np	nn	nn	nn	np	nn	nn	np	np	np	np	np	nn	np	np	np	np	np	nn	nn	np	np	np	np	np	np	np	nn
AX-174133203	70.338	7	<nnxnp>	nn	nn	nn	nn	nn	nn	nn	nn	nn	np	np	nn	np	nn	np	nn	nn	nn	np	nn	nn	nn	np	nn	nn	np	np	np	np	np	nn	np	np	np	np	np	nn	nn	np	np	np	np	np	np	np	nn
AX-174183570	70.338	7	<nnxnp>	nn	nn	nn	nn	nn	nn	nn	nn	nn	np	np	nn	np	nn	np	nn	nn	nn	np	nn	nn	nn	np	nn	nn	np	np	np	np	np	nn	np	np	np	np	np	nn	nn	np	np	np	np	np	np	np	nn
AX-174191952	70.338	7	<nnxnp>	nn	nn	nn	nn	nn	nn	nn	nn	nn	np	np	nn	np	nn	np	nn	nn	nn	np	nn	nn	nn	np	nn	nn	np	np	np	np	np	nn	np	np	np	np	np	nn	nn	np	np	np	np	np	np	np	nn
AX-174206185	70.338	7	<nnxnp>	nn	nn	nn	nn	nn	nn	nn	nn	nn	np	np	nn	np	nn	np	nn	nn	nn	np	nn	nn	nn	np	nn	nn	np	np	np	np	np	nn	np	np	np	np	np	nn	nn	np	np	np	np	np	np	np	nn
AX-115693387	70.338	7	<nnxnp>	nn	nn	nn	nn	nn	nn	nn	nn	nn	np	np	nn	np	nn	np	nn	nn	nn	np	nn	nn	nn	np	nn	nn	np	np	np	np	np	nn	np	np	np	np	np	nn	nn	np	np	np	np	np	np	np	nn
AX-115724333	70.338	7	<nnxnp>	nn	nn	nn	nn	nn	nn	nn	nn	nn	np	np	nn	np	nn	np	nn	nn	nn	np	nn	nn	nn	np	nn	nn	np	np	np	np	np	nn	np	np	np	np	np	nn	nn	np	np	np	np	np	np	np	nn
AX-174149766	70.338	7	<nnxnp>	nn	nn	nn	nn	nn	nn	nn	nn	nn	np	np	nn	np	nn	np	nn	nn	nn	np	nn	nn	nn	np	nn	nn	np	np	np	np	np	nn	np	np	np	np	np	nn	nn	np	np	np	np	np	np	np	nn
AX-174177181	70.338	7	<nnxnp>	nn	nn	nn	nn	nn	nn	nn	nn	nn	np	np	nn	np	nn	np	nn	nn	nn	np	nn	nn	nn	np	nn	nn	np	np	np	np	np	nn	np	np	np	np	np	nn	nn	np	np	np	np	np	np	np	nn
AX-174181016	70.338	7	<nnxnp>	nn	nn	nn	nn	nn	nn	nn	nn	nn	np	np	nn	np	nn	np	nn	nn	nn	np	nn	nn	nn	np	nn	nn	np	np	np	np	np	nn	np	np	np	np	np	nn	nn	np	np	np	np	np	np	np	nn
AX-174169470	72.512	7	<nnxnp>	nn	nn	nn	nn	nn	nn	nn	nn	nn	np	np	nn	np	nn	np	nn	nn	nn	np	nn	nn	nn	np	nn	nn	np	np	np	np	np	nn	np	np	np	np	np	nn	nn	np	np	np	np	np	np	np	nn
AX-174119524	75.81	7	<nnxnp>	nn	nn	nn	np	nn	nn	nn	nn	nn	np	np	nn	np	nn	np	nn	nn	nn	np	nn	nn	nn	np	nn	nn	np	np	np	np	np	nn	np	np	np	np	np	nn	nn	np	np	np	np	np	np	np	nn
AX-174186876	76.885	7	<nnxnp>	nn	nn	nn	np	nn	nn	nn	nn	nn	np	np	nn	np	nn	np	nn	nn	nn	np	nn	nn	nn	np	nn	nn	np	np	np	np	np	nn	np	np	np	np	np	nn	nn	np	np	np	np	np	np	np	nn
AX-174176907	77.96	7	<nnxnp>	nn	nn	nn	np	nn	nn	nn	nn	nn	np	np	nn	np	nn	np	nn	nn	nn	np	nn	nn	nn	np	nn	nn	np	np	np	np	np	nn	np	np	np	np	np	nn	nn	np	np	np	np	np	np	np	nn
AX-174145267	77.96	7	<nnxnp>	nn	nn	nn	np	nn	nn	nn	nn	nn	np	np	nn	np	nn	np	nn	nn	nn	np	nn	nn	nn	np	nn	nn	np	np	np	np	np	nn	np	np	np	np	np	nn	nn	np	np	np	np	np	np	np	nn
AX-174136971	79.036	7	<nnxnp>	nn	nn	nn	np	nn	nn	nn	nn	nn	np	np	nn	np	nn	np	nn	nn	nn	np	nn	nn	nn	np	nn	nn	np	np	np	np	np	nn	np	np	np	np	np	nn	nn	np	np	np	np	np	np	np	nn
AX-174204274	79.036	7	<nnxnp>	nn	nn	nn	np	nn	nn	nn	nn	nn	np	np	nn	np	nn	np	nn	nn	nn	np	nn	nn	nn	np	nn	nn	np	np	np	np	np	nn	np	np	np	np	np	nn	nn	np	np	np	np	np	np	np	nn
AX-174143836	83.483	7	<nnxnp>	nn	nn	nn	np	nn	nn	nn	nn	nn	np	np	nn	np	np	nn	nn	nn	nn	np	nn	nn	nn	np	nn	nn	np	np	np	np	np	nn	np	np	np	np	np	nn	nn	nn	np	np	np	np	np	np	nn
AX-174127656	86.781	7	<nnxnp>	nn	nn	np	np	nn	nn	nn	nn	nn	np	np	nn	np	np	nn	nn	nn	nn	np	nn	nn	nn	np	nn	nn	np	np	np	np	np	nn	np	np	np	np	np	nn	nn	nn	np	np	np	np	np	np	nn
AX-174113360	86.781	7	<nnxnp>	nn	nn	np	np	nn	nn	nn	nn	nn	np	np	nn	np	np	nn	nn	nn	nn	np	nn	nn	nn	np	nn	nn	np	np	np	np	np	nn	np	np	np	np	np	nn	nn	nn	np	np	np	np	np	np	nn
AX-174181265	86.781	7	<nnxnp>	nn	nn	np	np	nn	nn	nn	nn	nn	np	np	nn	np	np	nn	nn	nn	nn	np	nn	nn	nn	np	nn	nn	np	np	np	np	np	nn	np	np	np	np	np	nn	nn	nn	np	np	np	np	np	np	nn
AX-174199375	87.856	7	<nnxnp>	nn	nn	np	np	nn	nn	nn	nn	nn	np	np	nn	np	np	nn	nn	nn	nn	np	nn	nn	nn	np	nn	nn	np	np	np	np	np	nn	np	np	np	np	np	nn	nn	nn	np	np	np	np	np	np	nn
AX-174132341	90.031	7	<nnxnp>	nn	nn	np	np	nn	nn	nn	nn	nn	np	np	nn	np	np	nn	nn	nn	nn	np	nn	nn	nn	np	nn	nn	np	np	np	np	np	nn	np	np	np	np	np	nn	nn	nn	np	np	np	np	np	np	nn
AX-174150486	90.031	7	<nnxnp>	nn	nn	np	np	nn	nn	nn	nn	nn	np	np	nn	np	np	nn	nn	nn	nn	np	nn	nn	nn	np	nn	nn	np	np	np	np	np	nn	np	np	np	np	np	nn	nn	nn	np	np	np	np	np	np	nn
AX-174161857	90.031	7	<nnxnp>	nn	nn	np	np	nn	nn	nn	nn	nn	np	np	nn	np	np	nn	nn	nn	nn	np	nn	nn	nn	np	nn	nn	np	np	np	np	np	nn	np	np	np	np	np	nn	nn	nn	np	np	np	np	np	np	nn
AX-174170742	90.031	7	<nnxnp>	nn	nn	np	np	nn	nn	nn	nn	nn	np	np	nn	np	np	nn	nn	nn	nn	np	nn	nn	nn	np	nn	nn	np	np	np	np	np	nn	np	np	np	np	np	nn	nn	nn	np	np	np	np	np	np	nn
AX-174170941	90.031	7	<nnxnp>	nn	nn	np	np	nn	nn	nn	nn	nn	np	np	nn	np	np	nn	nn	nn	nn	np	nn	nn	nn	np	nn	nn	np	np	np	np	np	nn	np	np	np	np	np	nn	nn	nn	np	np	np	np	np	np	nn
AX-115665077	90.031	7	<nnxnp>	nn	nn	np	np	nn	nn	nn	nn	nn	np	np	nn	np	np	nn	nn	nn	nn	np	nn	nn	nn	np	nn	nn	np	np	np	np	np	nn	np	np	np	np	np	nn	nn	nn	np	np	np	np	np	np	nn
AX-115671498	90.031	7	<nnxnp>	nn	nn	np	np	nn	nn	nn	nn	nn	np	np	nn	np	np	nn	nn	nn	nn	np	nn	nn	nn	np	nn	nn	np	np	np	np	np	nn	np	np	np	np	np	nn	nn	nn	np	np	np	np	np	np	nn
AX-174116738	90.031	7	<nnxnp>	nn	nn	np	np	nn	nn	nn	nn	nn	np	np	nn	np	np	nn	nn	nn	nn	np	nn	nn	nn	np	nn	nn	np	np	np	np	np	nn	np	np	np	np	np	nn	nn	nn	np	np	np	np	np	np	nn
AX-174142479	90.031	7	<nnxnp>	nn	nn	np	np	nn	nn	nn	nn	nn	np	np	nn	np	np	nn	nn	nn	nn	np	nn	nn	nn	np	nn	nn	np	np	np	np	np	nn	np	np	np	np	np	nn	nn	nn	np	np	np	np	np	np	nn
AX-174157468	90.031	7	<nnxnp>	nn	nn	np	np	nn	nn	nn	nn	nn	np	np	nn	np	np	nn	nn	nn	nn	np	nn	nn	nn	np	nn	nn	np	np	np	np	np	nn	np	np	np	np	np	nn	nn	nn	np	np	np	np	np	np	nn
AX-174161984	90.031	7	<nnxnp>	nn	nn	np	np	nn	nn	nn	nn	nn	np	np	nn	np	np	nn	nn	nn	nn	np	nn	nn	nn	np	nn	nn	np	np	np	np	np	nn	np	np	np	np	np	nn	nn	nn	np	np	np	np	np	np	nn
AX-174172147	90.031	7	<nnxnp>	nn	nn	np	np	nn	nn	nn	nn	nn	np	np	nn	np	np	nn	nn	nn	nn	np	nn	nn	nn	np	nn	nn	np	np	np	np	np	nn	np	np	np	np	np	nn	nn	nn	np	np	np	np	np	np	nn
AX-174117788	91.106	7	<nnxnp>	nn	nn	np	np	nn	nn	nn	nn	nn	np	np	nn	np	np	nn	nn	nn	nn	np	nn	nn	nn	np	nn	nn	np	np	np	np	np	nn	np	np	np	np	np	nn	nn	nn	np	np	np	np	np	np	nn
AX-174144957	91.106	7	<nnxnp>	nn	nn	--	np	nn	nn	nn	nn	nn	np	np	nn	np	np	nn	nn	nn	nn	np	nn	nn	nn	np	nn	nn	np	np	np	np	np	nn	np	np	np	np	np	nn	nn	nn	np	np	np	np	np	np	nn
AX-174180180	91.106	7	<nnxnp>	nn	nn	np	np	nn	nn	nn	nn	nn	np	np	nn	np	np	nn	nn	nn	nn	np	nn	nn	nn	np	nn	nn	np	np	np	np	np	nn	np	np	np	np	np	nn	nn	nn	np	np	np	np	np	np	nn
AX-174137976	91.106	7	<nnxnp>	nn	nn	np	np	nn	nn	nn	nn	nn	np	np	nn	np	np	nn	nn	nn	nn	np	nn	nn	nn	np	nn	nn	np	np	np	np	np	nn	np	np	np	np	np	nn	nn	nn	np	np	np	np	np	np	nn
AX-174128158	92.181	7	<nnxnp>	nn	nn	np	np	nn	nn	nn	nn	nn	np	np	nn	np	np	nn	nn	nn	nn	np	nn	nn	nn	np	nn	nn	np	np	np	np	np	nn	np	np	np	np	np	nn	nn	nn	np	np	np	np	np	np	nn
AX-174147252	92.181	7	<nnxnp>	nn	nn	np	np	nn	nn	nn	nn	nn	np	np	nn	np	np	nn	nn	nn	nn	np	nn	nn	nn	np	nn	nn	np	np	np	np	np	nn	np	np	np	np	np	nn	nn	nn	np	np	np	np	np	np	nn
AX-174200270	92.181	7	<nnxnp>	nn	nn	np	np	nn	nn	nn	nn	nn	np	np	nn	np	np	nn	nn	nn	nn	np	nn	nn	nn	np	nn	nn	np	np	np	np	np	nn	np	np	np	np	np	nn	nn	nn	np	np	np	np	np	np	nn
AX-174167019	93.257	7	<nnxnp>	nn	nn	np	np	nn	nn	nn	nn	nn	np	np	nn	np	np	nn	nn	nn	nn	np	nn	nn	nn	np	nn	nn	np	np	np	np	np	nn	np	np	np	np	np	nn	nn	nn	np	np	np	np	np	np	nn
AX-174162213	94.332	7	<nnxnp>	nn	nn	np	np	nn	nn	nn	nn	nn	np	np	nn	np	np	nn	nn	nn	nn	np	nn	nn	nn	np	nn	nn	np	np	np	np	np	nn	np	np	np	np	np	nn	nn	nn	np	np	np	np	nn	np	nn
AX-174166669	94.332	7	<nnxnp>	nn	nn	np	np	nn	nn	nn	nn	nn	np	np	nn	np	np	nn	nn	nn	nn	np	nn	nn	nn	np	nn	nn	np	np	np	np	np	nn	np	np	np	np	np	nn	nn	nn	np	np	np	np	nn	np	nn
AX-174167550	94.332	7	<nnxnp>	nn	nn	np	np	nn	nn	nn	nn	nn	np	np	nn	np	np	nn	nn	nn	nn	np	nn	nn	nn	np	nn	nn	np	np	np	np	np	nn	np	np	np	np	np	nn	nn	nn	np	np	np	np	nn	np	nn
AX-174201575	94.332	7	<nnxnp>	nn	nn	np	np	nn	nn	nn	nn	nn	np	np	nn	np	np	nn	nn	nn	nn	np	nn	nn	nn	np	nn	nn	np	np	np	np	np	nn	np	np	np	np	np	nn	nn	nn	np	np	np	np	nn	np	nn
AX-174201042	94.332	7	<nnxnp>	nn	nn	np	np	nn	nn	nn	nn	nn	np	np	nn	np	np	nn	nn	nn	nn	np	nn	nn	nn	np	nn	nn	np	np	np	np	np	nn	np	np	np	np	np	nn	nn	nn	np	np	np	np	nn	np	nn
AX-174177965	97.63	7	<nnxnp>	nn	nn	np	np	nn	nn	nn	nn	nn	np	np	nn	np	np	nn	nn	nn	nn	np	nn	nn	nn	np	nn	nn	np	np	np	np	np	nn	np	np	np	np	np	nn	nn	nn	np	np	np	np	nn	nn	nn
AX-174200980	97.63	7	<nnxnp>	nn	nn	np	np	nn	nn	nn	nn	nn	np	np	nn	np	np	nn	nn	nn	nn	np	nn	nn	nn	np	nn	nn	np	np	np	np	np	nn	np	np	np	np	np	nn	nn	nn	np	np	np	np	nn	nn	nn
AX-115700697	98.705	7	<nnxnp>	nn	nn	np	np	nn	nn	nn	nn	nn	np	np	nn	np	np	nn	nn	nn	nn	np	nn	nn	nn	np	nn	nn	np	np	np	np	np	nn	np	np	np	np	np	nn	nn	nn	np	np	np	np	nn	nn	nn
AX-174152226	99.78	7	<nnxnp>	nn	nn	np	np	nn	nn	nn	nn	nn	np	np	nn	nn	np	nn	nn	nn	nn	np	nn	nn	nn	np	nn	nn	np	np	np	np	np	nn	np	np	np	np	np	nn	nn	nn	np	np	np	np	nn	nn	nn
AX-174204793	99.78	7	<nnxnp>	nn	nn	np	np	nn	nn	nn	nn	nn	np	np	nn	nn	np	nn	nn	nn	nn	np	nn	nn	nn	np	nn	nn	np	np	np	np	np	nn	np	np	np	np	np	nn	nn	nn	np	np	np	np	nn	nn	nn
AX-174206021	99.78	7	<nnxnp>	nn	nn	np	np	nn	nn	nn	nn	nn	np	np	nn	nn	np	nn	nn	nn	nn	np	nn	nn	nn	np	nn	nn	np	np	np	np	np	nn	np	np	np	np	np	nn	nn	nn	np	np	np	np	nn	nn	nn
AX-174142281	99.78	7	<nnxnp>	nn	nn	np	np	nn	nn	nn	nn	nn	np	np	nn	nn	np	nn	nn	nn	nn	np	nn	nn	nn	np	nn	nn	np	np	np	np	np	nn	np	np	np	np	np	nn	nn	nn	np	np	np	np	nn	nn	nn
AX-174148339	99.78	7	<nnxnp>	nn	nn	np	np	nn	nn	nn	nn	nn	np	np	nn	nn	np	nn	nn	nn	nn	np	nn	nn	nn	np	nn	nn	np	np	np	np	np	nn	np	np	np	np	np	nn	nn	nn	np	np	np	np	nn	nn	nn
AX-174148559	99.78	7	<nnxnp>	nn	nn	np	np	nn	nn	nn	nn	nn	np	np	nn	nn	np	nn	nn	nn	nn	np	nn	nn	nn	np	nn	nn	np	np	np	np	np	nn	np	np	np	np	np	nn	nn	nn	np	np	np	np	nn	nn	nn
AX-174187133	99.78	7	<nnxnp>	nn	nn	np	np	nn	nn	nn	nn	nn	np	np	nn	nn	np	nn	nn	nn	nn	np	nn	nn	nn	np	nn	nn	np	np	np	np	np	nn	np	np	np	np	np	nn	nn	nn	np	np	np	np	nn	nn	nn
AX-174197505	99.78	7	<nnxnp>	nn	nn	np	np	nn	nn	nn	nn	nn	np	np	nn	nn	np	nn	nn	nn	nn	np	nn	nn	nn	np	nn	nn	np	np	np	np	np	nn	np	np	np	np	np	nn	nn	nn	np	np	np	np	nn	nn	nn
AX-174208806	99.78	7	<nnxnp>	nn	nn	np	np	nn	nn	nn	nn	nn	np	np	nn	nn	np	nn	nn	nn	nn	np	nn	nn	nn	np	nn	nn	np	np	np	np	np	nn	np	np	np	np	np	nn	nn	nn	np	np	np	np	nn	nn	nn
AX-174193962	101.955	7	<nnxnp>	nn	nn	np	np	nn	nn	nn	nn	nn	np	np	nn	nn	np	nn	nn	nn	np	np	nn	nn	nn	np	nn	nn	np	np	np	np	np	nn	np	np	nn	np	np	nn	nn	nn	np	np	np	np	nn	nn	nn
AX-115691953	111.284	7	<nnxnp>	nn	nn	np	np	nn	nn	nn	nn	nn	np	np	nn	nn	np	nn	nn	nn	np	np	nn	np	nn	np	np	nn	np	np	np	np	np	nn	np	np	nn	np	nn	nn	nn	nn	nn	np	nn	np	nn	nn	nn
AX-174181034	111.284	7	<nnxnp>	nn	nn	np	np	nn	nn	nn	nn	nn	np	np	nn	nn	np	nn	nn	nn	np	np	nn	np	nn	np	np	nn	np	np	np	np	np	nn	np	np	nn	np	nn	nn	nn	nn	nn	np	nn	np	nn	nn	nn
AX-174146598	113.458	7	<nnxnp>	nn	nn	np	np	nn	nn	nn	nn	nn	np	nn	nn	nn	np	nn	nn	nn	np	np	nn	np	nn	np	np	nn	np	np	nn	np	np	nn	np	np	nn	np	nn	nn	nn	nn	nn	np	nn	np	nn	nn	nn
AX-174180087	113.458	7	<nnxnp>	nn	nn	np	np	nn	nn	nn	nn	nn	np	nn	nn	nn	np	nn	nn	nn	np	np	nn	np	nn	np	np	nn	np	np	nn	np	np	nn	np	np	nn	np	nn	nn	nn	nn	nn	np	nn	np	nn	nn	nn
AX-115687427	115.632	7	<nnxnp>	nn	nn	np	np	nn	nn	nn	nn	nn	np	nn	nn	nn	np	nn	nn	nn	np	np	nn	np	nn	np	np	nn	np	np	np	np	np	np	np	np	nn	np	nn	nn	nn	nn	nn	np	nn	np	nn	nn	nn
AX-174215553	116.708	7	<nnxnp>	nn	nn	np	np	nn	nn	nn	nn	nn	np	nn	nn	nn	np	nn	nn	nn	np	np	nn	np	nn	np	np	nn	np	np	np	np	np	np	np	np	nn	np	nn	nn	nn	nn	nn	np	nn	np	nn	nn	nn
AX-115709893	117.783	7	<nnxnp>	nn	--	np	np	nn	nn	nn	nn	nn	np	nn	nn	nn	np	nn	nn	nn	np	np	nn	np	nn	np	np	nn	np	np	np	np	np	np	np	np	nn	np	nn	nn	nn	nn	nn	np	nn	np	nn	nn	nn
AX-174188254	118.858	7	<nnxnp>	nn	nn	np	np	nn	nn	nn	nn	nn	np	nn	nn	nn	np	nn	nn	nn	np	np	nn	np	nn	np	np	nn	np	np	np	np	np	np	np	np	nn	np	nn	nn	nn	nn	nn	np	nn	np	nn	nn	nn
AX-174215018	118.858	7	<nnxnp>	nn	nn	np	np	nn	nn	nn	nn	nn	np	nn	nn	nn	np	nn	nn	nn	np	np	nn	np	nn	np	np	nn	np	np	np	np	np	np	np	np	nn	np	nn	nn	nn	nn	nn	np	nn	np	nn	nn	nn
AX-174184277	119.934	7	<nnxnp>	nn	nn	np	np	nn	nn	nn	nn	nn	np	nn	nn	nn	np	nn	nn	nn	np	np	nn	np	nn	np	np	nn	np	np	np	np	np	np	np	np	nn	np	nn	nn	nn	nn	nn	np	nn	np	nn	nn	nn
AX-115689961	121.009	7	<nnxnp>	nn	nn	np	np	nn	nn	nn	nn	nn	np	nn	nn	nn	np	nn	nn	nn	np	np	nn	np	nn	np	np	nn	np	np	np	nn	np	np	np	np	nn	np	nn	nn	nn	nn	nn	np	nn	np	nn	nn	nn
AX-174172065	121.009	7	<nnxnp>	nn	nn	np	np	nn	nn	nn	nn	nn	np	nn	nn	nn	np	nn	nn	nn	np	np	nn	np	nn	np	np	nn	np	np	np	nn	np	np	np	np	nn	np	nn	nn	nn	nn	nn	np	nn	np	nn	nn	nn
AX-174180409	121.009	7	<nnxnp>	nn	nn	np	np	nn	nn	nn	nn	nn	np	nn	nn	nn	np	nn	nn	nn	np	np	nn	np	nn	np	np	nn	np	np	np	nn	np	np	np	np	nn	np	nn	nn	nn	nn	nn	np	nn	np	nn	nn	nn
AX-115700809	121.009	7	<nnxnp>	nn	nn	np	np	nn	nn	nn	nn	nn	np	nn	nn	nn	np	nn	nn	nn	np	np	nn	np	nn	np	np	nn	np	np	np	nn	np	np	np	np	nn	np	nn	nn	nn	nn	nn	np	nn	np	nn	nn	nn
AX-153641737	121.009	7	<nnxnp>	nn	nn	np	np	nn	nn	nn	nn	nn	np	nn	nn	nn	np	nn	nn	nn	np	np	nn	np	nn	np	np	nn	np	np	np	nn	np	np	np	np	nn	np	nn	nn	nn	nn	nn	np	nn	np	nn	nn	nn
AX-174117471	0	8	<nnxnp>	np	nn	np	np	np	nn	np	np	nn	nn	np	nn	np	np	nn	np	nn	np	np	np	np	np	np	nn	nn	nn	np	np	nn	np	nn	np	np	np	nn	np	nn	np	nn	np	np	np	nn	np	nn	np
AX-174194848	2.174	8	<nnxnp>	np	nn	np	np	np	nn	np	np	nn	nn	np	nn	np	np	nn	np	nn	np	np	np	nn	np	np	nn	nn	nn	np	np	nn	np	nn	np	np	np	nn	np	nn	np	nn	np	np	np	nn	np	nn	np
AX-174140054	2.174	8	<nnxnp>	np	nn	np	np	np	nn	np	np	nn	nn	np	nn	np	np	nn	np	nn	np	np	np	nn	np	np	nn	nn	nn	np	np	nn	np	nn	np	np	np	nn	np	nn	np	nn	np	np	np	nn	np	nn	np
AX-115670014	4.348	8	<nnxnp>	np	nn	np	np	np	nn	np	np	nn	nn	np	nn	np	np	nn	np	nn	np	np	np	nn	--	np	nn	nn	nn	np	np	nn	np	nn	np	np	np	nn	np	nn	np	nn	np	np	np	nn	np	nn	np
AX-174117194	4.348	8	<nnxnp>	np	nn	np	np	np	nn	np	np	nn	nn	np	nn	np	np	nn	np	nn	np	np	np	nn	np	np	nn	nn	nn	np	np	nn	np	nn	np	np	np	nn	np	nn	np	nn	np	np	np	nn	np	nn	np
AX-174126167	4.348	8	<nnxnp>	np	nn	np	np	np	nn	np	np	--	nn	np	nn	np	np	nn	np	nn	np	np	np	nn	np	np	nn	nn	nn	np	np	nn	np	nn	np	np	np	nn	np	nn	np	nn	np	np	np	nn	np	nn	np
AX-174149966	7.646	8	<nnxnp>	np	nn	np	np	np	nn	np	np	nn	nn	np	nn	np	np	nn	np	nn	np	np	np	nn	np	np	nn	nn	nn	np	np	nn	np	nn	np	np	np	nn	np	nn	np	nn	np	np	np	nn	np	nn	np
AX-174199902	7.646	8	<nnxnp>	np	nn	np	np	np	nn	np	np	nn	nn	np	nn	np	np	nn	np	nn	np	np	np	nn	np	np	nn	nn	nn	np	np	nn	np	nn	np	np	np	nn	np	nn	np	nn	np	np	np	nn	np	nn	np
AX-174206859	14.475	8	<nnxnp>	np	nn	np	np	np	nn	np	np	nn	nn	np	nn	nn	nn	nn	np	nn	np	np	np	nn	np	np	nn	nn	nn	np	np	nn	np	nn	np	np	np	nn	np	nn	np	nn	np	np	np	nn	np	nn	np
AX-174215002	14.475	8	<nnxnp>	np	nn	np	np	np	nn	np	np	nn	nn	np	nn	nn	nn	nn	np	nn	np	np	np	nn	np	np	nn	nn	nn	np	np	nn	np	nn	np	np	np	nn	np	nn	np	nn	np	np	np	nn	np	nn	np
AX-174172048	14.475	8	<nnxnp>	np	nn	np	np	np	nn	np	np	nn	nn	np	nn	nn	nn	nn	np	nn	np	np	np	nn	np	np	nn	nn	nn	np	np	nn	np	nn	np	np	np	nn	np	nn	np	nn	np	np	np	nn	np	nn	np
AX-174202166	14.475	8	<nnxnp>	np	nn	np	np	np	nn	np	np	nn	nn	np	nn	nn	nn	nn	np	nn	np	np	np	nn	np	np	nn	nn	nn	np	np	nn	np	nn	np	np	np	nn	np	nn	np	nn	np	np	np	nn	np	nn	np
AX-174209718	16.649	8	<nnxnp>	np	nn	np	np	np	nn	np	np	nn	nn	np	nn	nn	nn	nn	np	nn	np	np	np	nn	np	np	nn	nn	nn	np	np	nn	np	nn	np	np	np	nn	np	nn	np	nn	np	np	np	nn	np	nn	np
AX-174132366	16.649	8	<nnxnp>	np	nn	np	np	np	nn	np	np	nn	nn	np	nn	nn	nn	nn	np	nn	np	np	np	nn	np	np	nn	nn	nn	np	np	nn	np	nn	np	np	np	nn	np	nn	np	nn	np	np	np	nn	np	nn	np
AX-115701675	18.823	8	<nnxnp>	np	nn	np	np	np	nn	np	np	nn	nn	nn	nn	nn	nn	nn	np	nn	np	np	np	nn	np	np	nn	nn	nn	np	np	nn	np	nn	np	np	np	nn	np	nn	np	nn	np	np	np	nn	np	nn	np
AX-174113566	18.823	8	<nnxnp>	np	nn	np	np	np	nn	np	np	nn	nn	nn	nn	nn	nn	nn	np	nn	np	np	np	nn	np	np	nn	nn	nn	np	np	nn	np	nn	np	np	np	nn	np	nn	np	nn	np	np	np	nn	np	nn	np
AX-174125098	18.823	8	<nnxnp>	np	nn	np	np	np	nn	np	np	nn	nn	nn	nn	nn	nn	nn	np	nn	np	np	np	nn	np	np	nn	nn	nn	np	np	nn	np	nn	np	np	np	nn	np	nn	np	nn	np	np	np	nn	np	nn	np
AX-174128798	18.823	8	<nnxnp>	np	nn	np	np	np	nn	np	np	nn	nn	nn	nn	nn	nn	nn	np	nn	np	np	np	nn	np	np	nn	nn	nn	np	np	nn	np	nn	np	np	np	nn	np	nn	np	nn	np	np	np	nn	np	nn	np
AX-174177642	18.823	8	<nnxnp>	np	nn	np	np	np	nn	np	np	nn	nn	nn	nn	nn	nn	nn	np	nn	np	np	np	nn	np	np	nn	nn	nn	np	np	nn	np	nn	np	np	np	nn	np	nn	np	nn	np	np	np	nn	np	nn	np
AX-174203557	18.823	8	<nnxnp>	np	nn	np	np	np	nn	np	np	nn	nn	nn	nn	nn	nn	nn	np	nn	np	np	np	nn	np	np	nn	nn	nn	np	np	nn	np	nn	np	np	np	nn	np	nn	np	nn	np	np	np	nn	np	nn	np
AX-115700876	18.823	8	<nnxnp>	np	nn	np	np	np	nn	np	np	nn	nn	nn	nn	nn	nn	nn	np	nn	np	np	np	nn	np	np	nn	nn	nn	np	np	nn	np	nn	np	np	np	nn	np	nn	np	nn	np	np	np	nn	np	nn	np
AX-115714633	18.823	8	<nnxnp>	np	nn	np	np	np	nn	np	np	nn	nn	nn	nn	nn	nn	nn	np	nn	np	np	np	nn	np	np	nn	nn	nn	np	np	nn	np	nn	np	np	np	nn	np	nn	np	nn	np	np	np	nn	np	nn	np
AX-174132206	18.823	8	<nnxnp>	np	nn	np	np	np	nn	np	np	nn	nn	nn	nn	nn	nn	nn	np	nn	np	np	np	nn	np	np	nn	nn	nn	np	np	nn	np	nn	np	np	np	nn	np	nn	np	nn	np	--	np	nn	np	nn	np
AX-174145932	18.823	8	<nnxnp>	np	nn	np	np	np	nn	np	np	nn	nn	nn	nn	nn	nn	nn	np	nn	np	np	np	nn	np	np	nn	nn	nn	np	np	nn	np	nn	np	np	np	nn	np	nn	np	nn	np	np	np	nn	np	nn	np
AX-174185583	18.823	8	<nnxnp>	np	nn	np	np	np	nn	np	np	nn	nn	nn	nn	nn	nn	nn	np	nn	np	np	np	nn	np	np	nn	nn	nn	np	np	nn	np	nn	np	np	np	nn	np	nn	np	nn	np	np	np	nn	np	nn	np
AX-174199655	18.823	8	<nnxnp>	np	nn	np	np	np	nn	np	np	nn	nn	nn	nn	nn	nn	nn	np	nn	np	np	np	nn	np	np	nn	nn	nn	np	np	nn	np	nn	np	np	np	nn	np	nn	np	nn	np	np	np	nn	np	nn	np
AX-174177914	22.121	8	<nnxnp>	np	nn	np	np	np	nn	np	np	nn	nn	nn	nn	nn	nn	nn	np	nn	np	np	np	nn	np	np	nn	nn	nn	np	np	nn	np	nn	np	np	np	nn	np	nn	np	nn	np	np	np	nn	np	nn	np
AX-174197137	22.121	8	<nnxnp>	np	nn	np	np	np	nn	np	np	nn	nn	nn	nn	nn	nn	nn	np	nn	np	np	np	nn	np	np	nn	nn	nn	np	np	nn	np	nn	np	np	np	nn	np	nn	np	nn	np	np	np	nn	np	nn	np
AX-174187137	22.121	8	<nnxnp>	np	nn	np	np	np	nn	np	np	nn	nn	nn	nn	nn	nn	nn	np	nn	np	np	np	nn	np	np	nn	nn	nn	np	np	nn	np	nn	np	np	np	nn	np	nn	np	nn	np	np	np	nn	np	nn	np
AX-174210337	22.121	8	<nnxnp>	np	nn	np	np	np	nn	np	np	nn	nn	nn	nn	nn	nn	nn	np	nn	np	np	np	nn	np	np	nn	nn	nn	np	np	nn	np	nn	np	np	np	nn	np	nn	np	nn	np	np	np	nn	np	nn	np
AX-174155323	23.197	8	<nnxnp>	np	nn	np	np	np	nn	np	np	nn	nn	nn	nn	nn	nn	nn	np	nn	np	np	np	nn	np	np	nn	nn	nn	np	np	nn	np	nn	np	np	np	nn	np	nn	np	nn	np	np	np	nn	np	nn	np
AX-174182657	23.197	8	<nnxnp>	np	nn	np	np	np	nn	np	np	nn	nn	nn	nn	nn	nn	nn	np	nn	np	np	np	nn	np	np	nn	nn	nn	np	np	nn	np	nn	np	np	np	nn	np	nn	np	nn	np	np	np	nn	np	nn	np
AX-174174605	24.272	8	<nnxnp>	np	nn	np	np	np	nn	np	np	nn	nn	nn	nn	nn	nn	nn	np	nn	np	np	np	nn	np	np	nn	nn	nn	np	np	nn	np	nn	np	np	np	nn	np	nn	np	nn	np	np	np	nn	np	nn	np
AX-174128197	25.347	8	<nnxnp>	np	nn	np	np	np	nn	np	np	nn	nn	nn	nn	nn	nn	nn	np	nn	np	np	np	nn	np	np	nn	nn	nn	np	np	nn	np	nn	np	np	np	nn	np	nn	np	nn	np	np	np	nn	np	nn	np
AX-174182858	25.347	8	<nnxnp>	np	nn	np	np	np	nn	np	np	nn	nn	nn	nn	nn	nn	nn	np	nn	np	np	np	nn	np	np	nn	nn	nn	np	np	nn	np	nn	np	np	np	nn	np	nn	np	nn	np	np	np	nn	np	nn	np
AX-174187554	25.347	8	<nnxnp>	np	nn	np	np	np	nn	np	np	nn	nn	nn	nn	nn	nn	nn	np	nn	np	np	np	nn	np	np	nn	nn	nn	np	np	nn	np	nn	np	np	np	nn	np	nn	np	nn	np	np	np	nn	np	nn	np
AX-174189880	25.347	8	<nnxnp>	np	nn	np	np	np	nn	np	np	nn	nn	nn	nn	nn	nn	nn	np	nn	np	np	np	nn	np	np	nn	nn	nn	np	np	nn	np	nn	np	np	np	nn	np	nn	np	nn	np	np	np	nn	np	nn	np
AX-174201740	25.347	8	<nnxnp>	np	nn	np	np	np	nn	np	np	nn	nn	nn	nn	nn	nn	nn	np	nn	np	np	np	nn	np	np	nn	nn	nn	np	np	nn	np	nn	np	np	np	nn	np	nn	np	nn	np	np	np	nn	np	nn	np
AX-174150678	25.347	8	<nnxnp>	np	nn	np	np	np	nn	np	np	nn	nn	nn	nn	nn	nn	nn	np	nn	np	np	np	nn	np	np	nn	nn	nn	np	np	nn	np	nn	np	np	np	nn	np	nn	np	nn	np	np	np	nn	np	nn	np
AX-174161376	25.347	8	<nnxnp>	np	nn	np	np	np	nn	np	np	nn	nn	nn	nn	nn	nn	nn	np	nn	np	np	np	nn	np	np	nn	nn	nn	np	np	nn	np	nn	np	np	np	nn	np	nn	np	nn	np	np	np	nn	np	nn	np
AX-174201041	25.347	8	<nnxnp>	np	nn	np	np	np	nn	np	np	nn	nn	nn	nn	nn	nn	nn	np	nn	np	np	np	nn	np	np	nn	nn	nn	np	np	nn	np	nn	np	np	np	nn	np	nn	np	nn	np	np	np	nn	np	nn	np
AX-174118864	32.176	8	<nnxnp>	np	nn	nn	np	np	nn	np	np	nn	nn	nn	nn	nn	nn	nn	np	nn	np	np	np	nn	np	np	nn	nn	nn	np	nn	nn	np	nn	np	np	np	nn	nn	nn	np	nn	np	np	np	nn	np	nn	np
AX-115718502	32.176	8	<nnxnp>	np	nn	nn	np	np	nn	np	np	nn	nn	nn	nn	nn	nn	nn	np	nn	np	np	np	nn	np	np	nn	nn	nn	np	nn	nn	np	nn	np	np	np	nn	nn	nn	np	nn	np	np	np	nn	np	nn	np
AX-174147839	34.35	8	<nnxnp>	np	np	nn	np	np	nn	np	np	nn	nn	nn	nn	nn	nn	nn	np	nn	np	np	np	nn	np	nn	nn	nn	nn	np	nn	nn	np	nn	np	np	np	nn	nn	nn	np	nn	np	np	np	nn	np	nn	np
AX-174162025	35.425	8	<nnxnp>	np	np	nn	np	np	nn	np	np	nn	nn	nn	nn	nn	nn	nn	np	nn	nn	np	np	nn	np	nn	nn	nn	nn	np	nn	nn	np	nn	np	np	np	nn	nn	nn	np	nn	np	np	np	nn	np	nn	np
AX-115693813	37.6	8	<nnxnp>	np	np	nn	np	np	nn	np	np	nn	nn	nn	nn	nn	nn	nn	np	nn	nn	np	np	nn	np	nn	nn	nn	nn	np	nn	nn	nn	nn	np	np	np	nn	nn	nn	np	nn	np	np	np	nn	np	nn	nn
AX-174166868	39.774	8	<nnxnp>	np	np	nn	np	np	nn	np	np	nn	nn	nn	nn	nn	np	nn	np	nn	nn	np	np	nn	np	nn	nn	nn	nn	np	nn	nn	nn	nn	np	np	np	nn	nn	nn	np	nn	np	np	np	nn	np	nn	nn
AX-174121574	39.774	8	<nnxnp>	np	np	nn	np	np	nn	np	np	nn	nn	nn	nn	nn	np	nn	np	nn	nn	np	np	nn	np	nn	nn	nn	nn	np	nn	nn	nn	nn	np	np	np	nn	nn	nn	np	nn	np	np	np	nn	np	nn	nn
AX-174199494	39.774	8	<nnxnp>	np	np	nn	np	np	nn	np	np	nn	nn	nn	nn	nn	np	nn	np	nn	nn	np	np	nn	np	nn	nn	nn	nn	np	nn	nn	nn	nn	np	np	np	nn	nn	nn	np	nn	np	np	np	nn	np	nn	nn
AX-115664911	40.849	8	<nnxnp>	np	np	nn	np	np	nn	np	np	np	nn	nn	nn	nn	np	nn	np	nn	nn	np	np	nn	np	nn	nn	nn	nn	np	nn	nn	nn	nn	np	np	np	nn	nn	nn	np	nn	np	np	np	nn	np	nn	nn
AX-115727289	41.925	8	<nnxnp>	np	np	nn	np	np	nn	np	np	nn	nn	nn	nn	nn	np	--	np	nn	nn	np	np	nn	np	nn	nn	nn	nn	np	nn	nn	nn	nn	np	np	np	nn	nn	nn	np	nn	np	np	np	nn	np	nn	nn
AX-174110950	41.925	8	<nnxnp>	np	np	nn	np	np	nn	np	np	nn	nn	nn	nn	nn	np	nn	np	nn	nn	np	np	nn	np	nn	nn	nn	nn	np	nn	nn	nn	nn	np	np	np	nn	nn	nn	np	nn	np	np	np	nn	np	nn	nn
AX-174152338	41.925	8	<nnxnp>	np	np	nn	np	np	nn	np	np	nn	nn	nn	nn	nn	np	nn	np	nn	nn	np	np	nn	np	nn	nn	nn	nn	np	nn	nn	nn	nn	np	np	np	nn	nn	nn	np	nn	np	np	np	nn	np	nn	nn
AX-174179078	41.925	8	<nnxnp>	np	np	nn	np	np	nn	np	np	nn	nn	nn	nn	nn	np	nn	np	nn	nn	np	np	nn	np	nn	nn	nn	nn	np	nn	nn	nn	nn	np	np	np	nn	nn	nn	np	nn	np	np	np	nn	np	nn	nn
AX-174207097	41.925	8	<nnxnp>	np	np	nn	np	np	nn	np	np	nn	nn	nn	nn	nn	np	nn	np	nn	nn	np	np	nn	np	nn	nn	nn	nn	np	nn	nn	nn	nn	np	np	np	nn	nn	nn	np	nn	np	np	np	nn	np	nn	nn
AX-174135158	41.925	8	<nnxnp>	np	np	nn	np	np	nn	np	np	nn	--	nn	nn	nn	np	nn	np	nn	nn	np	np	nn	np	nn	nn	nn	nn	np	nn	nn	nn	nn	np	np	np	nn	nn	nn	np	nn	np	np	np	nn	np	nn	nn
AX-174144659	41.925	8	<nnxnp>	np	np	nn	np	np	nn	np	np	nn	nn	nn	nn	nn	np	nn	np	nn	nn	np	np	nn	np	nn	nn	nn	nn	np	nn	nn	nn	nn	np	np	np	nn	nn	nn	np	nn	np	np	np	nn	np	nn	nn
AX-174161228	41.925	8	<nnxnp>	np	np	nn	np	np	nn	np	np	nn	nn	nn	nn	nn	np	nn	np	nn	nn	np	np	nn	np	nn	nn	nn	nn	np	nn	nn	nn	nn	np	np	np	nn	nn	nn	np	nn	np	np	np	nn	np	nn	nn
AX-174171398	41.925	8	<nnxnp>	np	np	nn	np	np	nn	np	np	nn	nn	nn	nn	nn	np	nn	np	nn	nn	np	np	nn	np	nn	nn	nn	nn	np	nn	nn	nn	nn	np	np	np	nn	nn	nn	np	nn	np	np	np	nn	np	nn	nn
AX-174171399	41.925	8	<nnxnp>	np	np	nn	np	np	nn	np	np	nn	nn	nn	nn	nn	np	nn	np	nn	nn	np	np	nn	np	nn	nn	nn	nn	np	nn	nn	nn	nn	np	np	np	nn	nn	nn	np	nn	np	np	np	nn	np	nn	nn
AX-174180357	41.925	8	<nnxnp>	np	--	nn	np	np	nn	np	np	nn	nn	nn	nn	nn	np	nn	np	nn	nn	np	np	nn	np	nn	nn	nn	nn	np	nn	nn	nn	nn	np	np	np	nn	nn	nn	np	nn	np	np	np	nn	np	nn	nn
AX-174152054	43	8	<nnxnp>	np	np	nn	np	np	nn	np	np	nn	nn	nn	nn	nn	np	nn	np	nn	nn	np	np	nn	np	nn	nn	nn	nn	np	nn	nn	nn	nn	np	np	np	nn	nn	nn	np	nn	np	np	np	nn	np	nn	nn
AX-115686022	45.174	8	<nnxnp>	np	np	nn	np	np	nn	np	np	nn	nn	nn	nn	nn	np	nn	np	nn	nn	np	np	nn	np	nn	nn	nn	nn	np	nn	nn	nn	nn	np	np	np	nn	nn	nn	np	nn	np	np	np	nn	np	nn	nn
AX-174119729	45.174	8	<nnxnp>	np	np	nn	np	np	nn	np	np	nn	nn	nn	nn	nn	np	nn	np	nn	nn	np	np	nn	np	nn	nn	nn	nn	np	nn	nn	nn	nn	np	np	np	nn	nn	nn	np	nn	np	np	np	nn	np	nn	nn
AX-174123003	45.174	8	<nnxnp>	np	np	nn	np	np	nn	np	np	nn	nn	nn	nn	nn	np	nn	np	nn	nn	np	np	nn	np	nn	nn	nn	nn	np	nn	nn	nn	nn	np	np	np	nn	nn	nn	np	nn	np	np	np	nn	np	nn	nn
AX-174157803	45.174	8	<nnxnp>	np	np	nn	np	np	nn	np	np	nn	nn	nn	nn	nn	np	nn	np	nn	nn	np	np	nn	np	nn	nn	nn	nn	np	nn	nn	nn	nn	np	np	np	nn	nn	nn	np	nn	np	np	np	nn	np	nn	nn
AX-174162391	45.174	8	<nnxnp>	np	np	nn	np	np	nn	np	np	nn	nn	nn	nn	nn	np	nn	np	nn	nn	np	np	nn	np	nn	nn	nn	nn	np	nn	nn	--	nn	np	np	np	nn	nn	nn	np	nn	np	np	np	nn	np	nn	nn
AX-174174966	45.174	8	<nnxnp>	np	np	nn	np	np	nn	np	np	nn	nn	nn	nn	nn	np	nn	np	nn	nn	np	np	nn	np	nn	nn	nn	nn	np	nn	nn	nn	nn	np	np	np	nn	nn	nn	np	nn	np	np	np	nn	np	nn	nn
AX-174178340	45.174	8	<nnxnp>	np	np	nn	np	np	nn	np	np	nn	nn	nn	nn	nn	np	nn	np	nn	nn	np	np	nn	np	nn	nn	nn	nn	np	nn	nn	nn	nn	np	np	np	nn	nn	nn	np	nn	np	np	np	nn	np	nn	nn
AX-174193779	45.174	8	<nnxnp>	np	np	nn	np	np	nn	np	np	nn	nn	nn	nn	nn	np	nn	np	nn	nn	np	np	nn	np	nn	nn	nn	nn	np	nn	nn	nn	nn	np	np	np	nn	nn	nn	np	nn	np	np	np	nn	np	nn	nn
AX-174198249	45.174	8	<nnxnp>	np	np	nn	np	np	nn	np	np	nn	nn	nn	nn	nn	np	nn	np	nn	nn	np	np	nn	np	nn	nn	nn	nn	np	nn	nn	nn	nn	np	np	np	nn	nn	nn	np	nn	np	np	np	nn	np	nn	nn
AX-174199894	45.174	8	<nnxnp>	np	np	nn	np	np	nn	np	np	nn	nn	nn	nn	nn	np	nn	np	nn	nn	np	np	nn	np	nn	nn	nn	nn	np	nn	nn	nn	nn	np	np	np	nn	nn	nn	np	nn	np	np	np	nn	np	nn	nn
AX-174201244	45.174	8	<nnxnp>	np	np	nn	np	np	nn	np	np	nn	nn	nn	nn	nn	np	nn	np	nn	nn	np	np	nn	np	nn	nn	nn	nn	np	nn	nn	nn	nn	np	np	np	nn	nn	nn	np	nn	np	np	np	nn	np	nn	nn
AX-174203502	45.174	8	<nnxnp>	np	np	nn	np	np	nn	np	np	nn	nn	nn	nn	nn	np	nn	np	nn	nn	np	np	nn	np	nn	nn	nn	nn	np	nn	nn	nn	nn	np	np	np	nn	nn	nn	np	nn	np	np	np	nn	np	nn	nn
AX-115668027	45.174	8	<nnxnp>	np	np	nn	np	np	nn	np	np	nn	nn	nn	nn	nn	np	nn	np	nn	nn	np	np	nn	np	nn	nn	nn	nn	np	nn	nn	nn	nn	np	np	np	nn	nn	nn	np	nn	np	np	np	nn	np	nn	nn
AX-115719745	45.174	8	<nnxnp>	np	np	nn	np	np	nn	np	np	nn	nn	nn	nn	nn	np	nn	np	nn	nn	np	np	nn	np	nn	nn	nn	nn	np	nn	nn	nn	nn	np	np	np	nn	nn	nn	np	nn	np	np	np	nn	np	nn	nn
AX-174121640	45.174	8	<nnxnp>	np	np	nn	np	np	nn	np	np	nn	nn	nn	nn	nn	np	nn	np	nn	nn	np	np	nn	np	nn	nn	nn	nn	np	nn	nn	nn	nn	np	np	np	nn	nn	nn	np	nn	np	np	np	nn	np	nn	nn
AX-174173940	45.174	8	<nnxnp>	np	np	nn	np	np	nn	np	np	nn	nn	nn	nn	nn	np	nn	np	nn	nn	np	np	nn	np	nn	nn	nn	nn	np	nn	nn	nn	nn	np	np	np	nn	nn	nn	np	nn	np	np	np	nn	np	nn	nn
AX-174206974	45.174	8	<nnxnp>	np	np	nn	np	np	nn	np	np	nn	nn	nn	nn	nn	np	nn	np	nn	nn	np	np	nn	np	nn	nn	nn	nn	np	nn	nn	nn	nn	np	np	np	nn	nn	nn	np	nn	np	np	np	nn	np	nn	nn
AX-174210186	45.174	8	<nnxnp>	np	np	nn	np	np	nn	np	np	nn	nn	nn	nn	nn	np	nn	np	nn	nn	np	np	nn	np	nn	nn	nn	nn	np	nn	nn	nn	nn	np	np	np	nn	nn	nn	np	nn	np	np	np	nn	np	nn	nn
AX-115674404	46.25	8	<nnxnp>	np	np	nn	np	np	nn	np	np	nn	nn	nn	nn	nn	np	nn	np	nn	nn	np	np	nn	np	nn	nn	nn	nn	np	nn	nn	nn	nn	np	np	np	nn	nn	np	np	nn	np	np	np	nn	np	nn	nn
AX-153639612	54.313	8	<nnxnp>	np	np	nn	np	np	nn	np	np	nn	nn	nn	nn	nn	np	nn	np	nn	nn	nn	np	nn	np	nn	nn	nn	nn	np	nn	np	nn	np	np	np	np	nn	nn	nn	np	nn	np	np	np	nn	np	nn	nn
AX-174127084	54.313	8	<nnxnp>	np	np	nn	np	np	nn	np	np	nn	nn	nn	nn	nn	np	nn	np	nn	nn	nn	np	nn	np	nn	nn	nn	nn	np	nn	np	nn	np	np	np	np	nn	nn	nn	np	nn	np	np	np	nn	np	nn	nn
AX-174143742	54.313	8	<nnxnp>	np	np	nn	np	np	nn	np	np	nn	nn	nn	nn	nn	np	nn	np	nn	nn	nn	np	nn	np	nn	nn	nn	nn	np	nn	np	nn	np	np	np	np	nn	nn	nn	np	nn	np	np	np	nn	np	nn	nn
AX-174189956	54.313	8	<nnxnp>	np	np	nn	np	np	nn	np	np	nn	nn	nn	nn	nn	np	nn	np	nn	nn	nn	np	nn	np	nn	nn	nn	nn	np	nn	np	nn	np	np	np	np	nn	nn	nn	np	nn	np	np	np	nn	np	nn	nn
AX-174157022	56.487	8	<nnxnp>	np	np	nn	np	np	nn	np	np	nn	nn	nn	nn	nn	np	nn	np	np	nn	nn	np	nn	np	nn	nn	nn	nn	np	nn	np	nn	np	np	np	np	nn	nn	nn	np	nn	np	np	np	nn	np	nn	nn
AX-174186981	59.779	8	<nnxnp>	np	np	nn	nn	np	nn	np	np	nn	nn	nn	nn	nn	np	nn	np	np	nn	nn	np	nn	np	nn	nn	nn	nn	np	nn	np	nn	np	np	np	np	nn	nn	nn	np	nn	np	np	np	nn	np	nn	nn
AX-174119037	59.785	8	<nnxnp>	np	np	nn	nn	np	nn	np	np	nn	nn	nn	nn	nn	np	nn	np	np	nn	nn	np	nn	np	nn	nn	nn	nn	np	nn	np	nn	np	np	np	np	nn	nn	nn	np	nn	np	np	np	nn	np	nn	nn
AX-174122770	59.785	8	<nnxnp>	np	np	nn	nn	np	nn	np	np	nn	nn	nn	nn	nn	np	nn	np	np	nn	nn	np	nn	np	nn	nn	nn	nn	np	nn	np	nn	np	np	np	np	nn	nn	nn	np	nn	np	np	np	nn	np	nn	nn
AX-174209191	61.959	8	<nnxnp>	np	np	nn	nn	np	nn	np	np	nn	nn	nn	nn	np	np	nn	np	np	nn	nn	np	nn	nn	nn	nn	nn	nn	np	nn	np	nn	np	np	np	np	nn	nn	nn	np	nn	np	np	np	nn	np	nn	nn
AX-174202076	64.133	8	<nnxnp>	np	np	nn	nn	np	nn	np	np	np	nn	nn	nn	np	np	nn	np	np	nn	nn	np	nn	nn	nn	nn	nn	nn	np	nn	np	nn	np	np	np	np	nn	nn	nn	np	nn	np	np	np	nn	np	nn	nn
AX-174215471	78.873	8	<nnxnp>	np	np	np	nn	nn	np	np	np	np	nn	nn	nn	np	nn	nn	np	np	nn	nn	nn	nn	nn	nn	nn	nn	nn	np	np	np	nn	np	np	nn	np	nn	nn	nn	np	nn	np	np	np	nn	np	nn	nn
AX-174161831	79.949	8	<nnxnp>	np	np	np	nn	nn	np	np	np	np	nn	nn	nn	np	nn	nn	np	np	nn	nn	nn	nn	nn	nn	nn	nn	nn	np	np	--	nn	np	np	nn	np	nn	nn	nn	np	nn	np	np	np	nn	np	nn	nn
AX-174118561	86.777	8	<nnxnp>	np	np	np	nn	nn	np	np	np	np	nn	nn	nn	np	nn	nn	np	np	np	nn	nn	nn	nn	nn	nn	nn	nn	np	np	np	nn	np	np	nn	np	nn	nn	nn	np	nn	np	nn	np	nn	np	np	nn
AX-174111320	87.853	8	<nnxnp>	np	np	np	nn	nn	np	np	np	np	nn	nn	nn	np	nn	nn	np	np	np	nn	nn	nn	nn	nn	nn	np	nn	np	np	np	nn	np	np	nn	np	nn	nn	nn	np	nn	np	nn	np	nn	np	np	nn
AX-174187419	87.853	8	<nnxnp>	np	np	np	nn	nn	np	np	np	np	nn	nn	nn	np	nn	nn	np	np	np	nn	nn	nn	nn	nn	nn	np	nn	np	np	np	nn	np	np	nn	np	nn	nn	nn	np	nn	np	nn	np	nn	np	np	nn
AX-174120127	87.853	8	<nnxnp>	np	np	np	nn	nn	np	np	np	np	nn	nn	nn	np	nn	nn	np	np	np	nn	nn	nn	nn	nn	nn	np	nn	np	np	np	nn	np	np	nn	np	nn	nn	nn	np	nn	np	nn	np	nn	np	np	nn
AX-174151257	87.853	8	<nnxnp>	np	np	np	nn	nn	np	np	np	np	nn	nn	nn	np	nn	nn	np	np	np	nn	nn	nn	nn	nn	nn	np	nn	np	np	np	nn	np	np	nn	np	nn	nn	nn	np	nn	np	nn	np	nn	np	np	nn
AX-174158427	87.853	8	<nnxnp>	np	np	np	nn	nn	np	np	np	np	nn	nn	nn	np	nn	nn	np	np	np	nn	nn	nn	nn	nn	nn	np	nn	np	np	np	nn	np	np	nn	np	nn	nn	nn	np	nn	np	nn	np	nn	np	np	nn
AX-153648139	88.928	8	<nnxnp>	np	np	np	nn	nn	np	np	np	np	nn	nn	nn	np	nn	nn	np	np	np	nn	nn	nn	nn	nn	nn	np	nn	np	np	np	nn	np	np	nn	np	nn	nn	nn	np	nn	np	nn	np	nn	np	np	nn
AX-174144776	88.928	8	<nnxnp>	np	np	np	nn	nn	np	np	np	np	nn	nn	nn	np	nn	nn	np	np	np	nn	nn	nn	nn	nn	nn	np	nn	np	np	np	nn	np	np	nn	np	nn	nn	nn	np	nn	np	nn	np	nn	np	np	nn
AX-174176860	88.928	8	<nnxnp>	np	np	np	nn	nn	np	np	np	np	nn	nn	nn	np	nn	nn	np	np	np	nn	nn	nn	nn	nn	nn	np	nn	np	np	np	nn	np	np	nn	np	nn	nn	nn	np	nn	np	nn	np	nn	np	np	nn
AX-174164321	88.928	8	<nnxnp>	np	np	np	nn	nn	np	np	np	np	nn	nn	nn	np	nn	nn	np	np	np	nn	nn	nn	nn	nn	nn	np	nn	np	np	np	nn	np	np	nn	np	nn	nn	nn	np	nn	np	nn	np	nn	np	np	nn
AX-174195229	88.928	8	<nnxnp>	np	np	np	nn	nn	np	np	np	np	nn	nn	nn	np	nn	nn	np	np	np	nn	nn	nn	nn	nn	nn	np	nn	np	np	np	nn	np	np	nn	np	nn	nn	nn	np	nn	np	nn	np	nn	np	np	nn
AX-174194016	90.003	8	<nnxnp>	np	np	np	nn	nn	np	np	np	np	nn	nn	nn	np	nn	nn	np	np	np	nn	nn	nn	nn	nn	nn	np	nn	np	np	np	nn	np	np	nn	np	nn	np	nn	np	nn	np	nn	np	nn	np	np	nn
AX-174145051	93.301	8	<nnxnp>	np	np	np	nn	nn	np	np	np	np	nn	nn	nn	np	nn	nn	np	np	np	nn	nn	nn	nn	nn	nn	np	nn	np	np	np	nn	np	np	nn	np	nn	np	nn	np	nn	np	nn	np	nn	np	np	nn
AX-174132438	95.475	8	<nnxnp>	np	np	np	nn	nn	np	np	np	np	nn	nn	nn	np	nn	nn	np	np	np	nn	nn	nn	nn	nn	nn	np	nn	np	np	np	nn	np	np	nn	np	nn	np	nn	np	nn	np	nn	np	nn	np	np	np
AX-174151968	95.475	8	<nnxnp>	np	np	np	nn	nn	np	np	np	np	nn	nn	nn	np	nn	nn	np	np	np	nn	nn	nn	nn	nn	nn	np	nn	np	np	np	nn	np	np	nn	np	nn	np	nn	np	nn	np	nn	np	nn	np	np	np
AX-174175188	95.475	8	<nnxnp>	np	np	np	nn	nn	np	np	np	np	nn	nn	nn	np	nn	nn	np	np	np	nn	nn	nn	nn	nn	nn	np	nn	np	np	np	nn	np	np	nn	np	nn	np	nn	np	nn	np	nn	np	nn	np	np	np
AX-174117713	97.65	8	<nnxnp>	np	np	np	nn	nn	np	np	np	np	nn	nn	nn	np	nn	nn	np	np	np	nn	nn	nn	nn	nn	nn	np	nn	np	np	np	nn	np	np	nn	np	nn	np	nn	np	nn	np	nn	np	nn	nn	np	np
AX-174152379	98.725	8	<nnxnp>	np	np	np	nn	nn	np	np	np	np	nn	nn	nn	np	nn	nn	np	np	np	nn	nn	np	nn	nn	nn	np	nn	np	np	np	nn	np	np	nn	np	nn	np	nn	np	nn	np	nn	np	nn	nn	np	np
AX-174190181	99.8	8	<nnxnp>	np	np	np	nn	nn	np	np	np	np	nn	nn	nn	np	nn	nn	np	np	np	nn	nn	np	nn	nn	nn	np	nn	np	np	np	nn	np	np	nn	np	nn	np	nn	np	nn	np	nn	np	nn	nn	np	np
AX-174183919	100.876	8	<nnxnp>	np	np	np	nn	nn	np	np	np	np	nn	nn	nn	np	nn	nn	np	np	np	nn	nn	np	nn	nn	nn	nn	nn	np	np	np	nn	np	np	nn	np	nn	np	nn	np	nn	np	nn	np	nn	nn	np	np
AX-174211777	104.173	8	<nnxnp>	np	np	np	nn	nn	np	np	np	np	np	nn	nn	np	nn	nn	np	np	np	nn	nn	np	nn	nn	nn	nn	nn	np	np	np	nn	np	np	nn	nn	nn	np	nn	np	nn	np	nn	np	nn	nn	np	np
AX-174147804	105.249	8	<nnxnp>	np	np	np	nn	nn	np	np	np	np	np	nn	nn	np	nn	nn	np	np	np	nn	nn	np	nn	nn	nn	nn	nn	np	np	np	nn	np	np	nn	nn	nn	np	nn	np	nn	np	nn	np	nn	nn	np	np
AX-115692471	105.249	8	<nnxnp>	np	np	np	nn	nn	np	np	np	np	np	nn	nn	np	nn	nn	np	np	np	nn	nn	np	nn	nn	nn	nn	nn	np	np	np	nn	np	np	nn	nn	nn	np	nn	np	nn	np	nn	np	nn	nn	np	np
AX-115702104	105.249	8	<nnxnp>	np	np	np	nn	nn	np	np	np	np	np	nn	nn	np	nn	nn	np	np	np	nn	nn	np	nn	nn	nn	nn	nn	np	np	np	nn	np	np	nn	nn	nn	np	nn	np	nn	np	nn	np	nn	nn	np	np
AX-174200110	106.324	8	<nnxnp>	np	np	np	nn	nn	np	np	np	np	np	nn	nn	np	nn	nn	np	np	np	nn	nn	np	nn	nn	nn	nn	nn	np	np	np	nn	np	np	nn	nn	nn	np	nn	np	nn	np	nn	np	nn	nn	np	np
AX-153640002	107.399	8	<nnxnp>	np	np	np	nn	nn	np	np	np	np	np	nn	nn	np	nn	nn	np	np	np	nn	nn	np	nn	nn	nn	nn	nn	np	np	np	nn	np	np	nn	nn	nn	np	nn	np	nn	np	nn	np	nn	nn	np	np
AX-174174321	107.399	8	<nnxnp>	np	np	np	nn	nn	np	np	np	np	np	nn	nn	np	nn	nn	np	np	np	nn	nn	np	nn	nn	nn	nn	nn	np	np	np	nn	np	np	nn	nn	nn	np	nn	np	nn	np	nn	np	nn	nn	np	np
AX-174185633	107.399	8	<nnxnp>	np	np	np	nn	nn	np	np	np	np	np	nn	nn	np	nn	nn	np	np	np	nn	nn	np	nn	nn	nn	nn	nn	np	np	np	nn	np	np	nn	nn	nn	np	nn	np	nn	np	nn	np	nn	nn	np	np
AX-174187260	107.399	8	<nnxnp>	np	np	np	nn	nn	np	np	np	np	np	nn	nn	np	nn	nn	np	np	np	nn	nn	np	nn	nn	nn	nn	nn	np	np	np	nn	np	np	nn	nn	nn	np	nn	np	nn	np	nn	np	nn	nn	np	np
AX-174133276	107.399	8	<nnxnp>	np	np	np	nn	nn	np	np	np	np	np	nn	nn	np	nn	nn	np	np	np	nn	nn	np	nn	nn	nn	nn	nn	np	np	np	nn	np	np	nn	nn	nn	np	nn	np	nn	np	nn	np	nn	nn	np	np
AX-174182497	107.399	8	<nnxnp>	np	np	np	nn	nn	np	np	np	np	np	nn	nn	np	nn	nn	np	np	np	nn	nn	np	nn	nn	nn	nn	nn	np	np	np	nn	np	np	nn	nn	nn	np	nn	np	nn	np	nn	np	nn	nn	np	np
AX-174151410	108.475	8	<nnxnp>	np	np	np	nn	nn	np	np	np	np	np	nn	nn	np	nn	nn	np	np	np	nn	nn	np	nn	nn	nn	nn	nn	np	np	np	nn	np	np	np	nn	nn	np	nn	np	nn	np	nn	np	nn	nn	np	np
AX-174141027	108.475	8	<nnxnp>	np	np	np	nn	nn	np	np	np	np	np	nn	nn	np	nn	nn	np	np	np	nn	nn	np	nn	nn	nn	nn	nn	np	np	np	nn	np	np	np	nn	nn	np	nn	np	nn	np	nn	np	nn	nn	np	np
AX-174160261	108.475	8	<nnxnp>	np	np	np	nn	nn	np	np	np	np	np	nn	nn	np	nn	nn	np	np	np	nn	nn	np	nn	nn	nn	nn	nn	np	np	np	nn	np	np	np	nn	nn	np	nn	np	nn	np	nn	np	nn	nn	np	np
AX-115701394	109.55	8	<nnxnp>	np	np	np	nn	nn	np	np	np	np	np	nn	nn	np	nn	nn	np	np	np	nn	nn	np	nn	nn	nn	nn	nn	np	np	np	nn	np	np	np	nn	nn	np	nn	np	nn	np	nn	np	nn	nn	np	np
AX-115722469	109.55	8	<nnxnp>	np	np	np	nn	nn	np	np	np	np	np	nn	nn	np	nn	nn	np	np	np	nn	nn	np	nn	nn	nn	nn	nn	np	np	np	nn	np	np	np	nn	nn	np	nn	np	nn	np	nn	np	nn	nn	np	np
AX-174143417	109.55	8	<nnxnp>	np	np	np	nn	nn	np	np	np	np	np	nn	nn	np	nn	nn	np	np	np	nn	nn	np	nn	nn	nn	nn	nn	np	np	np	nn	np	np	np	nn	nn	np	nn	np	nn	np	nn	np	nn	nn	np	np
AX-174165220	109.55	8	<nnxnp>	np	np	np	nn	nn	np	np	np	np	np	nn	nn	np	nn	nn	np	np	np	nn	nn	np	nn	nn	nn	nn	nn	np	np	np	nn	np	np	np	nn	nn	np	nn	np	nn	np	nn	np	nn	nn	np	np
AX-174173991	109.55	8	<nnxnp>	np	np	np	nn	nn	np	np	np	np	np	nn	nn	np	nn	nn	np	np	np	nn	nn	np	nn	nn	nn	nn	nn	np	np	np	nn	np	np	np	nn	nn	np	nn	np	nn	np	nn	np	nn	nn	np	np
AX-174183509	109.55	8	<nnxnp>	np	np	np	nn	nn	np	np	np	np	np	nn	nn	np	nn	nn	np	np	np	nn	nn	np	nn	nn	nn	--	nn	np	np	np	nn	np	np	np	nn	nn	np	nn	np	nn	np	nn	np	nn	nn	np	np
AX-174193233	109.55	8	<nnxnp>	np	np	np	nn	nn	np	np	np	np	np	nn	nn	np	nn	nn	np	np	np	nn	nn	np	nn	nn	nn	nn	nn	np	np	np	nn	np	np	np	nn	nn	np	nn	np	nn	np	nn	np	nn	nn	np	np
AX-174207802	109.55	8	<nnxnp>	np	np	np	nn	nn	np	np	np	np	np	nn	nn	np	nn	nn	np	np	np	nn	nn	np	nn	nn	nn	nn	nn	np	np	np	nn	np	np	np	nn	nn	np	nn	np	nn	np	nn	np	nn	nn	np	np
AX-115699744	0	9	<nnxnp>	np	np	np	nn	nn	np	np	np	np	np	nn	nn	np	np	nn	nn	nn	np	nn	np	nn	nn	np	np	nn	np	nn	nn	nn	np	np	nn	np	nn	np	nn	nn	np	nn	np	np	np	nn	nn	np	np
AX-174118044	0	9	<nnxnp>	np	np	np	nn	nn	np	np	np	np	np	nn	nn	np	np	nn	nn	nn	np	nn	np	nn	nn	np	np	nn	np	nn	nn	nn	np	np	nn	np	nn	np	nn	nn	np	nn	np	np	np	nn	nn	np	np
AX-174153646	1.075	9	<nnxnp>	np	np	np	nn	nn	np	np	np	np	np	nn	nn	np	np	nn	nn	nn	np	nn	np	nn	nn	np	np	nn	np	nn	nn	nn	np	np	nn	np	nn	np	nn	nn	np	nn	np	np	np	nn	nn	np	np
AX-115701859	2.15	9	<nnxnp>	nn	np	np	nn	nn	np	np	np	np	np	nn	nn	np	np	nn	nn	nn	np	nn	np	nn	nn	np	np	nn	np	nn	nn	nn	np	np	nn	np	nn	np	nn	nn	np	nn	np	np	np	nn	nn	np	np
AX-174147463	2.15	9	<nnxnp>	nn	np	np	nn	nn	np	np	np	np	np	nn	nn	np	np	nn	nn	nn	np	nn	np	nn	nn	np	np	nn	np	nn	nn	nn	np	np	nn	np	nn	np	nn	nn	np	nn	np	np	np	nn	nn	np	np
AX-174214541	2.15	9	<nnxnp>	nn	np	np	nn	nn	np	np	np	np	np	nn	nn	np	np	nn	nn	nn	np	nn	np	nn	nn	np	np	nn	np	nn	nn	nn	np	np	nn	np	nn	np	nn	nn	np	nn	np	np	np	nn	nn	np	np
AX-174171935	4.325	9	<nnxnp>	nn	np	np	nn	nn	np	np	np	np	np	nn	nn	np	np	nn	nn	nn	np	nn	np	nn	nn	np	np	nn	np	nn	nn	nn	np	np	nn	np	nn	np	nn	nn	np	nn	np	nn	np	nn	nn	np	np
AX-174187087	4.325	9	<nnxnp>	nn	--	np	nn	nn	np	np	np	np	np	nn	nn	np	np	nn	nn	nn	np	nn	np	nn	nn	np	np	nn	np	nn	nn	nn	np	np	nn	np	nn	np	nn	nn	np	nn	np	nn	np	nn	nn	np	np
AX-174188969	4.325	9	<nnxnp>	nn	np	np	nn	nn	np	np	np	np	np	nn	nn	np	np	nn	nn	nn	np	nn	np	nn	nn	np	np	nn	np	nn	nn	nn	np	np	nn	np	nn	np	nn	nn	np	nn	np	nn	np	nn	nn	np	np
AX-174133695	5.4	9	<nnxnp>	nn	np	np	nn	nn	np	np	np	np	np	nn	nn	np	np	nn	nn	nn	np	nn	np	nn	nn	np	np	nn	np	nn	nn	nn	np	nn	nn	np	nn	np	nn	nn	np	nn	np	nn	np	nn	nn	np	np
AX-174181931	5.4	9	<nnxnp>	nn	np	np	nn	nn	np	np	np	np	np	nn	nn	np	np	nn	nn	nn	np	nn	np	nn	nn	np	np	nn	np	nn	nn	nn	np	nn	nn	np	nn	np	nn	nn	np	nn	np	nn	np	nn	nn	np	np
AX-174184186	5.4	9	<nnxnp>	nn	np	np	nn	nn	np	np	np	np	np	nn	nn	np	np	nn	nn	nn	np	nn	np	nn	nn	np	np	nn	np	nn	nn	nn	np	nn	nn	np	nn	np	nn	nn	np	nn	np	nn	np	nn	nn	np	np
AX-174205886	5.4	9	<nnxnp>	nn	np	np	nn	nn	np	np	np	np	np	nn	nn	np	np	nn	nn	nn	np	nn	np	nn	nn	np	np	nn	np	nn	nn	nn	np	nn	nn	np	nn	np	nn	nn	np	nn	np	nn	np	nn	nn	np	np
AX-174158834	6.475	9	<nnxnp>	nn	np	np	nn	nn	np	np	np	np	np	nn	nn	np	np	nn	nn	nn	np	nn	np	nn	nn	np	np	nn	np	nn	nn	nn	np	nn	nn	np	nn	np	nn	nn	np	nn	np	nn	np	nn	nn	nn	np
AX-174178009	6.475	9	<nnxnp>	nn	np	np	nn	nn	np	np	np	np	np	nn	nn	np	np	nn	nn	nn	np	nn	np	nn	nn	np	np	nn	np	nn	nn	nn	np	nn	nn	np	nn	np	nn	nn	np	nn	np	nn	np	nn	nn	nn	np
AX-174182377	9.773	9	<nnxnp>	nn	np	np	nn	nn	np	np	np	np	np	nn	nn	np	np	nn	nn	nn	np	nn	np	nn	nn	np	np	nn	np	nn	nn	nn	np	nn	nn	np	nn	np	nn	nn	np	nn	np	nn	np	nn	np	nn	np
AX-174190295	9.773	9	<nnxnp>	nn	np	np	nn	nn	np	np	np	np	np	nn	nn	np	np	nn	nn	nn	np	nn	np	nn	nn	np	np	nn	np	nn	nn	nn	np	nn	nn	np	nn	np	nn	nn	np	nn	np	nn	np	nn	np	nn	np
AX-174112345	11.947	9	<nnxnp>	nn	np	np	nn	nn	np	np	np	np	nn	nn	nn	np	np	nn	nn	nn	np	nn	np	nn	nn	np	np	nn	np	nn	nn	nn	nn	nn	nn	np	nn	np	nn	nn	np	nn	np	nn	np	nn	np	nn	np
AX-174169351	14.122	9	<nnxnp>	nn	np	np	nn	nn	np	np	np	np	nn	np	nn	np	np	nn	nn	nn	np	nn	np	nn	nn	np	np	nn	np	nn	nn	nn	nn	nn	nn	np	nn	np	nn	nn	np	nn	np	nn	np	nn	np	nn	np
AX-174185928	15.197	9	<nnxnp>	nn	np	np	nn	nn	np	np	np	np	nn	np	nn	np	np	nn	nn	nn	np	nn	np	nn	--	np	np	nn	np	nn	nn	nn	nn	nn	nn	np	nn	np	nn	nn	np	nn	np	nn	np	nn	np	nn	np
AX-174157940	16.272	9	<nnxnp>	nn	np	np	nn	nn	np	np	np	np	nn	np	nn	np	np	nn	nn	nn	np	nn	np	nn	nn	np	np	nn	np	nn	nn	nn	nn	nn	nn	np	nn	np	nn	nn	np	nn	np	nn	np	nn	np	nn	np
AX-174201176	16.272	9	<nnxnp>	nn	np	np	nn	nn	np	np	np	np	nn	np	nn	np	np	nn	nn	nn	np	nn	np	nn	nn	np	np	nn	np	nn	nn	nn	nn	nn	nn	np	nn	np	nn	nn	np	nn	np	nn	np	nn	np	nn	np
AX-174202847	16.272	9	<nnxnp>	nn	np	np	nn	nn	np	np	np	np	nn	np	nn	np	np	nn	nn	nn	np	nn	np	nn	nn	np	np	nn	np	nn	nn	nn	nn	nn	nn	np	nn	np	nn	nn	np	nn	np	nn	np	nn	np	nn	np
AX-174184753	17.348	9	<nnxnp>	nn	np	np	nn	nn	np	np	np	np	nn	np	nn	np	np	nn	nn	nn	np	nn	np	nn	nn	np	--	nn	np	nn	nn	nn	nn	nn	nn	np	nn	np	nn	nn	np	nn	np	nn	np	nn	np	nn	np
AX-174119893	19.522	9	<nnxnp>	nn	np	np	nn	nn	np	np	np	np	nn	np	nn	np	np	nn	nn	nn	np	nn	np	nn	nn	np	np	nn	np	nn	nn	nn	nn	nn	nn	np	nn	np	nn	nn	np	nn	nn	nn	np	nn	np	nn	np
AX-174155967	19.522	9	<nnxnp>	nn	np	np	nn	nn	np	np	np	np	nn	np	nn	np	np	nn	nn	nn	np	nn	np	nn	nn	np	np	nn	np	nn	nn	nn	nn	nn	nn	np	nn	np	nn	nn	np	nn	nn	nn	np	nn	np	nn	np
AX-174210217	19.522	9	<nnxnp>	nn	np	np	nn	nn	np	np	np	np	nn	np	nn	np	np	nn	nn	nn	np	nn	np	nn	nn	np	np	nn	np	nn	nn	nn	nn	nn	nn	np	nn	np	nn	nn	np	nn	nn	nn	np	nn	np	nn	np
AX-115667891	20.597	9	<nnxnp>	nn	np	np	nn	nn	np	np	np	np	nn	np	nn	np	np	nn	nn	nn	np	nn	np	nn	nn	np	np	nn	np	nn	nn	nn	nn	nn	nn	np	nn	np	nn	nn	np	nn	nn	nn	np	nn	np	nn	np
AX-174192459	21.672	9	<nnxnp>	nn	np	np	nn	nn	np	np	np	np	nn	np	nn	np	np	nn	nn	nn	np	nn	np	nn	nn	np	np	nn	np	nn	nn	nn	nn	nn	nn	np	nn	np	nn	nn	np	nn	nn	nn	np	nn	np	nn	np
AX-174185532	21.672	9	<nnxnp>	nn	np	np	nn	nn	np	np	np	np	nn	np	nn	np	np	nn	nn	nn	np	nn	np	nn	nn	np	np	nn	np	nn	nn	nn	nn	nn	nn	np	nn	np	nn	nn	np	nn	nn	nn	np	nn	np	nn	np
AX-174180166	24.97	9	<nnxnp>	nn	np	np	nn	nn	np	np	np	np	nn	np	nn	np	np	nn	nn	nn	np	nn	np	nn	nn	nn	np	nn	np	nn	nn	nn	nn	nn	nn	np	nn	np	nn	nn	np	np	nn	nn	np	nn	np	nn	np
AX-115686063	28.268	9	<nnxnp>	nn	np	np	np	nn	np	np	np	np	nn	np	nn	np	np	nn	nn	nn	np	nn	np	nn	nn	nn	np	nn	np	nn	nn	nn	nn	nn	nn	np	nn	np	nn	nn	np	np	nn	nn	np	nn	np	nn	np
AX-115716099	31.566	9	<nnxnp>	nn	np	np	np	nn	nn	np	np	np	nn	np	nn	np	nn	nn	nn	nn	np	nn	np	nn	nn	nn	np	nn	np	nn	nn	nn	nn	nn	nn	np	nn	np	nn	nn	np	np	nn	nn	np	nn	np	nn	np
AX-174203954	31.566	9	<nnxnp>	nn	np	np	np	nn	nn	np	np	np	nn	np	nn	np	nn	nn	nn	nn	np	nn	np	nn	nn	nn	np	nn	np	nn	nn	nn	nn	nn	nn	np	nn	np	nn	nn	np	np	nn	nn	np	nn	np	nn	np
AX-174179028	40.895	9	<nnxnp>	nn	np	nn	np	nn	nn	np	np	np	nn	np	nn	np	nn	nn	nn	np	np	nn	nn	nn	nn	nn	np	nn	np	nn	nn	nn	nn	nn	nn	np	nn	np	nn	nn	np	np	nn	nn	np	nn	np	nn	np
AX-174202932	40.901	9	<nnxnp>	nn	np	nn	np	nn	nn	np	np	np	nn	np	nn	np	nn	nn	nn	np	np	nn	nn	nn	nn	nn	np	nn	np	nn	nn	nn	nn	nn	--	np	nn	np	nn	nn	np	np	nn	nn	np	nn	np	nn	np
AX-115700602	44.193	9	<nnxnp>	nn	np	nn	np	nn	nn	np	np	np	nn	np	nn	np	nn	nn	nn	np	np	nn	nn	nn	nn	nn	np	nn	np	nn	nn	nn	nn	nn	np	np	nn	nn	nn	nn	np	np	nn	nn	np	nn	np	nn	np
AX-174182496	44.193	9	<nnxnp>	nn	np	nn	np	nn	nn	np	np	np	nn	np	nn	np	nn	nn	nn	np	np	nn	nn	nn	nn	nn	np	nn	np	nn	nn	nn	nn	nn	np	np	nn	nn	nn	nn	np	np	nn	nn	np	nn	np	nn	np
AX-115690034	45.268	9	<nnxnp>	nn	np	nn	np	nn	nn	np	np	np	nn	np	nn	np	nn	nn	nn	np	np	nn	nn	nn	nn	nn	np	nn	np	nn	np	nn	nn	nn	np	np	nn	nn	nn	nn	np	np	nn	nn	np	nn	np	nn	np
AX-115721360	45.268	9	<nnxnp>	nn	np	nn	np	nn	nn	np	np	np	nn	np	nn	np	nn	nn	nn	np	np	nn	nn	nn	nn	nn	np	nn	np	nn	np	nn	nn	nn	np	np	nn	nn	nn	nn	np	np	nn	nn	np	nn	np	nn	np
AX-174112727	45.268	9	<nnxnp>	nn	np	nn	np	nn	nn	np	np	np	nn	np	nn	np	nn	nn	nn	np	np	nn	nn	nn	nn	nn	np	nn	np	nn	np	nn	nn	nn	np	np	nn	nn	nn	nn	np	np	nn	nn	np	nn	np	nn	np
AX-174155055	45.268	9	<nnxnp>	nn	np	nn	np	nn	nn	np	np	np	nn	np	nn	np	nn	nn	nn	np	np	nn	nn	nn	nn	nn	np	nn	np	nn	np	nn	nn	nn	np	np	nn	nn	nn	nn	np	np	nn	nn	np	nn	np	nn	np
AX-174164082	45.268	9	<nnxnp>	nn	np	nn	np	nn	nn	np	np	np	nn	np	nn	np	nn	nn	nn	np	np	nn	nn	nn	nn	nn	np	nn	np	nn	np	nn	nn	nn	np	np	nn	nn	nn	nn	np	np	nn	nn	np	nn	np	nn	np
AX-174166625	45.268	9	<nnxnp>	nn	np	nn	np	nn	nn	np	np	np	nn	np	nn	np	nn	nn	nn	np	np	nn	nn	nn	nn	nn	np	nn	np	nn	np	nn	nn	nn	np	np	nn	nn	nn	nn	np	np	nn	nn	np	nn	np	nn	np
AX-174180644	45.268	9	<nnxnp>	nn	np	nn	np	nn	nn	np	np	np	nn	np	nn	np	nn	nn	nn	np	np	nn	nn	nn	nn	nn	np	nn	np	nn	np	nn	nn	nn	np	np	nn	nn	nn	nn	np	np	nn	nn	np	nn	np	nn	np
AX-174198896	45.268	9	<nnxnp>	nn	np	nn	np	nn	nn	np	np	np	nn	np	nn	np	nn	nn	nn	np	np	nn	nn	nn	nn	nn	np	nn	np	nn	np	nn	nn	nn	np	np	nn	nn	nn	nn	np	np	nn	nn	np	nn	np	nn	np
AX-115692037	45.268	9	<nnxnp>	nn	np	nn	np	nn	nn	np	np	np	nn	np	nn	np	nn	nn	nn	np	np	nn	nn	nn	nn	nn	np	nn	np	nn	np	nn	nn	nn	np	np	nn	nn	nn	nn	np	np	nn	nn	np	nn	np	nn	np
AX-115719174	45.268	9	<nnxnp>	nn	np	nn	np	nn	nn	np	np	np	nn	np	nn	np	nn	nn	nn	np	np	nn	nn	nn	nn	nn	np	nn	np	nn	np	nn	nn	nn	np	np	nn	nn	nn	nn	np	np	nn	nn	np	nn	np	nn	np
AX-174117116	45.268	9	<nnxnp>	nn	np	nn	np	nn	nn	np	np	np	nn	np	nn	np	nn	nn	nn	np	np	nn	nn	nn	nn	nn	np	nn	np	nn	np	nn	nn	nn	np	np	nn	nn	nn	nn	np	np	nn	nn	np	nn	np	nn	np
AX-174118939	45.268	9	<nnxnp>	nn	np	nn	np	nn	nn	np	np	np	nn	np	nn	np	nn	nn	nn	np	np	nn	nn	nn	nn	nn	np	nn	np	nn	np	nn	nn	nn	np	np	nn	nn	nn	nn	np	np	nn	nn	np	nn	np	nn	np
AX-174141529	45.268	9	<nnxnp>	nn	np	nn	np	nn	nn	np	np	np	nn	np	nn	np	nn	nn	nn	np	np	nn	nn	nn	nn	nn	np	nn	np	nn	np	nn	nn	nn	np	np	nn	nn	nn	nn	np	np	nn	nn	np	nn	np	nn	np
AX-174145565	45.268	9	<nnxnp>	nn	np	nn	np	nn	nn	np	np	np	nn	np	nn	np	nn	nn	nn	np	np	nn	nn	nn	nn	nn	np	nn	np	nn	np	nn	nn	nn	np	np	nn	nn	nn	nn	np	np	nn	nn	np	nn	np	nn	np
AX-174147760	45.268	9	<nnxnp>	nn	np	nn	np	nn	nn	np	np	np	nn	np	nn	np	nn	nn	nn	np	np	nn	nn	nn	nn	nn	np	nn	np	nn	np	nn	nn	nn	np	np	nn	nn	nn	nn	np	np	nn	nn	np	nn	np	nn	np
AX-174147862	45.268	9	<nnxnp>	nn	np	nn	np	nn	nn	np	np	np	nn	np	nn	np	nn	nn	nn	np	np	nn	nn	nn	nn	nn	np	nn	np	nn	np	nn	nn	nn	np	np	nn	nn	nn	nn	np	np	nn	nn	np	nn	np	nn	np
AX-174157848	45.268	9	<nnxnp>	nn	np	nn	np	nn	nn	np	np	np	nn	np	nn	np	nn	nn	nn	np	np	nn	nn	nn	nn	nn	np	nn	np	nn	np	nn	nn	nn	np	np	nn	nn	nn	nn	np	np	nn	nn	np	nn	np	nn	np
AX-174162916	45.268	9	<nnxnp>	nn	np	nn	np	nn	nn	np	np	np	nn	np	nn	np	nn	nn	nn	np	np	nn	nn	nn	nn	nn	np	nn	np	nn	np	nn	nn	nn	np	np	nn	nn	nn	nn	np	np	nn	nn	np	nn	np	nn	np
AX-174168922	45.268	9	<nnxnp>	nn	np	nn	np	nn	nn	np	np	np	nn	np	nn	np	nn	nn	nn	np	np	nn	nn	nn	nn	nn	np	nn	np	nn	np	nn	nn	nn	np	np	nn	nn	nn	nn	np	np	nn	nn	np	nn	np	nn	np
AX-174181587	45.268	9	<nnxnp>	nn	np	nn	np	nn	nn	np	np	np	nn	np	nn	np	nn	nn	nn	np	np	nn	nn	nn	nn	nn	np	nn	np	nn	np	nn	nn	nn	np	np	nn	nn	nn	nn	np	np	nn	nn	np	nn	np	nn	np
AX-174201720	45.268	9	<nnxnp>	nn	np	nn	np	nn	nn	np	np	np	nn	np	nn	np	nn	nn	nn	np	np	nn	nn	nn	nn	nn	np	nn	np	nn	np	nn	nn	nn	np	np	nn	nn	nn	nn	np	np	nn	nn	np	nn	np	nn	np
AX-115689659	49.716	9	<nnxnp>	nn	np	nn	np	np	nn	np	np	np	nn	np	nn	np	nn	nn	nn	np	np	nn	nn	nn	nn	np	np	nn	np	nn	np	nn	nn	nn	np	np	nn	nn	nn	nn	np	np	nn	nn	np	np	np	nn	np
AX-174189167	50.791	9	<nnxnp>	nn	np	nn	np	nn	nn	np	np	np	nn	np	nn	np	nn	nn	nn	np	np	nn	nn	nn	nn	np	np	nn	np	nn	np	nn	nn	nn	np	np	nn	nn	nn	nn	np	np	nn	nn	np	np	np	nn	np
AX-115675727	50.791	9	<nnxnp>	nn	np	nn	np	nn	nn	np	np	np	nn	np	nn	np	nn	nn	nn	np	np	nn	nn	nn	nn	np	np	nn	np	nn	np	nn	nn	nn	np	np	nn	nn	nn	nn	np	np	nn	nn	np	np	np	nn	np
AX-174206111	51.866	9	<nnxnp>	nn	np	nn	np	nn	nn	np	np	np	nn	np	nn	np	nn	nn	nn	np	np	nn	nn	nn	nn	np	np	nn	np	nn	np	nn	nn	nn	np	np	nn	nn	nn	nn	np	np	nn	nn	np	np	np	nn	np
AX-115713895	54.041	9	<nnxnp>	nn	np	nn	np	nn	nn	np	np	np	nn	np	nn	np	nn	nn	nn	np	np	nn	nn	nn	nn	np	np	nn	np	nn	np	nn	nn	nn	np	np	nn	nn	nn	nn	np	np	nn	nn	np	np	np	nn	np
AX-174207145	58.488	9	<nnxnp>	nn	np	nn	np	nn	nn	np	np	np	nn	np	nn	np	nn	nn	nn	np	np	nn	nn	nn	nn	np	np	nn	np	nn	np	nn	nn	nn	np	np	nn	nn	nn	nn	np	np	nn	nn	np	np	np	nn	np
AX-174191391	60.662	9	<nnxnp>	nn	np	nn	np	nn	nn	np	np	np	nn	np	nn	np	nn	nn	nn	np	np	nn	nn	nn	nn	np	np	nn	np	nn	np	nn	nn	nn	np	np	nn	nn	nn	nn	np	np	nn	nn	np	np	np	nn	np
AX-115727486	60.662	9	<nnxnp>	nn	np	nn	np	nn	nn	np	np	np	nn	np	nn	np	nn	nn	nn	np	np	nn	nn	nn	nn	np	np	nn	np	nn	np	nn	nn	nn	np	np	nn	nn	nn	nn	np	np	nn	nn	np	np	np	nn	np
AX-174210787	65.11	9	<nnxnp>	np	np	nn	np	nn	nn	np	np	np	nn	np	nn	np	nn	nn	nn	np	np	nn	nn	nn	nn	np	nn	nn	np	nn	np	nn	nn	nn	np	np	nn	nn	nn	np	np	np	nn	nn	np	np	np	nn	np
AX-115672735	65.11	9	<nnxnp>	np	np	nn	np	nn	nn	np	np	np	nn	np	nn	np	nn	nn	nn	np	np	nn	nn	nn	nn	np	nn	nn	np	nn	np	nn	nn	nn	np	np	nn	nn	nn	np	np	np	nn	nn	np	np	np	nn	np
AX-115709902	65.11	9	<nnxnp>	np	np	nn	np	nn	nn	np	np	np	nn	np	nn	np	nn	nn	nn	np	np	nn	nn	nn	nn	np	nn	nn	np	nn	np	nn	nn	nn	np	np	nn	nn	nn	np	np	np	nn	nn	np	np	np	nn	np
AX-174156810	66.185	9	<nnxnp>	np	np	nn	np	nn	nn	np	np	np	nn	np	nn	np	nn	nn	nn	np	np	nn	nn	nn	nn	np	nn	nn	np	nn	nn	nn	nn	nn	np	np	nn	nn	nn	np	np	np	nn	nn	np	np	np	nn	np
AX-174126059	70.632	9	<nnxnp>	np	np	nn	np	nn	nn	np	np	np	nn	np	nn	np	nn	nn	nn	np	np	nn	nn	np	nn	np	nn	nn	np	nn	nn	nn	nn	nn	np	np	nn	nn	nn	np	np	np	nn	nn	np	np	np	nn	np
AX-174198394	72.807	9	<nnxnp>	np	np	nn	np	nn	nn	np	np	np	nn	np	nn	np	nn	nn	nn	np	np	nn	nn	np	nn	np	nn	nn	np	nn	nn	nn	nn	nn	np	np	nn	nn	nn	np	np	np	nn	nn	np	np	np	nn	np
AX-174126728	77.254	9	<nnxnp>	np	np	nn	np	nn	nn	np	np	np	nn	np	nn	np	nn	np	np	np	np	nn	nn	np	nn	np	nn	nn	np	nn	nn	nn	nn	nn	np	np	nn	nn	nn	np	np	np	nn	nn	np	np	np	nn	np
AX-174125207	78.329	9	<nnxnp>	np	np	nn	np	nn	nn	np	np	np	nn	np	nn	np	nn	np	np	np	np	nn	nn	np	nn	np	nn	nn	np	np	nn	nn	nn	nn	np	np	nn	nn	nn	np	np	np	nn	nn	np	np	np	nn	np
AX-174183221	79.405	9	<nnxnp>	np	np	nn	np	nn	nn	np	np	np	np	np	nn	np	nn	np	np	np	np	nn	nn	np	nn	np	nn	nn	np	np	nn	nn	nn	nn	np	np	nn	nn	nn	np	np	np	nn	nn	np	np	np	nn	np
AX-115708207	79.405	9	<nnxnp>	np	np	nn	np	nn	nn	np	np	np	np	np	nn	np	nn	np	np	np	np	nn	nn	np	nn	np	nn	nn	np	np	nn	nn	nn	nn	np	np	nn	nn	nn	np	np	np	nn	nn	np	np	np	nn	np
AX-115691687	80.48	9	<nnxnp>	np	np	nn	np	nn	nn	np	np	np	np	np	nn	np	nn	np	np	np	np	nn	nn	np	nn	np	nn	nn	np	np	nn	nn	nn	nn	np	np	nn	nn	nn	np	np	np	nn	nn	np	np	np	nn	np
AX-174138610	80.48	9	<nnxnp>	np	np	nn	np	nn	nn	np	np	np	np	np	nn	np	nn	np	np	np	np	nn	nn	np	nn	np	nn	nn	np	np	nn	nn	nn	nn	np	np	nn	nn	nn	np	np	np	nn	nn	np	np	np	nn	np
AX-174178762	80.48	9	<nnxnp>	np	np	nn	np	nn	nn	np	np	np	np	np	nn	np	nn	np	np	np	np	nn	nn	np	nn	np	nn	nn	np	np	nn	nn	nn	nn	np	np	nn	nn	nn	np	np	np	nn	nn	np	np	np	nn	np
AX-115698304	83.778	9	<nnxnp>	np	np	nn	np	nn	nn	np	np	nn	np	np	nn	np	nn	np	np	np	np	np	nn	np	nn	np	nn	nn	np	np	nn	nn	nn	nn	np	np	nn	nn	nn	np	np	np	nn	nn	np	np	np	nn	np
AX-115719017	83.778	9	<nnxnp>	np	np	nn	np	nn	nn	np	np	nn	np	np	nn	np	nn	np	np	np	np	np	nn	np	nn	np	nn	nn	np	np	nn	nn	nn	nn	np	np	nn	nn	nn	np	np	np	nn	nn	np	np	np	nn	np
AX-174187755	83.778	9	<nnxnp>	np	np	nn	np	nn	nn	np	np	nn	np	np	nn	np	nn	np	np	np	np	np	nn	np	nn	np	nn	nn	np	np	nn	nn	nn	nn	np	np	nn	nn	nn	np	np	np	nn	nn	np	np	np	nn	np
AX-174145858	84.853	9	<nnxnp>	np	np	nn	np	nn	nn	np	np	nn	np	np	nn	np	np	np	np	np	np	np	nn	np	nn	np	nn	nn	np	np	nn	nn	nn	nn	np	np	nn	nn	nn	np	np	np	nn	nn	np	np	np	nn	np
AX-174149887	91.682	9	<nnxnp>	np	np	nn	np	nn	nn	np	np	nn	np	np	nn	nn	np	np	np	np	np	np	nn	np	nn	np	nn	np	np	np	nn	nn	nn	nn	np	np	nn	nn	nn	np	np	np	nn	nn	np	np	np	nn	nn
AX-174112226	91.682	9	<nnxnp>	np	np	nn	np	nn	nn	np	np	nn	np	np	nn	nn	np	np	np	np	np	np	nn	np	nn	np	nn	np	np	np	nn	nn	nn	nn	np	np	nn	nn	nn	np	np	np	nn	nn	np	np	np	nn	nn
AX-174182662	91.682	9	<nnxnp>	np	np	nn	np	nn	nn	np	np	nn	np	np	nn	nn	np	np	np	np	np	np	nn	np	nn	np	nn	np	np	np	nn	nn	nn	nn	np	np	nn	nn	nn	np	np	np	nn	nn	np	np	np	nn	nn
AX-174192335	91.682	9	<nnxnp>	np	np	nn	np	nn	nn	np	np	nn	np	np	nn	nn	np	np	np	np	np	np	nn	np	nn	np	nn	np	np	np	nn	nn	nn	nn	np	np	nn	nn	nn	np	np	np	nn	nn	np	np	np	nn	nn
AX-174148587	92.757	9	<nnxnp>	np	np	nn	np	nn	nn	nn	np	nn	np	np	nn	nn	np	np	np	np	np	np	nn	np	nn	np	nn	np	np	np	nn	nn	nn	nn	np	np	nn	nn	nn	np	np	np	nn	nn	np	np	np	nn	nn
AX-174211860	92.757	9	<nnxnp>	np	np	nn	np	nn	nn	nn	np	nn	np	np	nn	nn	np	np	np	np	np	np	nn	np	nn	np	nn	np	np	np	nn	nn	nn	nn	np	np	nn	nn	nn	np	np	np	nn	nn	np	np	np	nn	nn
AX-115686814	92.757	9	<nnxnp>	np	np	nn	np	nn	nn	nn	np	nn	np	np	nn	nn	np	np	np	np	np	np	nn	np	nn	np	nn	np	np	np	nn	nn	nn	nn	np	np	nn	nn	nn	np	np	np	nn	nn	np	np	np	nn	nn
AX-174187010	92.757	9	<nnxnp>	np	np	nn	np	nn	nn	nn	np	nn	np	np	nn	nn	np	np	np	np	np	np	nn	np	nn	np	nn	np	np	np	nn	nn	nn	nn	np	np	nn	nn	nn	np	np	np	nn	nn	np	np	np	nn	nn
AX-174142620	93.832	9	<nnxnp>	np	np	nn	np	nn	nn	nn	np	nn	np	np	nn	nn	np	np	np	nn	np	np	nn	np	nn	np	nn	np	np	np	nn	nn	nn	nn	np	np	nn	nn	nn	np	np	np	nn	nn	np	np	np	nn	nn
AX-174140311	94.908	9	<nnxnp>	np	np	nn	np	np	nn	nn	np	nn	np	np	nn	nn	np	np	np	nn	np	np	nn	np	nn	np	nn	np	np	np	nn	nn	nn	nn	np	np	nn	nn	nn	np	np	np	nn	nn	np	np	np	nn	nn
AX-174169822	94.908	9	<nnxnp>	np	np	nn	np	np	nn	nn	np	nn	np	np	nn	nn	np	np	np	nn	np	np	nn	np	nn	np	nn	np	np	np	nn	nn	nn	nn	np	np	nn	nn	nn	np	np	np	nn	nn	np	np	np	nn	nn
AX-174140527	95.983	9	<nnxnp>	np	np	nn	np	np	nn	nn	np	nn	np	np	nn	nn	np	np	np	nn	np	np	nn	np	nn	np	nn	np	np	np	nn	nn	nn	nn	np	np	nn	nn	nn	np	np	np	nn	nn	np	np	np	nn	nn
AX-174158823	95.983	9	<nnxnp>	np	np	nn	np	np	nn	nn	np	nn	np	np	nn	nn	np	np	np	nn	np	np	nn	np	nn	np	nn	np	np	np	nn	nn	nn	nn	np	np	nn	nn	nn	np	np	np	nn	nn	np	np	np	nn	nn
AX-115675447	95.983	9	<nnxnp>	np	np	nn	np	np	nn	nn	np	nn	np	np	nn	nn	np	np	np	nn	np	np	nn	np	nn	np	nn	np	np	np	nn	nn	nn	nn	np	np	nn	nn	nn	np	np	np	nn	nn	np	np	np	nn	nn
AX-174181869	95.983	9	<nnxnp>	np	np	nn	np	np	nn	nn	np	nn	np	np	nn	nn	np	np	np	nn	np	np	nn	np	nn	np	nn	np	np	np	nn	nn	nn	nn	np	np	nn	nn	nn	np	np	np	nn	nn	np	np	np	nn	nn
AX-115692835	98.157	9	<nnxnp>	np	np	nn	np	np	nn	nn	np	nn	np	np	nn	nn	np	np	np	nn	np	np	nn	np	nn	np	nn	np	np	np	nn	nn	nn	nn	np	np	nn	nn	nn	np	np	np	nn	nn	np	np	np	nn	nn
AX-174165582	98.157	9	<nnxnp>	np	np	nn	np	np	nn	nn	np	nn	np	np	nn	nn	np	np	np	nn	np	np	nn	np	nn	np	nn	np	np	np	nn	nn	nn	nn	np	np	nn	nn	nn	np	np	np	nn	nn	np	np	np	nn	nn
AX-174180839	98.157	9	<nnxnp>	np	np	nn	np	np	nn	nn	np	nn	np	np	nn	nn	np	np	np	nn	np	np	nn	np	nn	np	nn	np	np	np	nn	nn	nn	nn	np	np	nn	nn	nn	np	np	np	nn	nn	np	np	np	nn	nn
AX-174187605	98.157	9	<nnxnp>	np	np	nn	np	np	nn	nn	np	nn	np	np	nn	nn	np	np	np	nn	np	np	nn	np	nn	np	nn	np	np	np	nn	nn	nn	nn	np	np	nn	nn	nn	np	np	np	nn	nn	np	np	np	nn	nn
AX-174191569	98.157	9	<nnxnp>	np	np	nn	np	np	nn	nn	np	nn	np	np	nn	nn	np	np	np	nn	np	np	nn	np	nn	np	nn	np	np	np	nn	nn	nn	nn	np	np	nn	nn	nn	np	np	np	nn	nn	np	np	np	nn	nn
AX-174187324	99.233	9	<nnxnp>	np	np	nn	np	np	nn	nn	np	nn	np	np	nn	nn	np	np	np	nn	np	np	nn	np	nn	np	nn	np	np	np	nn	nn	nn	nn	np	np	nn	nn	nn	np	np	np	nn	nn	np	np	np	nn	nn
AX-174120954	101.407	9	<nnxnp>	np	np	nn	np	np	nn	nn	np	nn	np	np	nn	nn	np	np	np	nn	np	np	nn	np	nn	np	nn	np	np	np	nn	np	nn	nn	np	np	nn	nn	nn	np	np	np	nn	nn	np	np	np	nn	nn
AX-115705123	103.581	9	<nnxnp>	np	np	nn	np	np	nn	nn	np	nn	np	np	nn	nn	np	np	np	nn	np	np	nn	np	nn	np	nn	np	np	np	nn	nn	nn	nn	np	np	nn	nn	nn	np	np	np	nn	nn	np	np	np	nn	nn
AX-174127650	103.581	9	<nnxnp>	np	np	nn	np	np	nn	nn	np	nn	np	np	nn	nn	np	np	np	nn	np	np	nn	np	nn	np	nn	np	np	np	nn	nn	--	nn	np	np	nn	nn	nn	np	np	np	nn	nn	np	np	np	nn	nn
AX-174167220	103.581	9	<nnxnp>	np	np	nn	np	np	nn	nn	np	nn	np	np	nn	nn	np	np	np	nn	np	np	nn	np	nn	np	nn	np	np	np	nn	nn	nn	nn	np	np	nn	nn	nn	np	np	np	nn	nn	np	np	np	nn	nn
AX-115713653	103.581	9	<nnxnp>	np	np	nn	np	np	nn	nn	np	nn	np	np	nn	nn	np	np	np	nn	np	np	nn	np	nn	np	nn	np	np	np	nn	nn	nn	nn	np	np	nn	nn	nn	np	np	np	nn	nn	np	np	np	nn	nn
AX-174148404	103.581	9	<nnxnp>	np	np	nn	np	np	nn	nn	np	nn	np	np	nn	nn	np	np	np	nn	np	np	nn	np	nn	np	nn	np	np	np	nn	nn	nn	nn	np	np	nn	nn	nn	np	np	np	nn	nn	np	np	np	nn	nn
AX-174160872	103.581	9	<nnxnp>	np	np	nn	np	np	nn	nn	np	nn	np	np	nn	nn	np	np	np	nn	np	np	nn	np	nn	np	nn	np	np	np	nn	nn	nn	nn	np	np	nn	nn	nn	np	np	np	nn	nn	np	np	np	nn	nn
AX-174122887	105.755	9	<nnxnp>	np	np	nn	np	--	nn	nn	np	nn	np	np	nn	nn	np	np	np	nn	np	np	nn	np	nn	np	nn	np	np	np	nn	nn	nn	np	np	np	nn	nn	nn	np	np	np	nn	nn	np	np	np	nn	nn
AX-174161948	105.755	9	<nnxnp>	np	np	nn	np	np	nn	nn	np	nn	np	np	nn	nn	np	np	np	nn	np	np	nn	np	nn	np	nn	np	np	np	nn	nn	nn	np	np	np	nn	nn	nn	np	np	np	nn	nn	np	np	np	nn	nn
AX-174165190	105.755	9	<nnxnp>	np	np	nn	np	np	nn	nn	np	nn	np	np	nn	nn	np	np	np	nn	np	np	nn	np	nn	np	nn	np	np	np	nn	nn	nn	np	np	np	nn	nn	nn	np	np	np	nn	nn	np	np	np	nn	nn
AX-174187427	105.755	9	<nnxnp>	np	np	nn	np	np	nn	nn	np	nn	np	np	nn	nn	np	np	np	nn	np	np	nn	np	nn	np	nn	np	np	np	nn	nn	nn	np	np	np	nn	nn	nn	np	np	np	nn	nn	np	np	np	nn	nn
AX-174210251	105.755	9	<nnxnp>	np	np	nn	np	np	nn	nn	np	nn	np	np	nn	nn	np	np	np	nn	np	np	nn	np	nn	np	nn	np	np	np	nn	nn	nn	np	np	np	nn	nn	nn	np	np	np	nn	nn	np	np	np	nn	nn
AX-153650741	105.755	9	<nnxnp>	np	np	nn	np	np	nn	nn	np	nn	np	np	nn	nn	np	np	np	nn	np	np	nn	np	nn	np	nn	np	np	np	nn	nn	nn	np	np	np	nn	nn	nn	np	np	np	nn	nn	np	np	np	nn	nn
AX-174121181	105.755	9	<nnxnp>	np	np	nn	np	np	nn	nn	np	nn	np	np	nn	nn	np	np	np	nn	np	np	nn	np	nn	np	nn	np	np	np	nn	nn	nn	np	np	np	nn	nn	nn	np	np	np	nn	nn	np	np	np	nn	nn
AX-174181967	105.755	9	<nnxnp>	np	np	nn	np	np	nn	nn	np	nn	np	np	nn	nn	np	np	np	nn	np	np	nn	np	nn	np	nn	np	np	np	nn	nn	nn	np	np	np	nn	nn	nn	np	np	np	nn	nn	np	np	np	nn	nn
AX-174184661	105.755	9	<nnxnp>	np	np	nn	np	np	nn	nn	np	nn	np	np	nn	nn	np	np	np	nn	np	np	nn	np	nn	np	nn	np	np	np	nn	nn	nn	np	np	np	nn	nn	nn	np	np	np	nn	nn	np	np	np	nn	nn
AX-153645936	106.831	9	<nnxnp>	np	nn	nn	np	np	nn	nn	np	nn	np	np	nn	nn	np	np	np	nn	np	np	nn	np	nn	np	nn	np	np	np	nn	nn	nn	np	np	np	nn	nn	nn	np	np	np	nn	nn	np	np	np	nn	nn
AX-153651439	106.831	9	<nnxnp>	np	nn	nn	np	np	nn	nn	np	nn	np	np	nn	nn	np	np	np	nn	np	np	nn	np	nn	np	nn	np	np	np	nn	nn	nn	np	np	np	nn	nn	nn	np	np	np	nn	nn	np	np	np	nn	nn
AX-174137549	106.831	9	<nnxnp>	np	nn	nn	np	np	nn	nn	np	nn	np	np	nn	nn	np	np	np	nn	np	np	nn	np	nn	np	nn	--	np	np	nn	nn	nn	np	np	np	nn	nn	nn	np	np	np	nn	nn	np	np	np	nn	nn
AX-174147127	106.831	9	<nnxnp>	np	nn	nn	np	np	nn	nn	np	nn	np	np	nn	nn	np	np	np	nn	np	np	nn	np	nn	np	nn	np	np	np	nn	nn	nn	np	np	np	nn	nn	nn	np	np	np	nn	nn	np	np	np	nn	nn
AX-174126278	107.906	9	<nnxnp>	np	nn	nn	np	np	np	nn	np	nn	np	np	nn	nn	np	np	np	nn	np	np	nn	np	nn	np	nn	np	np	np	nn	nn	nn	np	np	np	nn	nn	nn	np	np	np	nn	nn	np	np	np	nn	nn
AX-174164925	0	10	<nnxnp>	np	np	np	nn	nn	--	np	np	nn	np	nn	nn	nn	nn	nn	nn	np	nn	np	np	nn	np	np	np	np	np	np	nn	np	np	nn	nn	np	np	np	np	nn	np	nn	np	nn	nn	nn	nn	nn	np
AX-174203312	1.091	10	<nnxnp>	np	np	np	nn	nn	np	np	np	nn	np	nn	nn	nn	nn	nn	nn	np	nn	np	np	nn	np	np	np	np	np	np	nn	np	np	nn	nn	np	np	np	np	nn	nn	nn	np	nn	nn	nn	nn	nn	np
AX-174186358	2.166	10	<nnxnp>	np	np	np	nn	nn	np	np	np	nn	np	nn	np	nn	nn	nn	nn	np	nn	np	np	nn	np	np	np	np	np	np	nn	np	np	nn	nn	np	np	np	np	nn	nn	nn	np	nn	nn	nn	nn	nn	np
AX-174183755	3.242	10	<nnxnp>	np	np	np	nn	nn	np	np	np	nn	np	nn	np	nn	nn	nn	nn	np	nn	np	np	nn	np	np	np	np	np	np	nn	np	np	nn	nn	np	np	np	np	nn	nn	nn	np	nn	nn	nn	nn	nn	np
AX-174158909	3.242	10	<nnxnp>	np	np	np	nn	nn	np	np	np	nn	np	nn	np	nn	nn	nn	nn	np	nn	np	np	nn	np	np	np	np	np	np	nn	np	np	nn	nn	np	np	np	np	nn	nn	nn	np	nn	nn	nn	nn	nn	np
AX-174163395	4.317	10	<nnxnp>	np	np	np	nn	nn	np	np	np	nn	np	nn	np	nn	nn	nn	nn	np	nn	np	np	nn	np	np	np	np	np	np	nn	np	np	nn	nn	np	np	np	np	nn	nn	nn	np	nn	nn	nn	nn	nn	np
AX-174173073	5.392	10	<nnxnp>	np	np	np	nn	nn	np	np	np	nn	np	nn	np	nn	nn	nn	nn	np	nn	np	np	nn	np	np	np	np	np	np	nn	np	np	nn	nn	np	np	np	np	nn	nn	nn	np	nn	nn	nn	nn	nn	np
AX-174130072	5.392	10	<nnxnp>	np	np	np	nn	nn	np	np	np	nn	np	nn	np	nn	nn	nn	nn	np	nn	np	np	nn	np	np	np	np	np	np	nn	np	np	nn	nn	np	np	np	np	nn	nn	nn	np	nn	nn	nn	nn	nn	np
AX-174211033	5.392	10	<nnxnp>	np	np	np	nn	nn	np	np	np	nn	np	nn	np	nn	nn	nn	nn	np	nn	np	np	nn	np	np	np	np	np	np	nn	np	np	nn	nn	np	np	np	np	nn	nn	nn	np	nn	nn	nn	nn	nn	np
AX-115696030	7.567	10	<nnxnp>	np	np	np	nn	nn	np	np	np	nn	np	nn	np	nn	nn	nn	nn	np	nn	np	np	nn	np	nn	np	np	np	np	nn	np	np	nn	nn	np	np	np	np	nn	nn	nn	np	nn	nn	nn	nn	nn	np
AX-115720212	7.567	10	<nnxnp>	np	np	np	nn	nn	np	np	np	nn	np	nn	np	nn	nn	nn	nn	np	nn	np	np	nn	np	nn	np	np	np	np	nn	np	np	nn	nn	np	np	np	np	nn	nn	nn	np	nn	nn	nn	nn	nn	np
AX-174110968	7.567	10	<nnxnp>	np	np	np	nn	nn	np	np	np	nn	np	nn	np	nn	nn	nn	nn	np	nn	np	np	nn	np	nn	np	np	np	np	nn	np	np	nn	nn	np	np	np	np	nn	nn	nn	np	nn	nn	nn	nn	nn	np
AX-174115151	7.567	10	<nnxnp>	np	np	np	nn	nn	np	np	np	nn	np	nn	np	nn	nn	nn	nn	np	nn	np	np	nn	np	nn	np	np	np	np	nn	np	np	nn	nn	np	np	np	np	nn	nn	nn	np	nn	nn	nn	nn	nn	np
AX-174126211	7.567	10	<nnxnp>	np	np	np	nn	nn	np	np	np	nn	np	nn	np	nn	nn	nn	nn	np	nn	np	np	nn	np	nn	np	np	np	np	nn	np	np	nn	nn	np	np	np	np	nn	nn	nn	np	nn	nn	nn	nn	nn	np
AX-174143201	7.567	10	<nnxnp>	np	np	np	nn	nn	np	np	np	nn	np	nn	np	nn	nn	nn	nn	np	nn	np	np	nn	np	nn	np	np	np	np	nn	np	np	nn	nn	np	np	np	np	nn	nn	nn	np	nn	nn	nn	nn	nn	np
AX-174169619	7.567	10	<nnxnp>	np	np	np	nn	nn	np	np	np	nn	np	nn	np	nn	nn	nn	nn	np	nn	np	np	nn	np	nn	np	np	np	np	nn	np	np	nn	nn	np	np	np	np	nn	nn	nn	np	nn	nn	nn	nn	nn	np
AX-174169623	7.567	10	<nnxnp>	np	np	np	nn	nn	np	np	np	nn	np	nn	np	nn	nn	nn	nn	np	nn	np	np	nn	np	nn	np	np	np	np	nn	np	np	nn	nn	np	np	np	np	nn	nn	nn	np	nn	nn	nn	nn	nn	np
AX-115682094	7.567	10	<nnxnp>	np	np	np	nn	nn	np	np	np	nn	np	nn	np	nn	nn	nn	nn	np	nn	np	np	nn	np	nn	np	np	np	np	nn	np	np	nn	nn	np	np	np	np	nn	nn	nn	np	nn	nn	nn	nn	nn	np
AX-115713680	7.567	10	<nnxnp>	np	np	np	nn	nn	np	np	np	nn	np	nn	np	nn	nn	nn	nn	np	nn	np	np	nn	np	nn	np	np	np	np	nn	np	np	nn	nn	np	np	np	np	nn	nn	nn	np	nn	nn	nn	nn	nn	np
AX-115727540	7.567	10	<nnxnp>	np	np	np	nn	nn	np	np	np	nn	np	nn	np	nn	nn	nn	nn	np	nn	np	np	nn	np	nn	np	np	np	np	nn	np	np	nn	nn	np	np	np	np	nn	nn	nn	np	nn	nn	nn	nn	nn	np
AX-174111707	7.567	10	<nnxnp>	np	np	np	nn	nn	np	np	np	nn	np	nn	np	nn	nn	nn	nn	np	nn	np	np	nn	np	nn	np	np	np	np	nn	np	np	nn	nn	np	np	np	np	nn	nn	nn	np	nn	nn	nn	nn	nn	np
AX-174118157	7.567	10	<nnxnp>	np	np	np	nn	nn	np	np	np	nn	np	nn	np	nn	nn	nn	nn	np	nn	np	np	nn	np	nn	np	np	np	np	nn	np	np	nn	nn	np	np	np	np	nn	nn	nn	np	nn	nn	nn	nn	nn	np
AX-174121435	7.567	10	<nnxnp>	np	np	np	nn	nn	np	np	np	nn	np	nn	np	nn	nn	nn	nn	np	nn	np	np	nn	np	nn	np	np	np	np	nn	np	np	nn	nn	np	np	np	np	nn	nn	nn	np	nn	nn	nn	nn	nn	np
AX-174132542	7.567	10	<nnxnp>	np	np	np	nn	nn	np	np	np	nn	np	nn	np	nn	nn	nn	nn	np	nn	np	np	nn	np	nn	np	np	np	np	nn	np	np	nn	nn	np	np	np	np	nn	nn	nn	np	nn	nn	nn	nn	nn	np
AX-174135360	7.567	10	<nnxnp>	np	np	np	nn	nn	np	np	np	nn	np	nn	np	nn	nn	nn	nn	np	nn	np	np	nn	np	nn	np	np	np	np	nn	np	np	nn	nn	np	np	np	np	nn	nn	nn	np	nn	nn	nn	nn	nn	np
AX-174138746	7.567	10	<nnxnp>	np	np	np	nn	nn	np	np	np	nn	np	nn	np	nn	nn	nn	nn	np	nn	np	np	nn	np	nn	np	np	np	np	nn	np	np	nn	nn	np	np	np	np	nn	nn	nn	np	nn	nn	nn	nn	nn	np
AX-174139302	7.567	10	<nnxnp>	np	np	np	nn	nn	np	np	np	nn	np	nn	np	nn	nn	nn	nn	np	nn	np	np	nn	np	nn	np	np	np	np	nn	np	np	nn	nn	np	np	np	np	nn	nn	nn	np	nn	nn	nn	nn	nn	np
AX-174169612	7.567	10	<nnxnp>	np	np	np	nn	nn	np	np	np	nn	np	nn	np	nn	nn	nn	nn	np	nn	np	np	nn	np	nn	np	np	np	np	nn	np	np	nn	nn	np	np	np	np	nn	nn	nn	np	nn	nn	nn	nn	nn	np
AX-174169618	7.567	10	<nnxnp>	np	np	np	nn	nn	np	np	np	nn	np	nn	np	nn	nn	nn	nn	np	nn	np	np	nn	np	nn	np	np	np	np	nn	np	np	nn	nn	np	np	np	np	nn	nn	nn	np	nn	nn	nn	nn	nn	np
AX-174169620	7.567	10	<nnxnp>	np	np	np	nn	nn	np	np	np	nn	np	nn	np	nn	nn	nn	nn	np	nn	np	np	nn	np	nn	np	np	np	np	nn	np	np	nn	nn	np	np	np	np	nn	nn	nn	np	nn	nn	nn	nn	nn	np
AX-174183976	7.567	10	<nnxnp>	np	np	np	nn	nn	np	np	np	nn	np	nn	np	nn	nn	nn	nn	np	nn	np	np	nn	np	nn	np	np	np	np	nn	np	np	nn	nn	np	np	np	np	nn	nn	nn	np	nn	nn	nn	nn	nn	np
AX-174184715	7.567	10	<nnxnp>	np	np	np	nn	nn	np	np	np	nn	np	nn	np	nn	nn	nn	nn	np	nn	np	np	nn	np	nn	np	np	np	np	nn	np	np	nn	nn	np	np	np	np	nn	nn	nn	np	nn	nn	nn	nn	nn	np
AX-174202842	7.567	10	<nnxnp>	np	np	np	nn	nn	np	np	np	nn	np	nn	np	nn	nn	nn	nn	np	nn	np	np	nn	np	nn	np	np	np	np	nn	np	np	nn	nn	np	np	np	np	nn	nn	nn	np	nn	nn	nn	nn	nn	np
AX-174207088	7.567	10	<nnxnp>	np	np	np	nn	nn	np	np	np	nn	np	nn	np	nn	nn	nn	nn	np	nn	np	np	nn	np	nn	np	np	np	np	nn	np	np	nn	nn	np	np	np	np	nn	nn	nn	np	nn	nn	nn	nn	nn	np
AX-115707076	8.642	10	<nnxnp>	np	np	np	nn	nn	np	np	np	nn	np	nn	np	nn	nn	nn	nn	np	nn	np	np	nn	np	nn	np	np	np	np	np	np	np	nn	nn	np	np	np	np	nn	nn	nn	np	nn	nn	nn	nn	nn	np
AX-174186489	8.642	10	<nnxnp>	np	np	np	nn	nn	np	np	np	nn	np	nn	np	nn	nn	nn	nn	np	nn	np	np	nn	np	nn	np	np	np	np	np	np	np	nn	nn	np	np	np	np	nn	nn	nn	np	nn	nn	nn	nn	nn	np
AX-174113449	11.94	10	<nnxnp>	np	np	nn	nn	nn	np	np	np	nn	np	nn	np	nn	nn	nn	nn	np	nn	np	np	nn	np	nn	np	np	np	np	np	np	np	nn	nn	np	nn	np	np	nn	nn	nn	np	nn	nn	nn	nn	nn	np
AX-174155397	14.12	10	<nnxnp>	np	np	nn	nn	nn	np	np	np	nn	--	nn	np	nn	nn	nn	nn	np	nn	np	np	nn	nn	nn	np	np	np	np	np	np	np	nn	nn	np	nn	np	np	nn	nn	nn	np	nn	nn	nn	nn	nn	np
AX-174205872	18.573	10	<nnxnp>	np	np	nn	nn	nn	np	np	np	nn	np	nn	np	nn	nn	nn	nn	np	nn	np	np	nn	nn	nn	np	np	np	np	np	np	np	nn	nn	np	nn	np	np	nn	nn	nn	np	nn	nn	np	nn	nn	np
AX-174206588	18.573	10	<nnxnp>	np	np	nn	nn	nn	np	np	np	nn	np	nn	np	nn	nn	nn	nn	np	nn	np	np	nn	nn	nn	np	np	np	np	np	np	np	nn	nn	np	nn	np	np	nn	nn	nn	np	nn	nn	np	nn	nn	np
AX-174125898	18.573	10	<nnxnp>	np	np	nn	nn	nn	np	np	np	nn	np	nn	np	nn	nn	nn	nn	np	nn	np	np	nn	nn	nn	np	np	np	np	np	np	np	nn	nn	np	nn	np	np	nn	nn	nn	np	nn	nn	np	nn	nn	np
AX-174154175	18.573	10	<nnxnp>	np	np	nn	nn	nn	np	np	np	nn	np	nn	np	nn	nn	nn	nn	np	nn	np	np	nn	nn	nn	np	np	np	np	np	np	np	nn	nn	np	nn	np	np	nn	nn	nn	np	nn	nn	np	nn	nn	np
AX-174178895	18.573	10	<nnxnp>	np	np	nn	nn	nn	np	np	np	nn	np	nn	np	nn	nn	nn	nn	np	nn	np	np	nn	nn	nn	np	np	np	np	np	np	np	nn	nn	np	nn	np	np	nn	nn	nn	np	nn	nn	np	nn	nn	np
AX-174197811	18.573	10	<nnxnp>	np	np	nn	nn	nn	np	np	np	nn	np	nn	np	nn	nn	nn	nn	np	nn	np	np	nn	nn	nn	np	np	np	np	np	np	np	nn	nn	np	nn	np	np	nn	nn	nn	np	nn	nn	np	nn	nn	np
AX-115709377	19.648	10	<nnxnp>	np	np	nn	nn	nn	nn	np	np	nn	np	nn	np	nn	nn	nn	nn	np	nn	np	np	nn	nn	nn	np	np	np	np	np	np	np	nn	nn	np	nn	np	np	--	nn	nn	np	nn	nn	np	nn	nn	np
AX-115714824	19.648	10	<nnxnp>	np	np	nn	nn	nn	nn	np	np	nn	np	nn	np	nn	nn	nn	nn	np	nn	np	np	nn	nn	nn	np	np	np	np	np	np	np	nn	nn	np	nn	np	np	nn	nn	nn	np	nn	nn	np	nn	nn	np
AX-115731123	19.648	10	<nnxnp>	np	np	nn	nn	nn	nn	np	np	nn	np	nn	np	nn	nn	nn	nn	np	nn	np	np	nn	nn	nn	np	np	np	np	np	np	np	nn	nn	np	nn	np	np	nn	nn	nn	np	nn	nn	np	nn	nn	np
AX-174116013	19.648	10	<nnxnp>	np	np	nn	nn	nn	nn	np	np	nn	np	nn	np	nn	nn	nn	nn	np	nn	np	np	nn	nn	nn	np	np	np	np	np	np	np	nn	nn	np	nn	np	np	nn	nn	nn	np	nn	nn	np	nn	nn	np
AX-174135653	19.648	10	<nnxnp>	np	np	nn	nn	nn	nn	np	np	nn	np	nn	np	nn	nn	nn	nn	np	nn	np	np	nn	nn	nn	np	np	np	np	np	np	np	nn	nn	np	nn	np	np	nn	nn	nn	np	nn	nn	np	nn	nn	np
AX-174199626	19.648	10	<nnxnp>	np	np	nn	nn	nn	nn	np	np	nn	np	nn	np	nn	nn	nn	nn	np	nn	np	np	nn	nn	nn	np	np	np	np	np	np	np	nn	nn	np	nn	np	np	nn	nn	nn	np	nn	nn	np	nn	nn	np
AX-153649379	19.648	10	<nnxnp>	np	np	nn	nn	nn	nn	np	np	nn	np	nn	np	nn	nn	nn	nn	np	nn	np	np	nn	nn	nn	np	np	np	np	np	np	np	nn	nn	np	nn	np	np	--	nn	nn	np	nn	nn	np	--	nn	np
AX-174143948	19.648	10	<nnxnp>	np	np	nn	nn	nn	nn	np	np	nn	np	nn	np	nn	nn	nn	nn	np	nn	np	np	nn	nn	nn	np	np	np	np	np	np	np	nn	nn	np	nn	np	np	nn	nn	nn	np	nn	nn	np	nn	nn	np
AX-174167178	19.648	10	<nnxnp>	np	np	nn	nn	nn	nn	np	np	nn	np	nn	np	nn	nn	nn	nn	np	nn	np	np	nn	nn	nn	np	np	np	np	np	np	np	nn	nn	np	nn	np	np	nn	nn	nn	np	nn	nn	np	nn	nn	np
AX-174201497	19.648	10	<nnxnp>	np	np	nn	nn	nn	nn	np	np	nn	np	nn	np	nn	nn	nn	nn	np	nn	np	np	nn	nn	nn	np	np	np	np	np	np	np	nn	nn	np	nn	np	np	nn	nn	nn	np	nn	nn	np	nn	nn	np
AX-174204940	21.822	10	<nnxnp>	np	np	nn	nn	nn	nn	np	np	nn	np	nn	np	nn	nn	nn	nn	np	nn	np	np	nn	nn	nn	np	np	np	np	np	np	np	nn	nn	np	nn	np	np	nn	nn	nn	np	nn	nn	np	nn	nn	np
AX-174206493	21.822	10	<nnxnp>	np	np	nn	nn	nn	nn	np	np	nn	np	nn	np	nn	nn	nn	nn	np	nn	np	np	nn	nn	nn	np	np	np	np	np	np	np	nn	nn	np	nn	np	np	nn	nn	nn	np	nn	nn	np	nn	nn	np
AX-174131884	22.898	10	<nnxnp>	np	np	nn	nn	nn	nn	np	np	nn	np	nn	np	nn	nn	nn	nn	np	nn	nn	np	nn	nn	nn	np	np	np	np	np	np	np	nn	nn	np	nn	np	np	nn	nn	nn	np	nn	nn	np	nn	nn	np
AX-174188633	26.196	10	<nnxnp>	np	np	nn	np	nn	nn	np	np	nn	np	nn	np	np	nn	nn	nn	np	nn	nn	np	nn	nn	nn	np	np	np	np	np	np	np	nn	nn	np	nn	np	np	nn	nn	nn	np	np	nn	np	nn	nn	np
AX-174130020	27.271	10	<nnxnp>	np	np	nn	np	nn	nn	np	np	nn	np	nn	np	np	nn	nn	nn	np	nn	nn	np	nn	nn	nn	np	np	np	np	np	np	np	nn	nn	np	nn	np	np	nn	nn	nn	np	np	nn	np	nn	nn	np
AX-174118873	31.718	10	<nnxnp>	np	np	nn	np	nn	nn	np	np	nn	nn	nn	np	np	nn	nn	nn	np	nn	nn	np	nn	nn	nn	nn	nn	np	np	np	np	np	nn	nn	np	nn	np	np	nn	nn	nn	np	np	nn	np	nn	nn	np
AX-174178487	31.718	10	<nnxnp>	np	np	nn	np	nn	nn	np	np	nn	nn	nn	np	np	nn	nn	nn	np	nn	nn	np	nn	nn	nn	nn	nn	np	np	np	np	np	nn	nn	np	nn	np	np	nn	nn	nn	np	np	nn	np	nn	nn	np
AX-115706367	32.794	10	<nnxnp>	np	np	nn	np	nn	nn	np	np	nn	nn	nn	np	np	nn	nn	nn	np	nn	nn	np	nn	nn	nn	nn	nn	nn	np	np	np	np	nn	nn	np	nn	np	np	nn	nn	nn	np	np	nn	np	nn	nn	np
AX-174114657	32.794	10	<nnxnp>	np	np	nn	np	nn	nn	np	np	nn	nn	nn	np	np	nn	nn	nn	np	nn	nn	np	nn	nn	nn	nn	nn	nn	np	np	np	np	nn	nn	np	nn	np	np	nn	nn	nn	np	np	nn	np	nn	nn	np
AX-174174316	32.794	10	<nnxnp>	np	np	nn	np	nn	nn	np	np	nn	nn	nn	np	np	nn	nn	nn	np	nn	nn	np	nn	nn	nn	nn	nn	nn	np	np	np	np	nn	nn	np	nn	np	np	nn	nn	nn	np	np	nn	np	nn	nn	np
AX-174134829	34.968	10	<nnxnp>	np	np	nn	np	nn	nn	np	np	nn	nn	nn	np	np	nn	nn	nn	np	nn	nn	np	nn	nn	nn	nn	nn	nn	np	np	np	np	np	nn	np	nn	np	np	np	nn	nn	np	np	nn	np	nn	nn	np
AX-174148685	38.266	10	<nnxnp>	np	np	nn	np	nn	nn	nn	np	nn	nn	nn	np	np	nn	nn	nn	np	nn	nn	np	nn	nn	nn	nn	nn	nn	np	np	np	np	np	nn	np	nn	np	np	np	nn	nn	np	np	nn	np	nn	nn	np
AX-174124965	40.44	10	<nnxnp>	np	np	nn	np	nn	nn	nn	np	nn	nn	nn	np	np	nn	nn	np	np	nn	nn	np	nn	nn	nn	nn	nn	nn	np	np	np	nn	np	nn	np	nn	np	np	np	nn	nn	np	np	nn	np	nn	nn	np
AX-174158533	40.44	10	<nnxnp>	np	np	nn	np	nn	nn	nn	np	nn	nn	nn	np	np	nn	nn	np	np	nn	nn	np	nn	nn	nn	nn	nn	nn	np	np	np	nn	np	nn	np	nn	np	np	np	nn	nn	np	np	nn	np	nn	nn	np
AX-115733027	41.515	10	<nnxnp>	np	np	nn	np	nn	nn	nn	np	nn	nn	nn	np	np	nn	nn	np	np	nn	nn	np	nn	nn	nn	nn	nn	nn	np	np	np	nn	np	nn	np	nn	np	np	np	nn	nn	np	np	nn	np	nn	nn	np
AX-174131610	41.515	10	<nnxnp>	np	np	nn	np	nn	nn	nn	np	nn	nn	nn	np	np	nn	nn	np	np	nn	nn	np	nn	nn	nn	nn	nn	nn	np	np	np	nn	np	nn	np	nn	np	np	np	nn	nn	np	np	nn	np	nn	nn	np
AX-174145377	41.515	10	<nnxnp>	np	np	nn	np	nn	nn	nn	np	nn	nn	nn	np	np	nn	nn	np	np	nn	nn	np	nn	nn	nn	nn	nn	nn	np	np	np	nn	np	nn	np	nn	np	np	np	nn	nn	np	np	nn	np	nn	nn	np
AX-174156537	41.515	10	<nnxnp>	np	np	nn	np	nn	nn	nn	np	nn	nn	nn	np	np	nn	nn	np	np	nn	nn	np	nn	nn	nn	nn	nn	nn	np	np	np	nn	np	nn	np	nn	np	np	np	nn	nn	np	np	nn	np	nn	nn	np
AX-174182290	41.515	10	<nnxnp>	np	np	nn	np	nn	nn	nn	np	nn	nn	nn	np	np	nn	nn	np	np	nn	nn	np	nn	nn	nn	nn	nn	nn	np	np	np	nn	np	nn	np	nn	np	np	np	nn	nn	np	np	nn	np	nn	nn	np
AX-174131546	41.515	10	<nnxnp>	np	np	nn	np	nn	nn	nn	np	nn	nn	nn	np	np	nn	nn	np	np	nn	nn	np	nn	nn	nn	nn	nn	nn	np	np	np	nn	np	nn	np	nn	np	np	np	nn	nn	np	np	nn	np	nn	nn	np
AX-174136879	41.515	10	<nnxnp>	np	np	nn	np	nn	nn	nn	np	nn	nn	nn	np	np	nn	nn	np	np	nn	nn	np	nn	nn	nn	nn	nn	nn	np	np	np	nn	np	nn	np	nn	np	np	np	nn	nn	np	np	nn	np	nn	nn	np
AX-174163381	41.515	10	<nnxnp>	np	np	nn	np	nn	nn	nn	np	nn	nn	nn	np	np	nn	nn	np	np	nn	nn	np	nn	nn	nn	nn	nn	nn	np	np	np	nn	np	nn	np	nn	np	np	np	nn	nn	np	np	nn	np	nn	nn	np
AX-174167167	41.515	10	<nnxnp>	np	np	nn	np	nn	nn	nn	np	nn	nn	nn	np	np	nn	nn	np	np	nn	nn	np	nn	nn	nn	nn	nn	nn	np	np	np	nn	np	nn	np	nn	np	np	np	nn	nn	np	np	nn	np	nn	nn	np
AX-174182280	41.515	10	<nnxnp>	np	np	nn	np	nn	nn	nn	np	nn	nn	nn	np	np	nn	nn	np	np	nn	nn	np	nn	nn	nn	nn	nn	nn	np	np	np	nn	np	nn	np	nn	np	np	np	nn	nn	np	np	nn	np	nn	nn	np
AX-174215013	41.515	10	<nnxnp>	np	np	nn	np	nn	nn	nn	np	nn	nn	nn	np	np	nn	nn	np	np	nn	nn	np	nn	nn	nn	nn	nn	nn	np	np	np	nn	np	nn	np	nn	np	np	np	nn	nn	np	np	nn	np	nn	nn	np
AX-175073933	41.515	10	<nnxnp>	np	np	nn	np	nn	nn	nn	np	nn	nn	nn	np	np	nn	nn	np	np	nn	nn	np	nn	nn	nn	nn	nn	nn	np	np	np	nn	np	nn	np	nn	np	np	np	nn	nn	np	np	nn	np	nn	nn	np
AX-153646719	43.69	10	<nnxnp>	np	np	nn	np	nn	nn	nn	np	nn	nn	nn	np	np	nn	nn	np	np	nn	nn	nn	nn	nn	nn	nn	nn	nn	np	np	np	nn	np	nn	np	nn	np	np	np	nn	nn	np	np	nn	np	nn	nn	np
AX-174156100	43.69	10	<nnxnp>	np	np	nn	np	nn	nn	nn	np	nn	nn	nn	np	np	nn	nn	np	np	nn	nn	nn	nn	nn	nn	nn	nn	nn	np	np	np	nn	np	nn	np	nn	np	np	np	nn	nn	np	np	nn	np	nn	nn	np
AX-174187059	44.765	10	<nnxnp>	np	np	nn	np	nn	nn	np	np	nn	nn	nn	np	np	nn	nn	np	np	nn	nn	nn	nn	nn	nn	nn	nn	nn	np	np	np	nn	np	nn	np	nn	np	np	np	nn	nn	np	np	nn	np	nn	nn	np
AX-174155459	46.939	10	<nnxnp>	np	np	nn	np	nn	nn	nn	np	nn	nn	nn	np	nn	nn	nn	np	np	nn	nn	nn	nn	nn	nn	nn	nn	nn	np	np	np	nn	np	nn	np	nn	np	np	np	nn	nn	np	np	nn	np	nn	nn	np
AX-174135929	48.014	10	<nnxnp>	np	np	nn	np	nn	nn	nn	np	nn	nn	nn	np	nn	nn	nn	np	np	nn	nn	nn	nn	nn	nn	nn	nn	nn	np	np	np	nn	np	nn	np	nn	np	np	np	nn	nn	np	np	nn	np	nn	nn	np
AX-174181724	48.014	10	<nnxnp>	np	np	nn	np	nn	nn	nn	np	nn	nn	nn	np	nn	nn	nn	np	np	nn	nn	nn	nn	nn	nn	nn	nn	nn	np	np	np	nn	np	nn	np	nn	np	np	np	nn	nn	np	np	nn	np	nn	nn	np
AX-174208800	48.014	10	<nnxnp>	np	np	nn	np	nn	nn	nn	np	nn	nn	nn	np	nn	nn	nn	np	np	nn	nn	nn	nn	nn	nn	nn	nn	nn	np	np	np	nn	np	nn	np	nn	np	np	np	nn	nn	np	np	nn	np	nn	nn	np
AX-174204690	50.961	10	<nnxnp>	np	np	nn	np	nn	nn	nn	np	nn	nn	nn	np	nn	nn	nn	np	np	nn	nn	nn	nn	nn	nn	nn	nn	nn	np	np	np	nn	np	nn	np	nn	np	np	np	nn	np	np	np	nn	np	nn	nn	np
AX-115732091	52.375	10	<nnxnp>	np	np	nn	np	nn	nn	nn	np	nn	nn	nn	np	nn	nn	nn	np	np	nn	nn	nn	nn	nn	nn	nn	nn	nn	np	np	np	nn	np	nn	np	nn	np	np	np	nn	np	np	np	nn	np	nn	nn	np
AX-174214696	52.375	10	<nnxnp>	np	np	nn	np	nn	nn	nn	np	nn	nn	nn	np	nn	nn	nn	np	np	nn	nn	nn	nn	nn	nn	nn	nn	nn	np	np	np	nn	np	nn	np	nn	np	np	np	nn	np	np	np	nn	np	nn	nn	np
AX-115704011	54.549	10	<nnxnp>	np	np	nn	np	nn	nn	nn	np	nn	nn	nn	np	nn	nn	nn	np	np	nn	nn	nn	nn	nn	nn	nn	nn	nn	np	np	np	nn	np	nn	np	nn	np	np	np	nn	np	np	np	nn	np	nn	nn	np
AX-115727605	54.549	10	<nnxnp>	np	np	nn	np	nn	nn	nn	np	nn	nn	nn	np	nn	nn	nn	np	np	nn	nn	nn	nn	nn	nn	nn	nn	nn	np	np	np	nn	np	nn	np	nn	np	np	np	nn	np	np	np	nn	np	nn	nn	np
AX-174183196	54.549	10	<nnxnp>	np	np	nn	np	nn	nn	nn	np	nn	nn	nn	np	nn	nn	nn	np	np	nn	nn	nn	nn	nn	nn	nn	nn	nn	np	np	np	nn	np	nn	np	nn	np	np	np	nn	np	np	np	nn	np	nn	nn	np
AX-174199611	54.549	10	<nnxnp>	np	np	nn	np	nn	nn	nn	np	nn	nn	nn	np	nn	nn	nn	np	np	nn	nn	nn	nn	nn	nn	nn	nn	nn	np	np	np	nn	np	nn	np	nn	np	np	np	nn	np	np	np	nn	np	nn	nn	np
AX-174139962	63.878	10	<nnxnp>	np	np	nn	np	nn	nn	nn	np	nn	nn	nn	np	nn	np	nn	np	np	nn	nn	nn	np	nn	nn	nn	nn	nn	np	np	np	nn	np	np	nn	nn	nn	np	np	nn	np	np	np	nn	np	nn	nn	np
AX-174140095	63.878	10	<nnxnp>	np	np	nn	np	nn	nn	nn	np	nn	nn	nn	np	nn	np	nn	np	np	nn	nn	nn	np	nn	nn	nn	nn	nn	np	np	np	nn	np	np	nn	nn	nn	np	np	nn	np	np	np	nn	np	nn	nn	np
AX-174153293	63.878	10	<nnxnp>	np	np	nn	np	nn	nn	nn	np	nn	nn	nn	np	nn	np	nn	np	np	nn	nn	nn	np	nn	nn	nn	nn	nn	np	np	np	nn	np	np	nn	nn	nn	np	np	nn	np	np	np	nn	np	nn	nn	np
AX-174184045	66.053	10	<nnxnp>	np	np	nn	np	nn	nn	nn	np	nn	nn	nn	np	nn	np	nn	np	np	nn	nn	nn	np	nn	nn	nn	nn	nn	np	np	np	nn	np	np	nn	nn	nn	np	np	nn	np	np	np	nn	np	nn	nn	np
AX-174112737	68.227	10	<nnxnp>	np	np	nn	np	nn	nn	nn	np	nn	nn	nn	np	nn	np	nn	np	np	nn	nn	nn	np	nn	nn	nn	nn	nn	np	np	np	nn	np	np	nn	nn	nn	np	np	nn	np	np	np	nn	np	nn	nn	np
AX-174203056	68.227	10	<nnxnp>	np	np	nn	np	nn	nn	nn	np	nn	nn	nn	np	nn	np	nn	np	np	nn	nn	nn	np	nn	nn	nn	nn	nn	np	np	np	nn	np	np	nn	nn	nn	np	np	nn	np	np	np	nn	np	nn	nn	np
AX-174119911	69.302	10	<nnxnp>	np	np	nn	np	nn	nn	nn	np	nn	nn	nn	np	nn	np	nn	np	np	nn	nn	nn	np	nn	nn	nn	nn	nn	np	np	np	nn	np	np	nn	nn	nn	np	np	nn	np	np	np	nn	np	nn	nn	np
AX-174187705	69.302	10	<nnxnp>	np	np	nn	np	nn	nn	nn	np	nn	nn	nn	np	nn	np	nn	np	np	nn	nn	nn	np	nn	nn	nn	nn	nn	np	np	np	nn	np	np	nn	nn	nn	np	np	nn	np	np	np	nn	np	nn	nn	np
AX-174118113	70.377	10	<nnxnp>	np	np	nn	np	nn	nn	nn	np	nn	nn	nn	np	nn	np	nn	np	np	nn	nn	nn	np	nn	nn	nn	nn	nn	np	np	np	nn	np	np	nn	nn	nn	np	np	nn	np	np	np	nn	np	nn	nn	np
AX-174196329	74.825	10	<nnxnp>	np	np	nn	np	nn	np	nn	np	nn	nn	nn	np	nn	np	nn	np	np	nn	nn	nn	np	nn	nn	nn	np	nn	np	np	np	nn	np	np	nn	np	nn	np	np	nn	np	np	np	nn	np	nn	nn	np
AX-174169003	75.9	10	<nnxnp>	np	np	nn	np	nn	np	nn	np	nn	nn	nn	np	nn	np	nn	np	np	nn	nn	nn	np	nn	nn	nn	np	nn	np	np	np	nn	nn	np	nn	np	nn	np	np	--	np	np	np	nn	np	nn	nn	np
AX-115705510	75.9	10	<nnxnp>	np	np	nn	np	nn	np	nn	np	nn	nn	nn	np	nn	np	nn	np	np	nn	nn	nn	np	nn	nn	nn	np	nn	np	np	np	nn	nn	np	nn	np	nn	np	np	nn	np	np	np	nn	np	nn	nn	np
AX-174128495	75.9	10	<nnxnp>	np	np	nn	np	nn	np	nn	np	nn	nn	nn	np	nn	np	nn	np	np	nn	nn	nn	np	nn	nn	nn	np	nn	np	np	np	nn	nn	np	nn	np	nn	np	np	nn	np	np	np	nn	np	nn	nn	np
AX-174131655	75.9	10	<nnxnp>	np	np	nn	np	nn	np	nn	np	nn	nn	nn	np	nn	np	nn	np	np	nn	nn	nn	np	nn	nn	nn	np	nn	np	np	np	nn	nn	np	nn	np	nn	np	np	nn	np	np	np	nn	np	nn	nn	np
AX-174142666	75.9	10	<nnxnp>	np	np	nn	np	nn	np	nn	np	nn	nn	nn	np	nn	np	nn	np	np	nn	nn	nn	np	nn	nn	nn	np	nn	np	np	np	nn	nn	np	nn	np	nn	np	np	nn	np	np	np	nn	np	nn	nn	np
AX-174181578	76.975	10	<nnxnp>	np	np	nn	np	nn	np	nn	np	np	nn	nn	np	nn	np	nn	np	np	nn	nn	nn	np	nn	nn	nn	np	nn	np	np	np	nn	nn	np	nn	np	nn	np	np	nn	np	np	np	nn	np	nn	nn	np
AX-115700009	79.15	10	<nnxnp>	np	np	nn	np	nn	np	nn	np	np	nn	nn	np	nn	np	nn	nn	np	nn	nn	nn	np	np	nn	nn	np	nn	np	np	np	nn	nn	np	nn	np	nn	np	np	nn	np	np	np	nn	np	nn	nn	np
AX-115717840	79.15	10	<nnxnp>	np	np	nn	np	nn	np	nn	np	np	nn	nn	np	nn	np	nn	nn	np	nn	nn	nn	np	np	nn	nn	np	nn	np	np	np	nn	nn	np	nn	np	nn	np	np	nn	np	np	np	nn	np	nn	nn	np
AX-115720801	79.15	10	<nnxnp>	np	np	nn	np	nn	np	nn	np	np	nn	nn	np	nn	np	nn	nn	np	nn	nn	nn	np	np	nn	nn	np	nn	np	np	np	nn	nn	np	nn	np	nn	np	np	nn	np	np	np	nn	np	nn	nn	np
AX-174113037	79.15	10	<nnxnp>	np	np	nn	np	nn	np	nn	np	np	nn	nn	np	nn	np	nn	nn	np	nn	nn	nn	np	np	nn	nn	np	nn	np	np	np	nn	nn	np	nn	np	nn	np	np	nn	np	np	np	nn	np	nn	nn	np
AX-174127560	79.15	10	<nnxnp>	np	np	nn	np	nn	np	nn	np	np	nn	nn	np	nn	np	nn	nn	np	nn	nn	nn	np	np	nn	nn	np	nn	np	np	np	nn	nn	np	nn	np	nn	np	np	nn	np	np	np	nn	np	nn	nn	np
AX-174128072	79.15	10	<nnxnp>	np	np	nn	np	nn	np	nn	np	np	nn	nn	np	nn	np	nn	nn	np	nn	nn	nn	np	np	nn	nn	np	nn	np	np	np	nn	nn	np	nn	np	nn	np	np	nn	np	np	np	nn	np	nn	nn	np
AX-174131460	79.15	10	<nnxnp>	np	np	nn	np	nn	np	nn	np	np	nn	nn	np	nn	np	nn	nn	np	nn	nn	nn	np	np	nn	nn	np	nn	np	np	np	nn	nn	np	nn	np	nn	np	np	nn	np	np	np	nn	np	nn	nn	np
AX-174132803	79.15	10	<nnxnp>	np	np	nn	np	nn	np	nn	np	np	nn	nn	np	nn	np	nn	nn	np	nn	nn	nn	np	np	nn	nn	np	nn	np	np	np	nn	nn	np	nn	np	nn	np	np	nn	np	np	np	nn	np	nn	nn	np
AX-174135304	79.15	10	<nnxnp>	np	np	nn	np	nn	np	nn	np	np	nn	nn	np	nn	np	nn	nn	np	nn	nn	nn	np	np	nn	nn	np	nn	np	np	np	nn	nn	np	nn	np	nn	np	np	nn	np	np	np	nn	np	nn	nn	np
AX-174178056	79.15	10	<nnxnp>	np	np	nn	np	nn	np	nn	np	np	nn	nn	np	nn	np	nn	nn	np	nn	nn	nn	np	np	nn	nn	np	nn	np	np	np	nn	nn	np	nn	np	nn	np	np	nn	np	np	np	nn	np	nn	nn	np
AX-174199297	79.15	10	<nnxnp>	np	np	nn	np	nn	np	nn	np	np	nn	nn	np	nn	np	nn	nn	np	nn	nn	nn	np	np	nn	nn	np	nn	np	np	np	nn	nn	np	nn	np	nn	np	np	nn	np	np	np	nn	np	nn	nn	np
AX-115692626	79.15	10	<nnxnp>	np	np	nn	np	nn	np	nn	np	np	nn	nn	np	nn	np	nn	nn	np	nn	nn	nn	np	np	nn	nn	np	nn	np	np	np	nn	nn	np	nn	np	nn	np	np	nn	np	np	np	nn	np	nn	nn	np
AX-115706267	79.15	10	<nnxnp>	np	np	nn	np	nn	np	nn	np	np	nn	nn	np	nn	np	nn	nn	np	nn	nn	nn	np	np	nn	nn	np	nn	np	np	np	nn	nn	np	nn	np	nn	np	np	nn	np	np	np	nn	np	nn	nn	np
AX-174131871	79.15	10	<nnxnp>	np	np	nn	np	nn	np	nn	np	np	nn	nn	np	nn	np	nn	nn	np	nn	nn	nn	np	np	nn	nn	np	nn	np	np	np	nn	nn	np	nn	np	nn	np	np	nn	np	np	np	nn	np	nn	nn	np
AX-174137192	79.15	10	<nnxnp>	np	np	nn	np	nn	np	nn	np	np	nn	nn	np	nn	np	nn	nn	np	nn	nn	nn	np	np	nn	nn	np	nn	np	np	np	nn	nn	np	nn	np	nn	np	np	nn	np	np	np	nn	np	nn	nn	np
AX-174159687	79.15	10	<nnxnp>	np	np	nn	np	nn	np	nn	np	np	nn	nn	np	nn	np	nn	nn	np	nn	nn	nn	np	np	nn	nn	np	nn	np	np	np	nn	nn	np	nn	np	nn	np	np	nn	np	np	np	nn	np	nn	nn	np
AX-174161331	79.15	10	<nnxnp>	np	np	nn	np	nn	np	nn	np	np	nn	nn	np	nn	np	nn	nn	np	nn	nn	nn	np	np	nn	nn	np	nn	np	np	np	nn	nn	np	nn	np	nn	np	np	nn	np	np	np	nn	np	nn	nn	np
AX-174182807	79.15	10	<nnxnp>	np	np	nn	np	nn	np	nn	np	np	nn	nn	np	nn	np	nn	nn	np	nn	nn	nn	np	np	nn	nn	np	nn	np	np	np	nn	nn	np	nn	np	nn	np	np	nn	np	np	np	nn	np	nn	nn	np
AX-174186102	79.15	10	<nnxnp>	np	np	nn	np	nn	np	nn	np	np	nn	nn	np	nn	np	nn	nn	np	nn	nn	nn	np	np	nn	nn	np	nn	np	np	np	nn	nn	np	nn	np	nn	np	np	nn	np	np	np	nn	np	nn	nn	np
AX-174122068	80.225	10	<nnxnp>	np	np	nn	np	nn	np	nn	np	np	nn	nn	np	nn	np	nn	nn	np	nn	nn	nn	np	np	nn	nn	np	nn	np	np	nn	nn	nn	np	nn	np	nn	np	np	nn	np	np	np	nn	np	nn	nn	np
AX-174124771	80.225	10	<nnxnp>	np	np	nn	np	nn	np	nn	np	np	nn	nn	np	nn	np	nn	nn	np	nn	nn	nn	np	np	nn	nn	np	nn	np	np	nn	nn	nn	np	nn	np	nn	np	np	nn	np	np	np	nn	np	nn	nn	np
AX-174147443	80.225	10	<nnxnp>	np	np	nn	np	nn	np	nn	np	np	nn	nn	np	nn	np	nn	nn	np	nn	nn	nn	np	np	nn	nn	np	nn	np	np	nn	nn	nn	np	nn	np	nn	np	np	nn	np	np	np	nn	np	nn	nn	np
AX-174203955	80.225	10	<nnxnp>	np	np	nn	np	nn	np	nn	np	np	nn	nn	np	nn	np	nn	nn	np	nn	nn	nn	np	np	nn	nn	np	nn	np	np	nn	nn	nn	np	nn	np	nn	np	np	nn	np	np	np	nn	np	nn	nn	np
AX-115689919	80.225	10	<nnxnp>	np	np	nn	np	nn	np	nn	np	np	nn	nn	np	nn	np	nn	nn	np	nn	nn	nn	np	np	nn	nn	np	nn	np	np	nn	nn	nn	np	nn	np	nn	np	np	nn	--	np	np	nn	np	nn	nn	np
AX-174124954	80.225	10	<nnxnp>	np	np	nn	np	nn	np	nn	np	np	nn	nn	np	nn	np	nn	nn	np	nn	nn	--	np	np	nn	nn	np	nn	np	np	nn	nn	nn	np	nn	np	nn	np	np	nn	np	np	np	nn	np	nn	nn	np
AX-174130412	80.225	10	<nnxnp>	np	np	nn	np	nn	np	nn	np	np	nn	nn	np	nn	np	nn	nn	np	nn	nn	nn	np	np	nn	nn	np	nn	np	np	nn	nn	nn	np	nn	np	nn	np	np	nn	np	np	np	nn	np	nn	nn	np
AX-174149668	80.225	10	<nnxnp>	np	np	nn	np	nn	np	nn	np	np	nn	nn	np	nn	np	nn	nn	np	nn	nn	nn	--	np	nn	nn	np	nn	np	np	nn	nn	nn	np	nn	np	nn	np	np	nn	np	np	np	nn	np	nn	nn	np
AX-174189522	80.225	10	<nnxnp>	np	np	nn	np	nn	np	nn	np	np	nn	nn	np	nn	np	nn	nn	np	nn	nn	nn	np	np	nn	nn	np	nn	np	np	nn	nn	nn	np	nn	np	nn	np	np	nn	np	np	np	nn	np	nn	nn	np
AX-174114287	81.3	10	<nnxnp>	np	np	nn	np	nn	np	nn	np	np	nn	nn	np	nn	np	nn	nn	np	nn	nn	nn	np	np	nn	nn	np	nn	np	np	nn	nn	nn	np	nn	np	nn	np	np	nn	np	np	np	nn	np	nn	nn	np
AX-174167322	81.3	10	<nnxnp>	np	np	nn	np	nn	np	nn	np	np	nn	nn	np	nn	np	nn	nn	np	nn	nn	nn	np	np	nn	nn	np	nn	np	np	nn	nn	nn	np	nn	np	nn	np	np	nn	np	np	np	nn	np	nn	nn	np
AX-174208767	81.3	10	<nnxnp>	np	np	nn	np	nn	np	nn	np	np	nn	nn	np	nn	np	nn	nn	np	nn	nn	nn	np	np	nn	nn	np	nn	np	np	nn	nn	nn	np	nn	np	nn	np	np	nn	np	np	np	nn	np	nn	nn	np
AX-174137076	81.3	10	<nnxnp>	np	np	nn	np	nn	np	nn	np	np	nn	nn	np	nn	np	nn	nn	np	nn	nn	nn	np	np	nn	nn	np	nn	np	np	nn	nn	nn	np	nn	np	nn	np	np	nn	np	np	np	nn	np	nn	nn	np
AX-174125178	82.376	10	<nnxnp>	np	np	nn	np	nn	np	nn	np	np	nn	nn	np	nn	np	nn	nn	np	nn	nn	nn	np	np	nn	nn	np	nn	np	np	nn	nn	nn	np	nn	np	nn	np	np	nn	np	np	np	nn	np	nn	nn	np
AX-174198733	82.376	10	<nnxnp>	np	np	nn	np	nn	np	nn	np	np	nn	nn	np	nn	np	nn	nn	np	nn	nn	nn	np	np	nn	nn	np	nn	np	np	nn	nn	nn	np	nn	np	nn	np	np	nn	np	np	np	nn	np	nn	nn	np
AX-174185179	83.451	10	<nnxnp>	np	np	nn	np	nn	np	nn	np	np	nn	nn	np	nn	np	nn	nn	np	nn	nn	nn	np	np	nn	nn	np	nn	np	np	nn	nn	nn	np	nn	np	nn	np	np	nn	np	np	np	nn	np	nn	nn	np
AX-174151267	84.526	10	<nnxnp>	np	np	nn	np	nn	np	nn	np	np	nn	nn	np	nn	np	nn	nn	np	nn	nn	nn	np	np	nn	nn	np	nn	np	np	nn	nn	nn	np	nn	np	nn	np	np	nn	np	np	np	nn	np	nn	nn	np
AX-174194109	84.526	10	<nnxnp>	np	np	nn	np	nn	np	nn	np	np	nn	nn	np	nn	np	nn	--	np	nn	nn	nn	np	np	nn	nn	np	nn	np	np	nn	nn	nn	np	nn	np	nn	np	np	nn	np	np	np	nn	np	nn	nn	np
AX-174144267	86.7	10	<nnxnp>	np	np	nn	np	nn	np	nn	np	np	nn	nn	np	nn	np	nn	nn	np	nn	nn	nn	np	np	nn	nn	np	nn	np	np	nn	nn	nn	np	nn	np	nn	np	np	nn	np	np	np	nn	np	np	nn	np
AX-174186480	86.7	10	<nnxnp>	np	np	nn	np	nn	np	nn	np	np	nn	nn	np	nn	np	nn	nn	np	nn	--	nn	np	np	nn	nn	np	nn	np	np	nn	nn	nn	np	nn	np	nn	np	np	nn	np	np	np	nn	np	np	nn	np
AX-115711797	86.7	10	<nnxnp>	np	np	nn	np	nn	np	nn	np	np	nn	nn	np	nn	np	nn	nn	np	nn	nn	nn	np	np	nn	nn	np	nn	np	np	nn	nn	nn	np	nn	np	nn	np	np	nn	np	np	np	nn	np	np	nn	np
AX-174163375	86.7	10	<nnxnp>	np	np	nn	np	nn	np	nn	np	np	nn	nn	np	nn	np	nn	nn	np	nn	nn	nn	np	np	nn	nn	np	nn	np	np	nn	nn	nn	np	nn	np	nn	np	np	nn	np	np	np	nn	np	np	nn	np
AX-153641897	87.776	10	<nnxnp>	np	np	nn	np	nn	np	nn	np	np	nn	nn	np	nn	np	nn	nn	np	nn	nn	nn	np	np	nn	nn	np	nn	np	np	nn	nn	nn	np	nn	np	nn	np	np	nn	np	np	np	nn	np	np	nn	np
AX-174158934	87.776	10	<nnxnp>	np	np	nn	np	nn	np	nn	np	np	nn	nn	np	nn	np	nn	nn	np	nn	nn	nn	np	np	nn	nn	np	nn	np	np	nn	nn	nn	np	nn	np	nn	np	np	nn	np	np	np	nn	np	np	nn	np
AX-174189433	87.776	10	<nnxnp>	np	np	nn	np	nn	np	nn	np	np	nn	nn	np	nn	np	nn	nn	np	nn	nn	nn	np	np	nn	nn	np	nn	np	np	nn	nn	nn	np	nn	np	nn	np	np	nn	np	np	np	nn	np	np	nn	np
AX-174190563	87.776	10	<nnxnp>	np	np	nn	np	nn	np	nn	np	np	nn	nn	np	nn	np	nn	nn	np	nn	nn	nn	np	np	nn	nn	np	nn	np	np	nn	nn	nn	np	nn	np	nn	np	np	nn	np	np	np	nn	np	np	nn	np
AX-174210122	89.95	10	<nnxnp>	np	np	nn	np	nn	np	nn	np	np	nn	nn	np	nn	np	nn	nn	np	nn	nn	nn	np	np	nn	nn	np	nn	np	np	nn	nn	nn	np	nn	np	nn	np	np	nn	np	np	np	nn	np	np	nn	np
AX-174115943	93.248	10	<nnxnp>	np	np	nn	np	nn	np	nn	np	np	nn	nn	np	nn	np	nn	nn	np	nn	nn	nn	np	np	nn	nn	np	nn	np	np	nn	nn	nn	np	nn	np	nn	np	np	nn	np	np	np	nn	nn	np	nn	np
AX-174123222	93.248	10	<nnxnp>	np	np	nn	np	nn	np	nn	np	np	nn	nn	np	nn	np	nn	nn	np	nn	nn	nn	np	np	nn	nn	np	nn	np	np	nn	nn	nn	np	nn	np	nn	np	np	nn	np	np	np	nn	nn	np	nn	np
AX-174140124	93.248	10	<nnxnp>	np	np	nn	np	nn	np	nn	np	np	nn	nn	np	nn	np	nn	nn	np	nn	nn	nn	np	np	nn	nn	np	nn	np	np	nn	nn	nn	np	nn	np	nn	np	np	nn	np	np	np	nn	nn	np	nn	np
AX-174182180	93.248	10	<nnxnp>	np	np	nn	np	nn	np	nn	np	np	nn	nn	np	nn	np	nn	nn	np	nn	nn	nn	np	np	nn	nn	np	nn	np	np	nn	nn	nn	np	nn	np	nn	np	np	nn	np	np	np	nn	nn	np	nn	np
AX-174187445	93.248	10	<nnxnp>	np	np	nn	np	nn	np	nn	np	np	nn	nn	np	nn	np	nn	nn	np	nn	nn	nn	np	np	nn	nn	np	nn	np	np	nn	nn	nn	np	nn	np	nn	np	np	nn	np	np	np	nn	nn	np	nn	np
AX-174193536	93.248	10	<nnxnp>	np	np	nn	np	nn	np	nn	np	np	nn	nn	np	nn	np	nn	nn	np	nn	nn	nn	np	np	nn	nn	np	nn	np	np	nn	nn	nn	np	nn	np	nn	np	np	nn	np	np	np	nn	nn	np	nn	np
AX-174169669	98.872	10	<nnxnp>	np	np	nn	np	nn	np	nn	np	np	nn	nn	np	nn	np	nn	nn	np	nn	nn	nn	np	np	nn	nn	np	nn	np	np	nn	nn	nn	np	nn	np	nn	np	np	nn	np	np	np	nn	nn	np	np	np
AX-174184010	98.872	10	<nnxnp>	np	np	nn	np	nn	np	nn	np	np	nn	nn	np	nn	np	nn	nn	np	nn	nn	nn	np	np	nn	nn	np	nn	np	np	nn	nn	nn	np	nn	np	nn	np	np	nn	np	np	np	nn	nn	np	np	np
AX-174192840	98.872	10	<nnxnp>	np	np	nn	np	nn	np	nn	np	np	nn	nn	np	nn	np	nn	nn	np	nn	nn	nn	np	np	nn	nn	np	nn	np	np	nn	nn	nn	np	nn	np	nn	np	np	nn	np	np	np	nn	nn	np	np	np
AX-174180377	99.947	10	<nnxnp>	np	np	nn	np	nn	np	nn	np	np	nn	nn	np	nn	np	nn	nn	np	nn	nn	nn	np	np	nn	nn	np	nn	np	np	nn	nn	nn	np	nn	np	nn	np	np	nn	np	np	np	nn	nn	np	np	np
AX-174190402	99.947	10	<nnxnp>	np	np	nn	np	nn	np	nn	np	np	nn	nn	np	nn	np	nn	nn	np	nn	nn	nn	np	np	nn	nn	np	nn	np	np	nn	nn	nn	np	nn	np	nn	np	np	nn	np	np	np	nn	nn	np	np	np
AX-174130070	101.022	10	<nnxnp>	np	np	nn	np	nn	np	nn	np	np	nn	nn	np	nn	np	nn	nn	np	nn	nn	nn	np	np	nn	nn	np	nn	np	np	nn	nn	nn	np	nn	np	nn	np	np	nn	np	np	np	nn	nn	np	np	np
AX-174214944	101.022	10	<nnxnp>	np	np	nn	np	nn	np	nn	np	np	nn	nn	np	nn	np	nn	nn	np	nn	nn	nn	np	np	nn	nn	np	nn	np	np	nn	nn	nn	np	nn	np	nn	np	np	nn	np	np	np	nn	nn	np	np	np
AX-174144991	102.098	10	<nnxnp>	np	np	nn	np	nn	np	nn	np	np	nn	nn	np	nn	np	nn	nn	np	nn	nn	nn	np	np	nn	nn	np	nn	np	np	nn	nn	nn	np	nn	np	nn	np	nn	nn	np	np	np	nn	nn	np	np	np
AX-174199926	105.396	10	<nnxnp>	np	np	nn	nn	nn	np	nn	np	np	nn	nn	np	nn	np	np	nn	np	nn	nn	nn	np	np	nn	nn	np	nn	np	np	nn	nn	nn	np	nn	np	nn	np	nn	nn	np	np	np	nn	nn	np	np	np
AX-174127636	107.57	10	<nnxnp>	np	np	nn	nn	nn	nn	nn	np	np	nn	nn	np	nn	np	np	nn	np	nn	nn	nn	np	np	nn	nn	np	nn	np	np	nn	nn	nn	np	nn	np	nn	np	nn	nn	np	np	np	nn	nn	np	np	nn
AX-115688795	108.645	10	<nnxnp>	np	np	nn	nn	nn	nn	nn	nn	np	nn	nn	np	nn	np	np	nn	np	nn	nn	nn	np	np	nn	nn	np	nn	np	np	nn	nn	nn	np	nn	np	nn	np	nn	nn	np	np	np	nn	nn	np	np	nn
AX-174173542	108.645	10	<nnxnp>	np	np	nn	nn	nn	nn	nn	nn	np	nn	nn	np	nn	np	np	nn	np	nn	nn	nn	np	np	nn	nn	np	nn	np	np	nn	nn	nn	np	nn	np	nn	np	nn	nn	np	np	np	nn	nn	np	np	nn
AX-174207839	108.645	10	<nnxnp>	np	np	nn	nn	nn	nn	nn	nn	np	nn	nn	np	nn	np	np	nn	np	nn	nn	nn	np	np	nn	nn	np	nn	np	np	nn	nn	nn	np	nn	np	nn	np	nn	nn	np	np	np	nn	nn	np	np	nn
AX-174131466	110.819	10	<nnxnp>	np	nn	nn	nn	nn	nn	nn	nn	np	nn	nn	np	nn	np	np	nn	np	nn	nn	nn	np	np	nn	nn	np	nn	np	np	nn	nn	nn	np	nn	np	nn	np	nn	nn	np	np	np	nn	nn	np	np	nn
AX-174205016	111.895	10	<nnxnp>	np	nn	nn	nn	nn	nn	nn	nn	np	nn	nn	--	nn	np	np	nn	np	nn	nn	nn	np	np	nn	nn	np	nn	np	np	nn	nn	nn	np	nn	np	nn	np	nn	nn	np	np	np	nn	nn	np	np	nn
AX-174117457	111.895	10	<nnxnp>	np	nn	nn	nn	nn	nn	nn	nn	np	nn	nn	np	nn	np	np	nn	np	nn	nn	nn	np	np	nn	nn	np	nn	np	np	nn	nn	nn	np	nn	np	nn	np	nn	nn	np	np	np	nn	nn	np	np	nn
AX-174151949	111.895	10	<nnxnp>	np	nn	nn	nn	nn	nn	nn	nn	np	nn	nn	np	nn	np	np	nn	np	nn	nn	nn	np	np	nn	nn	np	nn	np	np	nn	nn	nn	np	nn	np	nn	np	nn	nn	np	np	np	nn	nn	np	np	nn
AX-174159801	111.895	10	<nnxnp>	np	nn	nn	nn	nn	nn	nn	nn	np	nn	nn	np	nn	np	np	nn	np	nn	nn	nn	np	np	nn	nn	np	nn	np	np	nn	nn	nn	np	nn	np	nn	np	nn	nn	np	np	np	nn	nn	np	np	nn
AX-174152993	114.069	10	<nnxnp>	np	nn	nn	nn	nn	nn	nn	nn	nn	nn	nn	np	nn	np	np	nn	np	nn	nn	nn	np	np	nn	nn	np	nn	np	np	nn	nn	nn	np	nn	np	nn	np	nn	nn	np	np	np	nn	nn	np	np	nn
AX-174159426	116.243	10	<nnxnp>	np	nn	nn	nn	nn	nn	nn	nn	nn	nn	nn	np	nn	np	np	nn	np	np	nn	nn	np	np	nn	nn	np	nn	np	np	nn	nn	nn	np	nn	np	nn	np	nn	nn	np	np	np	nn	nn	np	np	nn
AX-174116444	116.243	10	<nnxnp>	np	nn	nn	nn	nn	nn	nn	nn	nn	nn	nn	np	nn	np	np	nn	np	np	nn	nn	np	np	nn	nn	np	nn	np	np	nn	nn	nn	np	nn	np	nn	np	nn	nn	np	np	np	nn	nn	np	np	nn
AX-174157596	117.319	10	<nnxnp>	np	nn	nn	nn	nn	nn	nn	nn	nn	nn	nn	np	nn	np	np	nn	np	np	nn	nn	np	np	nn	nn	np	nn	np	np	nn	nn	nn	np	nn	np	np	np	nn	nn	np	np	np	nn	nn	np	np	nn
AX-174157893	117.319	10	<nnxnp>	np	nn	nn	nn	nn	nn	nn	nn	nn	nn	nn	np	nn	np	np	nn	np	np	nn	nn	np	np	nn	nn	np	nn	np	np	nn	nn	nn	np	nn	np	np	np	nn	nn	np	np	np	nn	nn	np	np	nn
AX-174177712	117.319	10	<nnxnp>	np	nn	nn	nn	nn	nn	nn	nn	nn	nn	nn	np	nn	np	np	nn	np	np	nn	nn	np	np	nn	nn	np	nn	np	np	nn	nn	nn	np	nn	np	np	np	nn	nn	np	np	np	nn	nn	np	np	nn
AX-174140907	118.394	10	<nnxnp>	np	nn	nn	nn	nn	nn	nn	nn	nn	nn	nn	np	nn	np	np	nn	np	np	nn	nn	np	np	nn	nn	np	nn	np	np	nn	nn	nn	np	nn	np	np	np	nn	nn	np	np	np	nn	nn	np	np	nn
AX-174182838	118.394	10	<nnxnp>	np	nn	nn	nn	nn	nn	nn	nn	nn	nn	nn	np	nn	np	np	nn	np	np	nn	nn	np	np	nn	nn	np	nn	np	np	nn	nn	nn	np	nn	np	np	np	nn	nn	np	np	np	nn	nn	np	np	nn
AX-174131428	121.692	10	<nnxnp>	np	nn	nn	nn	nn	nn	nn	nn	nn	nn	nn	np	nn	np	np	nn	np	np	nn	nn	np	np	nn	nn	np	np	np	np	nn	nn	nn	np	nn	np	np	np	nn	nn	np	np	np	nn	nn	np	np	nn
AX-174156039	126.139	10	<nnxnp>	np	nn	nn	nn	nn	nn	nn	nn	nn	nn	nn	np	nn	np	np	nn	np	np	nn	nn	np	np	nn	nn	np	np	np	np	nn	nn	nn	np	nn	np	np	np	nn	nn	np	np	np	nn	nn	np	np	nn
AX-174199087	129.437	10	<nnxnp>	np	nn	nn	nn	nn	nn	nn	nn	nn	nn	nn	np	nn	np	np	nn	np	np	nn	nn	nn	np	nn	nn	np	np	nn	np	nn	nn	nn	np	nn	np	np	np	nn	nn	nn	np	np	nn	nn	--	np	nn
AX-174164093	129.437	10	<nnxnp>	np	nn	nn	nn	nn	nn	nn	nn	nn	nn	nn	np	nn	np	np	nn	np	np	nn	nn	nn	np	nn	nn	np	np	nn	np	nn	nn	nn	np	nn	np	np	np	nn	nn	nn	np	np	nn	nn	np	np	nn
AX-174177893	132.735	10	<nnxnp>	np	nn	nn	nn	nn	nn	nn	nn	nn	nn	nn	np	nn	np	np	nn	np	np	nn	nn	nn	np	nn	nn	nn	np	nn	np	nn	nn	nn	np	nn	np	np	np	nn	nn	nn	nn	np	nn	nn	np	np	nn
AX-174186386	132.735	10	<nnxnp>	np	nn	nn	nn	nn	nn	nn	nn	nn	nn	nn	np	nn	np	np	nn	np	np	nn	nn	nn	np	nn	nn	nn	np	nn	np	nn	nn	nn	np	nn	np	np	np	nn	nn	nn	nn	np	nn	nn	np	np	nn
AX-174137146	132.735	10	<nnxnp>	np	nn	nn	nn	nn	nn	nn	nn	nn	nn	nn	np	nn	np	np	nn	np	np	nn	nn	nn	np	nn	nn	nn	np	nn	np	nn	nn	nn	np	nn	np	np	np	nn	nn	nn	nn	np	nn	nn	np	np	nn
AX-174150889	132.735	10	<nnxnp>	np	nn	nn	nn	nn	nn	nn	nn	nn	nn	nn	np	nn	np	np	nn	np	np	nn	nn	nn	np	nn	nn	nn	np	nn	np	nn	nn	nn	np	nn	np	np	np	nn	nn	nn	nn	np	nn	nn	np	np	nn
AX-174155368	132.735	10	<nnxnp>	np	nn	nn	nn	nn	nn	nn	nn	nn	nn	nn	np	nn	np	np	nn	np	np	nn	nn	nn	np	nn	nn	nn	np	nn	np	nn	nn	nn	np	nn	np	np	np	nn	nn	nn	nn	np	nn	nn	np	np	nn
AX-174181902	132.735	10	<nnxnp>	np	nn	nn	nn	nn	nn	nn	nn	nn	nn	nn	np	nn	np	np	nn	np	np	nn	nn	nn	np	nn	nn	nn	np	nn	np	nn	nn	nn	np	nn	np	np	np	nn	nn	nn	nn	np	nn	nn	np	np	nn
AX-115672060	0	11	<nnxnp>	nn	np	np	np	nn	np	nn	nn	np	np	nn	nn	nn	np	nn	np	nn	np	nn	np	nn	np	np	np	nn	nn	nn	nn	np	np	nn	nn	nn	nn	nn	np	nn	np	np	np	np	nn	np	nn	np	np
AX-174171039	0	11	<nnxnp>	nn	np	np	np	nn	np	nn	nn	np	np	nn	nn	nn	np	nn	np	nn	np	nn	np	nn	np	np	np	nn	nn	nn	nn	np	np	nn	nn	nn	nn	nn	np	nn	np	np	np	np	nn	np	nn	np	np
AX-174122279	2.174	11	<nnxnp>	nn	np	np	np	nn	np	nn	nn	np	np	nn	nn	--	np	nn	np	nn	np	nn	np	nn	np	np	np	nn	nn	nn	nn	np	np	nn	nn	nn	nn	nn	np	nn	np	np	np	np	nn	np	nn	np	np
AX-174148681	5.472	11	<nnxnp>	nn	np	np	np	np	np	nn	nn	np	np	np	nn	nn	np	nn	np	nn	np	nn	np	nn	np	np	np	nn	nn	nn	nn	np	np	nn	nn	nn	nn	nn	np	nn	np	np	np	np	nn	np	nn	np	np
AX-174177643	5.472	11	<nnxnp>	nn	np	np	np	np	np	nn	nn	np	np	np	nn	nn	np	nn	np	nn	np	nn	np	nn	np	np	np	nn	nn	nn	nn	np	np	nn	nn	nn	nn	nn	np	nn	np	np	np	np	nn	np	nn	np	np
AX-174183762	5.472	11	<nnxnp>	nn	np	np	np	np	np	nn	nn	np	np	np	nn	nn	np	nn	np	nn	np	nn	np	nn	np	np	np	nn	nn	nn	nn	np	np	nn	nn	nn	nn	nn	np	nn	np	np	np	np	nn	np	nn	np	np
AX-174192633	6.547	11	<nnxnp>	nn	np	np	np	np	np	nn	nn	np	np	np	nn	nn	np	nn	np	nn	np	nn	np	nn	np	np	np	nn	nn	nn	nn	np	np	nn	nn	nn	nn	nn	np	nn	np	np	np	np	nn	np	nn	np	np
AX-174181605	7.623	11	<nnxnp>	nn	np	np	np	np	np	nn	nn	np	nn	np	nn	nn	np	nn	np	nn	np	nn	np	nn	np	np	np	nn	nn	nn	nn	np	np	nn	nn	nn	nn	nn	np	nn	np	np	np	np	nn	np	nn	np	np
AX-174154660	7.623	11	<nnxnp>	nn	np	np	np	np	np	nn	nn	np	nn	np	nn	nn	np	nn	np	nn	np	nn	np	nn	np	np	np	nn	nn	nn	nn	np	np	nn	nn	nn	nn	nn	np	nn	np	np	np	np	nn	np	nn	np	np
AX-174117286	9.797	11	<nnxnp>	nn	np	np	np	np	np	nn	nn	np	nn	np	nn	nn	np	nn	np	nn	np	nn	np	nn	np	np	np	nn	nn	np	nn	np	np	nn	nn	nn	nn	nn	np	nn	np	np	np	np	nn	np	nn	np	np
AX-174185726	9.797	11	<nnxnp>	nn	np	np	np	np	np	nn	nn	np	nn	np	nn	nn	np	nn	np	nn	np	nn	np	nn	np	np	np	nn	nn	np	nn	np	np	nn	nn	nn	nn	nn	np	nn	np	np	np	np	nn	np	nn	np	np
AX-174138264	9.797	11	<nnxnp>	nn	np	np	np	np	np	nn	nn	np	nn	np	nn	nn	np	nn	np	nn	np	nn	np	nn	np	np	np	nn	nn	np	nn	np	np	nn	nn	nn	nn	nn	np	nn	np	np	np	np	nn	np	nn	np	np
AX-174141335	9.797	11	<nnxnp>	nn	np	np	np	np	np	nn	nn	np	nn	np	nn	nn	np	nn	np	nn	np	nn	np	nn	np	np	np	nn	nn	np	nn	np	np	nn	nn	nn	nn	nn	np	nn	np	np	np	np	nn	np	nn	np	np
AX-174186378	9.797	11	<nnxnp>	nn	np	np	np	np	np	nn	nn	np	nn	np	nn	nn	np	nn	np	nn	np	nn	np	nn	np	np	np	nn	nn	np	nn	np	np	nn	nn	nn	nn	nn	np	nn	np	np	np	np	nn	np	nn	np	np
AX-174135344	17.86	11	<nnxnp>	nn	np	np	np	np	np	nn	nn	np	nn	np	nn	nn	np	nn	np	nn	nn	nn	np	nn	np	np	np	nn	np	np	nn	np	np	nn	nn	nn	nn	nn	np	nn	np	np	np	np	np	np	nn	np	np
AX-174137878	17.86	11	<nnxnp>	nn	np	np	np	np	np	nn	nn	np	nn	np	nn	nn	np	nn	np	nn	nn	nn	np	nn	np	np	np	nn	np	np	nn	np	np	nn	nn	nn	nn	nn	np	nn	np	np	np	np	np	np	nn	np	np
AX-174153830	17.86	11	<nnxnp>	nn	np	np	np	np	np	nn	nn	np	nn	np	nn	nn	np	nn	np	nn	nn	nn	np	nn	np	np	np	nn	np	np	nn	np	np	nn	nn	nn	nn	nn	np	nn	np	np	np	np	np	np	nn	np	np
AX-115714141	17.86	11	<nnxnp>	nn	np	np	np	np	np	nn	nn	np	nn	np	nn	nn	np	nn	np	nn	nn	nn	np	nn	np	np	np	nn	np	np	nn	np	np	nn	nn	nn	nn	nn	np	nn	np	np	np	np	np	np	nn	np	np
AX-174112987	21.158	11	<nnxnp>	nn	np	np	np	np	np	nn	nn	np	nn	np	nn	nn	nn	nn	np	np	nn	nn	np	nn	np	np	np	nn	np	np	nn	np	np	nn	nn	nn	nn	nn	np	nn	np	np	np	np	np	np	nn	np	np
AX-174183467	21.158	11	<nnxnp>	nn	np	np	np	np	np	nn	nn	np	nn	np	nn	nn	nn	nn	np	np	nn	nn	np	nn	np	np	np	nn	np	np	nn	np	np	--	nn	nn	nn	nn	np	nn	np	np	np	np	np	np	nn	np	np
AX-174120103	25.606	11	<nnxnp>	nn	nn	np	np	np	np	nn	nn	np	nn	np	nn	nn	nn	nn	np	np	nn	nn	np	nn	np	np	np	nn	np	np	nn	np	np	nn	nn	nn	nn	nn	np	nn	np	np	np	np	np	np	nn	np	np
AX-174140822	26.681	11	<nnxnp>	nn	nn	np	np	np	np	nn	nn	np	nn	np	nn	nn	nn	nn	np	np	nn	nn	np	nn	np	np	np	nn	np	np	nn	np	np	nn	nn	nn	nn	nn	np	nn	np	np	np	np	np	np	nn	np	np
AX-174203750	27.756	11	<nnxnp>	nn	nn	np	np	np	np	nn	nn	np	nn	np	nn	nn	nn	nn	np	np	nn	nn	np	nn	np	np	np	nn	np	np	nn	np	np	nn	nn	nn	nn	nn	np	nn	np	np	np	np	np	np	np	np	np
AX-174115738	28.832	11	<nnxnp>	nn	nn	np	np	np	np	nn	nn	np	nn	np	nn	nn	nn	nn	np	np	nn	nn	np	nn	np	np	np	nn	np	np	nn	np	np	nn	nn	nn	nn	nn	np	nn	np	np	np	np	np	np	np	np	np
AX-174148110	28.832	11	<nnxnp>	nn	nn	np	np	np	np	nn	nn	np	nn	np	nn	nn	nn	nn	np	np	nn	nn	np	nn	np	np	np	nn	np	np	nn	np	np	nn	nn	nn	nn	nn	np	nn	np	np	np	np	np	np	np	np	np
AX-174160873	28.832	11	<nnxnp>	nn	nn	np	np	np	np	nn	nn	np	nn	np	nn	nn	nn	nn	np	np	nn	nn	np	nn	np	np	np	nn	np	np	nn	np	np	nn	nn	nn	nn	nn	np	nn	np	np	np	np	np	np	np	np	np
AX-174160876	28.832	11	<nnxnp>	nn	nn	np	np	np	np	nn	nn	np	nn	np	nn	nn	nn	nn	np	np	nn	nn	np	nn	np	np	np	nn	np	np	nn	np	np	nn	nn	nn	nn	nn	np	nn	np	np	np	np	np	np	np	np	np
AX-153652255	29.907	11	<nnxnp>	nn	nn	np	np	np	np	nn	nn	np	nn	np	nn	nn	nn	nn	np	np	nn	nn	np	nn	np	np	np	nn	np	np	nn	np	np	nn	nn	nn	nn	nn	np	nn	np	np	np	np	np	np	np	np	np
AX-174183366	29.907	11	<nnxnp>	nn	nn	np	np	np	np	nn	nn	np	nn	np	nn	nn	nn	nn	np	np	nn	nn	np	nn	np	np	np	nn	np	np	nn	np	np	nn	nn	nn	nn	nn	np	nn	np	np	np	np	np	np	np	np	np
AX-115697947	30.982	11	<nnxnp>	nn	nn	np	np	np	np	nn	nn	np	nn	np	nn	nn	nn	nn	np	np	nn	nn	nn	nn	np	np	np	nn	np	np	nn	np	np	nn	nn	nn	nn	nn	np	nn	np	np	np	np	np	np	np	np	np
AX-174187140	30.982	11	<nnxnp>	nn	nn	np	np	np	np	nn	nn	np	nn	np	nn	nn	nn	nn	np	np	nn	nn	nn	nn	np	np	np	nn	np	np	nn	np	np	nn	nn	nn	nn	nn	np	nn	np	np	np	np	np	np	np	np	np
AX-174204229	30.982	11	<nnxnp>	nn	nn	np	np	np	np	nn	nn	np	nn	np	nn	nn	nn	nn	np	np	nn	nn	nn	nn	np	np	np	nn	np	np	nn	np	np	nn	nn	nn	nn	nn	np	nn	np	np	np	np	np	np	np	np	np
AX-174158821	30.982	11	<nnxnp>	nn	nn	np	np	np	np	nn	nn	np	nn	np	nn	nn	nn	nn	np	np	nn	nn	nn	nn	np	np	np	nn	np	np	nn	np	np	nn	nn	nn	--	nn	np	nn	np	np	np	np	np	np	np	np	np
AX-174165197	30.982	11	<nnxnp>	nn	nn	np	np	np	np	nn	nn	np	nn	np	nn	nn	nn	nn	np	np	nn	nn	nn	nn	np	np	np	nn	np	np	nn	np	np	nn	nn	nn	nn	nn	np	nn	np	np	np	np	np	np	np	np	np
AX-174198767	30.982	11	<nnxnp>	nn	nn	np	np	np	np	nn	nn	np	nn	np	nn	nn	nn	nn	np	np	nn	nn	nn	nn	np	np	np	nn	np	np	nn	np	np	nn	nn	nn	nn	nn	np	nn	np	np	np	np	np	np	np	np	np
AX-174199994	30.982	11	<nnxnp>	nn	nn	np	np	np	np	nn	nn	np	nn	np	nn	nn	nn	nn	np	np	nn	nn	nn	nn	np	np	np	nn	np	np	nn	np	np	nn	nn	nn	nn	nn	np	nn	np	np	np	np	np	np	np	np	np
AX-174160887	36.606	11	<nnxnp>	nn	nn	np	np	np	np	nn	nn	np	nn	np	nn	nn	nn	nn	np	np	nn	nn	nn	nn	np	np	np	nn	np	np	nn	nn	np	nn	nn	nn	nn	np	np	nn	nn	np	np	np	np	np	np	np	np
AX-174133484	37.681	11	<nnxnp>	nn	nn	np	np	np	np	nn	nn	np	nn	np	nn	nn	nn	nn	np	np	nn	nn	nn	nn	np	np	np	nn	np	np	nn	nn	np	nn	nn	nn	nn	np	np	nn	nn	np	np	np	np	np	np	np	np
AX-174196266	37.681	11	<nnxnp>	nn	nn	np	np	np	np	nn	nn	np	nn	np	nn	nn	nn	nn	np	np	nn	nn	nn	nn	np	np	np	nn	np	np	nn	nn	np	nn	nn	nn	nn	np	np	nn	nn	np	np	np	np	np	np	np	np
AX-174164174	44.51	11	<nnxnp>	np	nn	np	np	np	np	nn	nn	np	nn	np	nn	nn	nn	nn	nn	np	nn	nn	nn	nn	np	nn	np	nn	np	np	nn	nn	np	np	nn	nn	nn	np	np	nn	nn	np	np	np	np	np	np	np	np
AX-174187377	44.51	11	<nnxnp>	np	nn	np	np	np	np	nn	nn	np	nn	np	nn	nn	nn	nn	nn	np	nn	nn	nn	nn	np	nn	np	nn	np	np	nn	nn	np	np	nn	nn	nn	np	np	nn	nn	np	np	np	np	np	np	np	np
AX-174174507	50.134	11	<nnxnp>	np	nn	np	np	np	np	nn	nn	np	nn	np	nn	nn	nn	np	nn	np	nn	nn	nn	np	np	nn	np	nn	np	np	nn	nn	np	np	nn	nn	nn	np	np	np	nn	np	np	nn	np	np	np	np	np
AX-174195661	50.134	11	<nnxnp>	np	nn	np	np	np	np	nn	nn	np	nn	np	nn	nn	nn	np	nn	np	nn	nn	nn	np	np	nn	np	nn	np	np	nn	nn	np	np	nn	nn	nn	np	np	np	nn	np	np	nn	np	np	np	np	np
AX-174200252	50.134	11	<nnxnp>	np	nn	np	np	np	np	nn	nn	np	nn	np	nn	nn	nn	np	nn	np	nn	nn	nn	np	np	nn	np	nn	np	np	nn	nn	np	np	nn	nn	nn	np	np	np	nn	np	np	nn	np	np	np	np	np
AX-174160792	52.308	11	<nnxnp>	np	nn	np	np	np	np	nn	nn	np	nn	np	nn	nn	nn	np	nn	np	nn	nn	nn	np	np	nn	np	nn	np	np	nn	nn	nn	np	nn	nn	nn	np	np	np	nn	np	np	nn	np	nn	np	np	np
AX-174162348	52.308	11	<nnxnp>	np	nn	np	np	np	np	nn	nn	np	nn	np	nn	nn	nn	np	nn	np	nn	nn	nn	np	np	nn	np	nn	np	np	nn	nn	nn	np	nn	nn	nn	np	np	np	nn	np	np	nn	np	nn	np	np	np
AX-174164831	52.308	11	<nnxnp>	np	nn	np	np	np	np	nn	nn	np	nn	np	nn	nn	nn	np	nn	np	nn	nn	nn	np	np	nn	np	nn	np	np	nn	nn	nn	np	nn	nn	nn	np	np	np	nn	np	np	nn	np	nn	np	np	np
AX-174187464	52.308	11	<nnxnp>	np	nn	np	np	np	np	nn	nn	np	nn	np	nn	nn	nn	np	nn	np	nn	nn	nn	np	np	nn	np	nn	np	np	nn	nn	nn	np	nn	nn	nn	np	np	np	nn	np	np	nn	np	nn	np	np	np
AX-174197376	52.308	11	<nnxnp>	np	nn	np	np	np	np	nn	nn	np	nn	np	nn	nn	nn	np	nn	np	nn	nn	nn	np	np	nn	np	nn	np	np	nn	nn	nn	np	nn	nn	nn	np	np	np	nn	np	np	nn	np	nn	np	np	np
AX-115701750	52.308	11	<nnxnp>	np	nn	np	np	np	np	nn	nn	np	nn	np	nn	nn	nn	np	nn	np	nn	nn	nn	np	np	nn	np	nn	np	np	nn	nn	nn	np	nn	nn	nn	np	np	np	nn	np	np	nn	np	nn	np	np	np
AX-115703700	52.308	11	<nnxnp>	np	nn	np	np	np	np	nn	nn	np	nn	np	nn	nn	nn	np	nn	np	nn	nn	nn	np	np	nn	np	nn	np	np	nn	nn	nn	np	nn	nn	nn	np	np	np	nn	np	np	nn	np	nn	np	np	np
AX-174166189	52.308	11	<nnxnp>	np	nn	np	np	np	np	nn	nn	np	nn	np	nn	nn	nn	np	nn	np	nn	nn	nn	np	np	nn	np	nn	np	np	nn	nn	nn	np	nn	nn	nn	np	np	np	nn	np	np	nn	np	nn	np	np	np
AX-174197551	52.308	11	<nnxnp>	np	nn	np	np	np	np	nn	nn	np	nn	np	nn	nn	nn	np	nn	np	nn	nn	nn	np	np	nn	np	nn	np	np	nn	nn	nn	np	nn	nn	nn	np	np	np	nn	np	np	nn	np	nn	np	--	np
AX-115710260	53.384	11	<nnxnp>	np	nn	np	np	np	np	nn	nn	np	nn	np	nn	nn	nn	np	nn	np	nn	nn	nn	np	np	nn	np	nn	np	np	nn	nn	nn	np	nn	nn	nn	np	np	np	nn	np	np	nn	np	nn	np	np	np
AX-174143004	53.384	11	<nnxnp>	np	nn	np	np	np	np	nn	nn	np	nn	np	nn	nn	nn	np	nn	np	nn	nn	nn	np	np	nn	np	nn	np	np	nn	nn	nn	np	nn	nn	nn	np	np	np	nn	np	np	nn	np	nn	np	np	np
AX-174179046	53.384	11	<nnxnp>	np	nn	np	np	np	np	nn	nn	np	nn	np	nn	nn	nn	np	nn	np	nn	nn	nn	np	np	nn	np	nn	np	np	nn	nn	nn	np	nn	nn	nn	np	np	np	nn	np	np	nn	np	nn	np	np	np
AX-174161183	53.384	11	<nnxnp>	np	nn	np	np	np	np	nn	nn	np	nn	np	nn	nn	nn	np	nn	np	nn	nn	nn	np	np	nn	np	nn	np	np	nn	nn	nn	np	nn	nn	nn	np	np	np	nn	np	np	nn	np	nn	np	np	np
AX-174135004	54.459	11	<nnxnp>	np	nn	np	np	np	np	nn	nn	np	nn	np	nn	nn	nn	np	nn	np	nn	nn	nn	np	np	nn	np	nn	np	np	nn	nn	nn	np	nn	nn	nn	np	np	np	nn	np	np	nn	np	nn	np	np	np
AX-174203148	54.459	11	<nnxnp>	np	nn	np	np	np	np	nn	nn	np	nn	np	nn	nn	nn	np	nn	np	nn	nn	nn	np	np	nn	np	nn	np	np	nn	nn	nn	np	nn	nn	nn	np	np	np	nn	np	np	nn	np	nn	np	np	np
AX-115692224	55.534	11	<nnxnp>	np	nn	np	np	np	np	nn	nn	np	nn	np	nn	nn	nn	np	nn	np	nn	nn	nn	np	np	nn	np	nn	np	np	nn	nn	nn	np	nn	nn	nn	np	np	np	nn	np	np	nn	np	nn	np	np	np
AX-115696369	55.534	11	<nnxnp>	np	nn	np	np	np	np	nn	nn	np	nn	np	nn	nn	nn	np	nn	np	nn	nn	nn	np	np	nn	np	nn	np	np	nn	nn	nn	np	nn	nn	nn	np	np	np	nn	np	np	nn	np	nn	np	np	np
AX-115701651	55.534	11	<nnxnp>	np	nn	np	np	np	np	nn	nn	np	nn	np	nn	nn	nn	np	nn	np	nn	nn	nn	np	np	nn	np	nn	np	np	nn	nn	nn	np	nn	nn	nn	np	np	np	nn	np	np	nn	np	nn	np	np	np
AX-153644099	55.534	11	<nnxnp>	np	nn	np	np	np	np	nn	nn	np	nn	np	nn	nn	nn	np	nn	np	nn	nn	nn	np	np	nn	np	nn	np	np	nn	nn	nn	np	nn	nn	nn	np	np	np	nn	np	np	nn	np	nn	np	np	np
AX-153644570	55.534	11	<nnxnp>	np	nn	np	np	np	np	nn	nn	np	nn	np	nn	nn	nn	np	nn	np	nn	nn	nn	np	np	nn	np	nn	np	np	nn	nn	nn	np	nn	nn	nn	np	np	np	nn	np	np	nn	np	nn	np	np	np
AX-174112170	55.534	11	<nnxnp>	np	nn	np	np	np	np	nn	nn	np	nn	np	nn	nn	nn	np	nn	np	nn	nn	nn	np	np	nn	np	nn	np	np	nn	nn	nn	np	nn	nn	nn	np	np	np	nn	np	np	nn	np	nn	np	np	np
AX-174121916	55.534	11	<nnxnp>	np	nn	np	np	np	np	nn	nn	np	nn	np	nn	nn	nn	np	nn	np	nn	nn	nn	np	np	nn	np	nn	np	np	nn	nn	nn	np	nn	nn	nn	np	np	np	nn	np	np	nn	np	nn	np	np	np
AX-174127937	55.534	11	<nnxnp>	np	nn	np	np	np	np	nn	nn	np	nn	np	nn	nn	nn	np	nn	np	nn	nn	nn	np	np	nn	np	nn	np	np	nn	nn	nn	np	nn	nn	nn	np	np	np	nn	np	np	nn	np	nn	np	np	np
AX-174161201	55.534	11	<nnxnp>	np	nn	np	np	np	np	nn	nn	np	nn	np	nn	nn	nn	np	nn	np	nn	nn	nn	np	np	nn	np	nn	np	np	nn	nn	nn	np	nn	nn	nn	np	np	np	nn	np	np	nn	np	nn	np	np	np
AX-174162646	55.534	11	<nnxnp>	np	nn	np	np	np	np	nn	nn	np	nn	np	nn	nn	nn	np	nn	np	nn	nn	nn	np	np	nn	np	nn	np	np	nn	nn	nn	np	nn	nn	nn	np	np	np	nn	np	np	nn	np	nn	np	np	np
AX-174211115	55.534	11	<nnxnp>	np	nn	np	np	np	np	nn	nn	np	nn	np	nn	nn	nn	np	nn	np	nn	nn	nn	np	np	nn	np	nn	np	np	nn	nn	nn	np	nn	nn	nn	np	np	np	nn	np	np	nn	np	nn	np	np	np
AX-174121910	55.534	11	<nnxnp>	np	nn	np	np	np	np	nn	nn	np	nn	np	nn	nn	nn	np	nn	np	nn	nn	nn	np	np	nn	np	nn	np	np	nn	nn	nn	np	nn	nn	nn	np	np	np	nn	np	np	nn	np	nn	np	np	np
AX-174121915	55.534	11	<nnxnp>	np	nn	np	np	np	np	nn	nn	np	nn	np	nn	nn	nn	np	nn	np	nn	nn	nn	np	np	nn	np	nn	np	np	nn	nn	nn	np	nn	nn	nn	np	np	np	nn	np	np	nn	np	nn	np	np	np
AX-174122280	55.534	11	<nnxnp>	np	nn	np	np	np	np	nn	nn	np	nn	np	nn	nn	nn	np	nn	np	nn	nn	nn	np	np	nn	np	nn	np	np	nn	nn	nn	np	nn	nn	nn	np	np	np	nn	np	np	nn	np	nn	np	np	np
AX-174127399	55.534	11	<nnxnp>	np	nn	np	np	np	np	nn	nn	np	nn	np	nn	nn	nn	np	nn	np	nn	nn	nn	np	np	nn	np	nn	np	np	nn	nn	nn	np	nn	nn	nn	np	np	np	nn	np	np	nn	np	nn	np	np	np
AX-174148488	55.534	11	<nnxnp>	np	nn	np	np	np	np	nn	nn	np	nn	np	nn	nn	nn	np	nn	np	nn	nn	nn	np	np	nn	np	nn	np	np	nn	nn	nn	np	nn	nn	nn	np	np	np	nn	np	np	nn	np	nn	np	np	np
AX-174167110	55.534	11	<nnxnp>	np	nn	np	np	np	np	nn	nn	np	nn	np	nn	nn	nn	np	nn	np	nn	nn	nn	np	np	nn	np	nn	np	np	nn	nn	nn	np	nn	nn	--	np	np	np	nn	np	np	nn	np	nn	np	np	np
AX-174174855	55.534	11	<nnxnp>	np	nn	np	np	np	np	nn	nn	np	nn	np	nn	nn	nn	np	nn	np	nn	nn	nn	np	np	nn	np	nn	np	np	nn	nn	nn	np	nn	nn	nn	np	np	np	nn	np	np	nn	np	nn	np	np	np
AX-174180819	55.534	11	<nnxnp>	np	nn	np	np	np	np	nn	nn	np	nn	np	nn	nn	nn	np	nn	np	nn	nn	nn	np	np	nn	np	nn	np	np	nn	nn	nn	np	nn	nn	nn	np	np	np	nn	np	np	nn	np	nn	np	np	np
AX-174124998	58.832	11	<nnxnp>	np	nn	np	np	np	np	nn	nn	np	nn	np	nn	nn	nn	np	nn	np	nn	nn	nn	np	np	nn	np	nn	np	np	nn	nn	nn	np	nn	nn	nn	np	np	np	nn	np	np	nn	np	nn	np	np	np
AX-174215487	58.832	11	<nnxnp>	np	nn	np	np	np	np	nn	nn	np	nn	np	nn	nn	nn	np	nn	np	nn	nn	nn	np	np	nn	np	nn	np	np	nn	nn	nn	np	nn	nn	nn	np	np	np	nn	np	np	nn	np	nn	np	np	np
AX-174141278	59.907	11	<nnxnp>	np	nn	np	np	np	np	nn	nn	np	nn	np	nn	nn	nn	np	nn	np	nn	nn	nn	np	np	nn	np	nn	np	np	nn	nn	nn	np	nn	nn	nn	np	np	np	nn	nn	np	nn	np	nn	np	np	np
AX-174198879	59.907	11	<nnxnp>	np	nn	np	np	np	np	nn	nn	np	nn	np	nn	nn	nn	np	nn	np	nn	nn	nn	np	np	nn	np	nn	np	np	nn	nn	nn	np	nn	nn	nn	np	np	np	nn	nn	np	nn	np	nn	np	np	np
AX-174166560	65.531	11	<nnxnp>	np	nn	np	np	np	np	nn	nn	np	nn	np	nn	nn	nn	np	nn	np	nn	nn	nn	np	nn	nn	np	nn	np	np	np	nn	nn	np	nn	nn	nn	np	np	np	nn	nn	np	nn	np	nn	np	np	np
AX-174124606	67.706	11	<nnxnp>	np	nn	np	np	np	np	nn	nn	np	nn	np	nn	nn	nn	np	nn	np	nn	nn	nn	np	nn	nn	np	nn	np	np	np	nn	nn	np	nn	nn	nn	np	np	np	nn	nn	np	nn	np	nn	np	nn	np
AX-115710118	74.534	11	<nnxnp>	np	np	np	np	np	nn	nn	nn	nn	nn	np	nn	nn	nn	np	nn	np	nn	nn	nn	np	nn	nn	np	nn	np	np	np	nn	nn	np	nn	nn	nn	np	np	nn	nn	nn	np	nn	np	nn	np	nn	np
AX-115731921	76.709	11	<nnxnp>	np	np	np	np	np	nn	nn	nn	nn	nn	np	nn	nn	nn	np	nn	np	nn	nn	nn	np	nn	nn	np	np	np	np	np	nn	nn	np	nn	nn	nn	np	np	nn	nn	nn	np	nn	np	nn	np	nn	np
AX-174122761	76.709	11	<nnxnp>	np	np	np	np	np	nn	nn	nn	nn	nn	np	nn	nn	nn	np	nn	np	nn	nn	nn	np	nn	nn	np	np	np	np	np	nn	nn	np	nn	nn	nn	np	np	nn	nn	nn	np	nn	np	nn	np	nn	np
AX-174214353	77.784	11	<nnxnp>	np	np	np	np	np	nn	nn	nn	nn	nn	np	nn	nn	nn	np	nn	np	nn	nn	nn	np	nn	nn	np	np	np	np	np	nn	nn	np	nn	nn	nn	np	np	nn	nn	nn	np	np	np	nn	np	nn	np
AX-174196514	79.958	11	<nnxnp>	np	np	np	np	nn	nn	nn	nn	nn	nn	np	nn	nn	nn	np	nn	np	nn	nn	nn	np	nn	nn	np	np	np	np	np	nn	nn	np	np	nn	nn	np	np	nn	nn	nn	np	np	np	nn	np	nn	np
AX-115713060	79.958	11	<nnxnp>	np	np	np	np	nn	nn	nn	nn	nn	nn	np	nn	nn	nn	np	nn	np	nn	nn	nn	np	nn	nn	np	np	np	np	np	nn	nn	np	np	nn	nn	np	np	nn	nn	nn	np	np	np	nn	np	nn	np
AX-174167494	79.958	11	<nnxnp>	np	np	np	np	nn	nn	nn	nn	nn	nn	np	nn	nn	nn	np	nn	np	nn	nn	nn	np	nn	nn	np	np	np	np	np	nn	nn	np	np	nn	nn	np	np	nn	nn	nn	np	np	np	nn	np	nn	np
AX-174204582	79.958	11	<nnxnp>	np	np	np	np	nn	nn	nn	nn	nn	nn	np	nn	nn	nn	np	nn	np	nn	nn	nn	np	nn	nn	np	np	np	np	np	nn	nn	np	np	nn	nn	np	np	nn	nn	nn	np	np	np	nn	np	nn	np
AX-174124687	83.256	11	<nnxnp>	np	np	np	np	nn	nn	nn	nn	nn	nn	np	nn	nn	nn	np	nn	np	nn	nn	np	np	nn	nn	np	np	np	nn	np	nn	nn	np	np	nn	nn	np	np	nn	nn	nn	np	np	np	nn	np	nn	np
AX-174180554	83.256	11	<nnxnp>	np	np	np	np	nn	nn	nn	nn	nn	nn	np	nn	nn	nn	np	nn	np	nn	nn	np	np	nn	nn	np	np	np	nn	np	nn	nn	np	np	nn	nn	np	np	nn	nn	nn	np	np	np	nn	np	nn	np
AX-174129352	83.256	11	<nnxnp>	np	np	np	np	nn	nn	nn	nn	nn	nn	np	nn	nn	nn	np	nn	np	nn	nn	np	np	nn	nn	np	np	np	nn	np	nn	nn	np	np	nn	nn	np	np	nn	nn	nn	np	np	np	nn	np	nn	np
AX-174170212	83.256	11	<nnxnp>	np	np	np	np	nn	nn	nn	nn	nn	nn	np	nn	nn	nn	np	nn	np	nn	nn	np	np	nn	nn	np	np	np	nn	np	nn	nn	np	np	nn	nn	np	np	nn	nn	nn	np	np	np	nn	np	nn	np
AX-174180976	83.256	11	<nnxnp>	np	np	np	np	nn	nn	nn	nn	nn	nn	np	nn	nn	nn	np	nn	np	nn	nn	np	np	nn	nn	np	np	np	nn	np	nn	nn	np	np	nn	nn	np	np	nn	nn	nn	np	np	np	nn	np	nn	np
AX-174132178	86.554	11	<nnxnp>	np	np	np	np	nn	nn	nn	nn	nn	nn	np	nn	nn	nn	np	nn	np	nn	np	np	np	nn	nn	np	np	np	nn	np	nn	nn	np	np	nn	nn	np	np	nn	nn	nn	nn	np	np	nn	np	nn	np
AX-174202879	86.554	11	<nnxnp>	np	np	np	np	nn	nn	nn	nn	nn	nn	np	nn	nn	nn	np	nn	np	nn	np	np	np	nn	nn	np	np	np	nn	np	nn	nn	np	np	nn	nn	np	np	nn	nn	nn	nn	np	np	nn	np	nn	np
AX-174212067	86.554	11	<nnxnp>	np	np	np	np	nn	nn	nn	nn	nn	nn	np	nn	nn	nn	np	nn	np	nn	np	np	np	nn	nn	np	np	np	nn	np	nn	nn	np	np	nn	nn	np	np	nn	nn	nn	nn	np	np	nn	np	nn	np
AX-174126773	86.554	11	<nnxnp>	np	np	np	np	nn	nn	nn	nn	nn	nn	np	nn	nn	nn	np	nn	np	nn	np	np	np	nn	nn	np	np	np	nn	np	nn	nn	np	np	nn	nn	np	np	nn	nn	nn	nn	np	np	nn	np	nn	np
AX-174164763	86.554	11	<nnxnp>	np	np	np	np	nn	nn	nn	nn	nn	nn	np	nn	nn	nn	np	nn	np	nn	np	np	np	nn	nn	np	np	np	nn	np	nn	nn	np	np	nn	nn	np	np	nn	nn	nn	nn	np	np	nn	np	nn	np
AX-174175324	87.629	11	<nnxnp>	np	np	np	np	nn	nn	nn	nn	nn	nn	np	nn	nn	nn	np	nn	np	nn	np	np	np	nn	nn	np	np	np	nn	np	nn	np	np	np	nn	nn	np	np	nn	nn	nn	nn	np	np	nn	np	nn	np
AX-174194492	87.629	11	<nnxnp>	np	np	np	np	nn	nn	nn	nn	nn	nn	np	nn	nn	nn	np	nn	np	nn	np	np	np	nn	nn	np	np	np	nn	np	nn	np	np	np	nn	nn	np	np	nn	nn	nn	nn	np	np	nn	np	nn	np
AX-174116353	87.629	11	<nnxnp>	np	np	np	np	nn	nn	nn	nn	nn	nn	np	nn	nn	nn	np	nn	np	nn	np	np	np	nn	nn	np	np	np	nn	np	nn	np	np	np	nn	nn	np	np	nn	nn	nn	nn	np	np	nn	np	nn	np
AX-174120981	87.629	11	<nnxnp>	np	np	np	np	nn	nn	nn	nn	nn	nn	np	nn	nn	nn	np	nn	np	nn	np	np	np	nn	nn	np	np	np	nn	np	nn	np	np	np	nn	nn	np	np	nn	nn	nn	nn	np	np	nn	np	nn	np
AX-174157259	87.629	11	<nnxnp>	np	np	np	np	nn	nn	nn	nn	nn	nn	np	nn	nn	nn	np	nn	np	nn	np	np	np	nn	nn	np	np	np	nn	np	nn	np	np	np	nn	nn	np	np	nn	nn	nn	nn	np	np	nn	np	nn	np
AX-174126438	88.705	11	<nnxnp>	nn	np	np	np	nn	nn	nn	nn	nn	nn	np	nn	nn	nn	np	nn	np	nn	np	np	np	nn	nn	np	np	np	nn	np	nn	np	np	np	nn	nn	np	np	nn	nn	nn	nn	np	np	nn	np	nn	np
AX-115715479	88.705	11	<nnxnp>	nn	np	np	np	nn	nn	nn	nn	nn	nn	np	nn	nn	nn	np	nn	np	nn	np	np	np	nn	nn	np	np	np	nn	np	nn	np	np	np	nn	nn	np	np	nn	nn	nn	nn	np	np	nn	np	nn	np
AX-174178701	88.705	11	<nnxnp>	nn	np	np	np	nn	nn	nn	nn	nn	nn	np	nn	nn	nn	np	nn	np	nn	np	np	np	nn	nn	np	np	np	nn	np	nn	np	np	np	nn	nn	np	np	nn	nn	nn	nn	np	np	nn	np	nn	np
AX-115702018	89.342	11	<nnxnp>	nn	np	np	np	nn	nn	nn	nn	nn	nn	np	nn	nn	nn	np	nn	np	nn	np	np	np	nn	nn	np	np	np	nn	np	nn	np	np	np	nn	nn	np	np	nn	nn	nn	nn	np	np	nn	np	nn	np
AX-115671367	89.774	11	<nnxnp>	nn	np	np	np	nn	nn	nn	nn	nn	nn	np	nn	nn	nn	np	nn	np	nn	np	np	np	nn	nn	np	np	np	nn	np	nn	np	np	np	nn	nn	--	np	nn	nn	nn	nn	np	np	nn	np	nn	np
AX-174171700	90.336	11	<nnxnp>	nn	np	np	np	nn	nn	nn	nn	nn	nn	np	nn	nn	nn	np	nn	np	nn	np	np	np	nn	nn	np	np	np	nn	np	nn	np	np	np	nn	nn	np	np	nn	nn	nn	nn	np	np	nn	np	nn	np
AX-174197909	90.844	11	<nnxnp>	nn	np	np	np	nn	nn	nn	nn	nn	nn	np	nn	nn	nn	np	nn	np	nn	np	np	np	nn	nn	np	np	np	nn	np	nn	np	np	np	nn	nn	np	np	nn	nn	nn	nn	np	np	nn	np	nn	np
AX-174145382	90.844	11	<nnxnp>	nn	np	np	np	nn	nn	nn	nn	nn	nn	np	nn	nn	nn	np	nn	np	nn	np	np	np	nn	nn	np	np	np	nn	np	nn	np	np	np	nn	nn	np	np	nn	nn	nn	nn	np	np	nn	np	nn	np
AX-115701708	93.018	11	<nnxnp>	nn	np	np	np	nn	nn	nn	nn	nn	nn	np	nn	nn	nn	np	nn	np	nn	np	np	np	nn	nn	np	np	np	nn	np	nn	np	np	np	nn	nn	np	np	nn	nn	nn	nn	np	np	nn	np	nn	np
AX-115709190	94.093	11	<nnxnp>	nn	np	np	np	nn	nn	nn	nn	nn	nn	np	nn	nn	nn	np	nn	np	nn	np	np	np	nn	nn	np	np	np	nn	np	nn	np	np	np	nn	nn	np	np	nn	nn	nn	nn	np	np	nn	np	nn	np
AX-174161219	94.093	11	<nnxnp>	nn	np	np	np	nn	nn	nn	nn	nn	nn	np	nn	nn	nn	np	nn	np	nn	np	np	np	nn	nn	np	np	np	nn	np	nn	np	np	np	nn	nn	np	np	nn	nn	nn	nn	np	np	nn	np	nn	np
AX-174182231	94.093	11	<nnxnp>	nn	np	np	np	nn	nn	nn	nn	nn	nn	np	nn	nn	nn	np	nn	np	nn	np	np	np	nn	nn	np	np	np	nn	np	nn	np	np	np	nn	nn	np	np	nn	nn	nn	nn	np	np	nn	np	nn	np
AX-115695285	96.268	11	<nnxnp>	nn	np	np	np	nn	nn	np	nn	nn	nn	np	nn	nn	nn	np	nn	np	nn	np	np	np	nn	nn	np	np	np	nn	np	nn	np	np	np	nn	np	np	np	nn	nn	nn	nn	np	np	nn	np	nn	np
AX-174165350	96.268	11	<nnxnp>	nn	np	np	np	nn	nn	np	nn	nn	nn	np	nn	nn	nn	np	nn	np	nn	np	np	np	nn	nn	np	np	np	nn	np	nn	np	np	np	nn	np	np	np	nn	nn	nn	nn	np	np	nn	np	nn	np
AX-174168607	96.268	11	<nnxnp>	nn	np	np	np	nn	nn	np	nn	nn	nn	np	nn	nn	nn	np	nn	np	nn	np	np	np	nn	nn	np	np	np	nn	np	nn	np	np	np	nn	np	np	np	nn	nn	nn	nn	np	np	nn	np	nn	np
AX-174182861	96.268	11	<nnxnp>	nn	np	np	np	nn	nn	np	nn	nn	nn	np	nn	nn	nn	np	nn	np	nn	np	np	np	nn	nn	np	np	np	nn	np	nn	np	np	np	nn	np	np	np	nn	nn	nn	nn	np	np	nn	np	nn	np
AX-174183340	96.268	11	<nnxnp>	nn	np	np	np	nn	nn	np	nn	nn	nn	np	nn	nn	nn	np	nn	np	nn	np	np	np	nn	nn	np	np	np	nn	np	nn	np	np	np	nn	np	np	np	nn	nn	nn	nn	np	np	nn	np	nn	np
AX-174212254	96.268	11	<nnxnp>	nn	np	np	np	nn	nn	np	nn	nn	nn	np	nn	nn	nn	np	nn	np	nn	np	np	np	nn	nn	np	np	np	nn	np	nn	np	np	np	nn	np	np	np	nn	nn	nn	nn	np	np	nn	np	nn	np
AX-174213095	96.268	11	<nnxnp>	nn	np	np	np	nn	nn	np	nn	nn	nn	np	nn	nn	nn	np	nn	np	nn	np	np	np	nn	nn	np	np	np	nn	np	nn	np	np	np	nn	np	np	np	nn	nn	nn	nn	np	np	nn	np	nn	np
AX-115694681	96.268	11	<nnxnp>	nn	np	np	np	nn	nn	np	nn	nn	nn	np	nn	nn	nn	np	nn	np	nn	np	np	np	nn	nn	np	np	np	nn	np	nn	np	np	np	nn	np	np	np	nn	nn	nn	nn	np	np	nn	np	nn	np
AX-174111010	96.268	11	<nnxnp>	nn	np	np	np	nn	nn	np	nn	nn	nn	np	nn	nn	nn	np	nn	np	nn	np	np	np	nn	nn	np	np	np	nn	np	nn	np	np	np	nn	np	np	np	nn	nn	nn	nn	np	np	nn	np	nn	np
AX-174111259	96.268	11	<nnxnp>	nn	np	np	np	nn	nn	np	nn	nn	nn	np	nn	nn	nn	np	nn	np	nn	np	np	np	nn	nn	np	np	np	nn	np	nn	np	np	np	nn	np	np	np	nn	nn	nn	nn	np	np	nn	np	nn	np
AX-174156473	96.268	11	<nnxnp>	nn	np	np	np	nn	nn	np	nn	nn	nn	np	nn	nn	nn	np	nn	np	nn	np	np	np	nn	nn	np	np	np	nn	np	nn	np	np	np	nn	np	np	np	nn	nn	nn	nn	np	np	nn	np	nn	np
AX-174185771	96.268	11	<nnxnp>	nn	np	np	np	nn	nn	np	nn	nn	nn	np	nn	nn	nn	np	nn	np	nn	np	np	np	nn	nn	np	np	np	nn	np	nn	np	np	np	nn	np	np	--	nn	nn	nn	nn	np	np	nn	np	nn	np
AX-174203599	97.343	11	<nnxnp>	nn	np	np	np	nn	nn	np	nn	nn	nn	np	nn	nn	nn	np	nn	np	nn	np	np	np	nn	nn	np	np	np	nn	np	nn	np	np	np	nn	np	np	np	nn	nn	nn	nn	np	np	nn	np	nn	np
AX-174123332	98.418	11	<nnxnp>	nn	np	np	np	nn	nn	np	nn	nn	nn	np	nn	nn	nn	np	nn	np	nn	np	np	nn	nn	nn	np	np	np	nn	np	nn	np	np	np	nn	np	np	np	nn	nn	nn	nn	np	np	nn	np	nn	np
AX-174152042	98.418	11	<nnxnp>	nn	np	np	np	nn	nn	np	nn	nn	nn	np	nn	nn	nn	np	nn	np	nn	np	np	nn	nn	nn	np	np	np	nn	np	nn	np	np	np	nn	np	np	np	nn	nn	nn	nn	np	np	nn	np	nn	np
AX-174132736	100.593	11	<nnxnp>	nn	np	np	np	nn	nn	np	nn	nn	nn	np	nn	nn	np	np	nn	np	nn	np	--	nn	nn	nn	np	np	np	nn	np	nn	np	np	nn	nn	np	np	np	nn	nn	nn	nn	np	np	nn	np	nn	np
AX-174167402	101.668	11	<nnxnp>	nn	np	np	np	nn	nn	np	nn	nn	nn	np	nn	nn	np	np	nn	np	nn	np	np	nn	nn	nn	np	--	np	nn	np	nn	np	np	np	nn	np	np	np	nn	nn	nn	nn	np	--	nn	np	nn	np
AX-174182025	101.668	11	<nnxnp>	nn	np	np	np	nn	nn	np	nn	nn	nn	np	nn	nn	np	np	nn	np	nn	np	np	nn	nn	nn	np	np	np	nn	np	nn	np	np	np	nn	np	np	np	nn	nn	nn	nn	np	np	nn	np	nn	np
AX-174206842	101.668	11	<nnxnp>	nn	np	np	np	nn	nn	np	nn	nn	nn	np	nn	nn	np	np	nn	np	nn	np	np	nn	nn	nn	np	np	np	nn	np	nn	np	np	np	nn	np	np	np	nn	nn	nn	nn	np	np	nn	np	nn	np
AX-174121918	101.668	11	<nnxnp>	nn	np	np	np	nn	nn	np	nn	nn	nn	np	nn	nn	np	np	nn	np	nn	np	np	nn	nn	nn	np	np	np	nn	np	nn	np	np	np	nn	np	np	np	nn	nn	nn	nn	np	np	nn	np	nn	np
AX-174137226	101.668	11	<nnxnp>	nn	np	np	np	nn	nn	np	nn	nn	nn	np	nn	nn	np	np	nn	np	nn	np	np	nn	nn	nn	np	np	np	nn	np	nn	np	np	np	nn	np	np	np	nn	nn	nn	nn	np	np	nn	np	nn	np
AX-115703248	103.842	11	<nnxnp>	nn	np	np	np	nn	nn	np	nn	nn	np	np	nn	nn	np	np	nn	np	nn	np	np	nn	nn	nn	np	np	np	nn	np	nn	np	np	np	nn	np	np	np	nn	nn	nn	nn	np	np	nn	np	nn	np
AX-174170245	103.842	11	<nnxnp>	nn	np	np	np	nn	nn	np	nn	nn	np	np	nn	nn	np	np	nn	np	nn	np	np	nn	nn	nn	np	np	np	nn	np	nn	np	np	np	nn	np	np	np	nn	nn	nn	nn	np	np	nn	np	nn	np
AX-174173906	103.842	11	<nnxnp>	nn	np	np	np	nn	nn	np	nn	nn	np	np	nn	nn	np	np	nn	np	nn	np	np	nn	nn	nn	np	np	np	nn	np	nn	np	np	np	nn	np	np	np	nn	nn	nn	nn	np	np	nn	np	nn	np
AX-174162179	104.917	11	<nnxnp>	nn	np	np	np	nn	nn	np	nn	nn	np	np	nn	nn	np	np	nn	np	nn	np	np	nn	nn	nn	np	np	np	nn	np	nn	np	nn	np	nn	np	np	np	nn	nn	nn	nn	np	np	nn	np	nn	np
AX-174211642	104.917	11	<nnxnp>	nn	np	np	np	nn	nn	np	nn	nn	np	np	nn	nn	np	np	nn	np	nn	np	np	nn	nn	nn	np	np	np	nn	np	nn	np	nn	np	nn	np	np	np	nn	nn	nn	nn	np	np	nn	np	nn	np
AX-115683186	107.092	11	<nnxnp>	nn	np	np	np	nn	nn	np	nn	nn	np	np	nn	nn	np	np	nn	np	nn	np	np	nn	nn	nn	np	np	np	nn	np	nn	np	nn	np	nn	np	np	np	nn	nn	nn	nn	np	np	nn	np	nn	np
AX-174185972	107.092	11	<nnxnp>	nn	np	np	np	nn	nn	np	nn	nn	np	np	nn	nn	np	np	nn	np	nn	np	np	nn	nn	nn	np	np	np	nn	np	nn	np	nn	np	nn	np	np	np	nn	nn	nn	nn	np	np	nn	np	nn	np
AX-153648789	107.092	11	<nnxnp>	nn	np	np	np	nn	nn	np	nn	nn	np	np	nn	nn	np	np	nn	np	nn	np	np	nn	nn	nn	np	np	np	nn	np	nn	np	nn	np	nn	np	np	np	nn	nn	nn	nn	np	np	nn	np	nn	np
AX-174128470	107.092	11	<nnxnp>	nn	np	np	np	nn	nn	np	nn	nn	np	np	nn	nn	np	np	nn	np	nn	np	np	nn	nn	nn	np	np	np	nn	np	nn	np	nn	np	nn	np	np	np	nn	nn	nn	nn	np	np	nn	np	nn	np
AX-174192189	107.092	11	<nnxnp>	nn	np	np	np	nn	nn	np	nn	nn	np	np	nn	nn	np	np	nn	np	nn	np	np	nn	nn	nn	np	np	np	nn	np	nn	np	nn	np	nn	np	np	np	nn	nn	nn	nn	np	np	nn	np	nn	np
AX-174176815	108.167	11	<nnxnp>	nn	np	np	np	nn	nn	np	nn	nn	np	np	nn	nn	np	np	nn	np	nn	np	np	nn	nn	nn	np	np	np	nn	np	nn	np	nn	np	nn	np	np	np	nn	nn	nn	nn	np	np	nn	np	nn	np
[truncated: 48 more columns]
