# Supplementary material for: Fine mapping of the male-sterile genes (MS1, MS2, MS3, and MS4) and development of SNP markers for marker-assisted selection in Japanese cedar (Cryptomeria japonica D. Don)
Source: PLoS One. 2018 Nov 15;13(11):e0206695. doi: 10.1371/journal.pone.0206695 (PMC6237302; doi:10.1371/journal.pone.0206695)
Supplement: S4 Table — Individual name with ms indicates the male sterility. (XLSX) [file pone.0206695.s010.xlsx]

## Sheet: Sheet1
S4 Table. Positions of mapped markers and the MS3 gene with these genotypes of the S5HK7 family. Individual name with ms indicates the male sterility.
Name of markers	LG position	LG	Segregation type	R102_ms	R103	R107_ms	R111	R121	R123	R125	R127_ms	R133	R13_ms	R15	R151	R152_ms	R154	R157_ms	R158	R166_ms	R167_ms	R168_ms	R169_ms	R17_ms	R177_ms	R178_ms	R18	R180	R181	R182_ms	R184_ms	R186	R189_ms	R192	R193	R194	R195	R196_ms	R198	R2_ms	R200	R204_ms	R212_ms	R215_ms	R22_ms	R220_ms	R224	R225_ms	R227_ms
AX-115687139	0	1	<nnxnp>	np	nn	np	nn	np	nn	nn	np	nn	np	nn	np	np	np	nn	nn	nn	nn	np	np	nn	nn	np	nn	nn	np	nn	np	nn	np	nn	np	nn	nn	np	nn	nn	nn	nn	nn	np	nn	np	np	nn	nn
AX-174119482	0	1	<nnxnp>	np	nn	np	nn	np	nn	nn	np	nn	np	nn	np	np	np	nn	nn	nn	nn	np	np	nn	nn	np	nn	nn	np	nn	np	nn	np	nn	np	nn	nn	np	nn	nn	nn	nn	nn	np	nn	np	np	nn	nn
AX-174130156	0	1	<nnxnp>	np	nn	np	nn	np	nn	nn	np	nn	np	nn	np	np	np	nn	nn	nn	nn	np	np	nn	nn	np	nn	nn	np	nn	np	nn	np	nn	np	nn	nn	np	nn	nn	nn	nn	nn	np	nn	np	np	nn	nn
AX-174156149	0	1	<nnxnp>	np	nn	np	nn	np	nn	nn	np	nn	np	nn	np	np	np	nn	nn	nn	nn	np	np	nn	nn	np	nn	nn	np	nn	np	nn	np	nn	np	nn	nn	np	nn	nn	nn	nn	nn	np	nn	np	np	nn	nn
AX-174193026	0	1	<nnxnp>	np	nn	np	nn	np	nn	nn	np	nn	np	nn	np	np	np	nn	nn	nn	nn	np	np	nn	nn	np	nn	nn	np	nn	np	nn	np	nn	np	nn	nn	np	nn	nn	nn	nn	nn	np	nn	np	np	nn	nn
AX-174169727	1.075	1	<nnxnp>	np	nn	np	nn	np	nn	nn	np	nn	np	nn	np	np	np	nn	nn	nn	nn	np	np	nn	nn	np	nn	nn	np	nn	np	nn	np	nn	np	nn	nn	np	nn	nn	nn	nn	nn	np	nn	np	np	nn	nn
AX-174164665	1.075	1	<nnxnp>	np	nn	np	nn	np	nn	nn	np	nn	np	nn	np	np	np	nn	nn	nn	nn	np	np	nn	nn	np	nn	nn	np	nn	np	nn	np	nn	np	nn	nn	np	nn	nn	nn	nn	nn	np	nn	np	np	nn	nn
AX-174135213	2.15	1	<nnxnp>	np	nn	nn	nn	np	nn	nn	np	nn	np	nn	np	np	np	nn	nn	nn	nn	np	np	nn	nn	np	nn	nn	np	nn	np	nn	np	nn	np	nn	nn	np	nn	nn	nn	nn	nn	np	nn	np	np	nn	nn
AX-174147868	2.15	1	<nnxnp>	np	nn	nn	nn	np	nn	nn	np	nn	np	nn	np	np	np	nn	nn	nn	nn	np	np	nn	--	np	nn	nn	np	nn	np	nn	np	nn	np	nn	nn	np	nn	nn	nn	nn	nn	np	nn	np	np	nn	nn
AX-174166266	2.15	1	<nnxnp>	np	nn	nn	nn	np	nn	nn	np	nn	np	nn	np	np	np	nn	nn	nn	nn	np	np	nn	nn	np	nn	nn	np	nn	np	nn	np	nn	np	nn	nn	np	nn	nn	nn	nn	nn	np	nn	np	np	nn	nn
AX-174115614	2.15	1	<nnxnp>	np	nn	nn	nn	np	nn	nn	np	nn	np	nn	np	np	np	nn	nn	nn	nn	np	np	nn	nn	np	nn	nn	np	nn	np	nn	np	nn	np	nn	nn	np	nn	nn	nn	nn	nn	np	nn	np	np	nn	nn
AX-174122482	2.15	1	<nnxnp>	np	nn	nn	nn	np	nn	nn	np	nn	np	nn	np	np	np	nn	nn	nn	nn	np	np	nn	nn	np	nn	nn	np	nn	np	nn	np	nn	np	nn	nn	np	nn	nn	nn	nn	nn	np	nn	np	np	nn	nn
AX-174133259	2.15	1	<nnxnp>	np	nn	nn	nn	np	nn	nn	np	nn	np	nn	np	np	np	nn	nn	nn	nn	np	np	nn	nn	np	nn	nn	np	nn	np	nn	np	nn	np	nn	nn	np	nn	nn	nn	nn	nn	np	nn	np	np	nn	nn
AX-115697765	3.226	1	<nnxnp>	np	nn	nn	nn	np	nn	nn	np	nn	np	nn	np	np	np	nn	nn	nn	nn	np	np	nn	nn	np	nn	nn	np	nn	np	nn	np	nn	np	nn	nn	np	nn	nn	nn	nn	nn	np	nn	nn	np	nn	nn
AX-174132167	3.226	1	<nnxnp>	np	nn	nn	nn	np	nn	nn	np	nn	np	nn	np	np	np	nn	nn	nn	nn	np	np	nn	nn	np	nn	nn	np	nn	np	nn	np	nn	np	nn	nn	np	nn	nn	nn	nn	nn	np	nn	nn	np	nn	nn
AX-174180734	3.226	1	<nnxnp>	np	nn	nn	nn	np	nn	nn	np	nn	np	nn	np	np	np	nn	nn	nn	nn	np	np	nn	nn	np	nn	nn	np	nn	np	nn	np	nn	np	nn	nn	np	nn	nn	nn	nn	nn	np	nn	nn	np	nn	nn
AX-174193826	3.226	1	<nnxnp>	np	nn	nn	nn	np	nn	nn	np	nn	np	nn	np	np	np	nn	nn	nn	nn	np	np	nn	nn	np	nn	nn	np	nn	np	nn	np	nn	np	nn	nn	np	nn	nn	nn	nn	nn	np	nn	nn	np	nn	nn
AX-115716201	3.226	1	<nnxnp>	np	nn	nn	nn	np	nn	nn	np	nn	np	nn	np	np	np	nn	nn	nn	nn	np	np	nn	nn	np	nn	nn	np	nn	np	nn	np	nn	np	nn	nn	np	nn	nn	nn	nn	nn	np	nn	nn	np	nn	nn
AX-174136027	3.226	1	<nnxnp>	np	nn	nn	nn	np	nn	nn	np	nn	np	nn	np	np	np	nn	nn	nn	nn	np	np	nn	nn	np	nn	nn	np	nn	np	nn	np	nn	np	nn	nn	np	nn	nn	nn	nn	nn	np	nn	nn	np	nn	nn
AX-174157523	3.226	1	<nnxnp>	np	nn	nn	nn	np	nn	nn	np	nn	np	nn	np	np	np	nn	nn	nn	nn	np	np	nn	nn	np	nn	nn	np	nn	np	nn	np	nn	np	nn	nn	np	nn	nn	nn	nn	nn	np	nn	nn	np	nn	nn
AX-174185593	3.226	1	<nnxnp>	np	nn	nn	nn	np	nn	nn	np	nn	np	nn	np	np	np	nn	nn	nn	nn	np	np	nn	nn	np	nn	nn	np	nn	np	nn	np	nn	np	nn	nn	np	nn	nn	nn	nn	nn	np	nn	nn	np	nn	nn
AX-174185652	3.226	1	<nnxnp>	np	nn	nn	nn	np	nn	nn	np	nn	np	nn	np	np	np	nn	nn	nn	nn	np	np	nn	nn	np	nn	nn	np	nn	np	nn	np	nn	np	nn	nn	np	nn	nn	nn	nn	nn	np	nn	nn	np	nn	nn
AX-174193925	3.226	1	<nnxnp>	np	nn	nn	nn	np	nn	nn	np	nn	np	nn	np	np	np	nn	nn	nn	nn	np	np	nn	nn	np	nn	nn	np	nn	np	nn	np	nn	np	nn	nn	np	nn	nn	nn	nn	nn	np	nn	nn	np	nn	nn
AX-174209749	3.226	1	<nnxnp>	np	nn	nn	nn	np	nn	nn	np	nn	np	nn	np	np	np	nn	nn	nn	nn	np	np	nn	nn	np	nn	nn	np	nn	np	nn	np	nn	np	nn	nn	np	nn	nn	nn	nn	nn	np	nn	nn	np	nn	nn
AX-115694505	4.301	1	<nnxnp>	np	nn	nn	nn	np	np	nn	np	nn	np	nn	np	np	np	nn	nn	nn	nn	np	np	nn	nn	np	nn	nn	np	nn	np	nn	np	nn	np	nn	nn	np	nn	nn	nn	nn	nn	np	nn	nn	np	nn	nn
AX-174135318	4.301	1	<nnxnp>	np	nn	nn	nn	np	np	nn	np	nn	np	nn	np	np	np	nn	nn	nn	nn	np	np	nn	nn	np	nn	nn	np	nn	np	nn	np	nn	np	nn	nn	np	nn	nn	nn	nn	nn	np	nn	nn	np	nn	nn
AX-174189672	4.301	1	<nnxnp>	np	nn	nn	nn	np	np	nn	np	nn	np	nn	np	np	np	nn	nn	nn	nn	np	np	nn	nn	np	nn	nn	np	nn	np	nn	np	nn	np	nn	nn	np	nn	nn	nn	nn	nn	np	nn	nn	np	nn	nn
AX-115710789	5.376	1	<nnxnp>	np	nn	nn	nn	np	np	nn	np	nn	np	nn	np	np	np	nn	nn	nn	nn	np	np	nn	nn	np	nn	nn	np	nn	np	nn	np	nn	np	nn	nn	np	nn	nn	nn	nn	nn	np	nn	nn	np	nn	nn
AX-174131552	5.376	1	<nnxnp>	np	nn	nn	nn	np	np	nn	np	nn	np	nn	np	np	np	nn	nn	nn	nn	np	np	nn	nn	np	nn	nn	np	nn	np	nn	np	nn	np	nn	nn	np	nn	nn	nn	nn	nn	np	nn	nn	np	nn	nn
AX-174135049	5.376	1	<nnxnp>	np	nn	nn	nn	np	np	nn	np	nn	np	nn	np	np	np	nn	nn	nn	nn	np	np	nn	nn	np	nn	nn	np	nn	np	nn	np	nn	np	nn	nn	np	nn	nn	nn	nn	nn	np	nn	nn	np	nn	nn
AX-174154564	5.376	1	<nnxnp>	np	nn	nn	nn	np	np	nn	np	nn	np	nn	np	np	np	nn	nn	nn	nn	np	np	nn	nn	np	nn	nn	np	nn	np	nn	np	nn	np	nn	nn	np	nn	nn	nn	nn	nn	np	nn	nn	np	nn	nn
AX-174161355	5.376	1	<nnxnp>	np	nn	nn	nn	np	np	nn	np	nn	np	nn	np	np	np	nn	nn	nn	nn	np	np	nn	nn	np	nn	nn	np	nn	np	nn	np	nn	np	nn	nn	np	nn	nn	nn	nn	nn	np	nn	nn	np	nn	nn
AX-115696841	5.376	1	<nnxnp>	np	nn	nn	nn	np	np	nn	np	nn	np	nn	np	np	np	nn	nn	nn	nn	np	np	nn	nn	np	nn	nn	np	nn	np	nn	np	nn	np	nn	nn	np	nn	nn	nn	nn	nn	np	nn	nn	np	nn	nn
AX-115702290	5.376	1	<nnxnp>	np	nn	nn	nn	np	np	nn	np	nn	np	nn	np	np	np	nn	nn	nn	nn	np	np	nn	nn	np	nn	nn	np	nn	np	nn	np	nn	np	nn	nn	np	nn	nn	nn	nn	nn	np	nn	nn	np	nn	nn
AX-174175251	5.376	1	<nnxnp>	np	nn	nn	nn	np	np	nn	np	nn	np	nn	np	np	np	nn	nn	nn	nn	np	np	nn	nn	np	nn	nn	np	nn	np	nn	np	nn	np	nn	nn	np	nn	nn	nn	nn	nn	np	nn	nn	np	nn	nn
AX-174176733	5.376	1	<nnxnp>	np	nn	nn	nn	np	np	nn	np	nn	np	nn	np	np	np	nn	nn	nn	nn	np	np	nn	nn	np	nn	nn	np	nn	np	nn	np	nn	np	nn	nn	np	nn	nn	nn	nn	nn	np	nn	nn	np	nn	nn
AX-174126672	7.551	1	<nnxnp>	np	nn	nn	nn	np	np	nn	np	nn	np	nn	np	np	np	nn	nn	nn	nn	np	np	nn	nn	np	np	nn	np	nn	np	nn	np	nn	np	nn	nn	np	nn	nn	nn	nn	nn	np	nn	nn	np	nn	np
AX-174185293	7.551	1	<nnxnp>	np	nn	nn	nn	np	np	nn	np	nn	np	nn	np	np	np	nn	nn	nn	nn	np	np	nn	nn	np	np	nn	np	nn	np	nn	np	nn	np	nn	nn	np	nn	nn	nn	nn	nn	np	nn	nn	np	nn	np
AX-174195893	7.551	1	<nnxnp>	np	nn	nn	nn	np	np	nn	np	nn	np	nn	np	np	np	nn	nn	nn	nn	np	np	nn	nn	np	np	nn	np	nn	np	nn	np	nn	np	nn	nn	np	nn	nn	nn	nn	nn	np	nn	nn	np	nn	np
AX-174204957	7.551	1	<nnxnp>	np	nn	nn	nn	np	np	nn	np	nn	np	nn	np	np	np	nn	nn	nn	nn	np	np	nn	nn	np	np	nn	np	nn	np	nn	np	nn	np	nn	nn	np	nn	nn	nn	nn	nn	np	nn	nn	np	nn	np
AX-174116064	7.551	1	<nnxnp>	np	nn	nn	nn	np	np	nn	np	nn	np	nn	np	np	np	nn	nn	nn	nn	np	np	nn	nn	np	np	nn	np	nn	np	nn	np	nn	np	nn	nn	np	nn	nn	nn	nn	nn	np	nn	nn	np	nn	np
AX-174161570	7.551	1	<nnxnp>	np	nn	nn	nn	np	np	nn	np	nn	np	nn	np	np	np	nn	nn	nn	nn	np	np	nn	nn	np	np	nn	np	nn	np	nn	np	nn	np	nn	nn	np	nn	nn	nn	nn	nn	np	nn	nn	np	nn	np
AX-174163057	7.551	1	<nnxnp>	np	nn	nn	nn	np	np	nn	np	nn	np	nn	np	np	np	nn	nn	nn	nn	np	np	nn	nn	np	np	nn	np	nn	np	nn	np	nn	np	nn	nn	np	nn	nn	nn	nn	nn	np	nn	nn	np	nn	np
AX-115685764	8.626	1	<nnxnp>	np	nn	nn	nn	np	np	nn	np	nn	np	nn	np	np	np	nn	nn	nn	nn	np	np	nn	nn	np	np	nn	np	nn	np	nn	np	nn	np	nn	nn	np	nn	nn	nn	nn	nn	np	nn	nn	np	nn	np
AX-174184195	9.701	1	<nnxnp>	np	nn	nn	nn	np	np	np	np	nn	np	nn	np	np	np	nn	nn	nn	nn	np	np	nn	nn	np	np	nn	np	nn	np	nn	np	nn	np	nn	nn	np	nn	nn	nn	nn	nn	np	nn	nn	np	nn	np
AX-174198403	9.701	1	<nnxnp>	np	nn	nn	nn	np	np	np	np	nn	np	nn	np	np	np	nn	nn	nn	nn	np	np	nn	nn	np	np	nn	np	nn	np	nn	np	nn	np	nn	nn	np	nn	nn	nn	nn	nn	np	nn	nn	np	nn	np
AX-174200468	9.701	1	<nnxnp>	np	nn	nn	nn	np	np	np	np	nn	np	nn	np	np	np	nn	nn	nn	nn	np	np	nn	nn	np	np	nn	np	nn	np	nn	np	nn	np	nn	nn	np	nn	nn	nn	nn	nn	np	nn	nn	np	nn	np
AX-174197332	10.776	1	<nnxnp>	np	nn	nn	nn	np	np	np	np	nn	np	nn	np	np	np	nn	nn	nn	nn	np	np	nn	nn	np	np	nn	np	nn	np	nn	np	nn	np	nn	nn	np	nn	nn	nn	nn	nn	np	nn	nn	np	nn	np
AX-174173700	11.852	1	<nnxnp>	np	nn	nn	nn	np	np	np	np	nn	np	nn	np	np	np	nn	nn	nn	nn	np	np	nn	nn	np	np	nn	np	nn	np	nn	np	nn	np	nn	nn	np	nn	nn	nn	nn	nn	np	nn	nn	np	nn	np
AX-174197454	11.852	1	<nnxnp>	np	nn	nn	nn	np	np	np	np	nn	np	nn	np	np	np	nn	nn	nn	nn	np	np	nn	nn	np	np	nn	np	nn	np	nn	np	nn	np	nn	nn	np	nn	nn	nn	nn	nn	np	nn	nn	np	nn	np
AX-115699494	15.15	1	<nnxnp>	np	nn	nn	nn	np	np	np	np	nn	np	nn	np	np	np	nn	nn	nn	nn	np	np	nn	nn	np	np	nn	np	nn	np	np	np	nn	np	nn	nn	nn	nn	nn	nn	nn	nn	np	nn	nn	np	nn	np
AX-174122216	15.15	1	<nnxnp>	np	nn	nn	nn	np	np	np	np	nn	np	nn	np	np	np	nn	nn	nn	nn	np	np	nn	nn	np	np	nn	np	nn	np	np	np	nn	np	nn	nn	nn	nn	nn	nn	nn	nn	np	nn	nn	np	nn	np
AX-174122219	15.15	1	<nnxnp>	np	nn	nn	nn	np	np	np	np	nn	np	nn	np	np	np	nn	nn	nn	nn	np	np	nn	nn	np	np	nn	np	nn	np	np	np	nn	np	nn	nn	nn	nn	nn	nn	nn	nn	np	nn	nn	np	nn	np
AX-174177991	15.15	1	<nnxnp>	np	nn	nn	nn	np	np	np	np	nn	np	nn	np	np	np	nn	nn	nn	nn	np	np	nn	nn	np	np	nn	np	nn	np	np	np	nn	np	nn	nn	nn	nn	nn	nn	nn	nn	np	nn	nn	np	nn	np
AX-174161508	16.225	1	<nnxnp>	np	nn	nn	nn	np	np	np	np	nn	np	nn	np	np	np	nn	nn	nn	nn	np	np	nn	nn	np	np	nn	np	nn	np	np	np	nn	np	nn	nn	nn	nn	nn	nn	nn	nn	np	nn	nn	np	nn	np
AX-174153492	16.225	1	<nnxnp>	np	nn	nn	nn	np	np	np	np	nn	np	nn	np	np	np	nn	nn	nn	nn	np	np	nn	nn	np	np	nn	np	nn	np	np	np	nn	np	nn	nn	nn	nn	nn	nn	nn	nn	np	nn	nn	np	nn	np
AX-174203325	16.225	1	<nnxnp>	np	nn	nn	nn	np	np	np	np	nn	np	nn	np	np	np	nn	nn	nn	nn	np	np	nn	nn	np	np	nn	np	nn	np	np	np	nn	np	nn	nn	nn	nn	nn	nn	nn	nn	np	nn	nn	np	nn	np
AX-174124532	17.3	1	<nnxnp>	np	nn	nn	nn	np	np	np	np	nn	np	nn	np	np	np	nn	nn	nn	nn	np	np	nn	nn	np	np	nn	np	nn	np	np	np	nn	np	np	nn	nn	nn	nn	nn	nn	nn	np	nn	nn	np	nn	np
AX-174126461	17.3	1	<nnxnp>	np	nn	nn	nn	np	np	np	np	nn	np	nn	np	np	np	nn	nn	nn	nn	np	np	nn	nn	np	np	nn	np	nn	np	np	np	nn	np	np	nn	nn	nn	nn	nn	nn	nn	np	nn	nn	np	nn	np
AX-174148274	18.376	1	<nnxnp>	np	nn	nn	nn	np	np	np	np	nn	np	nn	np	np	np	nn	nn	nn	nn	np	np	nn	nn	np	np	nn	np	nn	np	np	np	nn	np	np	nn	nn	nn	nn	nn	nn	nn	np	nn	nn	np	nn	np
AX-174156025	18.376	1	<nnxnp>	np	nn	nn	nn	np	np	np	np	nn	np	nn	np	np	np	nn	nn	nn	nn	np	np	nn	nn	np	np	nn	np	nn	np	np	np	nn	np	np	nn	nn	nn	nn	nn	nn	nn	np	nn	nn	np	nn	np
AX-174115369	26.439	1	<nnxnp>	np	np	nn	nn	np	np	np	np	np	np	nn	np	np	np	nn	np	nn	nn	np	np	nn	nn	np	np	nn	np	nn	np	np	np	nn	np	np	nn	nn	np	nn	np	nn	nn	np	nn	nn	np	nn	np
AX-174204319	26.439	1	<nnxnp>	np	np	nn	nn	np	np	np	np	np	np	nn	np	np	np	nn	np	nn	nn	np	np	nn	nn	np	np	nn	np	nn	np	np	np	nn	np	np	nn	nn	np	nn	np	nn	nn	np	nn	nn	np	nn	np
AX-174209414	28.613	1	<nnxnp>	np	np	nn	nn	np	np	np	np	np	np	nn	np	np	np	nn	np	nn	nn	np	np	nn	nn	np	np	nn	np	nn	np	np	np	nn	np	np	nn	nn	np	nn	np	nn	nn	np	nn	nn	np	nn	np
AX-174146118	30.788	1	<nnxnp>	np	np	nn	nn	np	np	np	np	np	np	nn	np	np	np	nn	np	nn	nn	np	np	nn	nn	np	np	nn	np	nn	np	np	np	nn	np	np	nn	nn	np	nn	np	nn	nn	np	nn	nn	np	nn	np
AX-174130272	40.117	1	<nnxnp>	np	np	nn	nn	np	np	np	np	np	nn	nn	np	np	np	nn	np	nn	nn	nn	np	nn	nn	np	np	np	np	nn	nn	np	np	nn	np	np	nn	nn	np	nn	np	nn	nn	np	nn	nn	np	nn	np
AX-174199640	41.192	1	<nnxnp>	np	np	nn	nn	np	np	np	np	np	nn	nn	np	np	np	nn	np	nn	nn	nn	np	nn	nn	np	np	np	np	nn	nn	np	np	nn	np	np	np	nn	np	nn	np	nn	nn	np	nn	nn	np	nn	np
AX-174207265	41.192	1	<nnxnp>	np	np	nn	nn	np	np	np	np	np	nn	nn	np	np	np	nn	np	nn	nn	nn	np	nn	nn	np	np	np	np	nn	nn	np	np	nn	np	np	np	nn	np	nn	np	nn	nn	np	nn	nn	np	nn	np
AX-174112393	43.366	1	<nnxnp>	np	np	nn	nn	np	np	np	np	np	nn	nn	np	np	np	nn	np	nn	nn	nn	np	nn	nn	np	np	np	np	nn	nn	np	np	nn	np	np	np	nn	np	nn	np	nn	nn	np	nn	nn	np	nn	np
AX-174189530	44.442	1	<nnxnp>	np	np	nn	nn	np	np	np	np	np	nn	nn	np	np	np	nn	np	nn	nn	nn	np	nn	nn	np	np	np	np	nn	nn	np	np	nn	np	np	np	nn	np	nn	np	--	nn	np	nn	nn	np	nn	np
AX-174203724	44.442	1	<nnxnp>	np	np	nn	nn	np	np	np	np	np	nn	nn	np	np	np	nn	np	nn	nn	nn	np	nn	nn	np	np	np	np	nn	nn	np	np	nn	np	np	np	nn	np	nn	np	nn	nn	np	nn	nn	np	nn	np
AX-115664741	44.442	1	<nnxnp>	np	np	nn	nn	np	np	np	np	np	nn	nn	np	np	np	nn	np	nn	nn	nn	np	nn	nn	np	np	np	np	nn	nn	np	np	nn	np	np	np	nn	np	nn	np	nn	nn	np	nn	nn	np	nn	np
AX-174180937	44.442	1	<nnxnp>	np	np	nn	nn	np	np	np	np	np	nn	nn	np	np	np	nn	np	nn	nn	nn	np	nn	nn	np	np	np	np	nn	nn	np	np	nn	np	np	np	nn	np	nn	np	nn	nn	np	nn	nn	np	nn	np
AX-153640330	45.517	1	<nnxnp>	np	np	nn	nn	np	np	np	np	np	nn	nn	np	np	np	nn	np	nn	nn	nn	np	nn	nn	np	np	np	np	nn	nn	np	np	nn	np	np	np	nn	np	nn	np	nn	nn	nn	nn	nn	np	nn	np
AX-174187084	46.592	1	<nnxnp>	np	np	nn	nn	np	np	np	np	np	nn	nn	np	np	np	nn	np	nn	nn	nn	np	nn	nn	np	np	np	np	nn	nn	np	np	nn	np	np	np	nn	np	nn	np	nn	nn	nn	nn	nn	np	nn	np
AX-115698283	47.668	1	<nnxnp>	np	np	nn	nn	np	np	np	np	np	nn	nn	np	np	np	nn	np	nn	nn	nn	np	nn	nn	np	np	np	np	nn	nn	np	np	nn	np	np	np	nn	np	nn	np	nn	nn	nn	nn	nn	np	nn	np
AX-174111835	47.668	1	<nnxnp>	np	np	nn	nn	np	np	np	np	np	nn	nn	np	np	np	nn	np	nn	nn	nn	np	nn	nn	np	np	np	np	nn	nn	np	np	nn	np	np	np	nn	np	nn	np	nn	nn	nn	nn	nn	np	nn	np
AX-174168664	47.668	1	<nnxnp>	np	np	nn	nn	np	np	np	np	np	nn	nn	np	np	np	nn	np	nn	nn	nn	np	nn	nn	np	np	np	np	nn	nn	np	np	nn	np	np	np	nn	np	nn	np	nn	nn	nn	nn	nn	np	nn	np
AX-174191066	47.668	1	<nnxnp>	np	np	nn	nn	np	np	np	np	np	nn	nn	np	np	np	nn	np	nn	nn	nn	np	nn	nn	np	np	np	np	nn	nn	np	np	nn	np	np	np	nn	np	nn	np	nn	nn	nn	nn	nn	np	nn	np
AX-174196681	47.668	1	<nnxnp>	np	np	nn	nn	np	np	np	np	np	nn	nn	np	np	np	nn	np	nn	nn	nn	np	nn	nn	np	np	np	np	nn	nn	np	np	nn	np	np	np	nn	np	nn	np	nn	nn	nn	nn	nn	np	nn	np
AX-174204942	47.668	1	<nnxnp>	np	np	nn	nn	np	np	np	np	np	nn	nn	np	np	np	nn	np	nn	nn	nn	np	nn	nn	np	np	np	np	nn	nn	np	np	nn	np	np	np	nn	np	nn	np	nn	nn	nn	nn	nn	np	nn	np
AX-153647918	47.668	1	<nnxnp>	np	np	nn	nn	np	np	np	np	np	nn	nn	np	np	np	nn	np	nn	nn	nn	np	nn	nn	np	np	np	np	nn	nn	np	np	nn	np	np	np	nn	np	nn	np	nn	nn	nn	nn	nn	np	nn	np
AX-174142917	48.743	1	<nnxnp>	np	np	nn	np	np	np	np	np	np	nn	nn	np	np	np	nn	np	nn	nn	nn	np	nn	nn	np	np	np	np	nn	nn	np	np	nn	np	np	np	nn	np	nn	np	nn	nn	nn	nn	nn	np	nn	np
AX-153645883	49.818	1	<nnxnp>	np	np	nn	np	np	np	np	np	np	nn	nn	np	np	np	nn	np	nn	nn	nn	np	nn	nn	np	np	np	np	nn	nn	np	np	nn	np	np	np	nn	np	nn	np	nn	nn	nn	nn	nn	np	nn	np
AX-174121623	49.818	1	<nnxnp>	np	np	nn	np	np	np	np	np	np	nn	nn	np	np	np	nn	np	nn	nn	nn	np	nn	nn	np	np	np	np	nn	nn	np	np	nn	np	np	np	nn	np	nn	np	nn	nn	nn	nn	nn	np	nn	np
AX-174143087	49.818	1	<nnxnp>	np	np	nn	np	np	np	np	np	np	nn	nn	np	np	np	nn	np	nn	nn	nn	np	nn	nn	np	np	np	np	nn	nn	np	np	nn	np	np	np	nn	np	nn	np	nn	nn	nn	nn	nn	np	nn	np
AX-115696822	49.818	1	<nnxnp>	np	np	nn	np	np	np	np	np	np	nn	nn	np	np	np	nn	np	nn	nn	nn	np	nn	nn	np	np	np	np	nn	nn	np	np	nn	np	np	np	nn	np	nn	np	nn	nn	nn	nn	nn	np	nn	np
AX-174154949	49.818	1	<nnxnp>	np	np	nn	np	np	np	np	np	np	nn	nn	np	np	np	nn	np	nn	nn	nn	np	nn	nn	np	np	np	np	nn	nn	np	np	nn	np	np	np	nn	np	nn	np	nn	nn	nn	nn	nn	np	nn	np
AX-174159181	49.818	1	<nnxnp>	np	np	nn	np	np	np	np	np	np	nn	nn	np	np	np	nn	np	nn	nn	nn	np	nn	nn	np	np	np	np	nn	nn	np	np	nn	np	np	np	nn	np	nn	np	nn	nn	nn	nn	nn	np	nn	np
AX-174181702	49.818	1	<nnxnp>	np	np	nn	np	np	np	np	np	np	nn	nn	np	np	np	nn	np	nn	nn	nn	np	nn	nn	np	np	np	np	nn	nn	np	np	nn	np	np	np	nn	np	nn	np	nn	nn	nn	nn	nn	np	nn	np
AX-115692969	59.148	1	<nnxnp>	nn	np	nn	np	np	np	np	nn	np	nn	nn	np	nn	np	nn	np	nn	nn	nn	nn	nn	nn	np	np	np	np	nn	nn	np	nn	np	np	np	np	nn	np	nn	np	nn	nn	nn	--	nn	np	nn	nn
AX-115708809	59.148	1	<nnxnp>	nn	np	nn	np	np	np	np	nn	np	nn	nn	np	nn	np	nn	np	nn	nn	nn	nn	nn	nn	np	np	np	np	nn	nn	np	nn	np	np	np	np	nn	np	nn	np	nn	nn	nn	nn	nn	np	nn	nn
AX-174122032	59.148	1	<nnxnp>	nn	np	nn	np	np	np	np	nn	np	nn	nn	np	nn	np	nn	np	nn	nn	nn	nn	--	nn	np	np	np	np	nn	--	np	nn	np	np	np	np	nn	np	nn	np	nn	nn	nn	nn	nn	np	nn	nn
AX-174161612	59.148	1	<nnxnp>	nn	np	nn	np	np	np	np	nn	np	nn	nn	np	nn	np	nn	np	nn	nn	nn	nn	nn	nn	np	np	np	np	nn	nn	np	nn	np	np	np	np	nn	np	nn	np	nn	nn	nn	nn	nn	np	nn	nn
AX-174212637	59.148	1	<nnxnp>	nn	np	nn	np	np	np	np	nn	np	nn	nn	np	nn	np	nn	np	nn	nn	nn	nn	nn	nn	np	np	np	np	nn	nn	np	nn	np	np	np	np	nn	np	nn	np	nn	nn	nn	nn	nn	np	nn	nn
AX-174176510	61.322	1	<nnxnp>	nn	np	nn	np	np	np	np	nn	np	nn	nn	np	nn	np	nn	np	nn	nn	nn	nn	nn	nn	np	np	np	np	nn	nn	np	nn	np	np	np	np	nn	np	nn	np	nn	nn	nn	nn	nn	np	nn	nn
AX-174201046	61.322	1	<nnxnp>	nn	np	nn	np	np	np	np	nn	np	nn	nn	np	nn	np	nn	np	nn	nn	nn	nn	nn	nn	np	np	np	np	nn	nn	np	nn	np	np	np	np	nn	np	nn	np	nn	nn	nn	nn	nn	np	nn	nn
AX-174203795	61.322	1	<nnxnp>	nn	np	nn	np	np	np	np	nn	np	nn	nn	np	nn	np	nn	np	nn	nn	nn	nn	nn	nn	np	np	np	np	nn	nn	np	nn	np	np	np	np	nn	np	nn	np	nn	nn	nn	nn	nn	np	nn	nn
AX-153645367	63.496	1	<nnxnp>	nn	np	nn	np	np	np	np	nn	np	nn	np	np	nn	np	nn	np	nn	nn	nn	nn	nn	nn	np	np	np	np	nn	nn	np	nn	np	np	np	np	nn	np	nn	np	nn	nn	nn	nn	nn	np	nn	nn
AX-174177724	63.496	1	<nnxnp>	nn	np	nn	np	np	np	np	nn	np	nn	np	np	nn	np	nn	np	nn	nn	nn	nn	nn	nn	np	np	np	np	nn	nn	np	nn	np	np	np	np	nn	np	nn	np	nn	nn	nn	nn	nn	np	nn	nn
MS3	65.67	1	<nnxnp>	nn	np	nn	np	np	np	np	nn	np	nn	np	np	nn	np	nn	np	nn	nn	nn	nn	nn	nn	nn	np	np	np	nn	nn	np	nn	np	np	np	np	nn	np	nn	np	nn	nn	nn	nn	nn	np	nn	nn
AX-174113222	66.746	1	<nnxnp>	nn	np	nn	np	np	np	np	nn	np	nn	np	np	nn	np	nn	np	nn	nn	nn	nn	nn	nn	nn	np	np	np	nn	nn	np	nn	np	np	np	np	nn	np	nn	np	nn	nn	nn	nn	nn	np	nn	nn
AX-174114284	66.746	1	<nnxnp>	nn	np	nn	np	np	np	np	nn	np	nn	np	np	nn	np	nn	np	nn	nn	nn	nn	nn	nn	nn	np	np	np	nn	nn	np	nn	np	np	np	np	nn	np	nn	np	nn	nn	nn	nn	nn	np	nn	nn
AX-153640131	67.821	1	<nnxnp>	nn	np	nn	np	np	np	np	nn	np	nn	np	np	nn	np	nn	np	nn	np	nn	nn	nn	nn	nn	np	np	np	nn	nn	np	nn	np	np	np	np	nn	np	nn	np	nn	nn	nn	nn	nn	np	nn	nn
AX-174178763	67.821	1	<nnxnp>	nn	np	nn	np	np	np	np	nn	np	nn	np	np	nn	np	nn	np	nn	np	nn	nn	nn	nn	nn	np	np	np	nn	nn	np	nn	np	np	np	np	nn	np	nn	np	nn	nn	nn	nn	nn	np	nn	nn
AX-174173570	68.896	1	<nnxnp>	nn	np	nn	np	np	np	np	nn	np	nn	np	np	nn	np	np	np	nn	np	nn	nn	nn	nn	nn	np	np	np	nn	nn	np	nn	np	np	np	np	nn	np	nn	np	nn	nn	nn	nn	nn	np	nn	nn
AX-174173722	68.896	1	<nnxnp>	nn	np	nn	np	np	np	np	nn	np	nn	np	np	nn	np	np	np	nn	np	nn	nn	nn	nn	nn	np	np	np	nn	nn	np	nn	np	np	np	np	nn	np	nn	np	nn	nn	nn	nn	nn	np	nn	nn
AX-174183611	68.896	1	<nnxnp>	nn	np	nn	np	np	np	np	nn	np	nn	np	np	nn	np	np	np	nn	np	nn	nn	nn	nn	nn	np	np	np	nn	nn	np	nn	np	np	np	np	nn	np	nn	np	nn	nn	nn	nn	nn	np	nn	nn
AX-174186311	68.896	1	<nnxnp>	nn	np	nn	np	np	np	np	nn	np	nn	np	np	nn	np	np	np	nn	np	nn	nn	nn	nn	nn	np	np	np	nn	nn	np	nn	np	np	np	np	nn	np	nn	np	nn	nn	nn	nn	nn	np	nn	nn
AX-174144393	73.344	1	<nnxnp>	nn	np	np	np	np	np	np	nn	np	nn	np	np	nn	np	np	np	nn	np	nn	nn	nn	nn	nn	np	np	np	nn	nn	np	nn	np	np	np	np	nn	np	nn	np	nn	nn	nn	nn	nn	np	nn	nn
AX-174175459	73.344	1	<nnxnp>	nn	np	np	np	np	np	np	nn	np	nn	np	np	nn	np	np	np	nn	np	nn	nn	nn	nn	nn	np	np	np	nn	nn	np	nn	np	np	np	np	nn	np	nn	np	nn	nn	nn	nn	nn	np	nn	nn
AX-174147788	73.344	1	<nnxnp>	nn	np	np	np	np	np	np	nn	np	nn	np	np	nn	np	np	np	nn	np	nn	nn	nn	nn	nn	np	np	np	nn	nn	np	nn	np	np	np	np	nn	np	nn	np	nn	nn	nn	nn	nn	np	nn	nn
AX-115704019	74.419	1	<nnxnp>	nn	np	np	np	np	np	np	nn	np	nn	np	np	nn	np	np	np	nn	np	nn	nn	nn	nn	nn	np	np	np	nn	nn	np	nn	np	np	np	np	nn	np	nn	np	np	nn	nn	nn	nn	np	nn	nn
AX-115706113	74.419	1	<nnxnp>	nn	np	np	np	np	np	np	nn	np	nn	np	np	nn	np	np	np	nn	np	nn	nn	nn	nn	nn	np	np	np	nn	nn	np	nn	np	np	np	np	nn	np	nn	np	np	nn	nn	nn	nn	np	nn	nn
AX-174117188	74.419	1	<nnxnp>	nn	np	np	np	np	np	np	nn	np	nn	np	np	nn	np	np	np	nn	np	nn	nn	nn	nn	nn	np	np	np	nn	nn	np	nn	np	np	np	np	nn	np	nn	np	np	nn	nn	nn	nn	np	nn	nn
AX-174127477	74.419	1	<nnxnp>	nn	np	np	np	np	np	np	nn	np	nn	np	np	nn	np	np	np	nn	np	nn	nn	nn	nn	nn	np	np	np	nn	nn	np	nn	np	np	np	np	nn	np	nn	np	np	nn	nn	nn	nn	np	nn	nn
AX-174129513	74.419	1	<nnxnp>	nn	np	np	np	np	np	np	nn	np	nn	np	np	nn	np	np	np	nn	np	nn	nn	nn	nn	nn	np	np	np	nn	nn	np	nn	np	np	np	np	nn	np	nn	np	np	nn	nn	nn	nn	np	nn	nn
AX-174136258	74.419	1	<nnxnp>	nn	np	np	np	np	np	np	nn	np	nn	np	np	nn	np	np	np	nn	np	nn	nn	nn	nn	nn	np	np	np	nn	nn	np	nn	np	np	np	np	nn	np	nn	np	np	nn	nn	nn	nn	np	nn	nn
AX-174137486	74.419	1	<nnxnp>	nn	np	np	np	np	np	np	nn	np	nn	np	np	nn	np	np	np	nn	np	nn	nn	nn	nn	nn	np	np	np	nn	nn	np	nn	np	np	np	np	nn	np	nn	np	np	nn	nn	nn	nn	np	nn	nn
AX-174145525	74.419	1	<nnxnp>	nn	np	np	np	np	np	np	nn	np	nn	np	np	nn	np	np	np	nn	np	nn	nn	nn	nn	nn	np	np	np	nn	nn	np	nn	np	np	np	np	nn	np	nn	np	np	nn	nn	nn	nn	np	nn	nn
AX-174161142	74.419	1	<nnxnp>	nn	np	np	np	np	np	np	nn	np	nn	np	np	nn	np	np	np	nn	np	nn	nn	nn	nn	nn	np	np	np	nn	nn	np	nn	np	np	np	np	nn	np	nn	np	np	nn	nn	nn	nn	np	nn	nn
AX-174161873	74.419	1	<nnxnp>	nn	np	np	np	np	np	np	nn	np	nn	np	np	nn	np	np	np	nn	np	nn	nn	nn	nn	nn	np	np	np	nn	nn	np	nn	np	np	np	np	nn	np	nn	np	np	nn	nn	nn	nn	np	nn	nn
AX-174163106	74.419	1	<nnxnp>	nn	np	np	np	np	np	np	nn	np	nn	np	np	nn	np	np	np	nn	np	nn	nn	nn	nn	nn	np	np	np	nn	nn	np	nn	np	np	np	np	nn	np	nn	np	np	nn	nn	nn	nn	np	nn	nn
AX-174164272	74.419	1	<nnxnp>	nn	np	np	np	np	np	np	nn	np	nn	np	np	nn	np	np	np	nn	np	nn	nn	nn	nn	nn	np	np	np	nn	nn	np	nn	np	np	np	np	nn	np	nn	np	np	nn	nn	nn	nn	np	nn	nn
AX-174174757	74.419	1	<nnxnp>	nn	np	np	np	np	np	np	nn	np	nn	np	np	nn	np	np	np	nn	np	nn	nn	nn	nn	nn	np	np	np	nn	nn	np	nn	np	np	np	np	nn	np	nn	np	np	nn	nn	nn	nn	np	nn	nn
AX-174183306	74.419	1	<nnxnp>	nn	np	np	np	np	np	np	nn	np	nn	np	np	nn	np	np	np	nn	np	nn	nn	nn	nn	nn	np	np	np	nn	nn	np	nn	np	np	np	np	nn	np	nn	np	np	nn	nn	nn	nn	np	nn	nn
AX-174187014	74.419	1	<nnxnp>	nn	np	np	np	np	np	np	nn	np	nn	np	np	nn	np	np	np	nn	np	nn	nn	nn	nn	nn	np	np	np	nn	nn	np	nn	np	np	np	np	nn	np	nn	np	np	nn	nn	nn	nn	np	nn	nn
AX-174190099	74.419	1	<nnxnp>	nn	np	np	np	np	np	np	nn	np	nn	np	np	nn	np	np	np	nn	np	nn	nn	nn	nn	nn	np	np	np	nn	nn	np	nn	np	np	np	np	nn	np	nn	np	np	nn	nn	nn	nn	np	nn	nn
AX-174191406	74.419	1	<nnxnp>	nn	np	np	np	np	np	np	nn	np	nn	np	np	nn	np	np	np	nn	np	nn	nn	nn	nn	nn	np	np	np	nn	nn	np	nn	np	np	np	np	nn	np	nn	np	np	nn	nn	nn	nn	np	nn	nn
AX-174195961	74.419	1	<nnxnp>	nn	np	np	np	np	np	np	nn	np	nn	np	np	nn	np	np	np	nn	np	nn	nn	nn	nn	nn	np	np	np	nn	nn	np	nn	np	np	np	np	nn	np	nn	np	np	nn	nn	nn	nn	np	nn	nn
AX-174206128	74.419	1	<nnxnp>	nn	np	np	np	np	np	np	nn	np	nn	np	np	nn	np	np	np	nn	np	nn	nn	nn	nn	nn	np	np	np	nn	nn	np	nn	np	np	np	np	nn	np	nn	np	np	nn	nn	nn	nn	np	nn	nn
AX-115665066	74.419	1	<nnxnp>	nn	np	np	np	np	np	np	nn	np	nn	np	np	nn	np	np	np	nn	np	nn	nn	nn	nn	nn	np	np	np	nn	nn	np	nn	np	np	np	np	nn	np	nn	np	np	nn	nn	nn	nn	np	nn	nn
AX-174113300	74.419	1	<nnxnp>	nn	np	np	np	np	np	np	nn	np	nn	np	np	nn	np	np	np	nn	np	nn	nn	nn	nn	nn	np	np	np	nn	nn	np	nn	np	np	np	np	nn	np	nn	np	np	nn	nn	nn	nn	np	nn	nn
AX-174119812	74.419	1	<nnxnp>	nn	np	np	np	np	np	np	nn	np	nn	np	np	nn	np	np	np	nn	np	nn	nn	nn	nn	nn	np	np	np	nn	nn	np	nn	np	np	np	np	nn	np	nn	np	np	nn	nn	nn	nn	np	nn	nn
AX-174123181	74.419	1	<nnxnp>	nn	np	np	np	np	np	np	nn	np	nn	np	np	nn	np	np	np	nn	np	nn	nn	nn	nn	nn	np	np	np	nn	nn	np	nn	np	np	np	np	nn	np	nn	np	np	nn	nn	nn	nn	np	nn	nn
AX-174123847	74.419	1	<nnxnp>	nn	np	np	np	np	np	np	nn	np	nn	np	np	nn	np	np	np	nn	np	nn	nn	nn	nn	nn	np	np	np	nn	nn	np	nn	np	np	np	np	nn	np	nn	np	np	nn	nn	nn	nn	np	nn	nn
AX-174125218	74.419	1	<nnxnp>	nn	np	np	np	np	np	np	nn	np	nn	np	np	nn	np	np	np	nn	np	nn	nn	nn	nn	nn	np	np	np	nn	nn	np	nn	np	np	np	np	nn	np	nn	np	np	nn	nn	nn	nn	np	nn	nn
AX-174150887	74.419	1	<nnxnp>	nn	np	np	np	np	np	np	nn	np	nn	np	np	nn	np	np	np	nn	np	nn	nn	nn	nn	nn	np	np	np	nn	nn	np	nn	np	np	np	np	nn	np	nn	np	np	nn	nn	nn	nn	np	nn	nn
AX-174177730	74.419	1	<nnxnp>	nn	np	np	np	np	np	np	nn	np	nn	np	np	nn	np	np	np	nn	np	nn	nn	nn	nn	nn	np	np	np	nn	nn	np	nn	np	np	np	np	nn	np	nn	np	np	nn	nn	nn	nn	np	nn	nn
AX-174190313	74.419	1	<nnxnp>	nn	np	np	np	np	np	np	nn	np	nn	np	np	nn	np	np	np	nn	np	nn	nn	nn	nn	nn	np	np	np	nn	nn	np	nn	np	np	np	np	nn	np	nn	np	np	nn	nn	nn	nn	np	nn	nn
AX-174190942	74.419	1	<nnxnp>	nn	np	np	np	np	np	np	nn	np	nn	np	np	nn	np	np	np	nn	np	nn	nn	nn	nn	nn	np	np	np	nn	nn	np	nn	np	np	np	np	nn	np	nn	np	np	nn	nn	nn	nn	np	nn	nn
AX-174192663	74.419	1	<nnxnp>	nn	np	np	np	np	np	np	nn	np	nn	np	np	nn	np	np	np	nn	np	nn	nn	nn	nn	nn	np	np	np	nn	nn	np	nn	np	np	np	np	nn	np	nn	np	np	nn	nn	nn	nn	np	nn	nn
AX-174196070	74.419	1	<nnxnp>	nn	np	np	np	np	np	np	nn	np	nn	np	np	nn	np	np	np	nn	np	nn	nn	nn	nn	nn	np	np	np	nn	nn	np	nn	np	np	np	np	nn	np	nn	np	np	nn	nn	nn	nn	np	nn	nn
AX-174211910	74.419	1	<nnxnp>	nn	np	np	np	np	np	np	nn	np	nn	np	np	nn	np	np	np	nn	np	nn	nn	nn	nn	nn	np	np	np	nn	nn	np	nn	np	np	np	np	nn	np	nn	np	np	nn	nn	nn	nn	np	nn	nn
AX-174155524	75.494	1	<nnxnp>	nn	np	np	np	np	np	np	nn	np	nn	np	np	nn	np	np	np	nn	np	nn	nn	nn	nn	nn	np	np	np	nn	nn	np	nn	np	np	np	np	nn	np	nn	np	np	nn	nn	nn	nn	np	nn	nn
AX-174196302	76.57	1	<nnxnp>	nn	np	np	np	np	np	np	nn	np	nn	np	np	nn	np	np	np	nn	np	nn	nn	nn	nn	nn	np	np	np	nn	nn	np	nn	np	np	np	np	nn	np	nn	np	np	nn	nn	nn	np	np	nn	nn
AX-115695826	77.645	1	<nnxnp>	nn	np	np	np	np	np	np	nn	np	nn	np	np	nn	np	np	np	nn	np	nn	nn	nn	nn	nn	np	np	np	nn	nn	np	nn	np	np	np	np	nn	np	nn	np	np	nn	nn	nn	np	np	nn	nn
AX-174114712	77.645	1	<nnxnp>	nn	np	np	np	np	np	np	nn	np	nn	np	np	nn	np	np	np	nn	np	nn	nn	nn	nn	nn	np	np	np	nn	nn	np	nn	np	np	np	np	nn	np	nn	np	np	nn	nn	nn	np	np	nn	nn
AX-174149816	78.72	1	<nnxnp>	nn	np	np	np	np	np	np	nn	np	nn	np	np	nn	np	np	np	nn	np	nn	nn	nn	nn	nn	np	np	np	nn	nn	np	nn	np	np	np	np	nn	np	nn	np	np	nn	nn	nn	np	np	nn	nn
AX-174156049	78.72	1	<nnxnp>	nn	np	np	np	np	np	np	nn	np	nn	np	np	nn	np	np	np	nn	np	nn	nn	nn	nn	nn	np	np	np	nn	nn	np	nn	np	np	np	np	nn	np	nn	np	np	nn	nn	nn	np	np	nn	nn
AX-174168079	78.72	1	<nnxnp>	nn	np	np	np	np	np	np	nn	np	nn	np	np	nn	np	np	np	nn	np	nn	nn	nn	nn	nn	np	np	np	nn	nn	np	nn	np	np	np	np	nn	np	nn	np	np	nn	nn	nn	np	np	nn	nn
AX-174198371	78.72	1	<nnxnp>	nn	np	np	np	np	np	np	nn	np	nn	np	np	nn	np	np	np	nn	np	nn	nn	nn	nn	nn	np	np	np	nn	nn	np	nn	np	np	np	np	nn	np	nn	np	np	nn	nn	nn	np	np	nn	nn
AX-174207313	78.72	1	<nnxnp>	nn	np	np	np	np	np	np	nn	np	nn	np	np	nn	np	np	np	nn	np	nn	nn	nn	nn	nn	np	np	np	nn	nn	np	nn	np	np	np	np	nn	np	nn	np	np	nn	nn	nn	np	np	nn	nn
AX-174158019	79.795	1	<nnxnp>	nn	np	np	np	np	np	np	nn	np	np	np	np	nn	np	np	np	nn	np	nn	nn	nn	nn	nn	np	np	np	nn	nn	np	nn	np	np	np	np	nn	np	nn	np	np	nn	nn	nn	np	np	nn	nn
AX-115715639	79.795	1	<nnxnp>	nn	np	np	np	np	np	np	nn	np	np	np	np	nn	np	np	np	nn	np	nn	nn	nn	nn	nn	np	np	np	nn	nn	np	nn	np	np	np	np	nn	np	nn	np	np	nn	nn	nn	np	np	nn	nn
AX-174190624	79.795	1	<nnxnp>	nn	np	np	np	np	np	np	nn	np	np	np	np	nn	np	np	np	nn	np	nn	nn	nn	nn	nn	np	np	np	nn	nn	np	nn	np	np	np	np	nn	np	nn	np	np	nn	nn	nn	np	np	nn	nn
AX-115694368	80.871	1	<nnxnp>	nn	np	np	np	np	np	np	nn	np	np	np	np	nn	np	np	np	nn	np	nn	nn	nn	nn	nn	np	np	np	nn	nn	np	nn	np	np	np	np	nn	np	nn	np	np	np	nn	nn	np	np	nn	nn
AX-174162040	80.871	1	<nnxnp>	nn	np	np	np	np	np	np	nn	np	np	np	np	nn	np	np	np	nn	np	nn	nn	nn	nn	nn	np	np	np	nn	nn	np	nn	np	np	np	np	nn	np	nn	np	np	np	nn	nn	np	np	nn	nn
AX-174175465	80.871	1	<nnxnp>	nn	np	np	np	np	np	np	nn	np	np	np	np	nn	np	np	np	nn	np	nn	nn	nn	nn	nn	np	np	np	nn	nn	np	nn	np	np	np	np	nn	np	nn	np	np	np	nn	nn	np	np	nn	nn
AX-174201083	81.946	1	<nnxnp>	nn	np	np	np	np	np	np	nn	np	np	np	np	nn	np	np	np	nn	np	nn	nn	nn	nn	nn	np	np	np	nn	nn	np	nn	np	np	np	np	nn	np	nn	np	np	np	nn	nn	np	np	nn	nn
AX-174201667	81.946	1	<nnxnp>	nn	np	np	np	np	np	np	nn	np	np	np	np	nn	np	np	np	nn	np	nn	nn	nn	nn	nn	np	np	np	nn	nn	np	nn	np	np	np	np	nn	np	nn	np	np	np	nn	nn	np	np	nn	nn
AX-174155680	84.12	1	<nnxnp>	nn	np	np	np	np	np	nn	nn	np	np	np	np	nn	np	np	np	nn	np	nn	nn	nn	nn	nn	np	np	np	nn	nn	np	nn	np	np	np	np	nn	np	nn	np	np	np	nn	nn	np	np	nn	nn
AX-174157516	84.12	1	<nnxnp>	nn	np	np	np	np	np	nn	nn	np	np	np	np	nn	np	np	np	nn	np	nn	nn	nn	nn	nn	np	np	np	nn	nn	np	nn	np	np	np	np	nn	np	nn	np	np	np	nn	nn	np	np	nn	nn
AX-174122874	84.12	1	<nnxnp>	nn	np	np	np	np	np	nn	nn	np	np	np	np	nn	np	np	np	nn	np	nn	nn	nn	nn	nn	np	np	np	nn	nn	np	nn	np	np	np	np	nn	np	nn	np	np	np	nn	nn	np	np	nn	nn
AX-174173122	84.12	1	<nnxnp>	nn	np	np	np	np	np	nn	nn	np	np	np	np	nn	np	np	np	nn	np	nn	nn	nn	nn	nn	np	np	np	nn	nn	np	nn	np	np	np	np	nn	np	nn	np	np	np	nn	nn	np	np	nn	nn
AX-174175557	84.12	1	<nnxnp>	nn	np	np	np	np	np	nn	nn	np	np	np	np	nn	np	np	np	nn	np	nn	nn	nn	nn	nn	np	np	np	nn	nn	np	nn	np	np	np	np	nn	np	nn	np	np	np	nn	nn	np	np	nn	nn
AX-174177455	85.196	1	<nnxnp>	np	np	np	np	np	np	nn	nn	np	np	np	np	nn	np	np	np	nn	np	nn	nn	nn	nn	nn	np	np	np	nn	nn	np	nn	np	np	np	np	nn	np	nn	np	np	np	nn	nn	np	np	nn	nn
AX-153639984	88.494	1	<nnxnp>	np	np	np	np	np	np	nn	nn	np	np	np	np	np	np	np	np	nn	np	nn	nn	nn	nn	nn	np	np	np	nn	nn	np	nn	np	np	np	np	nn	np	nn	np	np	np	nn	nn	np	np	nn	nn
AX-174144449	88.494	1	<nnxnp>	np	np	np	np	np	np	nn	nn	np	np	np	np	np	np	np	np	nn	np	nn	nn	nn	nn	nn	np	np	np	nn	nn	np	nn	np	np	np	np	nn	np	nn	np	np	np	nn	nn	np	np	nn	nn
AX-174173351	94.117	1	<nnxnp>	np	np	np	np	np	np	nn	nn	np	np	np	np	np	np	np	np	nn	np	nn	nn	np	np	nn	np	np	np	nn	nn	np	nn	np	np	nn	np	nn	np	nn	np	np	np	nn	nn	np	np	nn	nn
AX-115665050	95.193	1	<nnxnp>	np	nn	np	np	np	np	nn	nn	np	np	np	np	np	np	np	np	nn	np	nn	nn	np	np	nn	np	np	np	nn	nn	np	nn	np	np	nn	np	nn	np	nn	np	np	np	nn	nn	np	np	nn	nn
AX-174122835	95.193	1	<nnxnp>	np	nn	np	np	np	np	nn	nn	np	np	np	np	np	np	np	np	nn	np	nn	nn	np	np	nn	np	np	np	nn	nn	np	nn	np	np	nn	np	nn	np	nn	np	np	np	nn	nn	np	np	nn	nn
AX-174135166	95.193	1	<nnxnp>	np	nn	np	np	np	np	nn	nn	np	np	np	np	np	np	np	np	nn	np	nn	nn	np	np	nn	np	np	np	nn	nn	np	nn	np	np	nn	np	nn	np	nn	np	np	np	nn	nn	np	np	nn	nn
AX-174161375	95.193	1	<nnxnp>	np	nn	np	np	np	np	nn	nn	np	np	np	np	np	np	np	np	nn	np	nn	nn	np	np	nn	np	np	np	nn	nn	np	nn	np	np	nn	np	nn	np	nn	np	np	np	nn	nn	np	np	nn	nn
AX-174198811	95.193	1	<nnxnp>	np	nn	np	np	np	np	nn	nn	np	np	np	np	np	np	np	np	nn	np	nn	nn	np	np	nn	np	np	np	nn	nn	np	nn	np	np	nn	np	nn	np	nn	np	np	np	nn	nn	np	np	nn	nn
AX-174203906	95.193	1	<nnxnp>	np	nn	np	np	np	np	nn	nn	np	np	np	np	np	np	np	np	nn	np	nn	nn	np	np	nn	np	np	np	nn	nn	np	nn	np	np	nn	np	nn	np	nn	np	np	np	nn	nn	np	np	nn	nn
AX-115703532	95.193	1	<nnxnp>	np	nn	np	np	np	np	nn	nn	np	np	np	np	np	np	np	np	nn	np	nn	nn	np	np	nn	np	np	np	nn	nn	np	nn	np	np	nn	np	nn	np	nn	np	np	np	nn	nn	np	np	nn	nn
AX-174184166	95.193	1	<nnxnp>	np	nn	np	np	np	np	nn	nn	np	np	np	np	np	np	np	np	nn	np	nn	nn	np	np	nn	np	np	np	nn	nn	np	nn	np	np	nn	np	nn	np	nn	np	np	np	nn	nn	np	np	nn	nn
AX-174189729	95.193	1	<nnxnp>	np	nn	np	np	np	np	nn	nn	np	np	np	np	np	np	np	np	nn	np	nn	nn	np	np	nn	np	np	np	nn	nn	np	nn	np	np	nn	np	nn	np	nn	np	np	np	nn	nn	np	np	nn	nn
AX-174209385	95.193	1	<nnxnp>	np	nn	np	np	np	np	nn	nn	np	np	np	np	np	np	np	np	nn	np	nn	nn	np	np	nn	np	np	np	nn	nn	np	nn	np	np	nn	np	nn	np	nn	np	np	np	nn	nn	np	np	nn	nn
AX-174142205	96.268	1	<nnxnp>	np	nn	np	np	np	np	nn	nn	np	np	np	np	np	np	np	np	nn	np	nn	nn	np	np	nn	np	np	np	nn	nn	np	nn	np	np	nn	np	nn	np	nn	np	np	np	nn	nn	np	np	nn	nn
AX-174173160	97.343	1	<nnxnp>	np	nn	np	np	np	np	nn	nn	np	np	np	np	np	np	np	np	nn	np	nn	nn	np	np	nn	np	np	np	nn	nn	np	nn	np	np	nn	np	nn	np	nn	np	np	np	nn	nn	np	np	nn	np
AX-174194896	98.419	1	<nnxnp>	np	nn	np	np	np	np	nn	nn	np	np	np	np	np	np	np	np	nn	np	nn	nn	np	np	nn	np	np	np	nn	nn	np	nn	np	np	nn	np	nn	np	nn	np	np	np	nn	nn	np	np	nn	nn
AX-115683349	99.494	1	<nnxnp>	np	nn	np	np	np	np	nn	nn	np	np	np	np	np	np	np	np	nn	np	nn	nn	np	np	nn	np	np	np	nn	nn	np	nn	nn	np	nn	np	nn	np	nn	np	np	np	nn	nn	np	np	nn	nn
AX-115689489	99.494	1	<nnxnp>	np	nn	np	np	np	np	nn	nn	np	np	np	np	np	np	np	np	nn	np	nn	nn	np	np	nn	np	np	np	nn	nn	np	nn	nn	np	nn	np	nn	np	nn	np	np	np	nn	nn	np	np	nn	nn
AX-115716455	99.494	1	<nnxnp>	np	nn	np	np	np	np	nn	nn	np	np	np	np	np	np	np	np	nn	np	nn	nn	np	np	nn	np	np	np	nn	nn	np	nn	nn	np	nn	np	nn	np	nn	np	np	np	nn	--	np	np	nn	nn
AX-174155886	99.494	1	<nnxnp>	np	nn	np	np	np	np	nn	nn	np	np	np	np	np	np	np	np	nn	np	nn	nn	np	np	nn	np	np	np	nn	nn	np	nn	nn	np	nn	np	nn	np	nn	np	np	np	nn	nn	np	np	nn	nn
AX-174178734	99.494	1	<nnxnp>	np	nn	np	np	np	np	nn	nn	np	np	np	np	np	np	np	np	nn	np	nn	nn	np	np	nn	np	np	np	nn	nn	np	nn	nn	np	nn	np	nn	np	nn	np	np	np	nn	nn	np	np	nn	nn
AX-174193748	99.494	1	<nnxnp>	np	nn	np	np	np	np	nn	nn	np	np	np	np	np	np	np	np	nn	np	nn	nn	np	np	nn	np	np	np	nn	nn	np	nn	nn	np	nn	np	nn	np	nn	np	np	np	nn	nn	np	np	nn	nn
AX-174206616	99.494	1	<nnxnp>	np	nn	np	np	np	np	nn	nn	np	np	np	np	np	np	np	np	nn	np	nn	nn	np	np	nn	np	np	np	nn	nn	np	nn	nn	np	nn	np	nn	np	nn	np	np	np	nn	nn	np	np	nn	nn
AX-115726522	101.668	1	<nnxnp>	np	nn	np	np	np	np	nn	nn	np	np	np	np	np	np	np	np	nn	np	nn	nn	np	np	nn	np	np	np	nn	nn	np	nn	nn	np	nn	np	nn	np	nn	np	np	np	nn	nn	np	np	nn	nn
AX-174162860	101.668	1	<nnxnp>	np	nn	np	np	np	np	nn	nn	np	np	np	np	np	np	np	np	nn	np	nn	nn	np	np	nn	np	np	np	nn	nn	np	nn	nn	np	nn	np	nn	np	nn	np	np	np	nn	nn	np	np	nn	nn
AX-174209106	101.668	1	<nnxnp>	np	nn	np	np	np	np	nn	nn	np	np	np	np	np	np	np	np	nn	np	nn	nn	np	np	nn	np	np	np	nn	nn	np	nn	nn	np	nn	np	nn	np	nn	np	np	np	nn	nn	np	np	nn	nn
AX-174186236	102.744	1	<nnxnp>	np	nn	np	np	np	np	nn	np	np	np	np	np	np	np	np	np	nn	np	nn	nn	np	np	nn	np	np	np	nn	nn	np	nn	nn	np	nn	np	nn	np	nn	np	np	np	nn	nn	np	np	nn	nn
AX-174154903	108.367	1	<nnxnp>	np	nn	np	np	np	np	nn	np	np	np	np	nn	np	np	np	np	nn	np	np	nn	np	np	nn	np	np	np	nn	nn	np	nn	nn	np	nn	np	nn	np	nn	np	np	np	nn	nn	np	np	nn	nn
AX-174162986	112.815	1	<nnxnp>	np	nn	np	nn	np	np	nn	np	np	np	np	nn	np	np	np	np	nn	np	np	nn	np	np	nn	np	nn	np	nn	nn	np	nn	nn	np	nn	np	nn	np	nn	np	np	np	nn	nn	np	np	nn	nn
AX-174185176	112.815	1	<nnxnp>	np	nn	np	nn	np	np	nn	np	np	np	np	nn	np	np	np	np	nn	np	np	nn	np	np	nn	np	nn	np	nn	nn	np	nn	nn	np	nn	np	nn	np	nn	np	np	np	nn	nn	np	np	nn	nn
AX-174195817	112.815	1	<nnxnp>	np	nn	np	nn	np	np	nn	np	np	np	np	nn	np	np	np	np	nn	np	np	nn	np	np	nn	np	nn	np	nn	nn	np	nn	nn	np	nn	np	nn	np	nn	np	np	np	nn	nn	np	np	nn	nn
AX-174198705	112.815	1	<nnxnp>	np	nn	np	nn	np	np	nn	np	np	np	np	nn	np	np	np	np	nn	np	np	nn	np	np	nn	np	nn	np	nn	nn	np	nn	nn	np	nn	np	nn	np	nn	np	np	np	nn	nn	np	np	nn	nn
AX-174170228	112.815	1	<nnxnp>	np	nn	np	nn	np	np	nn	np	np	np	np	nn	np	np	np	np	nn	np	np	nn	np	np	nn	np	nn	np	nn	nn	np	nn	nn	np	nn	np	nn	np	nn	np	np	np	nn	nn	np	np	nn	nn
AX-174180919	112.815	1	<nnxnp>	np	nn	np	nn	np	np	nn	np	np	np	np	nn	np	np	np	np	nn	np	np	nn	np	np	nn	np	nn	np	nn	nn	np	nn	nn	np	nn	np	nn	np	nn	np	np	np	nn	nn	np	np	nn	nn
AX-174125331	114.989	1	<nnxnp>	np	nn	np	nn	np	nn	nn	np	np	np	np	nn	np	np	np	np	nn	np	np	nn	np	np	nn	np	nn	np	nn	nn	np	nn	nn	np	nn	np	nn	np	nn	np	np	np	nn	nn	np	np	nn	nn
AX-174146549	114.989	1	<nnxnp>	np	nn	np	nn	np	nn	nn	np	np	np	np	nn	np	np	np	np	nn	np	np	nn	np	np	nn	np	nn	np	nn	nn	np	nn	nn	np	nn	np	nn	np	nn	np	np	np	nn	nn	np	np	nn	nn
AX-174211619	114.989	1	<nnxnp>	np	nn	np	nn	np	nn	nn	np	np	np	np	nn	np	np	np	np	nn	np	np	nn	np	np	nn	np	nn	np	nn	nn	np	nn	nn	np	nn	np	nn	np	nn	np	np	np	nn	nn	np	np	nn	nn
AX-115701916	116.064	1	<nnxnp>	np	nn	np	nn	np	nn	nn	np	np	np	np	nn	np	np	np	np	nn	np	np	nn	np	np	np	np	nn	np	nn	nn	np	nn	nn	np	nn	np	nn	np	nn	np	np	np	nn	nn	np	np	nn	nn
AX-115717851	116.064	1	<nnxnp>	np	nn	np	nn	np	nn	nn	np	np	np	np	nn	np	np	np	np	nn	np	np	nn	np	np	np	np	nn	np	nn	nn	np	nn	nn	np	nn	np	nn	np	nn	np	np	np	nn	nn	np	np	nn	nn
AX-174124852	116.064	1	<nnxnp>	np	nn	np	nn	np	nn	nn	np	np	np	np	nn	np	np	np	np	nn	np	np	nn	np	np	np	np	nn	np	nn	nn	np	nn	nn	np	nn	np	nn	np	nn	np	np	np	nn	nn	np	np	nn	nn
AX-174133608	116.064	1	<nnxnp>	np	nn	np	nn	np	nn	nn	np	np	np	np	nn	np	np	np	np	nn	np	np	nn	np	np	np	np	nn	np	nn	nn	np	nn	nn	np	nn	np	nn	np	nn	np	np	np	nn	nn	np	np	nn	nn
AX-174148872	116.064	1	<nnxnp>	np	nn	np	nn	np	nn	nn	np	np	np	np	nn	np	np	np	np	nn	np	np	nn	np	np	np	np	nn	np	nn	nn	np	nn	nn	np	nn	np	nn	np	nn	--	np	np	nn	nn	np	np	nn	nn
AX-174213653	116.064	1	<nnxnp>	np	nn	np	nn	np	nn	nn	np	np	np	np	nn	np	np	np	np	nn	np	np	nn	np	np	np	np	nn	np	nn	nn	np	nn	nn	np	nn	np	nn	np	nn	np	np	np	nn	nn	np	np	nn	nn
AX-115699176	117.14	1	<nnxnp>	np	nn	np	nn	np	nn	nn	np	np	np	np	nn	np	np	np	np	nn	np	np	np	np	np	np	np	nn	np	nn	nn	np	nn	nn	np	nn	np	nn	np	nn	np	np	np	nn	nn	np	np	nn	nn
AX-174116291	119.314	1	<nnxnp>	np	nn	np	nn	np	nn	nn	np	np	np	np	nn	np	np	np	np	nn	np	np	np	np	np	np	np	nn	np	nn	nn	np	nn	nn	np	nn	np	nn	np	nn	np	np	np	nn	nn	np	np	nn	nn
AX-174132326	119.314	1	<nnxnp>	np	nn	np	nn	np	nn	nn	np	np	np	np	nn	np	np	np	np	nn	np	np	np	np	np	np	np	nn	np	nn	nn	np	nn	nn	np	nn	np	nn	np	nn	np	np	np	nn	nn	np	np	nn	nn
AX-174134588	0	2	<nnxnp>	np	nn	nn	np	nn	np	nn	np	np	nn	nn	np	nn	np	np	np	np	nn	np	np	np	nn	nn	nn	np	nn	nn	np	nn	nn	nn	nn	np	np	nn	np	nn	np	np	np	np	np	np	nn	nn	nn
AX-174139627	0	2	<nnxnp>	np	nn	nn	np	nn	np	nn	np	np	nn	nn	np	nn	np	np	np	np	nn	np	np	np	nn	nn	nn	np	nn	nn	np	nn	nn	nn	nn	np	np	nn	np	nn	np	np	np	np	np	np	nn	nn	nn
AX-174184335	0	2	<nnxnp>	np	nn	nn	np	nn	np	nn	np	np	nn	nn	np	nn	np	np	np	np	nn	np	np	np	nn	nn	nn	np	nn	nn	np	nn	nn	nn	nn	np	np	nn	np	nn	np	np	np	np	np	np	nn	nn	nn
AX-174199940	0	2	<nnxnp>	np	nn	nn	np	nn	np	nn	np	np	nn	nn	np	nn	np	np	np	np	nn	np	np	np	nn	nn	nn	np	nn	nn	np	nn	nn	nn	nn	np	np	nn	np	nn	np	np	np	np	np	np	nn	nn	nn
AX-115689447	1.075	2	<nnxnp>	np	nn	nn	np	nn	np	nn	nn	np	nn	nn	np	nn	np	np	np	np	nn	np	np	np	nn	nn	nn	np	nn	nn	np	nn	nn	nn	nn	np	np	nn	np	nn	np	np	np	np	np	np	nn	nn	nn
AX-153637299	1.075	2	<nnxnp>	np	nn	nn	np	nn	np	nn	nn	np	nn	nn	np	nn	np	np	np	np	nn	np	np	np	nn	nn	nn	np	nn	nn	np	nn	nn	nn	nn	np	np	nn	np	nn	np	np	np	np	np	np	nn	nn	nn
AX-153642801	1.075	2	<nnxnp>	np	nn	nn	np	nn	np	nn	nn	np	nn	nn	np	nn	np	np	np	np	nn	np	np	np	nn	nn	nn	np	nn	nn	np	nn	nn	nn	nn	np	np	nn	np	nn	np	np	np	np	np	np	nn	nn	nn
AX-174145948	1.075	2	<nnxnp>	np	nn	nn	np	nn	np	nn	nn	np	nn	nn	np	nn	np	np	np	np	nn	np	np	np	nn	nn	nn	np	nn	nn	np	nn	nn	nn	nn	np	np	nn	np	nn	np	np	np	np	np	np	nn	nn	nn
AX-174204644	1.075	2	<nnxnp>	np	nn	nn	np	nn	np	nn	nn	np	nn	nn	np	nn	np	np	np	np	nn	np	np	np	nn	nn	nn	np	nn	nn	np	nn	nn	nn	nn	np	np	nn	np	nn	np	np	np	np	np	np	nn	nn	nn
AX-115685655	1.075	2	<nnxnp>	np	nn	nn	np	nn	np	nn	nn	np	nn	nn	np	nn	np	np	np	np	nn	np	np	np	nn	nn	nn	np	nn	nn	np	nn	nn	nn	nn	np	np	nn	np	nn	np	np	np	np	np	np	nn	nn	nn
AX-115700396	1.075	2	<nnxnp>	np	nn	nn	np	nn	np	nn	nn	np	nn	nn	np	nn	np	np	np	np	nn	np	np	np	nn	nn	nn	np	nn	nn	np	nn	nn	nn	nn	np	np	nn	np	nn	np	np	np	np	np	np	nn	nn	nn
AX-174147885	1.075	2	<nnxnp>	np	nn	nn	np	nn	np	nn	nn	np	nn	nn	np	nn	np	np	np	np	nn	np	np	np	nn	nn	nn	np	nn	nn	np	nn	nn	nn	nn	np	np	nn	np	nn	np	np	np	np	np	np	nn	nn	nn
AX-174154597	1.075	2	<nnxnp>	np	nn	nn	np	nn	np	nn	nn	np	nn	nn	np	nn	np	np	np	np	nn	np	np	np	nn	nn	nn	np	nn	nn	np	nn	nn	nn	nn	np	np	nn	np	nn	np	np	np	np	np	np	nn	nn	nn
AX-174184124	1.075	2	<nnxnp>	np	nn	nn	np	nn	np	nn	nn	np	nn	nn	np	nn	np	np	np	np	nn	np	np	np	nn	nn	nn	np	nn	nn	np	nn	nn	nn	nn	np	np	nn	np	nn	np	np	np	np	np	np	nn	nn	nn
AX-174130239	4.373	2	<nnxnp>	np	nn	nn	np	nn	np	nn	nn	np	nn	nn	np	nn	np	np	np	np	nn	np	np	np	nn	nn	nn	np	nn	nn	np	nn	nn	nn	nn	np	np	nn	np	nn	np	np	np	np	np	nn	nn	nn	nn
AX-174145124	4.373	2	<nnxnp>	np	nn	nn	np	nn	np	nn	nn	np	nn	nn	np	nn	np	np	np	np	nn	np	np	np	nn	nn	nn	np	nn	nn	np	nn	nn	nn	nn	np	np	nn	np	nn	np	np	np	np	np	nn	nn	nn	nn
AX-174149581	4.373	2	<nnxnp>	np	nn	nn	np	nn	np	nn	nn	np	nn	nn	np	nn	np	np	np	np	nn	np	np	np	nn	nn	nn	np	nn	nn	np	nn	nn	nn	nn	np	np	nn	np	nn	np	np	np	np	np	nn	nn	nn	nn
AX-174159007	4.373	2	<nnxnp>	np	nn	nn	np	nn	np	nn	nn	np	nn	nn	np	nn	np	np	np	np	nn	np	np	np	nn	nn	nn	np	nn	nn	np	nn	nn	nn	nn	np	np	nn	np	nn	np	np	np	np	np	nn	nn	nn	nn
AX-174182108	4.373	2	<nnxnp>	np	nn	nn	np	nn	np	nn	nn	np	nn	nn	np	nn	np	np	np	np	nn	np	np	np	nn	nn	nn	np	nn	nn	np	nn	nn	nn	nn	np	np	nn	np	nn	np	np	np	np	np	nn	nn	nn	nn
AX-174153970	4.373	2	<nnxnp>	np	nn	nn	np	nn	np	nn	nn	np	nn	nn	np	nn	np	np	np	np	nn	np	np	np	nn	nn	nn	np	nn	nn	np	nn	nn	nn	nn	np	np	nn	np	nn	np	np	np	np	np	nn	nn	nn	nn
AX-174159176	4.373	2	<nnxnp>	np	nn	nn	np	nn	np	nn	nn	np	nn	nn	np	nn	np	np	np	np	nn	np	np	np	nn	nn	nn	np	nn	nn	np	nn	nn	nn	nn	np	np	nn	np	nn	np	np	np	np	np	nn	nn	nn	nn
AX-174197133	4.373	2	<nnxnp>	np	nn	nn	np	nn	np	nn	nn	np	nn	nn	np	nn	np	np	np	np	nn	np	np	np	nn	nn	nn	np	nn	nn	np	nn	nn	nn	nn	np	np	nn	np	nn	np	np	np	np	np	nn	nn	nn	nn
AX-174115030	5.449	2	<nnxnp>	np	nn	nn	np	nn	np	nn	nn	np	nn	nn	np	nn	np	np	np	np	nn	np	np	np	nn	nn	nn	np	nn	nn	np	nn	nn	nn	nn	np	np	nn	np	nn	np	np	np	np	np	nn	nn	nn	nn
AX-174130969	7.623	2	<nnxnp>	np	nn	nn	nn	nn	np	nn	nn	np	nn	nn	np	nn	np	np	np	np	nn	np	np	np	nn	nn	nn	np	nn	nn	np	nn	nn	nn	nn	np	np	nn	np	nn	np	np	np	np	np	nn	nn	nn	nn
AX-174209727	7.623	2	<nnxnp>	np	nn	nn	nn	nn	np	nn	nn	np	nn	nn	np	nn	np	np	np	np	nn	np	np	np	nn	nn	nn	np	nn	nn	np	nn	nn	nn	nn	np	np	nn	np	nn	np	np	np	np	np	nn	nn	nn	nn
AX-174215450	13.247	2	<nnxnp>	np	np	nn	nn	np	np	nn	nn	np	nn	nn	np	nn	np	np	np	np	nn	np	np	np	nn	nn	nn	np	nn	nn	np	nn	nn	nn	nn	np	np	nn	np	nn	np	np	np	np	np	nn	nn	nn	nn
AX-174184793	14.322	2	<nnxnp>	np	np	nn	nn	np	np	nn	nn	np	nn	nn	np	nn	np	np	np	np	nn	np	np	np	nn	nn	nn	np	nn	nn	np	nn	nn	nn	nn	np	np	nn	np	nn	np	np	np	np	np	nn	nn	nn	nn
AX-174187617	15.397	2	<nnxnp>	np	np	nn	nn	np	np	nn	nn	np	nn	nn	nn	nn	np	np	np	np	nn	np	np	np	nn	nn	nn	np	nn	nn	np	nn	nn	nn	nn	np	np	nn	np	nn	np	np	np	np	np	nn	nn	nn	nn
AX-174196013	15.397	2	<nnxnp>	np	np	nn	nn	np	np	nn	nn	np	nn	nn	nn	nn	np	np	np	np	nn	np	np	np	nn	nn	nn	np	nn	nn	np	nn	nn	nn	nn	np	np	nn	np	nn	np	np	np	np	np	nn	nn	nn	nn
AX-153640028	16.473	2	<nnxnp>	np	np	nn	nn	np	np	nn	nn	np	nn	nn	nn	nn	np	np	np	np	nn	np	np	np	nn	nn	nn	np	nn	nn	np	nn	nn	nn	nn	np	np	nn	np	nn	np	np	np	np	np	nn	nn	nn	nn
AX-174132449	16.473	2	<nnxnp>	np	np	nn	nn	np	np	nn	nn	np	nn	nn	nn	nn	np	np	np	np	nn	np	np	np	nn	nn	nn	np	nn	nn	np	nn	--	nn	nn	np	np	nn	np	nn	np	np	np	np	np	nn	nn	nn	nn
AX-174183128	16.473	2	<nnxnp>	np	np	nn	nn	np	np	nn	nn	np	nn	nn	nn	nn	np	np	np	np	nn	np	np	np	nn	nn	nn	np	nn	nn	np	nn	nn	nn	nn	np	np	nn	np	nn	np	np	np	np	np	nn	nn	nn	nn
AX-174172526	16.473	2	<nnxnp>	np	np	nn	nn	np	np	nn	nn	np	nn	nn	nn	nn	np	np	np	np	nn	np	np	np	nn	nn	nn	np	nn	nn	np	nn	nn	nn	nn	np	np	nn	np	nn	np	np	np	np	np	nn	nn	nn	nn
AX-174125658	17.548	2	<nnxnp>	np	np	nn	nn	np	np	nn	nn	np	nn	nn	nn	nn	np	np	np	np	nn	np	np	np	nn	nn	nn	np	nn	nn	np	nn	nn	nn	nn	np	np	nn	np	nn	np	np	np	np	np	nn	nn	nn	nn
AX-174126400	17.548	2	<nnxnp>	np	np	nn	nn	np	np	nn	nn	np	nn	nn	nn	nn	np	np	np	np	nn	np	np	np	nn	nn	nn	np	nn	nn	np	nn	nn	nn	nn	np	np	nn	np	nn	np	np	np	np	np	nn	nn	nn	nn
AX-174153852	17.548	2	<nnxnp>	np	np	nn	nn	np	np	nn	nn	np	nn	nn	nn	nn	np	np	np	np	nn	np	np	np	nn	nn	nn	np	nn	nn	np	nn	nn	nn	nn	np	np	nn	np	nn	np	np	np	np	np	nn	nn	nn	nn
AX-174138051	18.623	2	<nnxnp>	np	np	nn	nn	np	np	nn	nn	np	nn	nn	nn	nn	np	np	np	np	nn	np	np	np	nn	nn	nn	np	nn	nn	np	nn	nn	nn	nn	np	np	nn	np	nn	np	np	np	np	np	nn	nn	nn	nn
AX-174140905	18.623	2	<nnxnp>	np	np	nn	nn	np	np	nn	nn	np	nn	nn	nn	nn	np	np	np	np	nn	np	np	np	nn	nn	nn	np	nn	nn	np	nn	nn	nn	nn	np	np	nn	np	nn	np	np	np	np	np	nn	nn	nn	nn
AX-174153932	18.623	2	<nnxnp>	np	np	nn	nn	np	np	nn	nn	np	nn	nn	nn	nn	np	np	np	np	nn	np	np	np	nn	nn	nn	np	nn	nn	np	nn	nn	nn	nn	np	np	nn	np	nn	np	np	np	np	np	nn	nn	nn	nn
AX-174166667	18.623	2	<nnxnp>	np	np	nn	nn	np	np	nn	nn	np	nn	nn	nn	nn	np	np	np	np	nn	np	np	np	nn	nn	nn	np	nn	nn	np	nn	nn	nn	nn	np	np	nn	np	nn	np	np	np	np	np	nn	nn	nn	nn
AX-174193869	18.623	2	<nnxnp>	np	np	nn	nn	np	np	nn	nn	np	nn	nn	nn	nn	np	np	np	np	nn	np	np	np	nn	nn	nn	np	nn	nn	np	nn	nn	nn	nn	np	np	nn	np	nn	np	np	np	np	np	nn	nn	nn	nn
AX-174127486	18.623	2	<nnxnp>	np	np	nn	nn	np	np	nn	nn	np	nn	nn	nn	nn	np	np	np	np	nn	np	np	np	nn	nn	nn	np	nn	nn	np	nn	nn	nn	nn	np	np	nn	np	nn	np	np	np	np	np	nn	nn	nn	nn
AX-174134268	18.623	2	<nnxnp>	np	np	nn	nn	np	np	nn	nn	np	nn	nn	nn	nn	np	np	np	np	nn	np	np	np	nn	nn	nn	np	nn	nn	np	nn	nn	nn	nn	np	np	nn	np	nn	np	np	np	np	np	nn	nn	nn	nn
AX-174143712	18.623	2	<nnxnp>	np	np	nn	nn	np	np	nn	nn	np	nn	nn	nn	nn	np	np	np	np	nn	np	np	np	nn	nn	nn	np	nn	nn	np	nn	nn	nn	nn	np	np	nn	np	nn	np	np	np	np	np	nn	nn	nn	nn
AX-174183424	18.623	2	<nnxnp>	np	np	nn	nn	np	np	nn	nn	np	nn	nn	nn	nn	np	np	np	np	nn	np	np	np	nn	nn	nn	np	nn	nn	np	nn	nn	nn	nn	np	np	nn	np	nn	np	np	np	np	np	nn	nn	nn	nn
AX-174193217	18.623	2	<nnxnp>	np	np	nn	nn	np	np	nn	nn	np	nn	nn	nn	nn	np	np	np	np	nn	np	np	np	nn	nn	nn	np	nn	nn	np	nn	nn	nn	nn	np	np	nn	np	nn	np	np	np	np	np	nn	nn	nn	nn
AX-174200103	20.797	2	<nnxnp>	np	np	nn	nn	np	np	nn	nn	np	nn	nn	nn	nn	np	np	np	np	nn	np	np	nn	nn	nn	nn	np	nn	nn	np	nn	nn	nn	nn	np	np	nn	np	nn	np	np	np	np	np	nn	nn	nn	nn
AX-174186644	20.797	2	<nnxnp>	np	np	nn	nn	np	np	nn	nn	np	nn	nn	nn	nn	np	np	np	np	nn	np	np	nn	nn	nn	nn	np	nn	nn	np	nn	nn	nn	nn	np	np	nn	np	nn	np	np	np	np	np	nn	nn	nn	nn
AX-174187504	24.095	2	<nnxnp>	np	np	nn	nn	np	np	nn	nn	np	nn	nn	nn	nn	np	np	np	np	nn	np	np	nn	nn	nn	nn	np	nn	nn	np	nn	nn	nn	nn	np	np	nn	np	nn	np	np	np	nn	nn	nn	nn	nn	nn
AX-115698047	25.171	2	<nnxnp>	np	np	nn	nn	np	np	nn	nn	np	nn	nn	nn	nn	np	np	np	np	nn	np	np	nn	nn	nn	nn	np	nn	nn	np	nn	nn	nn	nn	np	np	nn	np	np	np	np	np	nn	nn	nn	nn	nn	nn
AX-174155820	25.171	2	<nnxnp>	np	np	nn	nn	np	np	nn	nn	np	nn	nn	nn	nn	np	np	np	np	nn	np	np	nn	nn	nn	nn	np	nn	nn	np	nn	nn	nn	nn	np	np	nn	np	np	np	np	np	nn	nn	nn	nn	nn	nn
AX-174184473	25.171	2	<nnxnp>	np	np	nn	nn	np	np	nn	nn	np	nn	nn	nn	nn	np	np	np	np	nn	np	np	nn	nn	nn	nn	np	nn	nn	np	nn	nn	nn	nn	np	np	nn	np	np	np	np	np	nn	nn	nn	nn	nn	nn
AX-174197734	25.171	2	<nnxnp>	np	np	nn	nn	np	np	nn	nn	np	nn	nn	nn	nn	np	np	np	np	nn	np	np	nn	nn	nn	nn	np	nn	nn	np	nn	nn	nn	nn	np	np	nn	np	np	np	np	np	nn	nn	nn	nn	nn	nn
AX-174213044	25.171	2	<nnxnp>	np	np	nn	nn	np	np	nn	nn	np	nn	nn	nn	nn	np	np	np	np	nn	np	np	nn	nn	nn	nn	np	nn	nn	np	nn	nn	nn	nn	np	np	nn	np	np	np	np	np	nn	nn	nn	nn	nn	nn
AX-174124685	25.171	2	<nnxnp>	np	np	nn	nn	np	np	nn	nn	np	nn	nn	nn	nn	np	np	np	np	nn	np	np	nn	nn	nn	nn	np	nn	nn	np	nn	nn	nn	nn	np	np	nn	np	np	np	np	np	nn	nn	nn	nn	nn	nn
AX-174196291	25.171	2	<nnxnp>	np	np	nn	nn	np	np	nn	nn	np	nn	nn	nn	nn	np	np	np	np	nn	np	np	nn	nn	nn	nn	np	nn	nn	np	nn	nn	nn	nn	np	np	nn	np	np	np	np	np	nn	nn	nn	nn	nn	nn
AX-174113426	26.246	2	<nnxnp>	np	np	nn	nn	np	np	nn	nn	np	nn	nn	nn	nn	np	np	np	np	nn	np	np	nn	nn	nn	nn	nn	nn	nn	np	nn	nn	nn	nn	np	np	nn	np	np	np	np	np	nn	nn	nn	nn	nn	nn
AX-174185382	26.246	2	<nnxnp>	np	np	nn	nn	np	np	nn	nn	np	nn	nn	nn	nn	np	np	np	np	nn	np	np	nn	nn	nn	nn	nn	nn	nn	np	nn	nn	nn	nn	np	np	nn	np	np	np	np	np	nn	nn	nn	nn	nn	nn
AX-174182251	26.246	2	<nnxnp>	np	np	nn	nn	np	np	nn	nn	np	nn	nn	nn	nn	np	np	np	np	nn	np	np	nn	nn	nn	nn	nn	nn	nn	np	nn	nn	nn	nn	np	np	nn	np	np	np	np	np	nn	nn	nn	nn	nn	nn
AX-174164981	30.693	2	<nnxnp>	np	np	nn	nn	np	np	nn	nn	np	nn	nn	nn	nn	np	np	np	np	nn	np	np	nn	nn	nn	nn	nn	nn	nn	np	nn	nn	nn	nn	np	np	nn	np	np	np	np	np	nn	nn	nn	np	nn	np
AX-174140632	32.868	2	<nnxnp>	np	np	nn	nn	np	np	nn	nn	np	nn	nn	nn	nn	nn	np	np	np	nn	np	np	nn	nn	nn	nn	nn	nn	nn	np	nn	nn	nn	nn	np	np	nn	np	np	np	np	np	nn	nn	nn	np	nn	np
AX-153638804	32.868	2	<nnxnp>	np	np	nn	nn	np	np	nn	nn	np	nn	nn	nn	nn	nn	np	np	np	nn	np	np	nn	nn	nn	nn	nn	nn	nn	np	nn	nn	nn	nn	np	np	nn	np	np	np	np	np	nn	nn	nn	np	nn	np
AX-174142785	32.868	2	<nnxnp>	np	np	nn	nn	np	np	nn	nn	np	nn	nn	nn	nn	nn	np	np	np	nn	np	np	nn	nn	nn	nn	nn	nn	nn	np	nn	nn	nn	nn	np	np	nn	np	np	np	np	np	nn	nn	nn	np	nn	np
AX-174185539	32.868	2	<nnxnp>	np	np	nn	nn	np	np	nn	nn	np	nn	nn	nn	nn	nn	np	np	np	nn	np	np	nn	nn	nn	nn	nn	nn	nn	np	nn	nn	nn	nn	np	np	nn	np	np	np	np	np	nn	nn	nn	np	nn	np
AX-115693099	36.166	2	<nnxnp>	np	np	nn	nn	np	np	nn	nn	np	nn	nn	nn	nn	nn	np	np	np	nn	nn	np	nn	nn	nn	nn	nn	nn	nn	np	nn	nn	nn	nn	np	np	nn	np	np	nn	np	np	nn	nn	nn	np	nn	np
AX-174137278	36.166	2	<nnxnp>	np	np	nn	nn	np	np	nn	nn	np	nn	nn	nn	nn	nn	np	np	np	nn	nn	np	nn	nn	nn	nn	nn	nn	nn	np	nn	nn	nn	nn	np	np	nn	np	np	nn	np	np	nn	nn	nn	np	nn	np
AX-174171892	36.166	2	<nnxnp>	np	np	nn	nn	np	np	nn	nn	np	nn	nn	nn	nn	nn	np	np	np	nn	nn	np	nn	nn	nn	nn	nn	nn	nn	np	nn	nn	nn	nn	np	np	nn	np	np	nn	np	np	nn	nn	nn	np	nn	np
AX-174172462	36.166	2	<nnxnp>	np	np	nn	nn	np	np	nn	nn	np	nn	nn	nn	nn	nn	np	np	np	nn	nn	np	nn	nn	nn	nn	nn	nn	nn	np	nn	nn	nn	nn	np	np	nn	np	np	nn	np	np	nn	nn	nn	np	nn	np
AX-174194063	36.166	2	<nnxnp>	np	np	nn	nn	np	np	nn	nn	np	nn	nn	nn	nn	nn	np	np	np	nn	nn	np	nn	nn	nn	nn	nn	nn	nn	np	nn	nn	nn	nn	np	np	nn	np	np	nn	np	np	nn	nn	nn	np	nn	np
AX-174214751	36.166	2	<nnxnp>	np	np	nn	nn	np	np	nn	nn	np	nn	nn	nn	nn	nn	np	np	np	nn	nn	np	nn	nn	nn	nn	nn	nn	nn	np	nn	nn	nn	nn	np	np	nn	np	np	nn	np	np	nn	nn	nn	np	nn	np
AX-115712606	36.166	2	<nnxnp>	np	np	nn	nn	np	np	nn	nn	np	nn	nn	nn	nn	nn	np	np	np	nn	nn	np	nn	nn	nn	nn	nn	nn	nn	np	nn	nn	nn	nn	np	np	nn	np	np	nn	np	np	nn	nn	nn	np	nn	np
AX-115727018	36.166	2	<nnxnp>	np	np	nn	nn	np	np	nn	nn	np	nn	nn	nn	nn	nn	np	np	np	nn	nn	np	nn	nn	nn	nn	nn	nn	nn	np	nn	nn	nn	nn	np	np	nn	np	np	nn	np	np	nn	nn	nn	np	nn	np
AX-116812115	36.166	2	<nnxnp>	np	np	nn	nn	np	np	nn	nn	np	nn	nn	nn	nn	nn	np	np	np	nn	nn	np	nn	nn	nn	nn	nn	nn	nn	np	nn	nn	nn	nn	np	np	nn	np	np	nn	np	np	nn	nn	nn	np	nn	np
AX-174116732	36.166	2	<nnxnp>	np	np	nn	nn	np	np	nn	nn	np	nn	nn	nn	nn	nn	np	np	np	nn	nn	np	nn	nn	nn	nn	nn	nn	nn	np	nn	nn	nn	nn	np	np	nn	np	np	nn	np	np	nn	nn	nn	np	nn	np
AX-174164212	36.166	2	<nnxnp>	np	np	nn	--	np	np	nn	nn	np	nn	nn	nn	nn	nn	np	np	np	nn	nn	np	nn	nn	nn	nn	nn	nn	nn	np	nn	nn	nn	nn	np	np	nn	np	np	nn	np	np	nn	nn	nn	np	nn	np
AX-174167561	36.166	2	<nnxnp>	np	np	nn	nn	np	np	nn	nn	np	nn	nn	nn	nn	nn	np	np	np	nn	nn	np	nn	nn	nn	nn	nn	nn	nn	np	nn	nn	nn	nn	np	np	nn	np	np	nn	np	np	nn	nn	nn	np	nn	np
AX-174180894	36.166	2	<nnxnp>	np	np	nn	nn	np	np	nn	nn	np	nn	nn	nn	nn	nn	np	np	np	nn	nn	np	nn	nn	nn	nn	nn	nn	nn	np	nn	nn	nn	nn	np	np	nn	np	np	nn	np	np	nn	nn	nn	np	nn	np
AX-174187596	36.166	2	<nnxnp>	np	np	nn	nn	np	np	nn	nn	np	nn	nn	nn	nn	nn	np	np	np	nn	nn	np	nn	nn	nn	nn	nn	nn	nn	np	nn	nn	nn	nn	np	np	nn	np	np	nn	np	np	nn	nn	nn	np	nn	np
AX-174196326	36.166	2	<nnxnp>	np	np	nn	nn	np	np	nn	nn	np	nn	nn	nn	nn	nn	np	np	np	nn	nn	np	nn	nn	nn	nn	nn	nn	nn	np	nn	nn	nn	nn	np	np	nn	np	np	nn	np	np	nn	nn	nn	np	nn	np
AX-174149194	37.241	2	<nnxnp>	np	np	nn	nn	np	np	nn	nn	np	nn	nn	nn	nn	nn	np	np	np	nn	nn	np	nn	nn	nn	nn	nn	nn	nn	np	nn	nn	nn	nn	np	np	nn	np	np	nn	np	np	nn	nn	nn	np	nn	np
AX-115678910	42.865	2	<nnxnp>	np	np	nn	nn	np	np	nn	nn	np	nn	nn	nn	nn	nn	nn	np	np	nn	nn	np	nn	nn	np	nn	nn	nn	nn	np	nn	nn	nn	nn	np	np	nn	np	np	nn	np	np	nn	nn	nn	np	nn	np
AX-115733145	42.865	2	<nnxnp>	np	np	nn	nn	np	np	nn	nn	np	nn	nn	nn	nn	nn	nn	np	np	nn	nn	np	nn	nn	np	nn	nn	nn	nn	np	nn	nn	nn	nn	np	np	nn	np	np	nn	np	np	nn	nn	nn	np	nn	np
AX-174140211	42.865	2	<nnxnp>	np	np	nn	nn	np	np	nn	nn	np	nn	nn	nn	nn	nn	nn	np	np	nn	nn	np	nn	nn	np	nn	nn	nn	nn	np	nn	nn	nn	nn	np	np	nn	np	np	nn	np	np	nn	nn	nn	np	nn	np
AX-174140996	42.865	2	<nnxnp>	np	np	nn	nn	np	np	nn	nn	np	nn	nn	nn	nn	nn	nn	np	np	nn	nn	np	nn	nn	np	nn	nn	nn	nn	np	nn	nn	nn	nn	np	np	nn	np	np	nn	np	np	nn	nn	nn	np	nn	np
AX-174171094	42.865	2	<nnxnp>	np	np	nn	nn	np	np	nn	nn	np	nn	nn	nn	nn	nn	nn	np	np	nn	nn	np	nn	nn	np	nn	nn	nn	nn	np	nn	nn	nn	nn	np	np	nn	np	np	nn	np	np	nn	nn	nn	np	nn	np
AX-174176432	43.94	2	<nnxnp>	np	np	nn	nn	np	np	nn	nn	np	nn	nn	nn	nn	nn	nn	np	np	nn	nn	np	nn	nn	np	nn	nn	nn	nn	np	nn	nn	nn	nn	np	np	nn	np	np	nn	np	np	nn	nn	nn	np	nn	np
AX-174165028	46.114	2	<nnxnp>	np	np	nn	nn	np	np	nn	nn	np	nn	nn	nn	nn	nn	nn	nn	np	nn	nn	np	nn	nn	np	nn	nn	nn	nn	np	nn	nn	nn	nn	nn	np	nn	np	np	nn	np	np	nn	nn	nn	np	nn	np
AX-174115578	47.19	2	<nnxnp>	np	np	nn	nn	np	np	nn	nn	np	nn	nn	nn	nn	nn	nn	nn	np	nn	nn	np	nn	nn	np	nn	nn	nn	nn	np	nn	nn	nn	nn	nn	np	nn	np	np	nn	np	np	nn	nn	nn	np	nn	np
AX-174142373	47.19	2	<nnxnp>	np	np	nn	nn	np	np	nn	nn	np	nn	nn	nn	nn	nn	nn	nn	np	nn	nn	np	nn	nn	np	nn	nn	nn	nn	np	nn	nn	nn	nn	nn	np	nn	np	np	nn	np	np	nn	nn	nn	np	nn	np
AX-115705491	47.19	2	<nnxnp>	np	np	nn	nn	np	np	nn	nn	np	nn	nn	nn	nn	nn	nn	nn	np	nn	nn	np	nn	nn	np	nn	nn	nn	nn	np	nn	nn	nn	nn	nn	np	nn	np	np	nn	np	np	nn	nn	nn	np	nn	np
AX-174137187	47.19	2	<nnxnp>	np	np	nn	nn	np	np	nn	nn	np	nn	nn	nn	nn	nn	nn	nn	np	nn	nn	np	nn	nn	np	nn	nn	nn	nn	np	nn	nn	nn	nn	nn	np	nn	np	np	nn	np	np	nn	nn	nn	np	nn	np
AX-174153382	47.19	2	<nnxnp>	np	np	nn	nn	np	np	nn	nn	np	nn	nn	nn	nn	nn	nn	nn	np	nn	nn	np	nn	nn	np	nn	nn	nn	nn	np	nn	nn	nn	nn	nn	np	nn	np	np	nn	np	np	nn	nn	nn	np	nn	np
AX-174211431	47.19	2	<nnxnp>	np	np	nn	nn	np	np	nn	nn	np	nn	nn	nn	nn	nn	nn	nn	np	nn	nn	np	nn	nn	np	nn	nn	nn	nn	np	nn	nn	nn	nn	nn	np	nn	np	np	nn	np	np	nn	nn	nn	np	nn	np
AX-174120106	48.265	2	<nnxnp>	np	np	nn	nn	np	np	nn	nn	np	nn	nn	nn	nn	nn	nn	nn	np	nn	nn	np	nn	nn	np	nn	nn	nn	nn	np	nn	nn	nn	nn	nn	np	nn	np	np	nn	np	np	nn	nn	nn	np	nn	np
AX-174138768	49.34	2	<nnxnp>	np	np	nn	nn	np	np	nn	nn	np	nn	nn	nn	nn	nn	nn	nn	np	nn	nn	np	nn	nn	np	nn	nn	nn	nn	np	nn	nn	nn	np	nn	np	nn	np	np	nn	np	np	nn	nn	nn	np	nn	np
AX-174167470	50.416	2	<nnxnp>	nn	np	nn	nn	np	np	nn	nn	np	nn	nn	nn	nn	nn	nn	nn	np	nn	nn	np	nn	nn	np	nn	nn	nn	nn	np	nn	nn	nn	np	nn	np	nn	np	np	nn	np	np	nn	nn	nn	np	nn	np
AX-174180517	51.491	2	<nnxnp>	nn	np	nn	nn	np	nn	nn	nn	np	nn	nn	nn	nn	nn	nn	nn	np	nn	nn	np	nn	nn	np	nn	nn	nn	nn	np	nn	nn	nn	np	nn	np	nn	np	np	nn	np	np	nn	nn	nn	np	nn	np
AX-174196130	51.491	2	<nnxnp>	nn	np	nn	nn	np	nn	nn	nn	np	nn	nn	nn	nn	nn	nn	nn	np	nn	nn	np	nn	nn	np	nn	nn	nn	nn	np	nn	nn	nn	np	nn	np	nn	np	np	nn	np	np	nn	nn	nn	np	nn	np
AX-115690175	52.566	2	<nnxnp>	nn	np	nn	nn	np	nn	nn	nn	np	nn	nn	nn	nn	nn	nn	nn	np	nn	nn	np	nn	nn	np	nn	nn	nn	nn	np	nn	nn	nn	np	nn	np	nn	np	np	nn	np	np	nn	nn	nn	np	nn	np
AX-115698614	52.566	2	<nnxnp>	nn	np	nn	nn	np	nn	nn	nn	np	nn	nn	nn	nn	nn	nn	nn	np	nn	nn	np	nn	nn	np	nn	nn	nn	nn	np	nn	nn	nn	np	nn	np	nn	np	np	nn	np	np	nn	nn	nn	np	nn	np
AX-115705000	52.566	2	<nnxnp>	nn	np	nn	nn	np	nn	nn	nn	np	nn	nn	nn	nn	nn	nn	nn	np	nn	nn	np	nn	nn	np	nn	nn	nn	nn	np	nn	nn	nn	np	nn	np	nn	np	np	nn	np	np	nn	nn	nn	np	nn	np
AX-174131153	52.566	2	<nnxnp>	nn	np	nn	nn	np	nn	nn	nn	np	nn	nn	nn	nn	nn	nn	nn	np	nn	nn	np	nn	nn	np	nn	nn	nn	nn	np	nn	nn	nn	np	nn	np	nn	np	np	nn	np	np	nn	nn	nn	np	nn	np
AX-174139606	52.566	2	<nnxnp>	nn	np	nn	nn	np	nn	nn	nn	np	nn	nn	nn	nn	nn	nn	nn	np	nn	nn	np	nn	nn	np	nn	nn	nn	nn	np	nn	nn	nn	np	nn	np	nn	np	np	nn	np	np	nn	nn	nn	np	nn	np
AX-174161250	52.566	2	<nnxnp>	nn	np	nn	nn	np	nn	nn	nn	np	nn	nn	nn	nn	nn	nn	nn	np	nn	nn	np	nn	nn	np	nn	nn	nn	nn	np	nn	nn	nn	np	nn	np	nn	np	np	nn	np	np	nn	nn	nn	np	nn	np
AX-174184248	52.566	2	<nnxnp>	nn	np	nn	nn	np	nn	nn	nn	np	nn	nn	nn	nn	nn	nn	nn	np	nn	nn	np	nn	nn	np	nn	nn	nn	nn	np	nn	nn	nn	np	nn	np	nn	np	np	nn	np	np	nn	nn	nn	np	nn	np
AX-174113185	52.566	2	<nnxnp>	nn	np	nn	nn	np	nn	nn	nn	np	nn	nn	nn	nn	nn	nn	nn	np	nn	nn	np	nn	nn	np	nn	nn	nn	nn	np	nn	nn	nn	np	nn	np	nn	np	np	nn	np	np	nn	nn	nn	np	nn	np
AX-174125509	52.566	2	<nnxnp>	nn	np	nn	nn	np	nn	nn	nn	np	nn	nn	nn	nn	nn	nn	nn	np	nn	nn	np	nn	nn	np	nn	nn	nn	nn	np	nn	nn	nn	np	nn	np	nn	np	np	nn	np	np	nn	nn	nn	np	nn	np
AX-174168604	52.566	2	<nnxnp>	nn	np	nn	nn	np	nn	nn	nn	np	nn	nn	nn	nn	nn	nn	nn	np	nn	nn	np	nn	nn	np	nn	nn	nn	nn	np	nn	nn	nn	np	nn	np	nn	np	np	nn	np	np	nn	nn	nn	np	nn	np
AX-174156126	53.641	2	<nnxnp>	nn	np	nn	nn	np	nn	nn	nn	np	nn	nn	nn	nn	nn	nn	nn	np	nn	nn	np	nn	nn	np	nn	nn	nn	nn	np	nn	nn	nn	np	nn	np	nn	np	np	nn	np	np	nn	nn	nn	np	nn	np
AX-115693391	54.717	2	<nnxnp>	nn	np	nn	nn	np	nn	nn	nn	np	nn	nn	nn	nn	nn	nn	nn	np	nn	nn	np	nn	nn	np	nn	nn	nn	nn	np	nn	nn	nn	np	nn	np	nn	np	np	nn	np	np	nn	nn	nn	np	nn	np
AX-115707243	54.717	2	<nnxnp>	nn	np	nn	nn	np	nn	nn	nn	np	nn	nn	nn	nn	nn	nn	nn	np	nn	nn	np	nn	nn	np	nn	nn	nn	nn	np	nn	nn	nn	np	nn	np	nn	np	np	nn	np	np	nn	nn	nn	np	nn	np
AX-115725623	54.717	2	<nnxnp>	nn	np	nn	nn	np	nn	nn	nn	np	nn	nn	nn	nn	nn	nn	nn	np	nn	nn	np	nn	nn	np	nn	nn	nn	nn	np	nn	nn	nn	np	nn	np	nn	np	np	nn	np	np	nn	nn	nn	np	nn	np
AX-116814139	54.717	2	<nnxnp>	nn	np	nn	nn	np	nn	nn	nn	np	nn	nn	nn	nn	nn	nn	nn	np	nn	nn	np	nn	nn	np	nn	nn	nn	nn	np	nn	nn	nn	np	nn	np	nn	np	np	nn	np	np	nn	nn	nn	np	nn	np
AX-174124693	54.717	2	<nnxnp>	nn	np	nn	nn	np	nn	nn	nn	np	nn	nn	nn	nn	nn	nn	nn	np	nn	nn	np	nn	nn	np	nn	nn	nn	nn	np	nn	nn	nn	np	nn	np	nn	np	np	nn	np	np	nn	nn	nn	np	nn	np
AX-174155422	54.717	2	<nnxnp>	nn	np	nn	nn	np	nn	nn	nn	np	nn	nn	nn	nn	nn	nn	nn	np	nn	nn	np	nn	nn	np	nn	nn	nn	nn	np	nn	nn	nn	np	nn	np	nn	np	np	nn	np	np	nn	nn	nn	np	nn	np
AX-174186303	54.717	2	<nnxnp>	nn	np	nn	nn	np	nn	nn	nn	np	nn	nn	nn	nn	nn	nn	nn	np	nn	nn	np	nn	nn	np	nn	nn	nn	nn	np	nn	nn	nn	np	nn	np	nn	np	np	nn	np	np	nn	nn	nn	np	nn	np
AX-115667153	54.717	2	<nnxnp>	nn	np	nn	nn	np	nn	nn	nn	np	nn	nn	nn	nn	nn	nn	nn	np	nn	nn	np	nn	nn	np	nn	nn	nn	nn	np	nn	nn	nn	np	nn	np	nn	np	np	nn	np	np	nn	nn	nn	np	nn	np
AX-174137916	54.717	2	<nnxnp>	nn	np	nn	nn	np	nn	nn	nn	np	nn	nn	nn	nn	nn	nn	nn	np	nn	nn	np	nn	nn	np	nn	nn	nn	nn	np	nn	nn	nn	np	nn	np	nn	np	np	nn	np	np	nn	nn	nn	np	nn	np
AX-174140941	54.717	2	<nnxnp>	nn	np	nn	nn	np	nn	nn	nn	np	nn	nn	nn	nn	nn	nn	nn	np	nn	nn	np	nn	nn	np	nn	nn	nn	nn	np	nn	nn	nn	np	nn	np	nn	np	np	nn	np	np	nn	nn	nn	np	nn	np
AX-174163509	54.717	2	<nnxnp>	nn	np	nn	nn	np	nn	nn	nn	np	nn	nn	nn	nn	nn	nn	nn	np	nn	nn	np	nn	nn	np	nn	nn	nn	nn	np	nn	nn	nn	np	nn	np	nn	np	np	nn	np	np	nn	nn	nn	np	nn	np
AX-174199484	54.717	2	<nnxnp>	nn	np	nn	nn	np	nn	nn	nn	np	nn	nn	nn	nn	nn	nn	nn	np	nn	nn	np	nn	nn	np	nn	nn	nn	nn	np	nn	nn	nn	np	nn	np	nn	np	np	nn	np	np	nn	nn	nn	np	nn	np
AX-174204020	54.717	2	<nnxnp>	nn	np	nn	nn	np	nn	nn	nn	np	nn	nn	nn	nn	nn	nn	nn	np	nn	nn	np	nn	nn	np	nn	nn	nn	nn	np	nn	nn	nn	np	nn	np	nn	np	np	nn	np	np	nn	nn	nn	np	nn	np
AX-174205089	54.717	2	<nnxnp>	nn	np	nn	nn	np	nn	nn	nn	np	nn	nn	nn	nn	nn	nn	nn	np	nn	nn	np	nn	nn	np	nn	nn	nn	nn	np	nn	nn	nn	np	nn	np	nn	np	np	nn	np	np	nn	nn	nn	np	nn	np
AX-174206811	54.717	2	<nnxnp>	nn	np	nn	nn	np	nn	nn	nn	np	nn	nn	nn	nn	nn	nn	nn	np	nn	nn	np	nn	nn	np	nn	nn	nn	nn	np	nn	nn	nn	np	nn	np	nn	np	np	nn	np	np	nn	nn	nn	np	nn	np
AX-174190236	55.792	2	<nnxnp>	nn	np	nn	nn	np	nn	nn	nn	np	nn	nn	nn	nn	nn	nn	nn	np	nn	nn	np	nn	nn	np	nn	nn	nn	nn	np	nn	nn	np	np	nn	np	nn	np	np	nn	np	np	nn	nn	nn	np	nn	np
AX-174142180	56.867	2	<nnxnp>	nn	np	nn	nn	np	nn	nn	nn	np	nn	nn	nn	nn	nn	nn	nn	np	nn	nn	np	nn	nn	np	nn	nn	nn	nn	np	nn	nn	np	nn	nn	np	nn	np	np	nn	np	np	nn	nn	nn	np	nn	np
AX-174181133	56.867	2	<nnxnp>	nn	np	nn	nn	np	nn	nn	nn	np	nn	nn	nn	nn	nn	nn	nn	np	nn	nn	np	nn	nn	np	nn	nn	nn	nn	np	nn	nn	np	nn	nn	np	nn	np	np	nn	np	np	nn	nn	nn	np	nn	np
AX-115670493	57.943	2	<nnxnp>	nn	np	nn	nn	np	nn	nn	nn	np	nn	nn	nn	nn	nn	nn	nn	np	nn	nn	np	nn	nn	np	nn	np	nn	nn	np	nn	nn	np	nn	nn	np	nn	np	np	nn	np	np	nn	nn	nn	np	nn	np
AX-174177544	57.943	2	<nnxnp>	nn	np	nn	nn	np	nn	nn	nn	np	nn	nn	nn	nn	nn	nn	nn	np	nn	nn	np	nn	nn	np	nn	np	nn	nn	np	nn	nn	np	nn	nn	np	nn	np	np	nn	np	np	nn	nn	nn	np	nn	np
AX-174178654	57.943	2	<nnxnp>	nn	np	nn	nn	np	nn	nn	nn	np	nn	nn	nn	nn	nn	nn	nn	np	nn	nn	np	nn	nn	np	nn	np	nn	nn	np	nn	nn	np	nn	nn	np	nn	np	np	nn	np	np	nn	nn	nn	np	nn	np
AX-174182776	57.943	2	<nnxnp>	nn	np	nn	nn	np	nn	nn	nn	np	nn	nn	nn	nn	nn	nn	nn	np	nn	nn	np	nn	nn	np	nn	np	nn	nn	np	nn	nn	np	nn	nn	np	nn	np	np	nn	np	np	nn	nn	nn	np	nn	np
AX-174139506	57.943	2	<nnxnp>	nn	np	nn	nn	np	nn	nn	nn	np	nn	nn	nn	nn	nn	nn	nn	np	nn	nn	np	nn	nn	np	nn	np	nn	nn	np	nn	nn	np	nn	nn	np	nn	np	np	nn	np	np	nn	nn	nn	np	nn	np
AX-174146361	57.943	2	<nnxnp>	nn	np	nn	nn	np	nn	nn	nn	np	nn	nn	nn	nn	nn	nn	nn	np	nn	nn	np	nn	nn	np	nn	np	nn	nn	np	nn	nn	np	nn	nn	np	nn	np	np	nn	np	np	nn	nn	nn	np	nn	np
AX-174192242	57.943	2	<nnxnp>	nn	np	nn	nn	np	nn	nn	nn	np	nn	nn	nn	nn	nn	nn	nn	np	nn	nn	np	nn	nn	np	nn	np	nn	nn	np	nn	nn	np	nn	nn	np	nn	np	np	nn	np	np	nn	nn	nn	np	nn	np
AX-174114294	61.241	2	<nnxnp>	nn	np	nn	np	np	nn	nn	nn	np	nn	nn	nn	nn	nn	nn	nn	np	nn	nn	np	nn	nn	np	nn	np	nn	nn	nn	nn	nn	np	nn	nn	np	nn	np	np	nn	np	np	nn	nn	nn	np	nn	np
AX-174158839	61.241	2	<nnxnp>	nn	np	nn	np	np	nn	nn	nn	np	nn	nn	nn	nn	nn	nn	nn	np	nn	nn	np	nn	nn	np	nn	np	nn	nn	nn	nn	nn	np	nn	nn	np	nn	np	np	nn	np	np	nn	nn	nn	np	nn	np
AX-174208604	61.241	2	<nnxnp>	nn	np	nn	np	np	nn	nn	nn	np	nn	nn	nn	nn	nn	nn	nn	np	nn	nn	np	nn	nn	np	nn	np	nn	nn	nn	nn	nn	np	nn	nn	np	nn	np	np	nn	np	np	nn	nn	nn	np	nn	np
AX-174122768	61.241	2	<nnxnp>	nn	np	nn	np	np	nn	nn	nn	np	nn	nn	nn	nn	nn	nn	nn	np	nn	nn	np	nn	nn	np	nn	np	nn	nn	nn	nn	nn	np	nn	nn	np	nn	np	np	nn	np	np	nn	nn	nn	np	nn	np
AX-174169037	61.241	2	<nnxnp>	nn	np	nn	np	np	nn	nn	nn	np	nn	nn	nn	nn	nn	nn	nn	np	nn	nn	np	nn	nn	np	nn	np	nn	nn	nn	nn	nn	np	nn	nn	np	nn	np	np	nn	np	np	nn	nn	nn	np	nn	np
AX-174185939	61.241	2	<nnxnp>	nn	np	nn	np	np	nn	nn	nn	np	nn	nn	nn	nn	nn	nn	nn	np	nn	nn	np	nn	nn	np	nn	np	nn	nn	nn	nn	nn	np	nn	nn	np	nn	np	np	nn	np	np	nn	nn	nn	np	nn	np
AX-116812756	62.316	2	<nnxnp>	nn	np	nn	np	np	nn	nn	nn	np	nn	nn	nn	nn	nn	nn	nn	np	np	nn	np	nn	nn	np	nn	np	nn	nn	nn	nn	nn	np	nn	nn	np	nn	np	np	nn	np	np	nn	nn	nn	np	nn	np
AX-174198376	62.316	2	<nnxnp>	nn	np	nn	np	np	nn	nn	nn	np	nn	nn	nn	nn	nn	nn	nn	np	np	nn	np	nn	nn	np	nn	np	nn	nn	nn	nn	nn	np	nn	nn	np	nn	np	np	nn	np	np	nn	nn	nn	np	nn	np
AX-174148895	62.316	2	<nnxnp>	nn	np	nn	np	np	nn	nn	nn	np	nn	nn	nn	nn	nn	nn	nn	np	np	nn	np	nn	nn	np	nn	np	nn	nn	nn	nn	nn	np	nn	nn	np	nn	np	np	nn	np	np	nn	nn	nn	np	nn	np
AX-174182157	62.316	2	<nnxnp>	nn	np	nn	np	np	nn	nn	nn	np	nn	nn	nn	nn	nn	nn	nn	np	np	nn	np	nn	nn	np	nn	np	nn	nn	nn	nn	nn	np	nn	nn	np	nn	np	np	nn	np	np	nn	nn	nn	np	nn	np
AX-174153017	63.391	2	<nnxnp>	nn	np	nn	np	np	nn	nn	nn	np	nn	nn	nn	nn	nn	nn	nn	np	np	nn	np	nn	nn	np	nn	np	nn	nn	nn	nn	nn	np	nn	nn	np	nn	np	np	nn	np	np	nn	nn	nn	np	nn	np
AX-174180901	63.391	2	<nnxnp>	nn	np	nn	np	np	nn	nn	nn	np	nn	nn	nn	nn	nn	nn	nn	np	np	nn	np	nn	nn	np	nn	np	nn	nn	nn	nn	nn	np	nn	nn	np	nn	np	np	nn	np	np	nn	nn	nn	np	nn	np
AX-174190269	63.391	2	<nnxnp>	nn	np	nn	np	np	nn	nn	nn	np	nn	nn	nn	nn	nn	nn	nn	np	np	nn	np	nn	nn	np	nn	np	nn	nn	nn	nn	nn	np	nn	nn	np	nn	np	np	nn	np	np	nn	nn	nn	np	nn	np
AX-115676405	66.689	2	<nnxnp>	nn	np	nn	np	np	nn	nn	nn	np	nn	nn	nn	nn	nn	nn	nn	np	np	np	np	nn	nn	np	nn	np	nn	nn	nn	nn	nn	np	nn	nn	np	nn	np	np	nn	np	np	nn	nn	nn	np	np	np
AX-174121488	68.863	2	<nnxnp>	nn	np	nn	np	np	nn	nn	nn	np	nn	nn	nn	nn	np	nn	nn	np	np	np	np	nn	nn	np	nn	np	nn	nn	nn	nn	nn	np	nn	nn	np	nn	np	np	nn	np	np	nn	nn	nn	np	np	np
AX-174180084	69.939	2	<nnxnp>	nn	np	nn	np	np	np	nn	nn	np	nn	nn	nn	nn	np	nn	nn	np	np	np	np	nn	nn	np	nn	np	nn	nn	nn	nn	nn	np	nn	nn	np	nn	np	np	nn	np	np	nn	nn	nn	np	np	np
AX-174123883	69.939	2	<nnxnp>	nn	np	nn	np	np	np	nn	nn	np	nn	nn	nn	nn	np	nn	nn	np	np	np	np	nn	nn	np	nn	np	nn	nn	nn	nn	nn	np	nn	nn	np	nn	np	np	nn	np	np	nn	nn	nn	np	np	np
AX-115677125	71.014	2	<nnxnp>	nn	np	nn	np	np	np	nn	nn	np	nn	nn	nn	nn	np	nn	nn	np	np	np	np	nn	nn	np	nn	np	nn	nn	nn	nn	nn	np	nn	nn	np	nn	np	np	nn	np	np	nn	nn	nn	np	np	np
AX-174180346	71.014	2	<nnxnp>	nn	np	nn	np	np	np	nn	nn	np	nn	nn	nn	nn	np	nn	nn	np	np	np	np	nn	nn	np	nn	np	nn	nn	nn	nn	nn	np	nn	nn	np	nn	np	np	nn	np	np	nn	nn	nn	np	np	np
AX-174139760	74.312	2	<nnxnp>	nn	np	nn	np	np	np	nn	nn	np	nn	nn	nn	nn	np	nn	nn	np	np	np	np	nn	nn	np	nn	np	nn	nn	nn	nn	nn	np	nn	nn	np	nn	np	np	nn	np	np	np	nn	nn	np	np	np
AX-174151094	75.387	2	<nnxnp>	nn	np	nn	np	np	np	nn	nn	np	nn	nn	nn	nn	np	nn	nn	np	np	np	np	nn	nn	np	nn	np	nn	nn	nn	nn	nn	np	nn	nn	np	nn	np	np	nn	np	np	np	nn	nn	np	np	np
AX-174169174	76.463	2	<nnxnp>	nn	np	nn	np	np	np	nn	nn	np	nn	nn	nn	nn	np	nn	nn	np	np	np	np	nn	nn	np	nn	np	nn	nn	nn	nn	nn	np	nn	nn	np	nn	nn	np	nn	np	np	np	nn	nn	np	np	np
AX-174182718	76.463	2	<nnxnp>	nn	np	nn	np	np	np	nn	nn	np	nn	nn	nn	nn	np	nn	nn	np	np	np	np	nn	nn	np	nn	np	nn	nn	nn	nn	nn	np	nn	nn	np	nn	nn	np	nn	np	np	np	nn	nn	np	np	np
AX-115697273	77.538	2	<nnxnp>	nn	np	nn	np	np	np	nn	nn	np	nn	nn	nn	nn	np	nn	nn	np	np	np	np	nn	nn	np	nn	np	nn	nn	nn	nn	nn	np	nn	nn	np	nn	nn	np	nn	np	np	np	nn	nn	np	np	np
AX-174113485	77.538	2	<nnxnp>	nn	np	nn	np	np	np	nn	nn	np	nn	nn	nn	nn	np	nn	nn	np	np	np	np	nn	nn	np	nn	np	nn	nn	nn	nn	nn	np	nn	nn	np	nn	nn	np	nn	np	np	np	nn	nn	np	np	np
AX-174158998	77.538	2	<nnxnp>	nn	np	nn	np	np	np	nn	nn	np	nn	nn	nn	nn	np	nn	nn	np	np	np	np	nn	nn	np	nn	np	nn	nn	nn	nn	nn	np	nn	nn	np	nn	nn	np	nn	np	np	np	nn	nn	np	np	np
AX-115680123	80.836	2	<nnxnp>	nn	np	nn	np	np	np	nn	nn	np	nn	nn	nn	nn	np	nn	nn	np	np	np	np	nn	nn	np	nn	np	nn	nn	nn	nn	nn	np	nn	nn	np	nn	nn	np	nn	np	np	np	nn	nn	np	np	np
AX-115688190	80.836	2	<nnxnp>	nn	np	nn	np	np	np	nn	nn	np	nn	nn	nn	nn	np	nn	nn	np	np	np	np	nn	nn	np	nn	np	nn	nn	nn	nn	nn	np	nn	nn	np	nn	nn	np	nn	np	np	np	nn	nn	np	np	np
AX-174190515	80.836	2	<nnxnp>	nn	np	nn	np	np	np	nn	nn	np	nn	nn	nn	nn	np	nn	nn	np	np	np	np	nn	nn	np	nn	np	nn	nn	nn	nn	nn	np	nn	nn	np	nn	nn	np	nn	np	np	np	nn	nn	np	np	np
AX-115680764	80.836	2	<nnxnp>	nn	np	nn	np	np	np	nn	nn	np	nn	nn	nn	nn	np	nn	nn	np	np	np	np	nn	nn	np	nn	--	nn	nn	nn	nn	nn	np	nn	nn	np	nn	nn	np	nn	np	np	np	nn	nn	np	np	np
AX-174207365	80.836	2	<nnxnp>	nn	np	nn	np	np	np	nn	nn	np	nn	nn	nn	nn	np	nn	nn	np	np	np	np	nn	nn	np	nn	np	nn	nn	nn	nn	nn	np	nn	nn	np	nn	nn	np	nn	np	np	np	nn	nn	np	np	np
AX-115714593	81.911	2	<nnxnp>	nn	np	nn	np	np	np	nn	nn	np	nn	nn	nn	nn	np	nn	nn	np	np	np	np	nn	nn	np	nn	np	nn	nn	nn	nn	nn	np	nn	nn	np	nn	nn	np	nn	np	np	np	nn	nn	np	np	np
AX-175074233	82.986	2	<nnxnp>	nn	np	nn	np	np	np	nn	nn	np	nn	nn	nn	nn	np	nn	nn	np	np	np	np	nn	nn	np	nn	np	nn	nn	nn	nn	nn	np	nn	nn	np	nn	nn	np	nn	np	np	np	nn	np	np	np	np
AX-174206293	82.986	2	<nnxnp>	nn	np	nn	np	np	np	nn	nn	np	nn	nn	nn	nn	np	nn	nn	np	np	np	np	nn	nn	np	nn	np	nn	nn	nn	nn	nn	np	nn	nn	np	nn	nn	np	nn	np	np	np	nn	np	np	np	np
AX-174128790	85.161	2	<nnxnp>	nn	np	nn	np	np	np	nn	nn	np	nn	nn	nn	nn	np	nn	nn	np	np	np	np	nn	nn	np	nn	np	nn	nn	nn	nn	nn	np	nn	nn	np	nn	nn	np	nn	np	np	np	nn	np	np	np	np
AX-174202823	85.161	2	<nnxnp>	nn	np	nn	np	np	np	nn	nn	np	nn	nn	nn	nn	np	nn	nn	np	np	np	np	nn	nn	np	nn	np	nn	nn	nn	nn	nn	np	nn	nn	np	nn	nn	np	nn	np	np	np	nn	np	np	np	np
AX-174161621	87.335	2	<nnxnp>	nn	np	nn	np	np	np	nn	nn	np	nn	nn	nn	np	np	nn	nn	np	np	np	np	nn	nn	np	nn	np	nn	nn	nn	nn	nn	np	nn	nn	np	nn	nn	np	nn	np	np	np	nn	np	np	np	np
AX-174194247	90.633	2	<nnxnp>	nn	np	nn	np	np	np	nn	nn	np	nn	nn	nn	np	np	nn	np	np	np	np	np	np	nn	np	nn	np	nn	nn	nn	nn	nn	np	nn	nn	np	nn	nn	np	nn	np	np	np	nn	np	np	np	np
AX-115681976	93.931	2	<nnxnp>	nn	np	nn	np	np	np	nn	nn	np	nn	nn	nn	np	np	nn	np	np	np	np	np	np	nn	np	nn	np	nn	nn	nn	nn	nn	np	nn	nn	np	nn	nn	np	nn	np	np	np	nn	np	np	np	np
AX-115706727	93.931	2	<nnxnp>	nn	np	nn	np	np	np	nn	nn	np	nn	nn	nn	np	np	nn	np	np	np	np	np	np	nn	np	nn	np	nn	nn	nn	nn	nn	np	nn	nn	np	nn	nn	np	nn	np	np	np	nn	np	np	np	np
AX-115723989	93.931	2	<nnxnp>	nn	np	nn	np	np	np	nn	nn	np	nn	nn	nn	np	np	nn	np	np	np	np	np	np	nn	np	nn	np	nn	nn	nn	nn	nn	np	nn	nn	np	nn	nn	np	nn	np	np	np	nn	np	np	np	np
AX-174112210	93.931	2	<nnxnp>	nn	np	nn	np	np	np	nn	nn	np	nn	nn	nn	np	np	nn	np	np	np	np	np	np	nn	np	nn	np	nn	nn	nn	nn	nn	np	nn	nn	np	nn	nn	np	nn	np	np	np	nn	np	np	np	np
AX-174146950	93.931	2	<nnxnp>	nn	np	nn	np	np	np	nn	nn	np	nn	nn	nn	np	np	nn	np	np	np	np	np	np	nn	np	nn	np	nn	nn	nn	nn	nn	np	nn	nn	np	nn	nn	np	nn	np	np	np	nn	np	np	np	np
AX-174200076	93.931	2	<nnxnp>	nn	np	nn	np	np	np	nn	nn	np	nn	nn	nn	np	np	nn	np	np	np	np	np	np	nn	np	nn	np	nn	nn	nn	nn	nn	np	nn	nn	np	nn	nn	np	nn	np	np	np	nn	np	np	np	np
AX-174130947	95.006	2	<nnxnp>	nn	np	nn	np	np	np	nn	nn	np	nn	nn	nn	np	np	nn	np	np	np	np	np	np	nn	np	nn	np	nn	nn	nn	nn	nn	np	nn	nn	np	nn	nn	np	nn	nn	np	np	nn	np	np	np	np
AX-174181198	95.006	2	<nnxnp>	nn	np	nn	np	np	np	nn	nn	np	nn	nn	nn	np	np	nn	np	np	np	np	np	np	nn	np	nn	np	nn	nn	nn	nn	nn	np	nn	nn	np	nn	nn	np	nn	nn	np	np	nn	np	np	np	np
AX-174116381	95.006	2	<nnxnp>	nn	np	nn	np	np	np	nn	nn	np	nn	nn	nn	np	np	nn	np	np	np	np	np	np	nn	np	nn	np	nn	nn	nn	nn	nn	np	nn	nn	np	nn	nn	np	nn	nn	np	np	nn	np	np	np	np
AX-174120155	95.006	2	<nnxnp>	nn	np	nn	np	np	np	nn	nn	np	nn	nn	nn	np	np	nn	np	np	np	np	np	np	nn	np	nn	np	nn	nn	nn	nn	nn	np	nn	nn	np	nn	nn	np	nn	nn	np	np	nn	np	np	np	np
AX-174137834	95.006	2	<nnxnp>	nn	np	nn	np	np	np	nn	nn	np	nn	nn	nn	np	np	nn	np	np	np	np	np	np	nn	np	nn	np	nn	nn	nn	nn	nn	np	nn	nn	np	nn	nn	np	nn	nn	np	np	nn	np	np	np	np
AX-174192787	98.304	2	<nnxnp>	nn	np	nn	np	np	np	nn	np	np	nn	nn	nn	np	np	nn	np	np	np	np	np	np	nn	np	nn	np	nn	nn	nn	np	nn	np	nn	nn	np	nn	nn	np	nn	nn	np	np	np	np	np	np	np
AX-174155310	98.304	2	<nnxnp>	nn	np	nn	np	np	np	nn	np	np	nn	nn	nn	np	np	nn	np	np	np	np	np	np	nn	np	nn	np	nn	nn	nn	np	nn	np	nn	nn	np	nn	nn	np	nn	nn	np	np	np	np	np	np	np
AX-174185392	98.304	2	<nnxnp>	nn	np	nn	np	np	np	nn	np	np	nn	nn	nn	np	np	nn	np	np	np	np	np	np	nn	np	nn	np	nn	nn	nn	np	nn	np	nn	nn	np	nn	nn	np	nn	nn	np	np	np	np	np	np	np
AX-174192155	98.304	2	<nnxnp>	nn	np	nn	np	np	np	nn	np	np	nn	nn	nn	np	np	nn	np	np	np	np	np	np	nn	np	nn	np	nn	nn	nn	np	nn	np	nn	nn	np	nn	nn	np	nn	nn	np	np	np	np	np	np	np
AX-174186304	101.602	2	<nnxnp>	nn	np	nn	np	np	np	nn	np	np	nn	nn	nn	np	np	nn	np	np	np	np	np	np	nn	np	nn	np	nn	nn	nn	np	nn	np	nn	nn	np	nn	nn	np	nn	nn	np	np	np	np	np	np	np
AX-174132876	101.602	2	<nnxnp>	nn	np	nn	np	np	np	nn	np	np	nn	nn	nn	np	np	nn	np	np	np	np	np	np	nn	np	nn	np	nn	nn	nn	np	nn	np	nn	nn	np	nn	nn	np	nn	nn	np	np	np	np	np	np	np
AX-174150554	101.602	2	<nnxnp>	nn	np	nn	np	np	np	nn	np	np	nn	nn	nn	np	np	nn	np	np	np	np	np	np	nn	np	nn	np	nn	nn	nn	np	nn	np	nn	nn	np	nn	nn	np	nn	nn	np	np	np	np	np	np	np
AX-174175393	101.602	2	<nnxnp>	nn	np	nn	np	np	np	nn	np	np	nn	nn	nn	np	np	nn	np	np	np	np	np	np	nn	np	nn	np	nn	nn	nn	np	nn	np	nn	nn	np	nn	nn	np	nn	nn	np	np	np	np	np	np	np
AX-174193330	0	3	<nnxnp>	nn	np	nn	np	np	nn	nn	np	np	nn	nn	nn	nn	np	nn	nn	np	np	np	nn	nn	np	np	nn	np	np	nn	np	nn	nn	np	np	nn	nn	np	np	np	nn	np	np	nn	np	nn	np	np	nn
AX-174146867	1.075	3	<nnxnp>	nn	np	nn	np	np	nn	nn	np	np	nn	nn	nn	nn	np	nn	nn	np	np	np	nn	nn	np	np	nn	np	np	nn	np	nn	nn	np	np	nn	nn	np	np	np	nn	np	np	nn	np	nn	np	np	nn
AX-174175405	1.075	3	<nnxnp>	nn	np	nn	np	np	nn	nn	np	np	nn	nn	nn	nn	np	nn	nn	np	np	np	nn	nn	np	--	nn	np	np	nn	np	nn	nn	np	np	nn	nn	np	np	np	nn	np	np	nn	np	nn	np	np	nn
AX-174194943	1.075	3	<nnxnp>	nn	np	nn	np	np	nn	nn	np	np	nn	nn	nn	nn	np	nn	nn	np	np	np	nn	nn	np	np	nn	np	np	nn	np	nn	nn	np	np	nn	nn	np	np	np	nn	np	np	nn	np	nn	np	np	nn
AX-174196630	1.075	3	<nnxnp>	nn	np	nn	np	np	nn	nn	np	np	nn	nn	nn	nn	np	nn	nn	np	np	np	nn	nn	np	np	nn	np	np	nn	np	nn	nn	np	np	nn	nn	np	np	np	nn	np	np	nn	np	nn	np	np	nn
AX-174174904	2.151	3	<nnxnp>	nn	np	nn	np	np	nn	nn	np	np	nn	nn	nn	nn	np	nn	nn	np	np	np	nn	nn	np	np	nn	np	np	nn	np	nn	nn	np	np	nn	nn	np	np	np	nn	np	np	nn	np	nn	np	np	nn
AX-174210090	2.151	3	<nnxnp>	nn	np	nn	np	np	nn	nn	np	np	nn	nn	nn	nn	np	nn	nn	np	np	np	nn	nn	np	np	nn	np	np	nn	np	nn	nn	np	np	nn	nn	np	np	np	nn	np	np	nn	np	nn	np	np	nn
AX-115716224	2.151	3	<nnxnp>	nn	np	nn	np	np	nn	nn	np	np	nn	nn	nn	nn	np	nn	nn	np	np	np	nn	nn	np	np	nn	np	np	nn	np	nn	nn	np	np	nn	nn	np	np	np	nn	np	np	nn	np	nn	np	np	nn
AX-174143049	3.226	3	<nnxnp>	nn	np	nn	np	np	nn	nn	np	np	nn	nn	nn	nn	np	nn	nn	np	np	np	nn	nn	np	np	nn	np	np	nn	np	nn	nn	np	np	nn	nn	np	np	np	nn	np	np	nn	np	nn	np	np	nn
AX-174188661	5.4	3	<nnxnp>	nn	np	nn	np	np	nn	nn	np	np	nn	nn	nn	nn	np	nn	np	np	np	np	nn	nn	np	np	nn	np	np	nn	np	nn	nn	np	np	nn	nn	np	np	np	nn	nn	np	nn	np	nn	np	np	nn
AX-174204159	7.574	3	<nnxnp>	nn	np	nn	np	np	nn	nn	np	np	nn	nn	nn	nn	np	nn	np	np	np	np	nn	nn	np	np	nn	np	np	nn	np	nn	nn	np	np	nn	nn	np	np	np	np	nn	np	nn	np	nn	np	np	nn
AX-174136015	9.749	3	<nnxnp>	nn	np	nn	np	np	nn	nn	np	np	nn	nn	nn	np	np	nn	np	np	np	np	nn	nn	np	np	nn	np	np	nn	np	nn	nn	np	np	nn	nn	np	np	np	np	nn	np	nn	np	nn	np	np	nn
AX-174112641	10.824	3	<nnxnp>	nn	np	nn	np	np	nn	nn	np	np	nn	nn	nn	np	np	nn	np	np	np	np	nn	nn	np	np	nn	np	np	nn	np	nn	nn	nn	np	nn	nn	np	np	np	np	nn	np	nn	np	nn	np	np	nn
AX-174210668	10.824	3	<nnxnp>	nn	np	nn	np	np	nn	nn	np	np	nn	nn	nn	np	np	nn	np	np	np	np	nn	nn	np	np	nn	np	np	nn	np	nn	nn	nn	np	nn	nn	np	np	np	np	nn	np	nn	np	nn	np	np	nn
AX-174212795	16.448	3	<nnxnp>	nn	nn	nn	np	np	nn	nn	np	np	nn	nn	nn	np	np	nn	np	np	np	np	nn	nn	nn	np	nn	np	np	nn	np	nn	nn	nn	np	nn	nn	np	np	nn	np	nn	np	nn	np	nn	np	np	nn
AX-174128869	16.448	3	<nnxnp>	nn	nn	nn	np	np	nn	nn	np	np	nn	nn	nn	np	np	nn	np	np	np	np	nn	nn	nn	np	nn	np	np	nn	np	nn	nn	nn	np	nn	nn	np	np	nn	np	--	np	nn	np	nn	np	np	nn
AX-174180081	17.523	3	<nnxnp>	nn	nn	nn	np	np	nn	nn	np	np	nn	nn	nn	np	np	nn	np	np	np	np	nn	nn	nn	np	nn	np	np	nn	np	nn	nn	nn	np	nn	nn	np	np	nn	np	nn	np	nn	np	nn	np	np	nn
AX-174183566	17.523	3	<nnxnp>	nn	nn	nn	np	np	nn	nn	np	np	nn	nn	nn	np	np	nn	np	np	np	np	nn	nn	nn	np	nn	np	np	nn	np	nn	nn	nn	np	nn	nn	np	np	nn	np	nn	np	nn	np	nn	np	np	nn
AX-115674068	20.821	3	<nnxnp>	nn	nn	nn	np	np	nn	nn	nn	np	nn	nn	nn	np	np	nn	np	np	np	np	nn	nn	nn	np	nn	np	nn	nn	np	nn	nn	nn	np	nn	nn	np	np	nn	np	nn	np	nn	np	nn	np	np	nn
AX-174151515	20.821	3	<nnxnp>	nn	nn	nn	np	np	nn	nn	nn	np	nn	nn	nn	np	np	nn	np	np	np	np	nn	nn	nn	np	nn	np	nn	nn	np	nn	nn	nn	np	nn	nn	np	np	nn	np	nn	np	nn	np	nn	np	np	nn
AX-174154463	20.821	3	<nnxnp>	nn	nn	nn	np	np	nn	nn	nn	np	nn	nn	nn	np	np	nn	np	np	np	np	nn	nn	nn	np	nn	np	nn	nn	np	nn	nn	nn	np	nn	nn	np	np	nn	np	nn	np	nn	np	nn	np	np	nn
AX-174182499	21.896	3	<nnxnp>	nn	nn	nn	np	np	nn	nn	nn	np	nn	np	nn	np	np	nn	np	np	np	np	nn	nn	nn	np	nn	np	nn	nn	np	nn	nn	nn	np	nn	nn	np	np	nn	np	nn	np	nn	np	nn	np	np	nn
AX-174195566	24.071	3	<nnxnp>	nn	nn	nn	np	np	nn	nn	nn	np	nn	np	nn	np	np	nn	np	np	np	np	nn	nn	nn	np	nn	np	nn	nn	np	nn	nn	nn	np	nn	nn	np	np	nn	np	nn	np	nn	np	nn	np	np	nn
AX-174183801	26.245	3	<nnxnp>	nn	nn	nn	np	np	nn	nn	nn	np	nn	np	nn	np	np	nn	np	np	np	np	nn	nn	nn	np	nn	np	nn	nn	np	nn	nn	nn	np	nn	nn	np	np	nn	np	nn	np	nn	np	nn	np	np	nn
AX-174196223	26.245	3	<nnxnp>	nn	nn	nn	np	np	nn	nn	nn	np	nn	np	nn	np	np	nn	np	np	np	np	nn	nn	nn	np	nn	np	nn	nn	np	nn	nn	nn	np	nn	nn	np	np	nn	np	nn	np	nn	np	nn	np	np	nn
AX-174209560	27.32	3	<nnxnp>	np	nn	nn	np	np	nn	nn	nn	np	nn	np	nn	np	np	nn	np	np	np	np	nn	nn	nn	np	nn	np	nn	nn	np	nn	nn	nn	np	nn	nn	np	np	nn	np	nn	np	nn	np	nn	np	np	nn
AX-174183017	27.32	3	<nnxnp>	np	nn	nn	np	np	nn	nn	nn	np	nn	np	nn	np	np	nn	np	np	np	np	nn	nn	nn	np	nn	np	nn	nn	np	nn	nn	nn	np	nn	nn	np	np	nn	np	nn	np	nn	np	nn	np	np	nn
AX-174121187	29.495	3	<nnxnp>	np	nn	nn	np	np	nn	nn	nn	np	nn	np	nn	np	np	nn	np	np	np	np	nn	nn	nn	np	nn	np	nn	nn	np	nn	nn	nn	np	nn	nn	np	np	nn	np	nn	np	nn	np	nn	np	np	nn
AX-153644865	30.57	3	<nnxnp>	np	nn	nn	np	np	nn	nn	nn	np	nn	np	nn	np	np	nn	np	np	np	np	nn	nn	nn	np	nn	np	nn	nn	np	nn	nn	nn	np	nn	nn	np	np	nn	np	nn	np	nn	np	nn	np	np	nn
AX-174169830	30.57	3	<nnxnp>	np	nn	nn	np	np	nn	nn	nn	np	nn	np	nn	np	np	nn	np	np	np	np	nn	nn	nn	np	nn	np	nn	nn	np	nn	nn	nn	np	nn	nn	np	np	nn	np	nn	np	nn	np	nn	np	np	nn
AX-174171566	30.57	3	<nnxnp>	np	nn	nn	np	np	nn	nn	nn	np	nn	np	nn	np	np	nn	np	np	np	np	nn	nn	nn	np	nn	np	nn	nn	np	nn	nn	nn	np	nn	nn	np	np	nn	np	nn	np	nn	np	nn	np	np	nn
AX-174176124	30.57	3	<nnxnp>	np	nn	nn	np	np	nn	nn	nn	np	nn	np	nn	np	np	nn	np	np	np	np	nn	nn	nn	np	nn	np	nn	nn	np	nn	nn	nn	np	nn	nn	np	np	nn	np	nn	np	nn	np	nn	np	np	nn
AX-174198846	30.57	3	<nnxnp>	np	nn	nn	np	np	nn	nn	nn	np	nn	np	nn	np	np	nn	np	np	np	np	nn	nn	nn	np	nn	np	nn	nn	np	nn	nn	nn	np	nn	nn	np	np	nn	np	nn	np	nn	np	nn	np	np	nn
AX-175074747	30.57	3	<nnxnp>	np	nn	nn	np	np	nn	nn	nn	np	nn	np	nn	np	np	nn	np	np	np	np	nn	nn	nn	np	nn	np	nn	nn	np	nn	nn	nn	np	nn	nn	np	np	nn	np	nn	np	nn	np	nn	np	np	nn
AX-174147825	35.017	3	<nnxnp>	np	nn	nn	np	np	nn	nn	nn	np	nn	np	nn	np	np	nn	np	np	np	np	nn	nn	nn	nn	nn	np	nn	nn	np	nn	nn	nn	np	nn	nn	np	np	nn	np	nn	np	nn	np	nn	np	np	nn
AX-174197947	35.017	3	<nnxnp>	np	nn	nn	np	np	nn	nn	nn	np	nn	np	nn	np	np	nn	np	np	np	np	nn	nn	nn	nn	nn	np	nn	nn	np	nn	nn	nn	np	nn	nn	np	np	nn	np	nn	np	nn	np	nn	np	np	nn
AX-174214968	35.017	3	<nnxnp>	np	nn	nn	np	np	nn	nn	nn	np	nn	np	nn	np	np	nn	np	np	np	np	nn	nn	nn	nn	nn	np	nn	nn	np	nn	nn	nn	np	nn	nn	np	np	nn	np	nn	np	nn	np	nn	np	np	nn
AX-174129718	38.315	3	<nnxnp>	np	nn	nn	np	np	nn	nn	nn	np	nn	np	nn	np	np	nn	np	np	np	np	nn	nn	nn	nn	nn	np	nn	nn	np	nn	nn	nn	np	nn	nn	np	np	nn	np	nn	np	nn	np	nn	nn	np	nn
AX-174134876	38.315	3	<nnxnp>	np	nn	nn	np	np	nn	nn	nn	np	nn	np	nn	np	np	nn	np	np	np	np	nn	nn	nn	nn	nn	np	nn	nn	np	nn	nn	nn	np	nn	nn	np	np	nn	np	nn	np	nn	np	nn	nn	np	nn
AX-115689468	38.315	3	<nnxnp>	np	nn	nn	np	np	nn	nn	nn	np	nn	np	nn	np	np	nn	np	np	np	np	nn	nn	nn	nn	nn	np	nn	nn	np	nn	nn	nn	np	nn	nn	np	np	nn	np	nn	np	nn	np	nn	nn	np	nn
AX-174127699	38.315	3	<nnxnp>	np	nn	nn	np	np	nn	nn	nn	np	nn	np	nn	np	np	nn	np	np	np	np	nn	nn	nn	nn	nn	np	nn	nn	np	nn	nn	nn	np	nn	nn	np	np	nn	np	nn	np	nn	np	nn	nn	np	nn
AX-174127913	38.315	3	<nnxnp>	np	nn	nn	np	np	nn	nn	nn	np	nn	np	nn	np	np	nn	np	np	np	np	nn	nn	nn	nn	nn	np	nn	nn	np	nn	nn	nn	np	nn	nn	np	np	nn	np	nn	np	nn	np	nn	nn	np	nn
AX-174176888	38.315	3	<nnxnp>	np	nn	nn	np	np	nn	nn	nn	np	nn	np	nn	np	np	nn	np	np	np	np	nn	nn	nn	nn	nn	np	nn	nn	np	nn	nn	nn	np	nn	nn	np	np	nn	np	nn	np	nn	np	nn	nn	np	nn
AX-174192582	38.315	3	<nnxnp>	np	nn	nn	np	np	nn	nn	nn	np	nn	np	nn	np	np	nn	np	np	np	np	nn	nn	nn	nn	nn	np	nn	nn	np	nn	nn	nn	np	nn	nn	np	np	nn	np	nn	np	nn	np	nn	nn	np	nn
AX-174209754	38.315	3	<nnxnp>	np	nn	nn	np	np	nn	nn	nn	np	nn	np	nn	np	np	nn	np	np	np	np	nn	nn	nn	nn	nn	np	nn	nn	np	nn	nn	nn	np	nn	nn	np	np	nn	np	nn	np	nn	np	nn	nn	np	nn
AX-174185845	39.39	3	<nnxnp>	np	nn	nn	np	np	nn	nn	nn	np	nn	np	nn	np	np	nn	np	np	np	np	nn	nn	nn	nn	nn	np	nn	nn	np	nn	nn	nn	np	nn	nn	np	np	nn	np	nn	np	nn	np	nn	nn	np	nn
AX-174113339	40.466	3	<nnxnp>	np	nn	nn	np	nn	nn	nn	nn	np	nn	np	nn	np	np	nn	np	np	np	np	nn	nn	nn	nn	nn	np	nn	nn	np	nn	nn	nn	np	nn	nn	np	np	nn	np	nn	np	nn	np	nn	nn	np	nn
AX-174123597	40.466	3	<nnxnp>	np	nn	nn	np	nn	nn	nn	nn	np	nn	np	nn	np	np	nn	np	np	np	np	nn	nn	nn	nn	nn	np	nn	nn	np	nn	nn	nn	np	nn	nn	np	np	nn	np	nn	np	nn	np	nn	nn	np	nn
AX-174200677	40.466	3	<nnxnp>	np	nn	nn	np	nn	nn	nn	nn	np	nn	np	nn	np	np	nn	np	np	np	np	nn	nn	nn	nn	nn	np	nn	nn	np	nn	nn	nn	np	nn	nn	np	np	nn	np	nn	np	nn	np	nn	nn	np	nn
AX-174150877	41.541	3	<nnxnp>	np	nn	nn	np	nn	nn	nn	nn	np	nn	np	nn	np	np	nn	np	np	np	np	nn	nn	nn	nn	nn	np	nn	nn	np	nn	nn	nn	np	nn	nn	np	np	nn	np	nn	np	nn	np	nn	nn	np	nn
AX-174177604	42.616	3	<nnxnp>	np	nn	nn	np	nn	nn	nn	nn	np	nn	np	nn	np	np	nn	np	np	np	np	nn	nn	nn	nn	nn	np	nn	nn	np	nn	nn	nn	np	nn	nn	np	np	nn	np	nn	np	nn	np	nn	nn	np	nn
AX-174142172	43.692	3	<nnxnp>	np	nn	nn	nn	nn	nn	nn	nn	np	nn	np	nn	np	np	nn	np	np	np	np	nn	nn	nn	nn	nn	np	nn	nn	np	nn	nn	nn	np	nn	nn	np	np	nn	np	nn	np	nn	np	nn	nn	np	nn
AX-174113271	43.692	3	<nnxnp>	np	nn	nn	nn	nn	nn	nn	nn	np	nn	np	nn	np	np	nn	np	np	np	np	nn	nn	nn	nn	nn	np	nn	nn	np	nn	nn	nn	np	nn	nn	np	np	nn	np	nn	np	nn	np	nn	nn	np	nn
AX-174143296	43.692	3	<nnxnp>	np	nn	nn	nn	nn	nn	nn	nn	np	nn	np	nn	np	np	nn	np	np	np	np	nn	nn	nn	nn	nn	np	nn	nn	np	nn	nn	nn	np	nn	nn	np	np	nn	np	nn	np	nn	np	nn	nn	np	nn
AX-174208956	43.692	3	<nnxnp>	np	nn	nn	nn	nn	nn	nn	nn	np	nn	np	nn	np	np	nn	np	np	np	np	nn	nn	nn	nn	nn	np	nn	nn	np	nn	nn	nn	np	nn	nn	np	np	nn	np	nn	np	nn	np	nn	nn	np	nn
AX-115688093	44.767	3	<nnxnp>	np	nn	nn	nn	nn	nn	nn	nn	np	nn	np	nn	np	np	nn	np	np	np	np	nn	nn	nn	nn	nn	np	nn	nn	nn	nn	nn	nn	np	nn	nn	np	np	nn	np	nn	np	nn	np	nn	nn	np	nn
AX-174210040	44.767	3	<nnxnp>	np	nn	nn	nn	nn	nn	nn	nn	np	nn	np	nn	np	np	nn	np	np	np	np	nn	nn	nn	nn	nn	np	nn	nn	nn	nn	nn	nn	np	nn	nn	np	np	nn	np	nn	np	nn	np	nn	nn	np	nn
AX-174162104	44.767	3	<nnxnp>	np	nn	nn	nn	nn	nn	nn	nn	np	nn	np	nn	np	np	nn	np	np	np	np	nn	nn	nn	nn	nn	np	nn	nn	nn	nn	nn	nn	np	nn	nn	np	np	nn	np	nn	np	nn	np	nn	nn	np	nn
AX-174162850	44.767	3	<nnxnp>	np	nn	nn	nn	nn	nn	nn	nn	np	nn	np	nn	np	np	nn	np	np	np	np	nn	nn	nn	nn	nn	np	nn	nn	nn	nn	nn	nn	np	nn	nn	np	np	nn	np	nn	np	nn	np	nn	nn	np	nn
AX-174170857	44.767	3	<nnxnp>	np	nn	nn	nn	nn	nn	nn	nn	np	nn	np	nn	np	np	nn	np	np	np	np	nn	nn	nn	nn	nn	np	nn	nn	nn	nn	nn	nn	np	nn	nn	np	np	nn	np	nn	np	nn	np	nn	nn	np	nn
AX-174175528	44.767	3	<nnxnp>	np	nn	nn	nn	nn	nn	nn	nn	np	nn	np	nn	np	np	nn	np	np	np	np	nn	nn	nn	nn	nn	np	nn	nn	nn	nn	nn	nn	np	nn	nn	np	np	nn	np	nn	np	nn	np	nn	nn	np	nn
AX-174209608	44.767	3	<nnxnp>	np	nn	nn	nn	nn	nn	nn	nn	np	nn	np	nn	np	np	nn	np	np	np	np	nn	nn	nn	nn	nn	np	nn	nn	nn	nn	nn	nn	np	nn	nn	np	np	nn	np	nn	np	nn	np	nn	nn	np	nn
AX-174124267	45.842	3	<nnxnp>	np	nn	np	nn	nn	nn	nn	nn	np	nn	np	nn	np	np	nn	np	np	np	np	nn	nn	nn	nn	nn	np	nn	nn	nn	nn	nn	nn	np	nn	nn	np	np	nn	np	nn	np	nn	np	nn	nn	np	nn
AX-174172544	45.842	3	<nnxnp>	np	nn	np	nn	nn	nn	nn	nn	np	nn	np	nn	np	np	nn	np	np	np	np	nn	nn	nn	nn	nn	np	nn	nn	nn	nn	nn	nn	np	nn	nn	np	np	nn	np	nn	np	nn	np	nn	nn	np	nn
AX-174178075	45.842	3	<nnxnp>	np	nn	np	nn	nn	nn	nn	nn	np	nn	np	nn	np	np	nn	np	np	np	np	nn	nn	nn	nn	nn	np	nn	nn	nn	nn	nn	nn	np	nn	nn	np	np	nn	np	nn	np	nn	np	nn	nn	np	nn
AX-174180850	45.842	3	<nnxnp>	np	nn	np	nn	nn	nn	nn	nn	np	nn	np	nn	np	np	nn	np	np	np	np	nn	nn	nn	nn	nn	np	nn	nn	nn	nn	nn	nn	np	nn	nn	np	np	nn	np	nn	np	nn	np	nn	nn	np	nn
AX-174182196	45.842	3	<nnxnp>	np	nn	np	nn	nn	nn	nn	nn	np	nn	np	nn	np	np	nn	np	np	np	np	nn	nn	nn	nn	nn	np	nn	nn	nn	nn	nn	nn	np	nn	nn	np	np	nn	np	nn	np	nn	np	nn	nn	np	nn
AX-174149954	50.29	3	<nnxnp>	np	nn	np	nn	nn	nn	nn	nn	np	nn	np	nn	np	np	nn	np	np	np	nn	nn	nn	nn	nn	nn	np	nn	nn	nn	nn	nn	nn	np	nn	nn	np	np	nn	np	nn	np	nn	np	np	nn	np	nn
AX-174122581	50.29	3	<nnxnp>	np	nn	np	nn	nn	nn	nn	nn	np	nn	np	nn	np	np	nn	np	np	np	nn	nn	nn	nn	nn	nn	np	nn	nn	nn	nn	nn	nn	np	nn	nn	np	np	nn	np	nn	np	nn	np	np	nn	np	nn
AX-174176949	51.365	3	<nnxnp>	np	np	np	nn	nn	nn	nn	nn	np	nn	np	nn	np	np	nn	np	np	np	nn	nn	nn	nn	nn	nn	np	nn	nn	nn	nn	nn	nn	np	nn	nn	np	np	nn	np	nn	np	nn	np	np	nn	np	nn
AX-174161523	51.365	3	<nnxnp>	np	np	np	nn	nn	nn	nn	nn	np	nn	np	nn	np	np	nn	np	np	np	nn	nn	nn	nn	nn	nn	np	nn	nn	nn	nn	nn	nn	np	nn	nn	np	np	nn	np	nn	np	nn	np	np	nn	np	nn
AX-174129926	53.539	3	<nnxnp>	np	np	np	nn	nn	nn	nn	nn	np	nn	np	nn	nn	nn	nn	np	np	np	nn	nn	nn	nn	nn	nn	np	nn	nn	nn	nn	nn	nn	np	nn	nn	np	np	nn	np	nn	np	nn	np	np	nn	np	nn
AX-174145675	53.539	3	<nnxnp>	np	np	np	nn	nn	nn	nn	nn	np	nn	np	nn	nn	nn	nn	np	np	np	nn	nn	nn	nn	nn	nn	np	nn	nn	nn	nn	nn	nn	np	nn	nn	np	np	nn	np	nn	np	nn	np	np	nn	np	nn
AX-174139260	54.615	3	<nnxnp>	np	np	np	nn	nn	nn	nn	nn	np	nn	np	nn	nn	nn	nn	np	np	np	nn	nn	nn	nn	nn	nn	np	nn	nn	nn	nn	nn	nn	np	nn	nn	np	np	nn	np	nn	nn	nn	np	np	nn	np	nn
AX-174183597	55.69	3	<nnxnp>	np	np	np	nn	nn	nn	nn	nn	np	nn	np	nn	nn	nn	nn	np	np	np	nn	nn	nn	nn	nn	nn	np	nn	nn	nn	nn	nn	nn	np	nn	nn	np	np	nn	np	nn	nn	nn	np	np	nn	np	nn
AX-174128228	56.765	3	<nnxnp>	np	np	np	nn	nn	nn	nn	nn	np	nn	np	nn	nn	nn	nn	np	np	np	nn	nn	nn	nn	nn	nn	np	nn	nn	nn	np	nn	nn	np	nn	nn	np	np	nn	np	nn	nn	nn	np	np	nn	np	nn
AX-174143939	56.765	3	<nnxnp>	np	np	np	nn	nn	nn	nn	nn	np	nn	np	nn	nn	nn	nn	np	np	np	nn	nn	nn	nn	nn	nn	np	nn	nn	nn	np	nn	nn	np	nn	nn	np	np	nn	np	nn	nn	nn	np	np	nn	np	nn
AX-174181781	56.765	3	<nnxnp>	np	np	np	nn	nn	nn	nn	nn	np	nn	np	nn	nn	nn	nn	np	np	np	nn	nn	nn	nn	nn	nn	np	nn	nn	nn	np	nn	nn	np	nn	nn	np	np	nn	np	nn	nn	nn	np	np	nn	np	nn
AX-174132165	57.84	3	<nnxnp>	np	np	np	nn	nn	nn	nn	nn	np	nn	np	nn	nn	nn	nn	np	np	np	nn	nn	nn	nn	nn	nn	np	nn	nn	nn	np	nn	nn	np	nn	nn	np	np	nn	np	nn	nn	nn	np	np	nn	np	nn
AX-174133439	57.84	3	<nnxnp>	np	np	np	nn	nn	nn	nn	nn	np	nn	np	nn	nn	nn	nn	np	np	np	nn	nn	nn	nn	nn	nn	np	nn	nn	nn	np	nn	nn	np	nn	nn	np	np	nn	np	nn	nn	nn	np	np	nn	np	nn
AX-174181768	58.916	3	<nnxnp>	np	np	np	nn	nn	nn	nn	nn	np	nn	np	nn	nn	nn	nn	np	np	np	nn	nn	nn	nn	nn	nn	np	nn	nn	nn	np	nn	nn	nn	nn	nn	np	np	nn	np	nn	nn	nn	np	np	nn	np	nn
AX-174182569	63.363	3	<nnxnp>	np	np	np	nn	nn	np	nn	nn	np	nn	np	nn	nn	nn	nn	np	np	np	nn	nn	nn	nn	nn	nn	np	nn	nn	nn	np	nn	nn	nn	np	nn	np	np	nn	np	nn	nn	nn	np	np	nn	np	nn
AX-174152097	64.438	3	<nnxnp>	np	np	np	nn	nn	np	nn	nn	np	nn	np	nn	nn	nn	nn	np	np	np	nn	nn	nn	nn	nn	nn	np	nn	nn	nn	np	nn	nn	nn	np	nn	np	np	nn	np	nn	nn	nn	np	np	nn	np	nn
AX-115693574	64.438	3	<nnxnp>	np	np	np	nn	nn	np	nn	nn	np	nn	np	nn	nn	nn	nn	np	np	np	nn	nn	nn	nn	nn	nn	np	nn	nn	nn	np	nn	nn	nn	np	nn	np	np	nn	np	nn	nn	nn	np	np	nn	np	nn
AX-174115157	66.613	3	<nnxnp>	np	np	np	nn	nn	np	nn	nn	np	nn	nn	nn	nn	nn	nn	np	np	np	nn	nn	nn	nn	nn	nn	np	nn	nn	nn	np	nn	nn	nn	np	nn	np	np	np	np	nn	nn	nn	np	np	nn	np	nn
AX-174166193	66.613	3	<nnxnp>	np	np	np	nn	nn	np	nn	nn	np	nn	nn	nn	nn	nn	nn	np	np	np	nn	nn	nn	nn	nn	nn	np	nn	nn	nn	np	nn	nn	nn	np	nn	np	np	np	np	nn	nn	nn	np	np	nn	np	nn
AX-174119566	66.613	3	<nnxnp>	np	np	np	nn	nn	np	nn	nn	np	nn	nn	nn	nn	nn	nn	np	np	np	nn	nn	nn	nn	nn	nn	np	nn	nn	nn	np	nn	nn	nn	np	nn	np	np	np	np	nn	nn	nn	np	np	nn	np	nn
AX-174139748	66.613	3	<nnxnp>	np	np	np	nn	nn	np	nn	nn	np	nn	nn	nn	nn	nn	nn	np	np	np	nn	nn	nn	nn	nn	nn	np	nn	nn	nn	np	nn	nn	nn	np	nn	np	np	np	np	nn	nn	nn	np	np	nn	np	nn
AX-115676521	68.787	3	<nnxnp>	np	np	np	nn	nn	np	nn	np	np	nn	nn	nn	nn	nn	nn	np	np	np	nn	nn	nn	nn	nn	nn	np	nn	nn	nn	np	nn	nn	nn	np	nn	np	np	np	np	nn	nn	nn	np	np	nn	np	nn
AX-174139868	68.787	3	<nnxnp>	np	np	np	nn	nn	np	nn	np	np	nn	nn	nn	nn	nn	nn	np	np	np	nn	nn	nn	nn	nn	nn	np	nn	nn	nn	np	nn	nn	nn	np	nn	np	np	np	np	nn	nn	nn	np	np	nn	np	nn
AX-174150598	70.961	3	<nnxnp>	np	np	np	nn	np	np	nn	np	np	nn	nn	nn	nn	nn	nn	np	np	np	nn	nn	nn	nn	nn	nn	np	nn	nn	nn	np	nn	nn	nn	np	nn	np	np	np	np	nn	nn	nn	np	np	nn	np	nn
AX-174166273	72.037	3	<nnxnp>	np	np	np	nn	np	np	nn	np	np	nn	nn	nn	nn	nn	nn	np	np	np	nn	nn	nn	nn	nn	nn	np	nn	nn	nn	np	nn	nn	nn	np	nn	np	np	np	np	nn	nn	nn	np	np	nn	np	nn
AX-174122132	96.179	3	<nnxnp>	np	np	np	nn	nn	np	np	np	np	nn	nn	nn	nn	nn	nn	np	np	nn	nn	nn	nn	nn	nn	nn	np	np	nn	nn	np	nn	nn	nn	np	nn	nn	np	nn	np	nn	np	nn	nn	np	nn	np	nn
AX-174133136	96.179	3	<nnxnp>	np	np	np	nn	nn	np	np	np	np	nn	nn	nn	nn	nn	nn	np	np	nn	nn	nn	nn	nn	nn	nn	np	np	nn	nn	np	nn	nn	nn	np	nn	nn	np	nn	np	nn	np	nn	nn	np	nn	np	nn
AX-174208425	110.919	3	<nnxnp>	np	np	np	nn	nn	np	np	nn	np	np	nn	nn	nn	nn	nn	np	np	nn	nn	nn	nn	np	nn	nn	np	np	nn	np	np	np	nn	nn	np	nn	nn	nn	nn	np	nn	np	nn	nn	np	nn	np	nn
AX-174211871	110.919	3	<nnxnp>	np	np	np	nn	nn	np	np	nn	np	np	nn	nn	nn	nn	nn	np	np	nn	nn	nn	nn	np	nn	nn	np	np	nn	np	np	np	nn	nn	np	nn	nn	nn	nn	np	nn	np	nn	nn	np	nn	np	nn
AX-174199677	110.919	3	<nnxnp>	np	np	np	nn	nn	np	np	nn	np	np	nn	nn	nn	nn	nn	np	np	nn	nn	nn	nn	np	nn	nn	np	np	nn	np	np	np	nn	nn	np	nn	nn	nn	nn	np	nn	np	nn	nn	np	nn	np	nn
AX-174122085	115.366	3	<nnxnp>	np	np	np	nn	nn	np	np	nn	np	np	nn	nn	nn	nn	nn	np	np	nn	nn	nn	nn	np	nn	nn	np	np	np	np	np	np	nn	nn	np	nn	nn	nn	nn	np	nn	np	nn	nn	np	nn	np	nn
AX-174157399	115.366	3	<nnxnp>	np	np	np	nn	nn	np	np	nn	np	np	nn	nn	nn	nn	nn	np	np	nn	nn	nn	nn	np	nn	nn	np	np	np	np	np	np	nn	nn	np	nn	nn	nn	nn	np	nn	np	nn	nn	np	nn	np	nn
AX-174123089	116.442	3	<nnxnp>	np	np	np	nn	nn	np	np	nn	np	np	nn	nn	nn	nn	nn	np	np	nn	nn	nn	nn	np	nn	nn	np	np	np	np	np	np	nn	nn	np	nn	nn	nn	nn	np	nn	np	nn	nn	np	nn	np	nn
AX-174207704	116.442	3	<nnxnp>	np	np	np	nn	nn	np	np	nn	np	np	nn	nn	nn	nn	nn	np	np	nn	nn	nn	nn	np	nn	nn	np	np	np	np	np	np	nn	nn	np	nn	nn	nn	nn	np	nn	np	nn	nn	np	nn	np	nn
AX-153654951	116.442	3	<nnxnp>	np	np	np	nn	nn	np	np	nn	np	np	nn	nn	nn	nn	nn	np	np	nn	nn	nn	nn	np	nn	nn	np	np	np	np	np	np	nn	nn	np	nn	nn	nn	nn	np	nn	np	nn	nn	np	nn	np	nn
AX-174138253	117.517	3	<nnxnp>	np	np	np	nn	nn	np	np	nn	np	np	nn	nn	nn	nn	nn	np	np	nn	nn	nn	nn	np	nn	nn	np	np	np	np	np	np	nn	nn	np	nn	nn	nn	nn	np	nn	np	nn	nn	np	nn	np	nn
AX-174154620	117.517	3	<nnxnp>	np	np	np	nn	nn	np	np	nn	np	np	nn	nn	nn	nn	nn	np	np	nn	nn	nn	nn	np	nn	nn	np	np	np	np	np	np	nn	nn	np	nn	nn	nn	nn	np	nn	np	nn	nn	np	nn	np	nn
AX-174184212	117.517	3	<nnxnp>	np	np	np	nn	nn	np	np	nn	np	np	nn	nn	nn	nn	nn	np	np	nn	nn	nn	nn	np	nn	nn	np	np	np	np	np	np	nn	nn	np	nn	nn	nn	nn	np	nn	np	nn	nn	np	nn	np	nn
AX-174176536	117.517	3	<nnxnp>	np	np	np	nn	nn	np	np	nn	np	np	nn	nn	nn	nn	nn	np	np	nn	nn	nn	nn	np	nn	nn	np	np	np	np	np	np	nn	nn	np	nn	nn	nn	nn	np	nn	np	nn	nn	np	nn	np	nn
AX-174112572	121.964	3	<nnxnp>	np	np	np	nn	nn	np	np	nn	np	np	nn	nn	nn	nn	nn	np	np	nn	nn	nn	nn	np	nn	np	np	np	np	np	np	np	nn	nn	np	nn	nn	np	nn	np	nn	np	nn	nn	np	nn	np	nn
AX-174132789	123.04	3	<nnxnp>	np	np	np	nn	nn	np	np	nn	np	np	nn	nn	nn	nn	nn	np	np	nn	nn	nn	nn	np	nn	np	np	np	np	np	np	np	nn	nn	np	nn	nn	np	nn	np	nn	np	nn	nn	np	nn	np	nn
AX-115689067	123.04	3	<nnxnp>	np	np	np	nn	nn	np	np	nn	np	np	nn	nn	nn	nn	nn	np	np	nn	nn	nn	nn	np	nn	np	np	np	np	np	np	np	nn	nn	np	nn	nn	np	nn	np	nn	np	nn	nn	np	nn	np	nn
AX-174199878	123.04	3	<nnxnp>	np	np	np	nn	nn	np	np	nn	np	np	nn	nn	nn	nn	nn	np	np	nn	nn	nn	nn	np	nn	np	np	np	np	np	np	np	nn	nn	np	nn	nn	np	nn	np	nn	np	nn	nn	np	nn	np	nn
AX-174201231	123.04	3	<nnxnp>	np	np	np	nn	nn	np	np	nn	np	np	nn	nn	nn	nn	nn	np	np	nn	nn	nn	nn	np	nn	np	np	np	np	np	np	np	nn	nn	np	nn	nn	np	nn	np	nn	np	nn	nn	np	nn	np	nn
AX-174205809	123.04	3	<nnxnp>	np	np	np	nn	nn	np	np	nn	np	np	nn	nn	nn	nn	nn	np	np	nn	nn	nn	nn	np	nn	np	np	np	np	np	np	np	nn	nn	np	nn	nn	np	nn	np	nn	np	nn	nn	np	nn	np	nn
AX-174200868	125.214	3	<nnxnp>	np	np	np	nn	nn	np	np	nn	np	np	nn	nn	nn	nn	np	np	np	nn	nn	nn	nn	np	nn	np	np	np	np	np	np	np	nn	nn	np	nn	nn	np	nn	np	nn	np	nn	nn	np	nn	np	nn
AX-115669222	126.289	3	<nnxnp>	np	np	np	nn	nn	np	np	nn	np	np	nn	nn	nn	nn	np	np	np	nn	nn	nn	nn	np	nn	np	np	np	np	np	np	np	nn	nn	np	nn	nn	np	nn	np	nn	nn	nn	nn	np	nn	np	nn
AX-115707619	126.289	3	<nnxnp>	np	np	np	nn	nn	np	np	nn	np	np	nn	nn	nn	nn	np	np	np	nn	nn	nn	nn	np	nn	np	np	np	np	np	np	np	nn	nn	np	nn	nn	np	nn	np	nn	nn	nn	nn	np	nn	np	nn
AX-115730088	126.289	3	<nnxnp>	np	np	np	nn	nn	np	np	nn	np	np	nn	nn	nn	nn	np	np	np	nn	nn	nn	nn	np	nn	np	np	np	np	np	np	np	nn	nn	np	nn	nn	np	nn	np	nn	nn	nn	nn	np	nn	np	nn
AX-174131199	126.289	3	<nnxnp>	np	np	np	nn	nn	np	np	nn	np	np	nn	nn	nn	nn	np	np	np	nn	nn	nn	nn	np	nn	np	np	np	np	np	np	np	nn	nn	np	nn	nn	np	nn	np	nn	nn	nn	nn	np	nn	np	nn
AX-174135162	126.289	3	<nnxnp>	np	np	np	nn	nn	np	np	nn	np	np	nn	nn	nn	nn	np	np	np	nn	nn	nn	nn	np	nn	np	np	np	np	np	np	np	nn	nn	np	nn	nn	np	nn	np	nn	nn	nn	nn	np	nn	np	nn
AX-174141062	126.289	3	<nnxnp>	np	np	np	nn	nn	np	np	nn	np	np	nn	nn	nn	nn	np	np	np	nn	nn	nn	nn	np	nn	np	np	np	np	np	np	np	nn	nn	np	nn	nn	np	nn	np	nn	nn	nn	nn	np	nn	np	nn
AX-174183042	126.289	3	<nnxnp>	np	np	np	nn	nn	np	np	nn	np	np	nn	nn	nn	nn	np	np	np	nn	nn	nn	nn	np	nn	np	np	np	np	np	np	np	nn	nn	np	nn	nn	np	nn	np	nn	nn	nn	nn	np	nn	np	nn
AX-115683413	126.289	3	<nnxnp>	np	np	np	nn	nn	np	np	nn	np	np	nn	nn	nn	nn	np	np	np	nn	nn	nn	nn	np	nn	np	np	np	np	np	np	np	nn	nn	np	nn	nn	np	nn	np	nn	nn	nn	nn	np	nn	np	nn
AX-174129805	126.289	3	<nnxnp>	np	np	np	nn	nn	np	np	nn	np	np	nn	nn	nn	nn	np	np	np	nn	nn	nn	nn	np	nn	np	np	np	np	np	np	np	nn	nn	np	nn	nn	np	nn	np	nn	nn	nn	nn	np	nn	np	nn
AX-174148504	126.289	3	<nnxnp>	np	np	np	nn	nn	np	np	nn	np	np	nn	nn	nn	nn	np	np	np	nn	nn	nn	nn	np	nn	np	np	np	np	np	np	np	nn	nn	np	nn	nn	np	nn	np	nn	nn	nn	nn	np	nn	np	nn
AX-174181293	126.289	3	<nnxnp>	np	np	np	nn	nn	np	np	nn	np	np	nn	nn	nn	nn	np	np	np	nn	nn	nn	nn	np	nn	np	np	np	np	np	np	np	nn	nn	np	nn	nn	np	nn	np	nn	nn	nn	nn	np	nn	np	nn
AX-115694825	127.365	3	<nnxnp>	np	np	np	nn	nn	np	np	nn	np	np	nn	nn	nn	nn	np	np	np	nn	nn	nn	nn	np	nn	np	np	np	np	np	np	np	nn	nn	np	nn	nn	np	nn	np	nn	np	nn	nn	np	nn	np	nn
AX-174139897	127.365	3	<nnxnp>	np	np	np	nn	nn	np	np	nn	np	np	nn	nn	nn	nn	np	np	np	nn	nn	nn	nn	np	nn	np	np	np	np	np	np	np	nn	nn	np	nn	nn	np	nn	np	nn	np	nn	nn	np	nn	np	nn
AX-174141736	127.365	3	<nnxnp>	np	np	np	nn	nn	np	np	nn	np	np	nn	nn	nn	nn	np	np	np	nn	nn	nn	nn	np	nn	np	np	np	np	np	np	np	nn	nn	np	nn	nn	np	nn	np	nn	np	nn	nn	np	nn	np	nn
AX-174149684	127.365	3	<nnxnp>	np	np	np	nn	nn	np	np	nn	np	np	nn	nn	nn	nn	np	np	np	nn	nn	nn	nn	np	nn	np	np	np	np	np	np	np	nn	nn	np	nn	nn	np	nn	np	nn	np	nn	nn	np	nn	np	nn
AX-116812245	127.365	3	<nnxnp>	np	np	np	nn	nn	np	np	nn	np	np	nn	nn	nn	nn	np	np	np	nn	nn	nn	nn	np	nn	np	np	np	np	np	np	np	nn	nn	np	nn	nn	np	nn	np	nn	np	nn	nn	np	nn	np	nn
AX-174124717	127.365	3	<nnxnp>	np	np	np	nn	nn	np	np	nn	np	np	nn	nn	nn	nn	np	np	np	nn	nn	nn	nn	np	nn	np	np	np	np	np	np	np	nn	nn	np	nn	nn	np	nn	np	nn	np	nn	nn	np	nn	np	nn
AX-174155947	127.365	3	<nnxnp>	np	np	np	nn	nn	np	np	nn	np	np	nn	nn	nn	nn	np	np	np	nn	nn	nn	nn	np	nn	np	np	np	np	np	np	np	nn	nn	np	nn	nn	np	nn	np	nn	np	nn	nn	np	nn	np	nn
AX-174156331	127.365	3	<nnxnp>	np	np	np	nn	nn	np	np	nn	np	np	nn	nn	nn	nn	np	np	np	nn	nn	nn	nn	np	nn	np	np	np	np	np	np	np	nn	nn	np	nn	nn	np	nn	np	nn	np	nn	nn	np	nn	np	nn
AX-174165924	127.365	3	<nnxnp>	np	np	np	nn	nn	np	np	nn	np	np	nn	nn	nn	nn	np	np	np	nn	nn	nn	nn	np	nn	np	np	np	np	np	np	np	nn	nn	np	nn	nn	np	nn	np	nn	np	nn	nn	np	nn	np	nn
AX-174174258	127.365	3	<nnxnp>	np	np	np	nn	nn	np	np	nn	np	np	nn	nn	nn	nn	np	np	np	nn	nn	nn	nn	np	nn	np	np	np	np	np	np	np	nn	nn	np	nn	nn	np	nn	np	nn	np	nn	nn	np	nn	np	nn
AX-174178978	127.365	3	<nnxnp>	np	np	np	nn	nn	np	np	nn	np	np	nn	nn	nn	nn	np	np	np	nn	nn	nn	nn	np	nn	np	np	np	np	np	np	np	nn	nn	np	nn	nn	np	nn	np	nn	np	nn	nn	np	nn	np	nn
AX-174186193	127.365	3	<nnxnp>	np	np	np	nn	nn	np	np	nn	np	np	nn	nn	nn	nn	np	np	np	nn	nn	nn	nn	np	nn	np	np	np	np	np	np	np	nn	nn	np	nn	nn	np	nn	np	nn	np	nn	nn	np	nn	np	nn
AX-174143431	128.44	3	<nnxnp>	np	np	np	nn	nn	np	np	nn	np	np	nn	nn	nn	nn	np	np	np	nn	nn	nn	nn	np	nn	np	np	np	np	np	np	np	nn	nn	np	nn	nn	np	np	np	nn	np	nn	nn	np	nn	np	nn
AX-174178965	0	4	<nnxnp>	nn	nn	nn	np	nn	nn	np	np	nn	np	nn	np	np	np	nn	nn	nn	nn	nn	nn	np	np	np	np	np	nn	np	nn	np	np	nn	nn	np	np	np	np	np	np	np	np	np	np	np	nn	nn	nn
AX-174186803	1.075	4	<nnxnp>	nn	nn	nn	np	nn	nn	np	np	nn	np	nn	np	np	np	nn	nn	nn	nn	nn	nn	np	np	np	np	np	nn	np	nn	np	np	nn	nn	np	nn	np	np	np	np	np	np	np	np	np	nn	nn	nn
AX-115693376	4.373	4	<nnxnp>	nn	nn	nn	np	nn	nn	np	np	nn	np	nn	np	np	np	nn	nn	nn	nn	nn	nn	np	np	np	np	np	nn	np	nn	np	np	nn	nn	np	nn	np	np	np	nn	np	np	np	np	np	nn	nn	nn
AX-174201650	5.449	4	<nnxnp>	nn	nn	nn	np	nn	nn	np	np	nn	np	nn	np	np	np	nn	np	nn	nn	nn	nn	np	np	np	np	np	nn	np	nn	np	np	nn	nn	np	nn	np	np	np	nn	np	np	np	np	np	nn	nn	nn
AX-174200730	6.524	4	<nnxnp>	np	nn	nn	np	nn	nn	np	np	nn	np	nn	np	np	np	nn	np	nn	nn	nn	nn	np	np	np	np	np	nn	np	nn	np	np	nn	nn	np	nn	np	np	np	nn	np	np	np	np	np	nn	nn	nn
AX-153650801	7.599	4	<nnxnp>	np	nn	nn	np	nn	nn	np	np	nn	np	nn	np	np	np	nn	np	nn	nn	nn	nn	np	np	np	np	np	nn	np	nn	np	np	nn	nn	np	nn	np	np	np	nn	np	np	np	np	np	nn	nn	nn
AX-174208582	8.674	4	<nnxnp>	np	nn	nn	np	nn	nn	np	np	nn	np	nn	np	np	np	nn	np	nn	nn	nn	nn	np	np	np	np	np	nn	np	nn	np	np	nn	nn	np	nn	np	np	np	nn	np	np	np	np	np	nn	nn	nn
AX-174163652	9.75	4	<nnxnp>	np	nn	nn	np	nn	nn	np	np	nn	np	nn	np	np	np	nn	np	nn	nn	nn	nn	np	np	np	np	np	nn	np	nn	np	np	nn	nn	np	nn	np	np	np	nn	np	np	np	np	np	nn	nn	nn
AX-174162837	9.75	4	<nnxnp>	np	nn	nn	np	nn	nn	np	np	nn	np	nn	np	np	np	nn	np	nn	nn	nn	nn	np	np	np	np	np	nn	np	nn	np	np	nn	nn	np	nn	np	np	np	nn	np	np	np	np	np	nn	nn	nn
AX-115695867	15.374	4	<nnxnp>	np	nn	nn	np	nn	nn	np	np	np	np	nn	np	np	np	nn	np	nn	nn	nn	nn	np	nn	np	np	np	nn	np	np	np	np	nn	nn	np	nn	np	np	np	nn	np	np	np	nn	np	nn	nn	--
AX-174139196	15.374	4	<nnxnp>	np	nn	nn	np	nn	nn	np	np	np	np	nn	np	np	np	nn	np	nn	nn	nn	nn	np	nn	np	np	np	nn	np	np	np	np	nn	nn	np	nn	np	np	np	nn	np	np	np	nn	np	nn	nn	nn
AX-174198149	15.374	4	<nnxnp>	np	nn	nn	np	nn	nn	np	np	np	np	nn	np	np	np	nn	np	nn	nn	nn	nn	np	nn	np	np	np	nn	np	np	np	np	nn	nn	np	nn	np	np	np	nn	np	np	np	nn	np	nn	nn	nn
AX-174203715	15.374	4	<nnxnp>	np	nn	nn	np	nn	nn	np	np	np	np	nn	np	np	np	nn	np	nn	nn	nn	nn	np	nn	np	np	np	nn	np	np	np	np	nn	nn	np	nn	np	np	np	nn	np	np	np	nn	np	nn	nn	nn
AX-174209575	22.202	4	<nnxnp>	np	nn	nn	np	nn	np	np	np	np	nn	nn	np	np	np	nn	np	nn	nn	nn	nn	np	nn	np	nn	np	np	np	np	np	np	nn	nn	np	nn	np	np	np	nn	np	np	nn	nn	np	nn	nn	nn
AX-174182790	23.278	4	<nnxnp>	np	nn	nn	np	nn	np	np	np	np	nn	nn	np	np	np	nn	np	nn	nn	nn	nn	np	nn	np	nn	np	np	np	np	np	np	nn	nn	np	nn	np	np	np	nn	np	nn	nn	nn	np	nn	nn	nn
AX-174190962	31.341	4	<nnxnp>	np	nn	nn	np	nn	np	np	np	np	nn	np	np	np	np	nn	np	nn	nn	nn	np	np	nn	np	nn	np	np	np	np	np	np	nn	nn	np	nn	np	np	np	nn	nn	nn	nn	nn	np	nn	nn	nn
AX-174201909	31.341	4	<nnxnp>	np	nn	nn	np	nn	np	np	np	np	nn	np	np	np	np	nn	np	nn	nn	nn	np	np	nn	np	nn	np	np	np	np	np	np	nn	nn	np	nn	np	np	np	nn	nn	nn	nn	nn	np	nn	nn	nn
AX-174121554	34.639	4	<nnxnp>	np	nn	nn	np	nn	np	np	np	np	nn	np	np	nn	np	np	np	np	nn	nn	np	np	nn	np	nn	np	np	np	np	np	np	nn	nn	np	nn	np	np	np	nn	nn	nn	nn	nn	np	nn	nn	nn
AX-174141454	34.639	4	<nnxnp>	np	nn	nn	np	nn	np	np	np	np	nn	np	np	nn	np	np	np	np	nn	nn	np	np	nn	np	nn	np	np	np	np	np	np	nn	nn	np	nn	np	np	np	nn	nn	nn	nn	nn	np	nn	nn	nn
AX-174114281	35.714	4	<nnxnp>	np	nn	nn	np	nn	np	np	np	np	nn	np	np	nn	np	np	np	np	nn	nn	np	np	nn	np	nn	nn	np	np	np	np	np	nn	nn	np	nn	np	np	np	nn	nn	nn	nn	nn	np	nn	nn	nn
AX-174188735	47.676	4	<nnxnp>	np	nn	nn	np	nn	np	np	np	np	nn	np	np	nn	nn	np	np	np	nn	np	np	np	nn	np	nn	nn	np	np	np	nn	np	nn	nn	np	nn	np	np	nn	nn	nn	nn	nn	nn	np	nn	nn	np
AX-174114271	47.676	4	<nnxnp>	np	nn	nn	np	nn	np	np	np	np	nn	np	np	nn	nn	np	np	np	nn	np	np	np	nn	np	nn	nn	np	np	np	nn	np	nn	nn	np	nn	np	np	nn	nn	nn	nn	nn	nn	np	nn	nn	np
AX-174186953	48.751	4	<nnxnp>	np	nn	nn	np	nn	np	np	np	np	nn	np	np	nn	nn	np	np	np	nn	np	np	np	nn	np	nn	nn	np	np	np	nn	np	nn	nn	np	nn	np	np	nn	nn	nn	nn	nn	nn	np	nn	nn	np
AX-174194592	50.925	4	<nnxnp>	np	nn	nn	np	nn	np	np	np	np	nn	np	np	nn	nn	np	np	np	np	np	np	np	nn	np	nn	nn	np	np	np	nn	np	nn	nn	np	nn	np	np	nn	nn	nn	nn	nn	nn	np	nn	nn	np
AX-115733679	52.001	4	<nnxnp>	np	nn	nn	np	nn	np	np	np	np	nn	np	np	nn	nn	np	np	np	np	np	np	np	nn	np	nn	nn	np	np	np	nn	np	nn	nn	np	nn	np	np	nn	nn	nn	nn	nn	nn	np	nn	nn	np
AX-174184400	52.001	4	<nnxnp>	np	nn	nn	np	nn	np	np	np	np	nn	np	np	nn	nn	np	np	np	np	np	np	np	nn	np	nn	nn	np	np	np	nn	np	nn	nn	np	nn	np	np	nn	nn	nn	nn	nn	nn	np	nn	nn	np
AX-174193339	52.001	4	<nnxnp>	np	nn	nn	np	nn	np	np	np	np	nn	np	np	nn	nn	np	np	np	np	np	np	np	nn	np	nn	nn	np	np	np	nn	np	nn	nn	np	nn	np	np	nn	nn	nn	nn	nn	nn	np	nn	nn	np
AX-174199173	52.001	4	<nnxnp>	np	nn	nn	np	nn	np	np	np	np	nn	np	np	nn	nn	np	np	np	np	np	np	np	nn	np	nn	nn	np	np	np	nn	np	nn	nn	np	nn	np	np	nn	nn	nn	nn	nn	nn	np	nn	nn	np
AX-174209887	52.001	4	<nnxnp>	np	nn	nn	np	nn	np	np	np	np	nn	np	np	nn	nn	np	np	np	np	np	np	np	nn	np	nn	nn	np	np	np	nn	np	nn	nn	np	nn	np	np	nn	nn	nn	nn	nn	nn	np	nn	nn	np
AX-174121178	53.076	4	<nnxnp>	np	nn	nn	np	nn	np	np	np	np	nn	np	np	nn	nn	np	np	np	np	np	np	np	nn	np	nn	nn	np	np	np	nn	np	nn	nn	np	nn	np	np	nn	nn	nn	nn	nn	nn	np	nn	nn	np
AX-174186984	53.076	4	<nnxnp>	np	nn	nn	np	nn	np	np	np	np	nn	np	np	nn	nn	np	np	np	np	np	np	np	nn	np	nn	nn	np	np	np	nn	np	nn	nn	np	nn	np	np	nn	nn	nn	nn	nn	nn	np	nn	nn	np
AX-115710090	57.523	4	<nnxnp>	np	np	nn	np	nn	np	np	np	np	nn	np	np	nn	nn	np	np	np	np	np	np	np	nn	np	nn	nn	np	np	np	nn	np	nn	nn	np	nn	np	np	nn	nn	nn	nn	nn	np	np	nn	nn	np
AX-174142229	57.523	4	<nnxnp>	np	np	nn	np	nn	np	np	np	np	nn	np	np	nn	nn	np	np	np	np	np	np	np	nn	np	nn	nn	np	np	np	nn	np	nn	nn	np	nn	np	np	nn	nn	nn	nn	nn	np	np	nn	nn	np
AX-174154613	57.523	4	<nnxnp>	np	np	nn	np	nn	np	np	np	np	nn	np	np	nn	nn	np	np	np	np	np	np	np	nn	np	nn	nn	np	np	np	nn	np	nn	nn	np	nn	np	np	nn	nn	nn	nn	nn	np	np	nn	nn	np
AX-174162991	57.523	4	<nnxnp>	np	np	nn	np	nn	np	np	np	np	nn	np	np	nn	nn	np	np	np	np	np	np	np	nn	np	nn	nn	np	np	np	nn	np	nn	nn	np	nn	np	np	nn	nn	nn	nn	nn	np	np	nn	nn	np
AX-174125344	57.523	4	<nnxnp>	np	np	nn	np	nn	np	np	np	np	nn	np	np	nn	nn	np	np	np	np	np	np	np	nn	np	nn	nn	np	np	np	nn	np	nn	nn	np	nn	np	np	nn	nn	nn	nn	nn	np	np	nn	nn	np
AX-174184982	57.523	4	<nnxnp>	np	np	nn	np	nn	np	np	np	np	nn	np	np	nn	nn	np	np	np	np	np	np	np	nn	np	nn	nn	np	np	np	nn	np	nn	nn	np	nn	np	np	nn	nn	nn	nn	nn	np	np	nn	nn	np
AX-174192450	57.523	4	<nnxnp>	np	np	nn	np	nn	np	np	np	np	nn	np	np	nn	nn	np	np	np	np	np	np	np	nn	np	nn	nn	np	np	np	nn	np	nn	nn	np	nn	np	np	nn	nn	nn	nn	nn	np	np	nn	nn	np
AX-115715949	59.698	4	<nnxnp>	np	np	nn	np	nn	np	np	np	np	nn	np	np	nn	nn	np	np	np	np	np	np	np	nn	np	nn	nn	np	np	np	nn	np	nn	nn	np	nn	np	np	nn	nn	nn	nn	nn	np	np	nn	nn	np
AX-174143297	59.698	4	<nnxnp>	np	np	nn	np	nn	np	np	np	np	nn	np	np	nn	nn	np	np	np	np	np	np	np	nn	np	nn	nn	np	np	np	nn	np	nn	nn	np	nn	np	np	nn	nn	nn	nn	nn	np	np	nn	nn	np
AX-115729110	59.698	4	<nnxnp>	np	np	nn	np	nn	np	np	np	np	nn	np	np	nn	nn	np	np	np	np	np	np	np	nn	np	nn	nn	np	np	np	nn	np	nn	nn	np	nn	np	np	nn	nn	nn	nn	nn	np	np	nn	nn	np
AX-174125335	59.698	4	<nnxnp>	np	np	nn	np	nn	np	np	np	np	nn	np	np	nn	nn	np	np	np	np	np	np	np	nn	np	nn	nn	np	np	np	nn	np	nn	nn	np	nn	np	np	nn	nn	nn	nn	nn	np	np	nn	nn	np
AX-174140313	59.698	4	<nnxnp>	np	np	nn	np	nn	np	np	np	np	nn	np	np	nn	nn	np	np	np	np	np	np	np	nn	np	nn	nn	np	np	np	nn	np	nn	nn	np	nn	np	np	nn	nn	nn	nn	nn	np	np	nn	nn	np
AX-174141632	59.698	4	<nnxnp>	np	np	nn	np	nn	np	np	np	np	nn	np	np	nn	nn	np	np	np	np	np	np	np	nn	np	nn	nn	np	np	np	nn	np	nn	nn	np	nn	np	np	nn	nn	nn	nn	nn	np	np	nn	nn	np
AX-174145067	59.698	4	<nnxnp>	np	np	nn	np	nn	np	np	np	np	nn	np	np	nn	nn	np	np	np	np	np	np	np	nn	np	nn	nn	np	np	np	nn	np	nn	nn	np	nn	np	np	nn	nn	nn	nn	nn	np	np	nn	nn	np
AX-174163089	59.698	4	<nnxnp>	np	np	nn	np	nn	np	np	np	np	nn	np	np	nn	nn	np	np	np	np	np	np	np	nn	np	nn	nn	np	np	np	nn	np	nn	nn	np	nn	np	np	nn	nn	nn	nn	nn	np	np	nn	nn	np
AX-174180735	59.698	4	<nnxnp>	np	np	nn	np	nn	np	np	np	np	nn	np	np	nn	nn	np	np	np	np	np	np	np	nn	np	nn	nn	np	np	np	nn	np	nn	nn	np	nn	np	np	nn	nn	nn	nn	nn	np	np	nn	nn	np
AX-174214470	59.698	4	<nnxnp>	np	np	nn	np	nn	np	np	np	np	nn	np	np	nn	nn	np	np	np	np	np	np	np	nn	np	nn	nn	np	np	np	nn	np	nn	nn	np	nn	np	np	nn	nn	nn	nn	nn	np	np	nn	nn	np
AX-115703118	61.872	4	<nnxnp>	np	np	nn	np	nn	np	np	np	np	nn	np	np	nn	nn	np	np	np	np	np	np	np	nn	np	nn	np	np	np	np	nn	np	nn	nn	np	nn	np	np	nn	nn	nn	nn	nn	np	np	nn	nn	np
AX-174176604	61.872	4	<nnxnp>	np	np	nn	np	nn	np	np	np	np	nn	np	np	nn	nn	np	np	np	np	np	np	np	nn	np	nn	np	np	np	np	nn	np	nn	nn	np	nn	np	np	nn	nn	nn	nn	nn	np	np	nn	nn	np
AX-174205613	61.872	4	<nnxnp>	np	np	nn	np	nn	np	np	np	np	nn	np	np	nn	nn	np	np	np	np	np	np	np	nn	np	nn	np	np	np	np	nn	np	nn	nn	np	nn	np	np	nn	nn	nn	nn	nn	np	np	nn	nn	np
AX-115665181	61.872	4	<nnxnp>	np	np	nn	np	nn	np	np	np	np	nn	np	np	nn	nn	np	np	np	np	np	np	np	nn	np	nn	np	np	np	np	nn	np	nn	nn	np	nn	np	np	nn	nn	nn	nn	nn	np	np	nn	nn	np
AX-115706673	61.872	4	<nnxnp>	np	np	nn	np	nn	np	np	np	np	nn	np	np	nn	nn	np	np	np	np	np	np	np	nn	np	nn	np	np	np	np	nn	np	nn	nn	np	nn	np	np	nn	nn	nn	nn	nn	np	np	nn	nn	np
AX-153640735	61.872	4	<nnxnp>	np	np	nn	np	nn	np	np	np	np	nn	np	np	nn	nn	np	np	np	np	np	np	np	nn	np	nn	np	np	np	np	nn	np	nn	nn	np	nn	np	np	nn	nn	nn	nn	nn	np	np	nn	nn	np
AX-174113491	61.872	4	<nnxnp>	np	np	nn	np	nn	np	np	np	np	nn	np	np	nn	nn	np	np	np	np	np	np	np	nn	np	nn	np	np	np	np	nn	np	nn	nn	np	nn	np	np	nn	nn	nn	nn	nn	np	np	nn	nn	np
AX-174126956	61.872	4	<nnxnp>	np	np	nn	np	nn	np	np	np	np	nn	np	np	nn	nn	np	np	np	np	np	np	np	nn	np	nn	np	np	np	np	nn	np	nn	nn	np	nn	np	np	nn	nn	nn	nn	nn	np	np	nn	nn	np
AX-174174486	61.872	4	<nnxnp>	np	np	nn	np	nn	np	np	np	np	nn	np	np	nn	nn	np	np	np	np	np	np	np	nn	np	nn	np	np	np	np	nn	np	nn	nn	np	nn	np	np	nn	nn	nn	nn	nn	np	np	nn	nn	np
AX-174186937	61.872	4	<nnxnp>	np	np	nn	np	nn	np	np	np	np	nn	np	np	nn	nn	np	np	np	np	np	np	np	nn	np	nn	np	np	np	np	nn	np	nn	nn	np	nn	np	np	nn	nn	nn	nn	nn	np	np	nn	nn	np
AX-174207454	61.872	4	<nnxnp>	np	np	nn	np	nn	np	np	np	np	nn	np	np	nn	nn	np	np	np	np	np	np	np	nn	np	nn	np	np	np	np	nn	np	nn	nn	np	nn	np	np	nn	nn	nn	nn	nn	np	np	nn	nn	np
AX-174137297	67.496	4	<nnxnp>	np	np	nn	np	nn	np	np	np	np	nn	np	np	nn	nn	np	np	np	np	np	np	np	nn	np	nn	np	np	np	np	nn	np	np	nn	np	nn	np	np	nn	nn	nn	nn	nn	np	np	nn	nn	np
AX-174115117	68.571	4	<nnxnp>	np	np	nn	np	nn	np	np	np	np	nn	np	np	nn	nn	np	np	np	np	np	np	np	nn	np	nn	np	np	np	np	nn	np	np	nn	np	nn	np	np	nn	nn	nn	nn	nn	np	np	nn	nn	np
AX-174118514	68.571	4	<nnxnp>	np	np	nn	np	nn	np	np	np	np	nn	np	np	nn	nn	np	np	np	np	np	np	np	nn	np	nn	np	np	np	np	nn	np	np	nn	np	nn	np	np	nn	nn	nn	nn	nn	np	np	nn	nn	np
AX-174213440	74.195	4	<nnxnp>	np	np	nn	np	nn	np	np	np	np	nn	np	np	nn	nn	np	nn	np	nn	np	np	np	nn	np	nn	np	np	nn	np	nn	np	np	nn	nn	nn	np	np	nn	nn	nn	nn	nn	np	np	nn	nn	np
AX-174136557	76.369	4	<nnxnp>	np	np	nn	np	nn	np	np	np	np	nn	np	np	nn	nn	np	nn	np	nn	np	np	np	nn	np	nn	np	np	nn	np	nn	np	np	nn	nn	nn	np	np	nn	nn	nn	nn	nn	np	np	nn	nn	np
AX-174158564	76.369	4	<nnxnp>	np	np	nn	np	nn	np	np	np	np	nn	np	np	nn	nn	np	nn	np	nn	np	np	np	nn	np	nn	np	np	nn	np	nn	np	np	nn	nn	nn	np	np	nn	nn	nn	nn	nn	np	np	nn	nn	np
AX-115728537	77.445	4	<nnxnp>	np	np	nn	np	nn	np	np	np	np	nn	np	np	nn	nn	np	nn	np	nn	np	np	np	nn	np	nn	np	np	nn	np	nn	np	np	nn	nn	nn	np	np	nn	nn	nn	nn	nn	np	np	nn	nn	np
AX-174194986	78.52	4	<nnxnp>	np	np	np	np	nn	np	np	np	np	nn	np	np	nn	nn	np	nn	np	nn	np	np	np	nn	np	nn	np	np	nn	np	nn	np	np	nn	nn	nn	np	np	nn	nn	nn	nn	nn	np	np	nn	nn	np
AX-174134510	79.595	4	<nnxnp>	np	np	np	np	nn	np	np	np	np	nn	np	np	nn	nn	np	nn	np	nn	nn	np	np	nn	np	nn	np	np	nn	np	nn	np	np	nn	nn	nn	np	np	nn	nn	nn	nn	nn	np	np	nn	nn	np
AX-174146192	79.595	4	<nnxnp>	np	np	np	np	nn	np	np	np	np	nn	np	np	nn	nn	np	nn	np	nn	nn	np	np	nn	np	nn	np	np	nn	np	nn	np	np	nn	nn	nn	np	np	nn	nn	nn	nn	nn	np	np	nn	nn	np
AX-174161830	79.595	4	<nnxnp>	np	np	np	np	nn	np	np	np	np	nn	np	np	nn	nn	np	nn	np	nn	nn	np	np	nn	np	nn	np	np	nn	np	nn	--	np	nn	nn	nn	np	np	nn	nn	nn	nn	nn	np	np	nn	nn	np
AX-174178397	79.595	4	<nnxnp>	np	np	np	np	nn	np	np	np	np	nn	np	np	nn	nn	np	nn	np	nn	nn	np	np	nn	np	nn	np	np	nn	np	nn	np	np	nn	nn	nn	np	np	nn	nn	nn	nn	nn	np	np	nn	nn	np
AX-174186757	79.595	4	<nnxnp>	np	np	np	np	nn	np	np	np	np	nn	np	np	nn	nn	np	nn	np	nn	nn	np	np	nn	np	nn	np	np	nn	np	nn	np	np	nn	nn	nn	np	np	nn	nn	nn	nn	nn	np	np	nn	nn	np
AX-174157983	80.671	4	<nnxnp>	nn	np	np	np	nn	np	np	np	np	nn	np	np	nn	nn	np	nn	np	--	nn	np	np	nn	np	nn	np	np	nn	np	nn	np	np	nn	nn	nn	np	np	nn	nn	nn	nn	nn	np	np	nn	nn	np
AX-174134642	81.746	4	<nnxnp>	nn	np	np	np	nn	np	np	np	np	nn	np	np	nn	nn	np	nn	np	nn	nn	np	np	nn	np	nn	np	np	nn	np	nn	np	np	nn	nn	nn	np	np	nn	nn	nn	nn	nn	np	np	nn	nn	np
AX-174184145	81.746	4	<nnxnp>	nn	np	np	np	nn	np	np	np	np	nn	np	np	nn	nn	np	nn	np	nn	nn	np	np	nn	np	nn	np	np	nn	np	nn	np	np	nn	nn	nn	np	np	nn	nn	nn	nn	nn	np	np	nn	nn	np
AX-174186125	83.92	4	<nnxnp>	nn	np	np	np	nn	np	np	np	np	nn	np	np	nn	nn	np	nn	np	nn	nn	np	np	nn	np	nn	np	np	nn	np	nn	np	np	nn	nn	nn	np	np	nn	nn	nn	nn	nn	np	np	nn	nn	np
AX-174192276	83.92	4	<nnxnp>	nn	np	np	np	nn	np	np	np	np	nn	np	np	nn	nn	np	nn	np	nn	nn	np	np	nn	np	nn	np	np	nn	np	nn	np	np	nn	nn	nn	np	np	nn	nn	nn	nn	nn	np	np	nn	nn	np
AX-175074719	83.92	4	<nnxnp>	nn	np	np	np	nn	np	np	np	np	nn	np	np	nn	nn	np	nn	np	nn	nn	np	np	nn	np	nn	np	np	nn	np	nn	np	np	nn	nn	nn	np	np	nn	nn	nn	nn	nn	np	np	nn	nn	np
AX-115679345	84.995	4	<nnxnp>	nn	np	np	np	nn	np	np	np	np	nn	np	np	nn	nn	np	nn	np	nn	nn	nn	np	nn	np	nn	np	np	nn	np	nn	np	np	nn	nn	nn	np	np	nn	nn	nn	nn	nn	np	np	nn	nn	np
AX-115686741	84.995	4	<nnxnp>	nn	np	np	np	nn	np	np	np	np	nn	np	np	nn	nn	np	nn	np	nn	nn	nn	np	nn	np	nn	np	np	nn	np	nn	np	np	nn	nn	nn	np	np	nn	nn	nn	nn	nn	np	np	nn	nn	np
AX-174158730	84.995	4	<nnxnp>	nn	np	np	np	nn	np	np	np	np	nn	np	np	nn	nn	np	nn	np	nn	nn	nn	np	nn	np	nn	np	np	nn	np	nn	np	np	nn	nn	nn	np	np	nn	nn	nn	nn	nn	np	np	nn	nn	np
AX-174186661	84.995	4	<nnxnp>	nn	np	np	np	nn	np	np	np	np	nn	np	np	nn	nn	np	nn	np	nn	nn	nn	np	nn	np	nn	np	np	nn	np	nn	np	np	nn	nn	nn	np	np	nn	nn	nn	nn	nn	np	np	nn	nn	np
AX-174187462	87.17	4	<nnxnp>	nn	np	np	np	nn	np	np	np	np	nn	np	np	nn	nn	np	nn	np	nn	nn	nn	np	nn	np	nn	np	np	nn	np	nn	np	np	nn	nn	nn	np	np	nn	nn	nn	nn	nn	np	np	nn	nn	np
AX-174117006	87.17	4	<nnxnp>	nn	np	np	np	nn	np	np	np	np	nn	np	np	nn	nn	np	nn	np	nn	nn	nn	np	nn	np	nn	np	np	nn	np	nn	np	np	nn	nn	nn	np	np	nn	nn	nn	nn	nn	np	np	nn	nn	np
AX-174146224	87.17	4	<nnxnp>	nn	np	np	np	nn	np	np	np	np	nn	np	np	nn	nn	np	nn	np	nn	nn	nn	np	nn	np	nn	np	np	nn	np	nn	np	np	nn	nn	nn	np	np	nn	nn	nn	nn	nn	np	np	nn	nn	np
AX-174146375	87.17	4	<nnxnp>	nn	np	np	np	nn	np	np	np	np	nn	np	np	nn	nn	np	nn	np	nn	nn	nn	np	nn	np	nn	np	np	nn	np	nn	np	np	nn	nn	nn	np	np	nn	nn	nn	nn	nn	np	np	nn	nn	np
AX-174163442	87.17	4	<nnxnp>	nn	np	np	np	nn	np	np	np	np	nn	np	np	nn	nn	np	nn	np	nn	nn	nn	np	nn	np	nn	np	np	nn	np	nn	np	np	nn	nn	nn	np	np	nn	nn	nn	nn	nn	np	np	nn	nn	np
AX-174190997	87.17	4	<nnxnp>	nn	np	np	np	nn	np	np	np	np	nn	np	np	nn	nn	np	nn	np	nn	nn	nn	np	nn	np	nn	np	np	nn	np	nn	np	np	nn	nn	nn	np	np	nn	nn	nn	nn	nn	np	np	nn	nn	np
AX-153645789	88.245	4	<nnxnp>	nn	np	np	np	nn	np	np	np	np	nn	np	np	nn	nn	nn	nn	np	nn	nn	nn	np	nn	np	nn	np	np	nn	np	nn	np	np	nn	nn	nn	np	np	nn	nn	nn	nn	nn	np	np	nn	nn	np
AX-174135136	88.245	4	<nnxnp>	nn	np	np	np	nn	np	np	np	np	nn	np	np	nn	nn	nn	nn	np	nn	nn	nn	np	nn	np	nn	np	np	nn	np	nn	np	np	nn	nn	nn	np	np	nn	nn	nn	nn	nn	np	np	nn	nn	np
AX-174147203	88.245	4	<nnxnp>	nn	np	np	np	nn	np	np	np	np	nn	np	np	nn	nn	nn	nn	np	nn	nn	nn	np	nn	np	nn	np	np	nn	np	nn	np	np	nn	nn	nn	np	np	nn	nn	nn	nn	nn	np	np	nn	nn	np
AX-174153154	88.245	4	<nnxnp>	nn	np	np	np	nn	np	np	np	np	nn	np	np	nn	nn	nn	nn	np	nn	nn	nn	np	nn	np	nn	np	np	nn	np	nn	np	np	nn	nn	nn	np	np	nn	nn	nn	nn	nn	np	np	nn	nn	np
AX-174196776	88.245	4	<nnxnp>	nn	np	np	np	nn	np	np	np	np	nn	np	np	nn	nn	nn	nn	np	nn	nn	nn	np	nn	np	nn	np	np	nn	np	nn	np	np	nn	nn	nn	np	np	nn	nn	nn	nn	nn	np	np	nn	nn	np
AX-174112066	88.245	4	<nnxnp>	nn	np	np	np	nn	np	np	np	np	nn	np	np	nn	nn	nn	nn	np	nn	nn	nn	np	nn	np	nn	np	np	nn	np	nn	np	np	nn	nn	nn	np	np	nn	nn	nn	nn	nn	np	np	nn	nn	np
AX-174173162	88.245	4	<nnxnp>	nn	np	np	np	nn	np	np	np	np	nn	np	np	nn	nn	nn	nn	np	nn	nn	nn	np	nn	np	nn	np	np	nn	np	nn	np	np	nn	nn	nn	np	np	nn	nn	nn	nn	nn	np	np	nn	nn	np
AX-174186023	88.245	4	<nnxnp>	nn	np	np	np	nn	np	np	np	np	nn	np	np	nn	nn	nn	nn	np	nn	nn	nn	np	nn	np	nn	np	np	nn	np	nn	np	np	nn	nn	nn	np	np	nn	nn	nn	nn	nn	np	np	nn	nn	np
AX-174211292	88.245	4	<nnxnp>	nn	np	np	np	nn	np	np	np	np	nn	np	np	nn	nn	nn	nn	np	nn	nn	nn	np	nn	np	nn	np	np	nn	np	nn	np	np	nn	nn	nn	np	np	nn	nn	nn	nn	nn	np	np	nn	nn	np
AX-115687805	92.692	4	<nnxnp>	nn	np	np	np	nn	np	np	np	np	nn	np	np	nn	nn	nn	nn	np	nn	nn	nn	np	nn	np	nn	nn	np	nn	np	nn	np	np	nn	nn	nn	np	nn	nn	nn	nn	nn	np	np	np	nn	nn	np
AX-174165671	94.867	4	<nnxnp>	nn	np	np	np	nn	np	np	np	np	nn	np	np	nn	nn	nn	nn	np	nn	nn	nn	np	nn	nn	nn	nn	np	nn	np	nn	np	np	nn	nn	nn	np	nn	nn	nn	nn	nn	np	np	np	nn	nn	np
AX-174183416	94.867	4	<nnxnp>	nn	np	np	np	nn	np	np	np	np	nn	np	np	nn	nn	nn	nn	np	nn	nn	nn	np	nn	nn	nn	nn	np	nn	np	nn	np	np	nn	nn	nn	np	nn	nn	nn	nn	nn	np	np	np	nn	nn	np
AX-174164455	94.867	4	<nnxnp>	nn	np	np	np	nn	np	np	np	np	nn	np	np	nn	nn	nn	nn	np	nn	nn	nn	np	nn	nn	nn	nn	np	nn	np	nn	np	np	nn	nn	nn	np	nn	nn	nn	nn	nn	np	np	np	nn	nn	np
AX-174193667	95.942	4	<nnxnp>	nn	np	np	np	nn	np	np	np	np	nn	np	np	nn	np	nn	nn	np	nn	nn	nn	np	nn	nn	nn	nn	np	nn	np	nn	np	np	nn	nn	nn	np	nn	nn	nn	nn	nn	np	np	np	nn	nn	np
AX-174180059	95.942	4	<nnxnp>	nn	np	np	np	nn	np	np	np	np	nn	np	np	nn	np	nn	nn	np	nn	nn	nn	np	nn	nn	nn	nn	np	nn	np	nn	np	np	nn	nn	nn	np	nn	nn	nn	nn	nn	np	np	np	nn	nn	np
AX-174206035	98.116	4	<nnxnp>	nn	np	np	np	nn	np	np	np	np	nn	np	np	nn	np	nn	nn	np	nn	nn	nn	np	nn	nn	np	nn	np	nn	np	nn	np	np	nn	nn	nn	np	nn	nn	nn	nn	nn	np	np	np	nn	nn	np
AX-174165802	107.445	4	<nnxnp>	nn	nn	np	np	nn	np	np	nn	np	nn	np	np	nn	np	nn	nn	np	nn	nn	nn	np	np	nn	np	nn	np	nn	np	nn	np	np	nn	nn	nn	np	nn	nn	nn	nn	nn	np	nn	np	nn	nn	np
AX-174182632	107.445	4	<nnxnp>	nn	nn	np	np	nn	np	np	nn	np	nn	np	np	nn	np	nn	nn	np	nn	nn	nn	np	np	nn	np	nn	np	nn	np	nn	np	np	nn	nn	nn	np	nn	nn	nn	nn	nn	np	nn	np	nn	nn	np
AX-174199099	109.62	4	<nnxnp>	nn	nn	np	np	nn	np	np	nn	np	nn	np	np	nn	np	nn	nn	np	nn	nn	nn	np	np	nn	np	nn	np	nn	np	np	np	np	nn	nn	nn	np	nn	nn	nn	nn	nn	np	nn	np	nn	nn	np
AX-174164183	110.695	4	<nnxnp>	nn	nn	np	np	nn	np	np	nn	np	nn	np	np	nn	np	nn	nn	np	nn	nn	nn	np	np	nn	np	nn	np	nn	np	np	np	np	nn	nn	nn	np	nn	nn	nn	nn	nn	np	nn	np	nn	nn	np
AX-174166049	110.695	4	<nnxnp>	nn	nn	np	np	nn	np	np	nn	np	nn	np	np	nn	np	nn	nn	np	nn	nn	nn	np	np	nn	np	nn	np	nn	np	np	np	np	nn	nn	nn	np	nn	nn	nn	nn	nn	np	nn	np	nn	nn	np
AX-174143368	111.77	4	<nnxnp>	nn	nn	np	np	nn	np	np	nn	np	nn	np	np	nn	np	nn	nn	nn	nn	nn	nn	np	np	nn	np	nn	np	nn	np	np	np	np	nn	nn	nn	np	nn	nn	nn	nn	nn	np	nn	np	nn	nn	np
AX-174178920	112.846	4	<nnxnp>	nn	nn	np	np	np	np	np	nn	np	nn	np	np	nn	np	nn	nn	nn	nn	nn	nn	np	np	nn	np	nn	np	nn	np	np	np	np	nn	nn	nn	np	nn	nn	nn	nn	nn	np	nn	np	nn	nn	np
AX-174195824	112.846	4	<nnxnp>	nn	nn	np	np	np	np	np	nn	np	nn	np	np	nn	np	nn	nn	nn	nn	nn	nn	np	np	nn	np	nn	np	nn	np	np	np	np	nn	nn	nn	np	nn	nn	nn	nn	nn	np	nn	np	nn	nn	np
AX-174144853	112.846	4	<nnxnp>	nn	nn	np	np	np	np	np	nn	np	nn	np	np	nn	np	nn	nn	nn	nn	nn	nn	np	np	nn	np	nn	np	nn	np	np	np	np	nn	nn	nn	np	nn	nn	nn	nn	nn	np	nn	np	nn	nn	np
AX-174161928	112.846	4	<nnxnp>	nn	nn	np	np	np	np	np	nn	np	nn	np	np	nn	np	nn	nn	nn	nn	nn	nn	np	np	nn	np	nn	np	nn	np	np	np	np	nn	nn	nn	np	nn	nn	nn	nn	nn	np	nn	np	nn	nn	np
AX-174182689	112.846	4	<nnxnp>	nn	nn	np	np	np	np	np	nn	np	nn	np	np	nn	np	nn	nn	nn	nn	nn	nn	np	np	nn	np	nn	np	nn	np	np	np	np	nn	nn	nn	np	nn	nn	nn	nn	nn	np	nn	np	nn	nn	np
AX-174190081	112.846	4	<nnxnp>	nn	nn	np	np	np	np	np	nn	np	nn	np	np	nn	np	nn	nn	nn	nn	nn	nn	np	np	nn	np	nn	np	nn	np	np	np	np	nn	nn	nn	np	nn	nn	nn	nn	nn	np	nn	np	nn	nn	np
AX-174195253	112.846	4	<nnxnp>	nn	nn	np	np	np	np	np	nn	np	nn	np	np	nn	np	nn	nn	nn	nn	nn	nn	np	np	nn	np	nn	np	nn	np	np	np	np	nn	nn	nn	np	nn	nn	nn	nn	nn	np	nn	np	nn	nn	np
AX-174198579	112.846	4	<nnxnp>	nn	nn	np	np	np	np	np	nn	np	nn	np	np	nn	np	nn	nn	nn	nn	nn	nn	np	np	nn	np	nn	np	nn	np	np	np	np	nn	nn	nn	np	nn	nn	nn	nn	nn	np	nn	np	nn	nn	np
AX-174201545	112.846	4	<nnxnp>	nn	nn	np	np	np	np	np	nn	np	nn	np	np	nn	np	nn	nn	nn	nn	nn	nn	np	np	nn	np	nn	np	nn	np	np	np	np	nn	nn	nn	np	nn	nn	nn	nn	nn	np	nn	np	nn	nn	np
AX-115693403	113.921	4	<nnxnp>	nn	nn	np	np	np	np	np	nn	np	nn	np	np	nn	np	nn	nn	nn	nn	nn	nn	np	np	nn	np	nn	np	nn	np	np	np	np	nn	nn	nn	np	nn	nn	nn	nn	nn	np	nn	np	nn	nn	np
AX-174186935	113.921	4	<nnxnp>	nn	nn	np	np	np	np	np	nn	np	nn	np	np	nn	np	nn	nn	nn	nn	nn	nn	np	np	nn	np	nn	np	nn	np	np	np	np	nn	nn	nn	np	nn	nn	nn	nn	nn	np	nn	np	nn	nn	np
AX-174130092	113.921	4	<nnxnp>	nn	nn	np	np	np	np	np	nn	np	nn	np	np	nn	np	nn	nn	nn	nn	nn	nn	np	np	nn	np	nn	np	nn	np	np	np	np	nn	nn	nn	np	nn	nn	nn	nn	nn	np	nn	np	nn	nn	np
AX-174186244	113.921	4	<nnxnp>	nn	nn	np	np	np	np	np	nn	np	nn	np	np	nn	np	nn	nn	nn	nn	nn	nn	np	np	nn	np	nn	np	nn	np	np	np	np	nn	nn	nn	np	nn	nn	nn	nn	nn	np	nn	np	nn	nn	np
AX-174203818	114.996	4	<nnxnp>	nn	nn	np	np	np	np	np	nn	np	nn	np	np	nn	np	nn	nn	nn	nn	nn	nn	np	np	nn	np	nn	np	nn	np	np	np	np	nn	np	nn	np	nn	nn	nn	nn	nn	np	nn	np	nn	nn	np
AX-174214919	117.171	4	<nnxnp>	nn	nn	np	np	np	np	np	nn	np	nn	np	np	nn	np	nn	nn	nn	nn	nn	nn	np	np	nn	np	nn	np	nn	np	np	nn	np	nn	np	nn	np	nn	nn	nn	nn	nn	np	nn	np	nn	nn	np
AX-153640616	0	5	<nnxnp>	nn	nn	np	np	np	np	nn	np	np	np	np	nn	np	nn	np	nn	np	nn	np	nn	np	np	np	np	np	np	np	np	np	np	nn	nn	np	np	nn	np	np	nn	np	np	np	np	nn	nn	np	np
AX-174158158	0	5	<nnxnp>	nn	nn	np	np	np	np	nn	np	np	np	np	nn	np	nn	np	nn	np	nn	np	nn	np	np	np	np	np	np	np	np	np	np	nn	nn	np	np	nn	np	np	nn	np	np	np	np	nn	nn	np	np
AX-174207441	0	5	<nnxnp>	nn	nn	np	np	np	np	nn	np	np	np	np	nn	np	nn	np	nn	np	nn	np	nn	np	np	np	np	np	np	np	np	np	np	nn	nn	np	np	nn	np	np	nn	np	np	np	np	nn	nn	np	np
AX-174183799	3.298	5	<nnxnp>	nn	nn	np	np	np	np	nn	np	np	np	np	nn	np	nn	np	nn	np	np	np	nn	np	np	np	np	np	np	nn	np	np	np	nn	nn	np	np	nn	np	np	nn	nn	np	np	np	nn	nn	np	np
AX-115666906	3.298	5	<nnxnp>	nn	nn	np	np	np	np	nn	np	np	np	np	nn	np	nn	np	nn	np	np	np	nn	np	np	np	np	np	np	nn	np	np	np	nn	nn	np	np	nn	np	np	nn	nn	np	np	np	nn	nn	np	np
AX-174198065	7.745	5	<nnxnp>	nn	np	np	np	np	nn	nn	np	np	np	np	nn	np	nn	np	nn	np	np	np	nn	np	np	np	np	np	np	nn	np	np	np	nn	nn	np	np	nn	np	np	nn	nn	np	np	np	nn	nn	np	np
AX-174135045	7.745	5	<nnxnp>	nn	np	np	np	np	nn	nn	np	np	np	np	nn	np	nn	np	nn	np	np	np	nn	np	np	np	np	np	np	nn	np	np	np	nn	nn	np	np	nn	np	np	nn	nn	np	np	np	nn	nn	np	np
AX-174176182	7.745	5	<nnxnp>	nn	np	np	np	np	nn	nn	np	np	np	np	nn	np	nn	np	nn	np	np	np	nn	np	np	np	np	np	np	nn	np	np	np	nn	nn	np	np	nn	np	np	nn	nn	np	np	np	nn	nn	np	np
AX-174117143	11.043	5	<nnxnp>	nn	np	np	np	np	nn	nn	np	np	np	np	nn	np	nn	np	nn	np	np	np	nn	np	np	nn	nn	np	np	nn	np	np	np	nn	nn	np	np	nn	np	np	nn	nn	np	np	np	nn	nn	np	np
AX-174182507	11.043	5	<nnxnp>	nn	np	np	np	np	nn	nn	np	np	np	np	nn	np	nn	np	nn	np	np	np	nn	np	np	nn	nn	np	np	nn	np	np	np	nn	nn	np	np	nn	np	np	nn	nn	np	np	np	nn	nn	np	np
AX-174134375	11.043	5	<nnxnp>	nn	np	np	np	np	nn	nn	np	np	np	np	nn	np	nn	np	nn	np	np	np	nn	np	np	nn	nn	np	np	nn	np	np	np	nn	nn	np	np	nn	np	np	nn	nn	np	np	np	nn	nn	np	np
AX-174204456	11.043	5	<nnxnp>	nn	np	np	np	np	nn	nn	np	np	np	np	nn	np	nn	np	nn	np	np	np	nn	np	np	nn	nn	np	np	nn	np	np	np	nn	nn	np	np	nn	np	np	nn	nn	np	np	np	nn	nn	np	np
AX-174151493	12.118	5	<nnxnp>	nn	np	np	np	np	nn	nn	np	np	np	np	nn	np	np	np	nn	np	np	np	nn	np	np	nn	nn	np	np	nn	np	np	np	nn	nn	np	np	nn	np	np	nn	nn	np	np	np	nn	nn	np	np
AX-115693513	12.118	5	<nnxnp>	nn	np	np	np	np	nn	nn	np	np	np	np	nn	np	np	np	nn	np	np	np	nn	np	np	nn	nn	np	np	nn	np	np	np	nn	nn	np	np	nn	np	np	nn	nn	np	np	np	nn	nn	np	np
AX-115693267	13.194	5	<nnxnp>	nn	np	np	np	np	nn	nn	np	np	np	np	nn	np	np	np	nn	np	np	np	nn	np	np	nn	nn	np	np	nn	np	np	np	nn	nn	np	np	nn	np	np	nn	nn	np	np	np	nn	nn	np	np
AX-174118101	14.269	5	<nnxnp>	nn	np	np	np	np	nn	nn	np	np	np	np	nn	np	np	np	nn	np	np	np	nn	np	np	nn	nn	np	np	nn	np	np	np	nn	nn	np	np	nn	np	nn	nn	nn	np	np	np	nn	nn	np	np
AX-115706186	17.567	5	<nnxnp>	nn	np	np	nn	np	nn	nn	np	np	np	np	nn	np	np	np	nn	np	np	np	nn	nn	np	nn	nn	np	np	nn	np	np	np	nn	nn	np	np	nn	np	nn	nn	nn	np	np	np	nn	nn	np	np
AX-174125377	17.567	5	<nnxnp>	nn	np	np	nn	np	nn	nn	np	np	np	np	nn	np	np	np	nn	np	np	np	nn	nn	np	nn	nn	np	np	nn	np	np	np	nn	nn	np	np	nn	np	nn	nn	nn	np	np	np	nn	nn	np	np
AX-174122411	18.642	5	<nnxnp>	nn	np	np	nn	np	nn	nn	np	np	np	np	nn	np	np	np	nn	np	np	np	nn	nn	np	nn	nn	np	np	nn	np	np	np	nn	nn	np	np	nn	np	nn	nn	nn	np	np	np	nn	np	np	np
AX-175073996	19.718	5	<nnxnp>	nn	np	np	nn	np	nn	nn	np	np	np	np	nn	np	np	np	nn	np	np	np	nn	nn	np	nn	nn	np	np	nn	np	np	np	nn	nn	np	np	nn	np	nn	np	nn	np	np	np	nn	np	np	np
AX-174214698	19.718	5	<nnxnp>	nn	np	np	nn	np	nn	nn	np	np	np	np	nn	np	np	np	nn	np	np	np	nn	nn	np	nn	nn	np	np	nn	np	np	np	nn	nn	np	np	nn	np	nn	np	nn	np	np	np	nn	np	np	np
AX-174210814	26.546	5	<nnxnp>	nn	np	np	nn	np	nn	nn	np	np	np	np	nn	np	np	np	nn	np	np	nn	nn	nn	nn	nn	nn	np	np	nn	np	np	np	nn	nn	np	np	np	np	nn	np	nn	np	np	np	nn	np	np	np
AX-174201916	26.546	5	<nnxnp>	nn	np	np	nn	np	nn	nn	np	np	np	np	nn	np	np	np	nn	np	np	nn	nn	nn	nn	nn	nn	np	np	nn	np	np	np	nn	nn	np	np	np	np	nn	np	nn	np	np	np	nn	np	np	np
AX-174204580	26.546	5	<nnxnp>	nn	np	np	nn	np	nn	nn	np	np	np	np	nn	np	np	np	nn	np	np	nn	nn	nn	nn	nn	nn	np	np	nn	np	np	np	nn	nn	np	np	np	np	nn	np	nn	np	np	np	nn	np	np	np
AX-175074425	28.721	5	<nnxnp>	nn	np	np	nn	np	nn	nn	np	np	np	np	nn	np	np	np	nn	np	np	nn	nn	nn	nn	nn	nn	np	np	nn	nn	np	np	nn	nn	np	np	np	np	nn	np	nn	np	np	np	nn	np	np	np
AX-174175336	29.796	5	<nnxnp>	nn	np	np	nn	np	nn	nn	np	np	np	np	nn	np	np	np	nn	np	np	nn	nn	nn	nn	nn	nn	np	np	nn	nn	np	np	nn	nn	np	np	np	np	nn	np	nn	np	np	np	np	np	np	np
AX-115668071	31.97	5	<nnxnp>	nn	np	np	nn	np	nn	nn	np	np	np	np	nn	np	np	np	nn	np	np	nn	nn	nn	nn	nn	nn	np	np	nn	nn	np	np	nn	nn	np	nn	np	np	nn	np	nn	np	np	np	np	np	np	np
AX-174133568	31.97	5	<nnxnp>	nn	np	np	nn	np	nn	nn	np	np	np	np	nn	np	np	np	nn	np	np	nn	nn	nn	nn	nn	nn	np	np	nn	nn	np	np	nn	nn	np	nn	np	np	nn	np	nn	np	np	np	np	np	np	np
AX-174167320	31.97	5	<nnxnp>	nn	np	np	nn	np	nn	nn	np	np	np	np	nn	np	np	np	nn	np	np	nn	nn	nn	nn	nn	nn	np	np	nn	nn	np	np	nn	nn	np	nn	np	np	nn	np	nn	np	np	np	np	np	np	np
AX-174183932	31.97	5	<nnxnp>	nn	np	np	nn	np	nn	nn	np	np	np	np	nn	np	np	np	nn	np	np	nn	nn	nn	nn	nn	nn	np	np	nn	nn	np	np	nn	nn	np	nn	np	np	nn	np	nn	np	np	np	np	np	np	np
AX-174189421	31.97	5	<nnxnp>	nn	np	np	nn	np	nn	nn	np	np	np	np	nn	np	np	np	nn	np	np	nn	nn	nn	nn	nn	nn	np	np	nn	nn	np	np	nn	nn	np	nn	np	np	nn	np	nn	np	np	np	np	np	np	np
AX-115666858	31.97	5	<nnxnp>	nn	np	np	nn	np	nn	nn	np	np	np	np	nn	np	np	np	nn	np	np	nn	nn	nn	nn	nn	nn	np	np	nn	nn	np	np	nn	nn	np	nn	np	np	nn	np	nn	np	np	np	np	np	np	np
AX-115669443	31.97	5	<nnxnp>	nn	np	np	nn	np	nn	nn	np	np	np	np	nn	np	np	np	nn	np	np	nn	nn	nn	nn	nn	nn	np	np	nn	nn	np	np	nn	nn	np	nn	np	np	nn	np	nn	np	np	np	np	np	np	np
AX-115684349	31.97	5	<nnxnp>	nn	np	np	nn	np	nn	nn	np	np	np	np	nn	np	np	np	nn	np	np	nn	nn	nn	nn	nn	nn	np	np	nn	nn	np	np	nn	nn	np	nn	np	np	nn	np	nn	np	np	np	np	np	np	np
AX-153644013	31.97	5	<nnxnp>	nn	np	np	nn	np	nn	nn	np	np	np	np	nn	np	np	np	nn	np	np	nn	nn	nn	nn	nn	nn	np	np	nn	nn	np	np	nn	nn	np	nn	np	np	nn	np	nn	np	np	np	np	np	np	np
AX-174126122	31.97	5	<nnxnp>	nn	np	np	nn	np	nn	nn	np	np	np	np	nn	np	np	np	nn	np	np	nn	nn	nn	nn	nn	nn	np	np	nn	nn	np	np	nn	nn	np	nn	np	np	nn	np	nn	np	np	np	np	np	np	np
AX-174137691	31.97	5	<nnxnp>	nn	np	np	nn	np	nn	nn	np	np	np	np	nn	np	np	np	nn	np	np	nn	nn	nn	nn	nn	nn	np	np	nn	nn	np	np	nn	nn	np	nn	np	np	nn	np	nn	np	np	np	np	np	np	np
AX-174155376	31.97	5	<nnxnp>	nn	np	np	nn	np	nn	nn	np	np	np	np	nn	np	np	np	nn	np	np	nn	nn	nn	nn	nn	nn	np	np	nn	nn	np	np	nn	nn	np	nn	np	np	nn	np	nn	np	np	np	np	np	np	np
AX-174176796	31.97	5	<nnxnp>	nn	np	np	nn	np	nn	nn	np	np	np	np	nn	np	np	np	nn	np	np	nn	nn	nn	nn	nn	nn	np	np	nn	nn	np	np	nn	nn	np	nn	np	np	nn	np	nn	np	np	np	np	np	np	np
AX-174186841	31.97	5	<nnxnp>	nn	np	np	nn	np	nn	nn	np	np	np	np	nn	np	np	np	nn	np	np	nn	nn	nn	nn	nn	nn	np	np	nn	nn	np	np	nn	nn	np	nn	np	np	nn	np	nn	np	np	np	np	np	np	np
AX-174196020	31.97	5	<nnxnp>	nn	np	np	nn	np	nn	nn	np	np	np	np	nn	np	np	np	nn	np	np	nn	nn	nn	nn	nn	nn	np	np	nn	nn	np	np	nn	nn	np	nn	np	np	nn	np	nn	np	np	np	np	np	np	np
AX-115727880	35.268	5	<nnxnp>	nn	np	np	nn	np	nn	nn	np	np	np	np	nn	np	np	np	nn	np	np	nn	nn	nn	nn	nn	nn	np	np	nn	nn	np	np	nn	np	np	nn	np	np	nn	np	nn	np	np	np	np	np	np	np
AX-174115068	35.268	5	<nnxnp>	nn	np	np	nn	np	nn	nn	np	np	np	np	nn	np	np	np	nn	np	np	nn	nn	nn	nn	nn	nn	np	np	nn	nn	np	np	nn	np	np	nn	np	np	nn	np	nn	np	np	np	np	np	np	np
AX-174162806	35.268	5	<nnxnp>	nn	np	np	nn	np	nn	nn	np	np	np	np	nn	np	np	np	nn	np	np	nn	nn	nn	nn	nn	nn	np	np	nn	nn	np	np	nn	np	np	nn	np	np	nn	np	nn	np	np	np	np	np	np	np
AX-174176275	35.268	5	<nnxnp>	nn	np	np	nn	np	nn	nn	np	np	np	np	nn	np	np	np	nn	np	np	nn	nn	nn	nn	nn	nn	np	np	nn	nn	np	np	nn	np	np	nn	np	np	nn	np	nn	np	np	np	np	np	np	np
AX-174112832	35.268	5	<nnxnp>	nn	np	np	nn	np	nn	nn	np	np	np	np	nn	np	np	np	nn	np	np	nn	nn	nn	nn	nn	nn	np	np	nn	nn	np	np	nn	np	np	nn	np	np	nn	np	nn	np	np	np	np	np	np	np
AX-174119168	35.268	5	<nnxnp>	nn	np	np	nn	np	nn	nn	np	np	np	np	nn	np	np	np	nn	np	np	nn	nn	nn	nn	nn	nn	np	np	nn	nn	np	np	nn	np	np	nn	np	np	nn	np	nn	np	np	np	np	np	np	np
AX-174131261	35.268	5	<nnxnp>	nn	np	np	nn	np	nn	nn	np	np	np	np	nn	np	np	np	nn	np	np	nn	nn	nn	nn	nn	nn	np	np	nn	nn	np	np	nn	np	np	nn	np	np	nn	np	nn	np	np	np	np	np	np	np
AX-174140888	35.268	5	<nnxnp>	nn	np	np	nn	np	nn	nn	np	np	np	np	nn	np	np	np	nn	np	np	nn	nn	nn	nn	nn	nn	np	np	nn	nn	np	np	nn	np	np	nn	np	np	nn	np	nn	np	np	np	np	np	np	np
AX-174156442	35.268	5	<nnxnp>	nn	np	np	nn	np	nn	nn	np	np	np	np	nn	np	np	np	nn	np	np	nn	nn	nn	nn	nn	nn	np	np	nn	nn	np	np	nn	np	np	nn	np	np	nn	np	nn	np	np	np	np	np	np	np
AX-174167634	35.268	5	<nnxnp>	nn	np	np	nn	np	nn	nn	np	np	np	np	nn	np	np	np	nn	np	np	nn	nn	nn	nn	nn	nn	np	np	nn	nn	np	np	nn	np	np	nn	np	np	nn	np	nn	np	np	np	np	np	np	np
AX-174180366	35.268	5	<nnxnp>	nn	np	np	nn	np	nn	nn	np	np	np	np	nn	np	np	np	nn	np	np	nn	nn	nn	nn	nn	nn	np	np	nn	nn	np	np	nn	np	np	nn	np	np	nn	np	nn	np	np	np	np	np	np	np
AX-174187729	35.268	5	<nnxnp>	nn	np	np	nn	np	nn	nn	np	np	np	np	nn	np	np	np	nn	np	np	nn	nn	nn	nn	nn	nn	np	np	nn	nn	np	np	nn	np	np	nn	np	np	nn	np	nn	np	np	np	np	np	np	np
AX-174114072	37.442	5	<nnxnp>	nn	np	np	nn	np	nn	nn	nn	np	np	np	nn	np	np	np	nn	np	np	nn	nn	nn	nn	nn	nn	np	np	nn	nn	np	np	nn	np	np	nn	np	np	nn	np	nn	np	np	np	np	np	np	np
AX-174120657	37.442	5	<nnxnp>	nn	np	np	nn	np	nn	nn	nn	np	np	np	nn	np	np	np	nn	np	np	nn	nn	nn	nn	nn	nn	np	np	nn	nn	np	np	nn	np	np	nn	np	np	nn	np	nn	np	np	np	np	np	np	np
AX-174143829	37.442	5	<nnxnp>	nn	np	np	nn	np	nn	nn	nn	np	np	np	nn	np	np	np	nn	np	np	nn	nn	nn	nn	nn	nn	np	np	nn	nn	np	np	nn	np	np	nn	np	np	nn	np	nn	np	np	np	np	np	np	np
AX-174183631	37.442	5	<nnxnp>	nn	np	np	nn	np	nn	nn	nn	np	np	np	nn	np	np	np	nn	np	np	nn	nn	nn	nn	nn	nn	np	np	nn	nn	np	np	nn	np	np	nn	np	np	nn	np	nn	np	np	np	np	np	np	np
AX-174199645	37.442	5	<nnxnp>	nn	np	np	nn	np	nn	nn	nn	np	np	np	nn	np	np	np	nn	np	np	nn	nn	nn	nn	nn	nn	np	np	nn	nn	np	np	nn	np	np	nn	np	np	nn	np	nn	np	np	np	np	np	np	np
AX-174214820	37.442	5	<nnxnp>	nn	np	np	nn	np	nn	nn	nn	np	np	np	nn	np	np	np	nn	np	np	nn	nn	nn	nn	nn	nn	np	np	nn	nn	np	np	nn	np	np	nn	np	np	nn	np	nn	np	np	np	np	np	np	np
AX-174183962	44.271	5	<nnxnp>	nn	np	np	nn	np	nn	nn	nn	np	nn	nn	nn	np	np	np	nn	np	np	nn	nn	nn	nn	nn	nn	nn	np	nn	nn	np	np	nn	np	np	nn	np	np	nn	np	nn	np	np	np	np	np	np	np
AX-174201775	44.271	5	<nnxnp>	nn	np	np	nn	np	nn	nn	nn	np	nn	nn	nn	np	np	np	nn	np	np	nn	nn	nn	nn	nn	nn	nn	np	nn	nn	np	np	nn	np	np	nn	np	np	nn	np	nn	np	np	np	np	np	np	np
AX-115728745	44.271	5	<nnxnp>	nn	np	np	nn	np	nn	nn	nn	np	nn	nn	nn	np	np	np	nn	np	np	nn	nn	nn	nn	nn	nn	nn	np	nn	nn	np	np	nn	np	np	nn	np	np	nn	np	nn	np	np	np	np	np	np	np
AX-174143241	44.271	5	<nnxnp>	nn	np	np	nn	np	nn	nn	nn	np	nn	nn	nn	np	np	np	nn	np	np	nn	nn	nn	nn	nn	nn	nn	np	nn	nn	np	np	nn	np	np	nn	np	np	nn	np	nn	np	np	np	np	np	np	np
AX-115667681	45.346	5	<nnxnp>	nn	np	np	nn	np	nn	nn	nn	np	nn	nn	nn	np	np	np	nn	np	np	nn	nn	nn	nn	nn	nn	nn	np	nn	nn	np	np	nn	np	np	nn	np	np	nn	np	nn	np	np	np	np	np	nn	np
AX-115672074	45.346	5	<nnxnp>	nn	np	np	nn	np	nn	nn	nn	np	nn	nn	nn	np	np	np	nn	np	np	nn	nn	nn	nn	nn	nn	nn	np	nn	nn	np	np	nn	np	np	nn	np	np	nn	np	nn	np	np	np	np	np	nn	np
AX-115673417	45.346	5	<nnxnp>	nn	np	np	nn	np	nn	nn	nn	np	nn	nn	nn	np	np	np	nn	np	np	nn	nn	nn	nn	nn	nn	nn	np	nn	nn	np	np	nn	np	np	nn	np	np	nn	np	nn	np	np	np	np	np	nn	np
AX-115713203	45.346	5	<nnxnp>	nn	np	np	nn	np	nn	nn	nn	np	nn	nn	nn	np	np	np	nn	np	np	nn	nn	nn	nn	nn	nn	nn	np	nn	nn	np	np	nn	np	np	nn	np	np	nn	np	nn	np	np	np	np	np	nn	np
AX-174153864	45.346	5	<nnxnp>	nn	np	np	nn	np	nn	nn	nn	np	nn	nn	nn	np	np	np	nn	np	np	nn	nn	nn	nn	nn	nn	nn	np	nn	nn	np	np	nn	np	np	nn	np	np	nn	np	nn	np	np	np	np	np	nn	np
AX-174181449	45.346	5	<nnxnp>	nn	np	np	nn	np	nn	nn	nn	np	nn	nn	nn	np	np	np	nn	np	np	nn	nn	nn	nn	nn	nn	nn	np	nn	nn	np	np	nn	np	np	nn	np	np	nn	np	nn	np	np	np	np	np	nn	np
AX-174183345	45.346	5	<nnxnp>	nn	np	np	nn	np	nn	nn	nn	np	nn	nn	nn	np	np	np	nn	np	np	nn	nn	nn	nn	nn	nn	nn	np	nn	nn	np	np	nn	np	np	nn	np	np	nn	np	nn	np	np	np	np	np	nn	np
AX-115667198	45.346	5	<nnxnp>	nn	np	np	nn	np	nn	nn	nn	np	nn	nn	nn	np	np	np	nn	np	np	nn	nn	nn	nn	nn	nn	nn	np	nn	nn	np	np	nn	np	np	nn	np	np	nn	np	nn	np	np	np	np	np	nn	np
AX-115718196	45.346	5	<nnxnp>	nn	np	np	nn	np	nn	nn	nn	np	nn	nn	nn	np	np	np	nn	np	np	nn	nn	nn	nn	nn	nn	nn	np	nn	nn	np	np	nn	np	np	nn	np	np	nn	np	nn	np	np	np	np	np	nn	np
AX-174115730	45.346	5	<nnxnp>	nn	np	np	nn	np	nn	nn	nn	np	nn	nn	nn	np	np	np	nn	np	np	nn	nn	nn	nn	nn	nn	nn	np	nn	nn	np	np	nn	np	np	nn	np	np	nn	np	nn	np	np	np	np	np	nn	np
AX-174123327	45.346	5	<nnxnp>	nn	np	np	nn	np	nn	nn	nn	np	nn	nn	nn	np	np	np	nn	np	np	nn	nn	nn	nn	nn	nn	nn	np	nn	nn	np	np	nn	np	np	nn	np	np	nn	np	nn	np	np	np	np	np	nn	np
AX-174137603	45.346	5	<nnxnp>	nn	np	np	nn	np	nn	nn	nn	np	nn	nn	nn	np	np	np	nn	np	np	nn	nn	nn	nn	nn	nn	nn	np	nn	nn	np	np	nn	np	np	nn	np	np	nn	np	nn	np	np	np	np	np	nn	np
AX-174153960	45.346	5	<nnxnp>	nn	np	np	nn	np	nn	nn	nn	np	nn	nn	nn	np	np	np	nn	np	np	nn	nn	nn	nn	nn	nn	nn	np	nn	nn	np	np	nn	np	np	nn	np	np	nn	np	nn	np	np	np	np	np	nn	np
AX-174171455	45.346	5	<nnxnp>	nn	np	np	nn	np	nn	nn	nn	np	nn	nn	nn	np	np	np	nn	np	np	nn	nn	nn	nn	nn	nn	nn	np	nn	nn	np	np	nn	np	np	nn	np	np	nn	np	nn	np	np	np	np	np	nn	np
AX-174172478	45.346	5	<nnxnp>	nn	np	np	nn	np	nn	nn	nn	np	nn	nn	nn	np	np	np	nn	np	np	nn	nn	nn	nn	nn	nn	nn	np	nn	nn	np	np	nn	np	np	nn	np	np	nn	np	nn	np	np	np	np	np	nn	np
AX-174172704	45.346	5	<nnxnp>	nn	np	np	nn	np	nn	nn	nn	np	nn	nn	nn	np	np	np	nn	np	np	nn	nn	nn	nn	nn	nn	nn	np	nn	nn	np	np	nn	np	np	nn	np	np	nn	np	nn	np	np	np	np	np	nn	np
AX-174126671	46.422	5	<nnxnp>	np	np	np	nn	np	nn	nn	nn	np	nn	nn	nn	np	np	np	nn	np	np	nn	nn	nn	nn	nn	nn	nn	np	nn	nn	np	np	nn	np	np	nn	np	np	nn	np	nn	np	np	np	np	np	nn	np
AX-174177542	46.422	5	<nnxnp>	np	np	np	nn	np	nn	nn	nn	np	nn	nn	nn	np	np	np	nn	np	np	nn	nn	nn	nn	nn	nn	nn	np	nn	nn	np	np	nn	np	np	nn	np	np	nn	np	nn	np	np	np	np	np	nn	np
AX-115681564	46.422	5	<nnxnp>	np	np	np	nn	np	nn	nn	nn	np	nn	nn	nn	np	np	np	nn	np	np	nn	nn	nn	nn	nn	nn	nn	np	nn	nn	np	np	nn	np	np	nn	np	np	nn	np	nn	np	np	np	np	np	nn	np
AX-174142170	46.422	5	<nnxnp>	np	np	np	nn	np	nn	nn	nn	np	nn	nn	nn	np	np	np	nn	np	np	nn	nn	nn	nn	nn	nn	nn	np	nn	nn	np	np	nn	np	np	nn	np	np	nn	np	nn	np	np	np	np	np	nn	np
AX-174164893	46.422	5	<nnxnp>	np	np	np	nn	np	nn	nn	nn	np	nn	nn	nn	np	np	np	nn	np	np	nn	nn	nn	nn	nn	nn	nn	np	nn	nn	np	np	nn	np	np	nn	np	np	nn	np	nn	np	np	np	np	np	nn	np
AX-174160826	47.497	5	<nnxnp>	np	np	np	nn	np	nn	nn	nn	--	nn	nn	nn	np	np	np	nn	np	np	nn	nn	nn	nn	nn	nn	nn	np	nn	nn	np	np	nn	np	np	nn	np	np	nn	np	nn	np	np	np	np	np	nn	np
AX-115668703	49.671	5	<nnxnp>	np	np	np	nn	np	nn	nn	nn	np	nn	nn	nn	np	np	np	nn	np	np	nn	nn	nn	nn	nn	nn	nn	np	nn	nn	np	np	nn	np	np	nn	np	nn	nn	np	nn	np	np	np	np	np	nn	np
AX-115672777	49.671	5	<nnxnp>	np	np	np	nn	np	nn	nn	nn	np	nn	nn	nn	np	np	np	nn	np	np	nn	nn	nn	nn	nn	nn	nn	np	nn	nn	np	np	nn	np	np	nn	np	nn	nn	np	nn	np	np	np	np	np	nn	np
AX-115685016	49.671	5	<nnxnp>	np	np	np	nn	np	nn	nn	nn	np	nn	nn	nn	np	np	np	nn	np	np	nn	nn	nn	nn	nn	nn	nn	np	nn	nn	np	np	nn	np	np	nn	np	nn	nn	np	nn	np	np	np	np	np	nn	np
AX-115685658	49.671	5	<nnxnp>	np	np	np	nn	np	nn	nn	nn	np	nn	nn	nn	np	np	np	nn	np	np	nn	nn	nn	nn	nn	nn	nn	np	nn	nn	np	np	nn	np	np	nn	np	nn	nn	np	nn	np	np	np	np	np	nn	np
AX-115695131	49.671	5	<nnxnp>	np	np	np	nn	np	nn	nn	nn	np	nn	nn	nn	np	np	np	nn	np	np	nn	nn	nn	nn	nn	nn	nn	np	nn	nn	np	np	nn	np	np	nn	np	nn	nn	np	nn	np	np	np	np	np	nn	np
AX-115700095	49.671	5	<nnxnp>	np	np	np	nn	np	nn	nn	nn	np	nn	nn	nn	np	np	np	nn	np	np	nn	nn	nn	nn	nn	nn	nn	np	nn	nn	np	np	nn	np	np	nn	np	nn	nn	np	nn	np	np	np	np	np	nn	np
AX-115704464	49.671	5	<nnxnp>	np	np	np	nn	np	nn	nn	nn	np	nn	nn	nn	np	np	np	nn	np	np	nn	nn	nn	nn	nn	nn	nn	np	nn	nn	np	np	nn	np	np	nn	np	nn	nn	np	nn	np	np	np	np	np	nn	np
AX-115711566	49.671	5	<nnxnp>	np	np	np	nn	np	nn	nn	nn	np	nn	nn	nn	np	np	np	nn	np	np	nn	nn	nn	nn	nn	nn	nn	np	nn	nn	np	np	nn	np	np	nn	np	nn	nn	np	nn	np	np	np	np	np	nn	np
AX-115724646	49.671	5	<nnxnp>	np	np	np	nn	np	nn	nn	nn	np	nn	nn	nn	np	np	np	nn	np	np	nn	nn	nn	nn	nn	nn	nn	np	nn	nn	np	np	nn	np	np	nn	np	nn	nn	np	nn	np	np	np	np	np	nn	np
AX-174120111	49.671	5	<nnxnp>	np	np	np	nn	np	nn	nn	nn	np	nn	nn	nn	np	np	np	nn	np	np	nn	nn	nn	nn	nn	nn	nn	np	nn	nn	np	np	nn	np	np	nn	np	nn	nn	np	nn	np	np	np	np	np	nn	np
AX-174134821	49.671	5	<nnxnp>	np	np	np	nn	np	nn	nn	nn	np	nn	nn	nn	np	np	np	nn	np	np	nn	nn	nn	nn	nn	nn	nn	np	nn	nn	np	np	nn	np	np	nn	np	nn	nn	np	nn	np	np	np	np	np	nn	np
AX-174144406	49.671	5	<nnxnp>	np	np	np	nn	np	nn	nn	nn	np	nn	nn	nn	np	np	np	nn	np	np	nn	nn	nn	nn	nn	nn	nn	np	nn	nn	np	np	nn	np	np	nn	np	nn	nn	np	nn	np	np	np	np	np	nn	np
AX-174151217	49.671	5	<nnxnp>	np	np	np	nn	np	nn	nn	nn	np	nn	nn	nn	np	np	np	nn	np	np	nn	nn	nn	nn	nn	nn	nn	np	nn	nn	np	np	nn	np	np	nn	np	nn	nn	np	nn	np	np	np	np	np	nn	np
AX-174159028	49.671	5	<nnxnp>	np	np	np	nn	np	nn	nn	nn	np	nn	nn	nn	np	np	np	nn	np	np	nn	nn	nn	nn	nn	nn	nn	np	nn	nn	np	np	nn	np	np	nn	np	nn	nn	np	nn	np	np	np	np	np	nn	np
AX-174163148	49.671	5	<nnxnp>	np	np	np	nn	np	nn	nn	nn	np	nn	nn	nn	np	np	np	nn	np	np	nn	nn	nn	nn	nn	nn	nn	np	nn	nn	np	np	nn	np	np	nn	np	nn	nn	np	nn	np	np	np	np	np	nn	np
AX-174163718	49.671	5	<nnxnp>	np	np	np	nn	np	nn	nn	nn	np	nn	nn	nn	np	np	np	nn	np	np	nn	nn	nn	nn	nn	nn	nn	np	nn	nn	np	np	nn	np	np	nn	np	nn	nn	np	nn	np	np	np	np	np	nn	np
AX-174172227	49.671	5	<nnxnp>	np	np	np	nn	np	nn	nn	nn	np	nn	nn	nn	np	np	np	nn	np	np	nn	nn	nn	nn	nn	nn	nn	np	nn	nn	np	np	nn	np	np	nn	np	nn	nn	np	nn	np	np	np	np	np	nn	np
AX-174181312	49.671	5	<nnxnp>	np	np	np	nn	np	nn	nn	nn	np	nn	nn	nn	np	np	np	nn	np	np	nn	nn	nn	nn	nn	nn	nn	np	nn	nn	np	np	nn	np	np	nn	np	nn	nn	np	nn	np	np	np	np	np	nn	np
AX-174181926	49.671	5	<nnxnp>	np	np	np	nn	np	nn	nn	nn	np	nn	nn	nn	np	np	np	nn	np	np	nn	nn	nn	nn	nn	nn	nn	np	nn	nn	np	np	nn	np	np	nn	np	nn	nn	np	nn	np	np	np	np	np	nn	np
AX-174182310	49.671	5	<nnxnp>	np	np	np	nn	np	nn	nn	nn	np	nn	nn	nn	np	np	np	nn	np	np	nn	nn	nn	nn	nn	nn	nn	np	nn	nn	np	np	nn	np	np	nn	np	nn	nn	np	nn	np	np	np	np	np	nn	np
AX-174186663	49.671	5	<nnxnp>	np	np	np	nn	np	nn	nn	nn	np	nn	nn	nn	np	np	np	nn	np	np	nn	nn	nn	nn	nn	nn	nn	np	nn	nn	np	np	nn	np	np	nn	np	nn	nn	np	nn	np	np	np	np	np	nn	np
AX-174206676	49.671	5	<nnxnp>	np	np	np	nn	np	nn	nn	nn	np	nn	nn	nn	np	np	np	nn	np	np	nn	nn	nn	nn	nn	nn	nn	np	nn	nn	np	np	nn	np	np	nn	np	nn	nn	np	nn	np	np	np	np	np	nn	np
AX-174207284	49.671	5	<nnxnp>	np	np	np	nn	np	nn	nn	nn	np	nn	nn	nn	np	np	np	nn	np	np	nn	nn	nn	nn	nn	nn	nn	np	nn	nn	np	np	nn	np	np	nn	np	nn	nn	np	nn	np	np	np	np	np	nn	np
AX-174209455	49.671	5	<nnxnp>	np	np	np	nn	np	nn	nn	nn	np	nn	nn	nn	np	np	np	nn	np	np	nn	nn	nn	nn	nn	nn	nn	np	nn	nn	np	np	nn	np	np	nn	np	nn	nn	np	nn	np	np	np	np	np	nn	np
AX-115667723	49.671	5	<nnxnp>	np	np	np	nn	np	nn	nn	nn	np	nn	nn	nn	np	np	np	nn	np	np	nn	nn	nn	nn	nn	nn	nn	np	nn	nn	np	np	nn	np	np	nn	np	nn	nn	np	nn	np	np	np	np	np	nn	np
AX-115680804	49.671	5	<nnxnp>	np	np	np	nn	np	nn	nn	nn	np	nn	nn	nn	np	np	np	nn	np	np	nn	nn	nn	nn	nn	nn	nn	np	nn	nn	np	np	nn	np	np	nn	np	nn	nn	np	nn	np	np	np	np	np	nn	np
AX-115681503	49.671	5	<nnxnp>	np	np	np	nn	np	nn	nn	nn	np	nn	nn	nn	np	np	np	nn	np	np	nn	nn	nn	nn	nn	nn	nn	np	nn	nn	np	np	nn	np	np	nn	np	nn	nn	np	nn	np	np	np	np	np	nn	np
AX-115682927	49.671	5	<nnxnp>	np	np	np	nn	np	nn	nn	nn	np	nn	nn	nn	np	np	np	nn	np	np	nn	nn	nn	nn	nn	nn	nn	np	nn	nn	np	np	nn	np	np	nn	np	nn	nn	np	nn	np	np	np	np	np	nn	np
AX-115685236	49.671	5	<nnxnp>	np	np	np	nn	np	nn	nn	nn	np	nn	nn	nn	np	np	np	nn	np	np	nn	nn	nn	nn	nn	nn	nn	np	nn	nn	np	np	nn	np	np	nn	np	nn	nn	np	nn	np	np	np	np	np	nn	np
AX-115686225	49.671	5	<nnxnp>	np	np	np	nn	np	nn	nn	nn	np	nn	nn	nn	np	np	np	nn	np	np	nn	nn	nn	nn	nn	nn	nn	np	nn	nn	np	np	nn	np	np	nn	np	nn	nn	np	nn	np	np	np	np	np	nn	np
AX-115690482	49.671	5	<nnxnp>	np	np	np	nn	np	nn	nn	nn	np	nn	nn	nn	np	np	np	nn	np	np	nn	nn	nn	nn	nn	nn	nn	np	nn	nn	np	np	nn	np	np	nn	np	nn	nn	np	nn	np	np	np	np	np	nn	np
AX-115695738	49.671	5	<nnxnp>	np	np	np	nn	np	nn	nn	nn	np	nn	nn	nn	np	np	np	nn	np	np	nn	nn	nn	nn	nn	nn	nn	np	nn	nn	np	np	nn	np	np	nn	np	nn	nn	np	nn	np	np	np	np	np	nn	np
AX-115698777	49.671	5	<nnxnp>	np	np	np	nn	np	nn	nn	nn	np	nn	nn	nn	np	np	np	nn	np	np	nn	nn	nn	nn	nn	nn	nn	np	nn	nn	np	np	nn	np	np	nn	np	nn	nn	np	nn	np	np	np	np	np	nn	np
AX-115699861	49.671	5	<nnxnp>	np	np	np	nn	np	nn	nn	nn	np	nn	nn	nn	np	np	np	nn	np	np	nn	nn	nn	nn	nn	nn	nn	np	nn	nn	np	np	nn	np	np	nn	np	nn	nn	np	nn	np	np	np	np	np	nn	np
AX-115700500	49.671	5	<nnxnp>	np	np	np	nn	np	nn	nn	nn	np	nn	nn	nn	np	np	np	nn	np	np	nn	nn	nn	nn	nn	nn	nn	np	nn	nn	np	np	nn	np	np	nn	np	nn	nn	np	nn	np	np	np	np	np	nn	np
AX-115706856	49.671	5	<nnxnp>	np	np	np	nn	np	nn	nn	nn	np	nn	nn	nn	np	np	np	nn	np	np	nn	nn	nn	nn	nn	nn	nn	np	nn	nn	np	np	nn	np	np	nn	np	nn	nn	np	nn	np	np	np	np	np	nn	np
AX-115708938	49.671	5	<nnxnp>	np	np	np	nn	np	nn	nn	nn	np	nn	nn	nn	np	np	np	nn	np	np	nn	nn	nn	nn	nn	nn	nn	np	nn	nn	np	np	nn	np	np	nn	np	nn	nn	np	nn	np	np	np	np	np	nn	np
AX-115722184	49.671	5	<nnxnp>	np	np	np	nn	np	nn	nn	nn	np	nn	nn	nn	np	np	np	nn	np	np	nn	nn	nn	nn	nn	nn	nn	np	nn	nn	np	np	nn	np	np	nn	np	nn	nn	np	nn	np	np	np	np	np	nn	np
AX-115724340	49.671	5	<nnxnp>	np	np	np	nn	np	nn	nn	nn	np	nn	nn	nn	np	np	np	nn	np	np	nn	nn	nn	nn	nn	nn	nn	np	nn	nn	np	np	nn	np	np	nn	np	nn	nn	np	nn	np	np	np	np	np	nn	np
AX-153643102	49.671	5	<nnxnp>	np	np	np	nn	np	nn	nn	nn	np	nn	nn	nn	np	np	np	nn	np	np	nn	nn	nn	nn	nn	nn	nn	np	nn	nn	np	np	nn	np	np	nn	np	nn	nn	np	nn	np	np	np	np	np	nn	np
AX-174113806	49.671	5	<nnxnp>	np	np	np	nn	np	nn	nn	nn	np	nn	nn	nn	np	np	np	nn	np	np	nn	nn	nn	nn	nn	nn	nn	np	nn	nn	np	np	nn	np	np	nn	np	nn	nn	np	nn	np	np	np	np	np	nn	np
AX-174122417	49.671	5	<nnxnp>	np	np	np	nn	np	nn	nn	nn	np	nn	nn	nn	np	np	np	nn	np	np	nn	nn	nn	nn	nn	nn	nn	np	nn	nn	np	np	nn	np	np	nn	np	nn	nn	np	nn	np	np	np	np	np	nn	np
AX-174124254	49.671	5	<nnxnp>	np	np	np	nn	np	nn	nn	nn	np	nn	nn	nn	np	np	np	nn	np	np	nn	nn	nn	nn	nn	nn	nn	np	nn	nn	np	np	nn	np	np	nn	np	nn	nn	np	nn	np	np	np	np	np	nn	np
AX-174129913	49.671	5	<nnxnp>	np	np	np	nn	np	nn	nn	nn	np	nn	nn	nn	np	np	np	nn	np	np	nn	nn	nn	nn	nn	nn	nn	np	nn	nn	np	np	nn	np	np	nn	np	nn	nn	np	nn	np	np	np	np	np	nn	np
AX-174133340	49.671	5	<nnxnp>	np	np	np	nn	np	nn	nn	nn	np	nn	nn	nn	np	np	np	nn	np	np	nn	nn	nn	nn	nn	nn	nn	np	nn	nn	np	np	nn	np	np	nn	np	nn	nn	np	nn	np	np	np	np	np	nn	np
AX-174135373	49.671	5	<nnxnp>	np	np	np	nn	np	nn	nn	nn	np	nn	nn	nn	np	np	np	nn	np	np	nn	nn	nn	nn	nn	nn	nn	np	nn	nn	np	np	nn	np	np	nn	np	nn	nn	np	nn	np	np	np	np	np	nn	np
AX-174135671	49.671	5	<nnxnp>	np	np	np	nn	np	nn	nn	nn	np	nn	nn	nn	np	np	np	nn	np	np	nn	nn	nn	nn	nn	nn	nn	np	nn	nn	np	np	nn	np	np	nn	np	nn	nn	np	nn	np	np	np	np	np	nn	np
AX-174143886	49.671	5	<nnxnp>	np	np	np	nn	np	nn	nn	nn	np	nn	nn	nn	np	np	np	nn	np	np	nn	nn	nn	nn	nn	nn	nn	np	nn	nn	np	np	nn	np	np	nn	np	nn	nn	np	nn	np	np	np	np	np	nn	np
AX-174144988	49.671	5	<nnxnp>	np	np	np	nn	np	nn	nn	nn	np	nn	nn	nn	np	np	np	nn	np	np	nn	nn	nn	nn	nn	nn	nn	np	nn	nn	np	np	nn	np	np	nn	np	nn	nn	np	nn	np	np	np	np	np	nn	np
AX-174151171	49.671	5	<nnxnp>	np	np	np	nn	np	nn	nn	nn	np	nn	nn	nn	np	np	np	nn	np	np	nn	nn	nn	nn	nn	nn	nn	np	nn	nn	np	np	nn	np	np	nn	np	nn	nn	np	nn	np	np	np	np	np	nn	np
AX-174161475	49.671	5	<nnxnp>	np	np	np	nn	np	nn	nn	nn	np	nn	nn	nn	np	np	np	nn	np	np	nn	nn	nn	nn	nn	nn	nn	np	nn	nn	np	np	nn	np	np	nn	np	nn	nn	np	nn	np	np	np	np	np	nn	np
AX-174183580	49.671	5	<nnxnp>	np	np	np	nn	np	nn	nn	nn	np	nn	nn	nn	np	np	np	nn	np	np	nn	nn	nn	nn	nn	nn	nn	np	nn	nn	np	np	nn	np	np	nn	np	nn	nn	np	nn	np	np	np	np	np	nn	np
AX-174193325	49.671	5	<nnxnp>	np	np	np	nn	np	nn	nn	nn	np	nn	nn	nn	np	np	np	nn	np	np	nn	nn	nn	nn	nn	nn	nn	np	nn	nn	np	np	nn	np	np	nn	np	nn	nn	np	nn	np	np	np	np	np	nn	np
AX-174197343	49.671	5	<nnxnp>	np	np	np	nn	np	nn	nn	nn	np	nn	nn	nn	np	np	np	nn	np	np	nn	nn	nn	nn	nn	nn	nn	np	nn	nn	np	np	nn	np	np	nn	np	nn	nn	np	nn	np	np	np	np	np	nn	np
AX-174198979	49.671	5	<nnxnp>	np	np	np	nn	np	nn	nn	nn	np	nn	nn	nn	np	np	np	nn	np	np	nn	nn	nn	nn	nn	nn	nn	np	nn	nn	np	np	nn	np	np	nn	np	nn	nn	np	nn	np	np	np	np	np	nn	np
AX-174206903	49.671	5	<nnxnp>	np	np	np	nn	np	nn	nn	nn	np	nn	nn	nn	np	np	np	nn	np	np	nn	nn	nn	nn	nn	nn	nn	np	nn	nn	np	np	nn	np	np	nn	np	nn	nn	np	nn	np	np	np	np	np	nn	np
AX-174209129	49.671	5	<nnxnp>	np	np	np	nn	np	nn	nn	nn	np	nn	nn	nn	np	np	np	nn	np	np	nn	nn	nn	nn	nn	nn	nn	np	nn	nn	np	np	nn	np	np	nn	np	nn	nn	np	nn	np	np	np	np	np	nn	np
AX-174215568	49.671	5	<nnxnp>	np	np	np	nn	np	nn	nn	nn	np	nn	nn	nn	np	np	np	nn	np	np	nn	nn	nn	nn	nn	nn	nn	np	nn	nn	np	np	nn	np	np	nn	np	nn	nn	np	nn	np	np	np	np	np	nn	np
AX-174180167	50.747	5	<nnxnp>	np	np	nn	nn	np	nn	nn	nn	np	nn	nn	nn	np	np	np	nn	np	np	nn	nn	nn	nn	nn	nn	nn	np	nn	nn	np	np	nn	np	np	nn	np	nn	nn	np	nn	np	np	np	np	np	nn	np
AX-174154729	51.822	5	<nnxnp>	np	np	nn	nn	np	nn	nn	nn	np	nn	nn	nn	np	np	np	nn	np	np	nn	nn	nn	nn	nn	nn	nn	np	nn	nn	np	np	nn	np	np	nn	np	nn	nn	np	nn	np	np	np	np	np	nn	np
AX-174171102	51.822	5	<nnxnp>	np	np	nn	nn	np	nn	nn	nn	np	nn	nn	nn	np	np	np	nn	np	np	nn	nn	nn	nn	nn	nn	nn	np	nn	nn	np	np	nn	np	np	nn	np	nn	nn	np	nn	np	np	np	np	np	nn	np
AX-174201607	51.822	5	<nnxnp>	np	np	nn	nn	np	nn	nn	nn	np	nn	nn	nn	np	np	np	nn	np	np	nn	nn	nn	nn	nn	nn	nn	np	nn	nn	np	np	nn	np	np	nn	np	nn	nn	np	nn	np	np	np	np	np	nn	np
AX-174206635	51.822	5	<nnxnp>	np	np	nn	nn	np	nn	nn	nn	np	nn	nn	nn	np	np	np	nn	np	np	nn	nn	nn	nn	nn	nn	nn	np	nn	nn	np	np	nn	np	np	nn	np	nn	nn	np	nn	np	np	np	np	np	nn	np
AX-174186599	51.822	5	<nnxnp>	np	np	nn	nn	np	nn	nn	nn	np	nn	nn	nn	np	np	np	nn	np	np	nn	nn	nn	nn	nn	nn	nn	np	nn	nn	np	np	nn	np	np	nn	np	nn	nn	np	nn	np	np	np	np	np	nn	np
AX-174192643	51.822	5	<nnxnp>	np	np	nn	nn	np	nn	nn	nn	np	nn	nn	nn	np	np	np	nn	np	np	nn	nn	nn	nn	nn	nn	nn	np	nn	nn	np	np	nn	np	np	nn	np	nn	nn	np	nn	np	np	np	np	np	nn	np
AX-174194395	51.822	5	<nnxnp>	np	np	nn	nn	np	nn	nn	nn	np	nn	nn	nn	np	np	np	nn	np	np	nn	nn	nn	nn	nn	nn	nn	np	nn	nn	np	np	nn	np	np	nn	np	nn	nn	np	nn	np	np	np	np	np	nn	np
AX-174206704	51.822	5	<nnxnp>	np	np	nn	nn	np	nn	nn	nn	np	nn	nn	nn	np	np	np	nn	np	np	nn	nn	nn	nn	nn	nn	nn	np	nn	nn	np	np	nn	np	np	nn	np	nn	nn	np	nn	np	np	np	np	np	nn	np
AX-174187574	53.996	5	<nnxnp>	np	np	nn	nn	np	nn	nn	nn	np	nn	nn	nn	np	np	np	nn	np	np	np	nn	nn	nn	nn	nn	nn	np	nn	nn	np	np	nn	np	np	nn	np	nn	nn	np	nn	np	np	np	np	np	nn	np
AX-174188621	53.996	5	<nnxnp>	np	np	nn	nn	np	nn	nn	nn	np	nn	nn	nn	np	np	np	nn	np	np	np	nn	nn	nn	nn	nn	nn	np	nn	nn	np	np	nn	np	np	nn	np	nn	nn	np	nn	np	np	np	np	np	nn	np
AX-174171274	53.996	5	<nnxnp>	np	np	nn	nn	np	nn	nn	nn	np	nn	nn	nn	np	np	np	nn	np	np	np	nn	nn	nn	nn	nn	nn	np	nn	nn	np	np	nn	np	np	nn	np	nn	nn	np	nn	np	np	np	np	np	nn	np
AX-174190631	53.996	5	<nnxnp>	np	np	nn	nn	np	nn	nn	nn	np	nn	nn	nn	np	np	np	nn	np	np	np	nn	nn	nn	nn	nn	nn	np	nn	nn	np	np	nn	np	np	nn	np	nn	nn	np	nn	np	np	np	np	np	nn	np
AX-174193452	53.996	5	<nnxnp>	np	np	nn	nn	np	nn	nn	nn	np	nn	nn	nn	np	np	np	nn	np	np	np	nn	nn	nn	nn	nn	nn	np	nn	nn	np	np	nn	np	np	nn	np	nn	nn	np	nn	np	np	np	np	np	nn	np
AX-174122990	56.17	5	<nnxnp>	np	np	nn	nn	np	nn	nn	nn	np	nn	nn	nn	np	np	np	np	np	np	np	nn	nn	nn	nn	nn	nn	np	nn	nn	np	np	nn	np	np	nn	np	nn	nn	np	nn	np	np	np	np	np	nn	np
AX-174211354	56.17	5	<nnxnp>	np	np	nn	nn	np	nn	nn	nn	np	nn	nn	nn	np	np	np	np	np	np	np	nn	nn	nn	nn	nn	nn	np	nn	nn	np	np	nn	np	np	nn	np	nn	nn	np	nn	np	np	np	np	np	nn	np
AX-115683841	56.17	5	<nnxnp>	np	np	nn	nn	np	nn	nn	nn	np	nn	nn	nn	np	np	np	np	np	np	np	nn	nn	nn	nn	nn	nn	np	nn	nn	np	np	nn	np	np	nn	np	nn	nn	np	nn	np	np	np	np	np	nn	np
AX-174121783	56.17	5	<nnxnp>	np	np	nn	nn	np	nn	nn	nn	np	nn	nn	nn	np	np	np	np	np	np	np	nn	nn	nn	nn	nn	nn	np	nn	nn	np	np	nn	np	np	nn	np	nn	nn	np	nn	np	np	np	np	np	nn	np
AX-174209065	58.345	5	<nnxnp>	np	np	nn	np	np	nn	nn	nn	np	nn	nn	nn	np	np	np	np	np	np	np	nn	nn	nn	nn	nn	nn	np	nn	nn	np	np	nn	np	np	nn	np	nn	np	np	nn	np	np	np	np	np	nn	np
AX-174168969	58.345	5	<nnxnp>	np	np	nn	np	np	nn	nn	nn	np	nn	nn	nn	np	np	np	np	np	np	np	nn	nn	nn	nn	nn	nn	np	nn	nn	np	np	nn	np	np	nn	np	nn	np	np	nn	np	np	np	np	np	nn	np
AX-115718297	59.42	5	<nnxnp>	np	np	nn	np	np	nn	nn	nn	np	nn	nn	nn	np	np	np	np	np	np	np	nn	nn	nn	nn	nn	nn	np	nn	nn	np	np	nn	np	np	nn	np	nn	np	np	nn	np	np	np	np	np	nn	np
AX-115718409	59.42	5	<nnxnp>	np	np	nn	np	np	nn	nn	nn	np	nn	nn	nn	np	np	np	np	np	np	np	nn	nn	nn	nn	nn	nn	np	nn	nn	np	np	nn	np	np	nn	np	nn	np	np	nn	np	np	np	np	np	nn	np
AX-174113877	59.42	5	<nnxnp>	np	np	nn	np	np	nn	nn	nn	np	nn	nn	nn	np	np	np	np	np	np	np	nn	nn	nn	nn	nn	nn	np	nn	nn	np	np	nn	np	np	nn	np	nn	np	np	nn	np	np	np	np	np	nn	np
AX-174137570	59.42	5	<nnxnp>	np	np	nn	np	np	nn	nn	nn	np	nn	nn	nn	np	np	np	np	np	np	np	nn	nn	nn	nn	nn	nn	np	nn	nn	np	np	nn	np	np	nn	np	nn	np	np	nn	np	np	np	np	np	nn	np
AX-174143617	59.42	5	<nnxnp>	np	np	nn	np	np	nn	nn	nn	np	nn	nn	nn	np	np	np	np	np	np	np	nn	nn	nn	nn	nn	nn	np	nn	nn	np	np	nn	np	np	nn	np	nn	np	np	nn	np	np	np	np	np	nn	np
AX-174152361	59.42	5	<nnxnp>	np	np	nn	np	np	nn	nn	nn	np	nn	nn	nn	np	np	np	np	np	np	np	nn	nn	nn	nn	nn	nn	np	nn	nn	np	np	nn	np	np	nn	np	nn	np	np	nn	np	np	np	np	np	nn	np
AX-174178893	59.42	5	<nnxnp>	np	np	nn	np	np	nn	nn	nn	np	nn	nn	nn	np	np	np	np	np	np	np	nn	nn	nn	nn	nn	nn	np	nn	nn	np	np	nn	np	np	nn	np	nn	np	np	nn	np	np	np	np	np	nn	np
AX-174186723	59.42	5	<nnxnp>	np	np	nn	np	np	nn	nn	nn	np	nn	nn	nn	np	np	np	np	np	np	np	nn	nn	nn	nn	nn	nn	np	nn	nn	np	np	nn	np	np	nn	np	nn	np	np	nn	np	np	np	np	np	nn	np
AX-174192920	59.42	5	<nnxnp>	np	np	nn	np	np	nn	nn	nn	np	nn	nn	nn	np	np	np	np	np	np	np	nn	nn	nn	nn	nn	nn	np	nn	nn	np	np	nn	np	np	nn	np	nn	np	np	nn	np	np	np	np	np	nn	np
AX-115708856	59.42	5	<nnxnp>	np	np	nn	np	np	nn	nn	nn	np	nn	nn	nn	np	np	np	np	np	np	np	nn	nn	nn	nn	nn	nn	np	nn	nn	np	np	nn	np	np	nn	np	nn	np	np	nn	np	np	np	np	np	nn	np
AX-174129188	59.42	5	<nnxnp>	np	np	nn	np	np	nn	nn	nn	np	nn	nn	nn	np	np	np	np	np	np	np	nn	nn	nn	nn	nn	nn	np	nn	nn	np	np	nn	np	np	nn	np	nn	np	np	nn	np	np	np	np	np	nn	np
AX-174167960	59.42	5	<nnxnp>	np	np	nn	np	np	nn	nn	nn	np	nn	nn	nn	np	np	np	np	np	np	np	nn	nn	nn	nn	nn	nn	np	nn	nn	np	np	nn	np	np	nn	np	nn	np	np	nn	np	np	np	np	np	nn	np
AX-174180120	59.42	5	<nnxnp>	np	np	nn	np	np	nn	nn	nn	np	nn	nn	nn	np	np	np	np	np	np	np	nn	nn	nn	nn	nn	nn	np	nn	nn	np	np	nn	np	np	nn	np	nn	np	np	nn	np	np	np	np	np	nn	np
AX-174186224	59.42	5	<nnxnp>	np	np	nn	np	np	nn	nn	nn	np	nn	nn	nn	np	np	np	np	np	np	np	nn	nn	nn	nn	nn	nn	np	nn	nn	np	np	nn	np	np	nn	np	nn	np	np	nn	np	np	np	np	np	nn	np
AX-174189849	59.42	5	<nnxnp>	np	np	nn	np	np	nn	nn	nn	np	nn	nn	nn	np	np	np	np	np	np	np	nn	nn	nn	nn	nn	nn	np	nn	nn	np	np	nn	np	np	nn	np	nn	np	np	nn	np	np	np	np	np	nn	np
AX-174194611	59.42	5	<nnxnp>	np	np	nn	np	np	nn	nn	nn	np	nn	nn	nn	np	np	np	np	np	np	np	nn	nn	nn	nn	nn	nn	np	nn	nn	np	np	nn	np	np	nn	np	nn	np	np	nn	np	np	np	np	np	nn	np
AX-174159720	60.495	5	<nnxnp>	np	np	nn	np	np	nn	nn	nn	np	nn	nn	nn	np	np	np	np	np	np	np	nn	nn	nn	nn	nn	nn	np	nn	nn	np	np	nn	np	np	nn	np	nn	np	np	nn	np	np	np	np	np	nn	np
AX-174172978	60.495	5	<nnxnp>	np	np	nn	np	np	nn	nn	nn	np	nn	nn	nn	np	np	np	np	np	np	np	nn	nn	nn	nn	nn	nn	np	nn	nn	np	np	nn	np	np	nn	np	nn	np	np	nn	np	np	np	np	np	nn	np
AX-174115425	60.495	5	<nnxnp>	np	np	nn	np	np	nn	nn	nn	np	nn	nn	nn	np	np	np	np	np	np	np	nn	nn	nn	nn	nn	nn	np	nn	nn	np	np	nn	np	np	nn	np	nn	np	np	nn	np	np	np	np	np	nn	np
AX-174193676	60.495	5	<nnxnp>	np	np	nn	np	np	nn	nn	nn	np	nn	nn	nn	np	np	np	np	np	np	np	nn	nn	nn	nn	nn	nn	np	nn	nn	np	np	nn	np	np	nn	np	nn	np	np	nn	np	np	np	np	np	nn	np
AX-174138148	62.67	5	<nnxnp>	np	np	nn	np	np	nn	nn	nn	np	nn	nn	nn	np	np	np	np	np	np	np	nn	nn	nn	nn	nn	nn	np	nn	nn	np	np	nn	np	np	nn	np	nn	np	np	nn	np	np	np	np	np	nn	np
AX-174172574	62.67	5	<nnxnp>	np	np	nn	np	np	nn	nn	nn	np	nn	nn	nn	np	np	np	np	np	np	np	nn	nn	nn	nn	nn	nn	np	nn	nn	np	np	nn	np	np	nn	np	nn	np	np	nn	np	np	np	np	np	nn	np
AX-153648090	62.67	5	<nnxnp>	np	np	nn	np	np	nn	nn	nn	np	nn	nn	nn	np	np	np	np	np	np	np	nn	nn	nn	nn	nn	nn	np	nn	nn	np	np	nn	np	np	nn	np	nn	np	np	nn	np	np	np	np	np	nn	np
AX-174200192	62.67	5	<nnxnp>	np	np	nn	np	np	nn	nn	nn	np	nn	nn	nn	np	np	np	np	np	np	np	nn	nn	nn	nn	nn	nn	np	nn	nn	np	np	nn	np	np	nn	np	nn	np	np	nn	np	np	np	np	np	nn	np
AX-174166318	63.745	5	<nnxnp>	np	np	nn	np	np	nn	nn	nn	np	nn	nn	nn	np	np	np	np	np	np	np	nn	nn	nn	nn	nn	nn	np	nn	nn	np	np	nn	np	np	nn	np	nn	np	np	nn	np	np	np	np	np	nn	np
AX-174205784	63.745	5	<nnxnp>	np	np	nn	np	np	nn	nn	nn	np	nn	nn	nn	np	np	np	np	np	np	np	nn	nn	nn	nn	nn	nn	np	nn	nn	np	np	nn	np	np	nn	np	nn	np	np	nn	np	np	np	np	np	nn	np
AX-174191634	63.745	5	<nnxnp>	np	np	nn	np	np	nn	nn	nn	np	nn	nn	nn	np	np	np	np	np	np	np	nn	nn	nn	nn	nn	nn	np	nn	nn	np	np	nn	np	np	nn	np	nn	np	np	nn	np	np	np	np	np	nn	np
AX-115700764	73.074	5	<nnxnp>	np	np	nn	np	np	nn	np	nn	np	nn	nn	np	np	np	np	np	np	np	np	nn	nn	np	nn	np	nn	np	nn	nn	np	np	nn	np	np	nn	np	nn	np	np	nn	np	np	np	np	np	nn	np
AX-174113019	73.074	5	<nnxnp>	np	np	nn	np	np	nn	np	nn	np	nn	nn	np	np	np	np	np	np	np	np	nn	nn	np	nn	np	nn	np	nn	nn	np	np	nn	np	np	nn	np	nn	np	np	nn	np	np	np	np	np	nn	np
AX-174215219	73.074	5	<nnxnp>	np	np	nn	np	np	nn	np	nn	np	nn	nn	np	np	np	np	np	np	np	np	nn	nn	np	nn	np	nn	np	nn	nn	np	np	nn	np	np	nn	np	nn	np	np	nn	np	np	np	np	np	nn	np
AX-174144104	73.074	5	<nnxnp>	np	np	nn	np	np	nn	np	nn	np	nn	nn	np	np	np	np	np	np	np	np	nn	nn	np	nn	np	nn	np	nn	nn	np	np	nn	np	np	nn	np	nn	np	np	nn	np	np	np	np	np	nn	np
AX-174167364	73.074	5	<nnxnp>	np	np	nn	np	np	nn	np	nn	np	nn	nn	np	np	np	np	np	np	np	np	nn	nn	np	nn	np	nn	np	nn	nn	np	np	nn	np	np	nn	np	nn	np	np	nn	np	np	np	np	np	nn	np
AX-174167365	73.074	5	<nnxnp>	np	np	nn	np	np	nn	np	nn	np	nn	nn	np	np	np	np	np	np	np	np	nn	nn	np	nn	np	nn	np	nn	nn	np	np	nn	np	np	nn	np	nn	np	np	nn	np	np	np	np	np	nn	np
AX-115693924	75.248	5	<nnxnp>	np	np	nn	np	np	nn	np	nn	np	nn	nn	np	np	np	np	np	np	np	np	nn	nn	np	nn	np	nn	np	nn	nn	np	np	np	np	np	nn	np	nn	np	np	nn	np	np	np	np	np	nn	np
AX-153651366	77.423	5	<nnxnp>	np	np	nn	np	np	nn	np	nn	np	nn	nn	np	nn	np	np	np	np	np	np	nn	nn	np	nn	np	np	np	nn	nn	np	np	np	np	np	nn	np	nn	np	np	nn	np	np	np	np	np	nn	np
AX-174131635	78.498	5	<nnxnp>	np	np	nn	np	np	nn	np	nn	np	nn	nn	np	nn	np	np	np	np	np	np	np	nn	np	nn	np	np	np	nn	nn	np	np	np	np	np	nn	np	nn	np	np	nn	np	np	np	np	np	nn	np
AX-174181094	82.945	5	<nnxnp>	np	np	nn	np	np	nn	np	nn	nn	nn	nn	np	nn	np	np	np	np	np	np	np	nn	np	nn	np	np	np	nn	nn	np	np	np	np	np	nn	np	nn	np	np	nn	np	np	np	np	np	nn	nn
AX-174201038	82.945	5	<nnxnp>	np	np	nn	np	np	nn	np	nn	nn	nn	nn	np	nn	np	np	np	np	np	np	np	nn	np	nn	np	np	np	nn	nn	np	np	np	np	np	nn	np	nn	np	np	nn	np	np	np	np	np	--	nn
AX-174151000	82.945	5	<nnxnp>	np	np	nn	np	np	nn	np	nn	nn	nn	nn	np	nn	np	np	np	np	np	np	np	nn	np	nn	np	np	np	nn	nn	np	np	np	np	np	nn	np	nn	np	np	nn	np	np	np	np	np	nn	nn
AX-174193222	82.945	5	<nnxnp>	np	np	nn	np	np	nn	np	nn	nn	nn	nn	np	nn	np	np	np	np	np	np	np	nn	np	nn	np	np	np	nn	nn	np	np	np	np	np	nn	np	nn	np	np	nn	np	np	np	np	np	nn	nn
AX-115733531	86.243	5	<nnxnp>	np	np	nn	np	np	nn	np	nn	nn	nn	nn	np	nn	np	np	np	np	np	np	np	nn	np	nn	np	np	np	nn	nn	np	nn	np	np	np	nn	np	nn	np	np	nn	np	np	nn	np	np	nn	nn
AX-174125942	87.319	5	<nnxnp>	np	np	nn	np	np	nn	np	nn	nn	nn	nn	np	nn	np	np	np	np	nn	np	np	nn	np	nn	np	np	np	nn	nn	np	nn	np	np	np	nn	np	nn	np	np	nn	np	np	nn	np	np	nn	nn
AX-174149323	87.319	5	<nnxnp>	np	np	nn	np	np	nn	np	nn	nn	nn	nn	np	nn	np	np	np	np	nn	np	np	nn	np	nn	np	np	np	nn	nn	np	nn	np	np	np	nn	np	nn	np	np	nn	np	np	nn	np	np	nn	nn
AX-174170984	87.319	5	<nnxnp>	np	np	nn	np	np	nn	np	nn	nn	nn	nn	np	nn	np	np	np	np	nn	np	np	nn	np	nn	np	np	np	nn	nn	np	nn	np	np	np	nn	np	nn	np	np	nn	np	np	nn	np	np	nn	nn
AX-174184742	96.648	5	<nnxnp>	np	np	nn	np	np	nn	np	np	nn	nn	np	np	nn	np	np	np	np	nn	np	np	nn	np	nn	np	np	np	nn	nn	np	nn	np	np	np	nn	np	nn	np	np	nn	np	np	nn	np	np	nn	nn
AX-174185776	96.648	5	<nnxnp>	np	np	nn	np	np	nn	np	np	nn	nn	np	np	nn	np	np	np	np	nn	np	np	nn	np	nn	np	np	np	nn	nn	np	nn	np	np	np	nn	np	nn	np	np	nn	np	np	nn	np	np	nn	nn
AX-174191131	96.648	5	<nnxnp>	np	np	nn	np	np	nn	np	np	nn	nn	np	np	nn	np	np	np	np	nn	np	np	nn	np	nn	np	np	np	nn	nn	np	nn	np	np	np	nn	np	nn	np	np	nn	np	np	nn	np	np	nn	nn
AX-174204069	96.648	5	<nnxnp>	np	np	nn	np	np	nn	np	np	nn	nn	np	np	nn	np	np	np	np	nn	np	np	nn	np	nn	np	np	np	nn	nn	np	nn	np	np	np	nn	np	nn	np	np	nn	np	np	nn	np	np	nn	nn
AX-174120665	96.648	5	<nnxnp>	np	np	nn	np	np	nn	np	np	nn	nn	np	np	nn	np	np	np	np	nn	np	np	nn	np	nn	np	np	np	nn	nn	np	nn	np	np	np	nn	np	nn	np	np	nn	np	np	nn	np	np	nn	nn
AX-174143894	96.648	5	<nnxnp>	np	np	nn	np	np	nn	np	np	nn	nn	np	np	nn	np	np	np	np	nn	np	np	nn	np	nn	np	np	np	nn	nn	np	nn	np	np	np	nn	np	nn	np	np	nn	np	np	nn	np	np	nn	nn
AX-174161683	96.648	5	<nnxnp>	np	np	nn	np	np	nn	np	np	nn	nn	np	np	nn	np	np	np	np	nn	np	np	nn	np	nn	np	np	np	nn	nn	np	nn	np	np	np	nn	np	nn	np	np	nn	np	np	nn	np	np	nn	nn
AX-174174696	96.648	5	<nnxnp>	np	np	nn	np	np	nn	np	np	nn	nn	np	np	nn	np	np	np	np	nn	np	np	nn	np	nn	np	np	np	nn	nn	np	nn	np	np	np	nn	np	nn	np	np	nn	np	np	nn	np	np	nn	nn
AX-175073788	96.648	5	<nnxnp>	np	np	nn	np	np	nn	np	np	nn	nn	np	np	nn	np	np	np	np	nn	np	np	nn	np	nn	np	np	np	nn	nn	np	nn	np	np	np	nn	np	nn	np	np	nn	np	np	nn	np	np	nn	nn
AX-174175287	97.723	5	<nnxnp>	np	np	nn	np	np	nn	np	np	nn	nn	np	np	nn	np	np	np	np	nn	np	np	nn	np	nn	np	np	np	nn	nn	np	nn	np	np	np	nn	np	nn	np	np	nn	np	np	nn	np	np	nn	nn
AX-174210224	97.723	5	<nnxnp>	np	np	nn	np	np	nn	np	np	nn	nn	np	np	nn	np	np	np	np	nn	np	np	nn	np	nn	np	np	np	nn	nn	np	nn	np	np	np	nn	np	nn	np	np	nn	np	np	nn	np	np	nn	nn
AX-115682209	97.723	5	<nnxnp>	np	np	nn	np	np	nn	np	np	nn	nn	np	np	nn	np	np	np	np	nn	np	np	nn	np	nn	np	np	np	nn	nn	np	nn	np	np	np	nn	np	nn	np	np	nn	np	np	nn	np	np	nn	nn
AX-115697634	97.723	5	<nnxnp>	np	np	nn	np	np	nn	np	np	nn	nn	np	np	nn	np	np	np	np	nn	np	np	nn	np	nn	np	np	np	nn	nn	np	nn	np	np	np	nn	np	nn	np	np	nn	np	np	nn	np	np	nn	nn
AX-153644941	97.723	5	<nnxnp>	np	np	nn	np	np	nn	np	np	nn	nn	np	np	nn	np	np	np	np	nn	np	np	nn	np	nn	np	np	np	nn	nn	np	nn	np	np	np	nn	np	nn	np	np	nn	np	np	nn	np	np	nn	nn
AX-174122809	97.723	5	<nnxnp>	np	np	nn	np	np	nn	np	np	nn	nn	np	np	nn	np	np	np	np	nn	np	np	nn	np	nn	np	np	np	nn	nn	np	nn	np	np	np	nn	np	nn	np	np	nn	np	np	nn	np	np	nn	nn
AX-174180324	97.723	5	<nnxnp>	np	np	nn	np	np	nn	np	np	nn	nn	np	np	nn	np	np	np	np	nn	np	np	nn	np	nn	np	np	np	nn	nn	np	nn	np	np	np	nn	np	nn	np	np	nn	np	np	nn	np	np	nn	nn
AX-174189797	97.723	5	<nnxnp>	np	np	nn	np	np	nn	np	np	nn	nn	np	np	nn	np	np	np	np	nn	np	np	nn	np	nn	np	np	np	nn	nn	np	nn	np	np	np	nn	np	nn	np	np	nn	np	np	nn	np	np	nn	nn
AX-174190391	97.723	5	<nnxnp>	np	np	nn	np	np	nn	np	np	nn	nn	np	np	nn	np	np	np	np	nn	np	np	nn	np	nn	np	np	np	nn	nn	np	nn	np	np	np	nn	np	nn	np	np	nn	np	np	nn	np	np	nn	nn
AX-174197237	97.723	5	<nnxnp>	np	np	nn	np	np	nn	np	np	nn	nn	np	np	nn	np	np	np	np	nn	np	np	nn	np	nn	np	np	np	nn	nn	np	nn	np	np	np	nn	np	nn	np	np	nn	np	np	nn	np	np	nn	nn
AX-174186070	98.799	5	<nnxnp>	np	np	nn	np	np	nn	np	np	nn	nn	np	np	nn	np	np	np	np	nn	np	np	nn	np	nn	np	np	np	nn	nn	np	nn	np	np	np	nn	np	nn	np	np	nn	np	np	nn	np	np	nn	nn
AX-174183201	100.973	5	<nnxnp>	np	np	nn	np	np	nn	np	np	nn	nn	np	np	nn	np	np	np	np	nn	np	np	nn	np	nn	np	np	np	nn	nn	np	nn	np	np	np	np	np	nn	np	np	nn	np	np	nn	np	np	nn	nn
AX-174189697	100.973	5	<nnxnp>	np	np	nn	np	np	nn	np	np	nn	nn	np	np	nn	np	np	np	np	nn	np	np	nn	np	nn	np	np	np	nn	nn	np	nn	np	np	np	np	np	nn	np	np	nn	np	np	nn	np	np	nn	nn
AX-174203961	100.973	5	<nnxnp>	np	np	nn	np	np	nn	np	np	nn	nn	np	np	nn	np	np	np	np	nn	np	np	nn	np	nn	np	np	np	nn	nn	np	nn	np	np	np	np	np	nn	np	np	nn	np	np	nn	np	np	nn	nn
AX-115697003	0	6	<nnxnp>	nn	np	nn	np	nn	np	np	np	nn	np	np	np	np	nn	np	nn	np	nn	np	nn	np	np	nn	np	np	np	nn	np	nn	nn	nn	nn	np	nn	nn	nn	nn	np	nn	nn	np	np	np	np	nn	np
AX-174140749	0	6	<nnxnp>	nn	np	nn	np	nn	np	np	np	nn	np	np	np	np	nn	np	nn	np	nn	np	nn	np	np	nn	np	np	np	nn	np	nn	nn	nn	nn	np	nn	nn	nn	nn	np	nn	nn	np	np	np	np	nn	np
AX-174187270	0	6	<nnxnp>	nn	np	nn	np	nn	np	np	np	nn	np	np	np	np	nn	np	nn	np	nn	np	nn	np	np	nn	np	np	np	nn	np	nn	nn	nn	nn	np	nn	nn	nn	nn	np	nn	nn	np	np	np	np	nn	np
AX-174151794	1.075	6	<nnxnp>	nn	np	nn	np	nn	np	np	np	nn	np	np	np	np	nn	np	nn	np	nn	np	nn	np	np	nn	np	np	np	nn	np	np	nn	nn	nn	np	nn	nn	nn	nn	np	nn	nn	np	np	np	np	nn	np
AX-174203154	1.075	6	<nnxnp>	nn	np	nn	np	nn	np	np	np	nn	np	np	np	np	nn	np	nn	np	nn	np	nn	np	np	nn	np	np	np	nn	np	np	nn	nn	nn	np	nn	nn	nn	nn	np	nn	nn	np	np	np	np	nn	np
AX-115679920	1.075	6	<nnxnp>	nn	np	nn	np	nn	np	np	np	nn	np	np	np	np	nn	np	nn	np	nn	np	nn	np	np	nn	np	np	np	nn	np	np	nn	nn	nn	np	nn	nn	nn	nn	np	nn	nn	np	np	np	np	nn	np
AX-115702072	1.075	6	<nnxnp>	nn	np	nn	np	nn	np	np	np	nn	np	np	np	np	nn	np	nn	np	nn	np	nn	np	np	nn	np	np	np	nn	np	np	nn	nn	nn	np	nn	nn	nn	nn	np	nn	nn	np	np	np	np	nn	np
AX-115710331	4.373	6	<nnxnp>	nn	np	nn	np	nn	np	np	np	nn	np	np	np	np	nn	np	nn	np	nn	np	nn	np	np	nn	np	np	np	nn	np	np	nn	nn	nn	np	nn	nn	nn	nn	np	nn	nn	nn	np	np	np	nn	np
AX-174131333	4.373	6	<nnxnp>	nn	np	nn	np	nn	np	np	np	nn	np	np	np	np	nn	np	nn	np	nn	np	nn	np	np	nn	np	np	np	nn	np	np	nn	nn	nn	np	nn	nn	nn	nn	np	nn	nn	nn	np	np	np	nn	np
AX-174149205	4.373	6	<nnxnp>	nn	np	nn	np	nn	np	np	np	nn	np	np	np	np	nn	np	nn	np	nn	np	nn	np	np	nn	np	np	np	nn	np	np	nn	nn	nn	np	nn	nn	nn	nn	np	nn	nn	nn	np	np	np	nn	np
AX-174154168	4.373	6	<nnxnp>	nn	np	nn	np	nn	np	np	np	nn	np	np	np	np	nn	np	nn	np	nn	np	nn	np	np	nn	np	np	np	nn	np	np	nn	nn	nn	np	nn	nn	nn	nn	np	nn	nn	nn	np	np	np	nn	np
AX-174175577	4.373	6	<nnxnp>	nn	np	nn	np	nn	np	np	np	nn	np	np	np	np	nn	np	nn	np	nn	np	nn	np	np	nn	np	np	np	nn	np	np	nn	nn	nn	np	nn	nn	nn	nn	np	nn	nn	nn	np	np	np	nn	np
AX-174203760	4.373	6	<nnxnp>	nn	np	nn	np	nn	np	np	np	nn	np	np	np	np	nn	np	nn	np	nn	np	nn	np	np	nn	np	np	np	nn	np	np	nn	nn	nn	np	nn	nn	nn	nn	np	nn	nn	nn	np	np	np	nn	np
AX-175074451	4.373	6	<nnxnp>	nn	np	nn	np	nn	np	np	np	nn	np	np	np	np	nn	np	nn	np	nn	np	nn	np	np	nn	np	np	np	nn	np	np	nn	nn	nn	np	nn	nn	nn	nn	np	nn	nn	nn	np	np	np	nn	np
AX-115696187	4.373	6	<nnxnp>	nn	np	nn	np	nn	np	np	np	nn	np	np	np	np	nn	np	nn	np	nn	np	nn	np	np	nn	np	np	np	nn	np	np	nn	nn	nn	np	nn	nn	nn	nn	np	nn	nn	nn	np	np	np	nn	np
AX-174140856	4.373	6	<nnxnp>	nn	np	nn	np	nn	np	np	np	nn	np	np	np	np	nn	np	nn	np	nn	np	nn	np	np	nn	np	np	np	nn	np	np	nn	nn	nn	np	nn	nn	nn	nn	np	nn	nn	nn	np	np	np	nn	np
AX-174150083	4.373	6	<nnxnp>	nn	np	nn	np	nn	np	np	np	nn	np	np	np	np	nn	np	nn	np	nn	np	nn	np	np	nn	np	np	np	nn	np	np	nn	nn	nn	np	nn	nn	nn	nn	np	nn	nn	nn	np	np	np	nn	np
AX-174173686	4.373	6	<nnxnp>	nn	np	nn	np	nn	np	np	np	nn	np	np	np	np	nn	np	nn	np	nn	np	nn	np	np	nn	np	np	np	nn	np	np	nn	nn	nn	np	nn	nn	nn	nn	np	nn	nn	nn	np	np	np	nn	np
AX-174193686	4.373	6	<nnxnp>	nn	np	nn	np	nn	np	np	np	nn	np	np	np	np	nn	np	nn	np	nn	np	nn	np	np	nn	np	np	np	nn	np	np	nn	nn	nn	np	nn	nn	nn	nn	np	nn	nn	nn	np	np	np	nn	np
AX-115710941	5.449	6	<nnxnp>	nn	np	nn	np	nn	np	np	np	nn	np	np	np	np	nn	np	np	np	nn	np	nn	np	np	nn	np	np	np	nn	np	np	nn	nn	nn	np	nn	nn	nn	nn	np	nn	nn	nn	np	np	np	nn	np
AX-174185199	5.449	6	<nnxnp>	nn	np	nn	np	nn	np	np	np	nn	np	np	np	np	nn	np	np	np	nn	np	nn	np	np	nn	np	np	np	nn	np	np	nn	nn	nn	np	nn	nn	nn	nn	np	nn	nn	nn	np	np	np	nn	np
AX-174187406	5.449	6	<nnxnp>	nn	np	nn	np	nn	np	np	np	nn	np	np	np	np	nn	np	np	np	nn	np	nn	np	np	nn	np	np	np	nn	np	np	nn	nn	nn	np	nn	nn	nn	nn	np	nn	nn	nn	np	np	np	nn	np
AX-174146697	6.524	6	<nnxnp>	nn	np	nn	np	nn	np	np	np	nn	np	np	np	np	nn	np	np	np	nn	np	nn	np	np	nn	np	np	np	nn	np	np	nn	nn	nn	np	nn	nn	nn	nn	np	nn	nn	nn	np	np	np	nn	np
AX-174160354	6.524	6	<nnxnp>	nn	np	nn	np	nn	np	np	np	nn	np	np	np	np	nn	np	np	np	nn	np	nn	np	np	nn	np	np	np	nn	np	np	nn	nn	nn	np	nn	--	nn	nn	np	nn	nn	nn	np	np	np	nn	np
AX-174176041	6.524	6	<nnxnp>	nn	np	nn	np	nn	np	np	np	nn	np	np	np	np	nn	np	np	np	nn	np	nn	np	np	nn	np	np	np	nn	np	np	nn	nn	nn	np	nn	nn	nn	nn	np	nn	nn	nn	np	np	np	nn	np
AX-115714204	6.524	6	<nnxnp>	nn	np	nn	np	nn	np	np	np	nn	np	np	np	np	nn	np	np	np	nn	np	nn	np	np	nn	np	np	np	nn	np	np	nn	nn	nn	np	nn	nn	nn	nn	np	nn	nn	nn	np	np	np	nn	np
AX-174199529	6.524	6	<nnxnp>	nn	np	nn	np	nn	np	np	np	nn	np	np	np	np	nn	np	np	np	nn	np	nn	np	np	nn	np	np	np	nn	np	np	nn	nn	nn	np	nn	nn	nn	nn	np	nn	nn	nn	np	np	np	nn	np
AX-174212481	6.524	6	<nnxnp>	nn	np	nn	np	nn	np	np	np	nn	np	np	np	np	nn	np	np	np	nn	np	nn	np	np	nn	np	np	np	nn	np	np	nn	nn	nn	np	nn	nn	nn	nn	np	nn	nn	nn	np	np	np	nn	np
AX-174189220	7.599	6	<nnxnp>	nn	np	nn	np	nn	np	np	np	nn	np	np	np	np	nn	np	np	np	nn	np	nn	np	np	nn	np	np	np	nn	np	np	np	nn	nn	np	nn	nn	nn	nn	np	nn	nn	nn	np	np	np	nn	np
AX-174149362	8.674	6	<nnxnp>	nn	np	nn	np	nn	np	np	np	nn	np	np	np	np	nn	np	np	np	nn	np	nn	np	np	nn	np	np	np	nn	np	np	nn	nn	nn	np	nn	nn	nn	nn	np	nn	nn	nn	np	np	np	nn	np
AX-174200851	9.75	6	<nnxnp>	nn	np	nn	np	nn	np	np	np	nn	np	np	np	np	nn	np	np	np	nn	np	nn	np	np	nn	np	np	np	nn	np	np	nn	nn	nn	np	nn	nn	nn	nn	np	nn	nn	nn	np	nn	np	nn	np
AX-174121867	9.75	6	<nnxnp>	nn	np	nn	np	nn	np	np	np	nn	np	np	np	np	nn	np	np	np	nn	np	nn	np	np	nn	np	np	np	nn	np	np	nn	nn	nn	np	nn	nn	nn	nn	np	nn	nn	nn	np	nn	np	nn	np
AX-115710613	10.825	6	<nnxnp>	nn	np	nn	np	nn	np	np	np	nn	np	np	np	np	nn	np	np	np	nn	np	nn	np	np	nn	np	np	nn	nn	np	np	nn	nn	nn	np	nn	nn	nn	nn	np	nn	nn	nn	np	nn	np	nn	np
AX-174140626	10.825	6	<nnxnp>	nn	np	nn	np	nn	np	np	np	nn	np	np	np	np	nn	np	np	np	nn	np	nn	np	np	nn	np	np	nn	nn	np	np	nn	nn	nn	np	nn	nn	nn	nn	np	nn	nn	nn	np	nn	np	nn	np
AX-174142349	10.825	6	<nnxnp>	nn	np	nn	np	nn	np	np	np	nn	np	np	np	np	nn	np	np	np	nn	np	nn	np	np	nn	np	np	nn	nn	np	np	nn	nn	nn	np	nn	nn	nn	nn	np	nn	nn	nn	np	nn	np	nn	np
AX-174187224	10.825	6	<nnxnp>	nn	np	nn	np	nn	np	np	np	nn	np	np	np	np	nn	np	np	np	nn	np	nn	np	np	nn	np	np	nn	nn	np	np	nn	nn	nn	np	nn	nn	nn	nn	np	nn	nn	nn	np	nn	np	nn	np
AX-174212064	10.825	6	<nnxnp>	nn	np	nn	np	nn	np	np	np	nn	np	np	np	np	nn	np	np	np	nn	np	nn	np	np	nn	np	np	nn	nn	np	np	nn	nn	nn	np	nn	nn	nn	nn	np	nn	nn	nn	np	nn	np	nn	np
AX-174116720	10.825	6	<nnxnp>	nn	np	nn	np	nn	np	np	np	nn	np	np	np	np	nn	np	np	np	nn	np	nn	np	np	nn	np	np	nn	nn	np	np	nn	nn	nn	np	nn	nn	nn	nn	np	nn	nn	nn	np	nn	np	nn	np
AX-174136172	10.825	6	<nnxnp>	nn	np	nn	np	nn	np	np	np	nn	np	np	np	np	nn	np	np	np	nn	np	nn	np	np	nn	np	np	nn	nn	np	np	nn	nn	nn	np	nn	nn	nn	nn	np	nn	nn	nn	np	nn	np	nn	np
AX-174141866	10.825	6	<nnxnp>	nn	np	nn	np	nn	np	np	np	nn	np	np	np	np	nn	np	np	np	nn	np	nn	np	np	nn	np	np	nn	nn	np	np	nn	nn	nn	np	nn	nn	nn	nn	np	nn	nn	nn	np	nn	np	nn	np
AX-174130175	11.9	6	<nnxnp>	nn	np	nn	np	nn	np	np	np	nn	np	np	np	np	nn	np	np	np	nn	np	np	np	np	nn	np	np	nn	nn	np	np	nn	nn	nn	np	nn	nn	nn	nn	np	nn	nn	nn	np	nn	np	nn	np
AX-174136595	11.9	6	<nnxnp>	nn	np	nn	np	nn	np	np	np	nn	np	np	np	np	nn	np	np	np	nn	np	np	np	np	nn	np	np	nn	nn	np	np	nn	nn	nn	np	nn	nn	nn	nn	np	nn	nn	nn	np	nn	np	nn	np
AX-115679767	12.976	6	<nnxnp>	nn	np	nn	np	nn	np	np	np	nn	np	np	np	np	nn	np	np	np	nn	np	np	np	np	nn	np	np	nn	nn	np	np	nn	nn	nn	np	nn	nn	nn	nn	np	nn	nn	nn	np	nn	np	nn	np
AX-115707877	12.976	6	<nnxnp>	nn	np	nn	np	nn	np	np	np	nn	np	np	np	np	nn	np	np	np	nn	np	np	np	np	nn	np	np	nn	nn	np	np	nn	nn	nn	np	nn	nn	nn	nn	np	nn	nn	nn	np	nn	np	nn	np
AX-115723552	12.976	6	<nnxnp>	nn	np	nn	np	nn	np	np	np	nn	np	np	np	np	nn	np	np	np	nn	np	np	np	np	nn	np	np	nn	nn	np	np	nn	nn	nn	np	nn	nn	nn	nn	np	nn	nn	nn	np	nn	np	nn	np
AX-174122073	12.976	6	<nnxnp>	nn	np	nn	np	nn	np	np	np	nn	np	np	np	np	nn	np	np	np	nn	np	np	np	np	nn	np	np	nn	nn	np	np	nn	nn	nn	np	nn	nn	nn	nn	np	nn	nn	nn	np	nn	np	nn	np
AX-174144578	12.976	6	<nnxnp>	nn	np	nn	np	nn	np	np	np	nn	np	np	np	np	nn	np	np	np	nn	np	np	np	np	nn	np	np	nn	nn	np	np	nn	nn	nn	np	nn	nn	nn	nn	np	nn	nn	nn	np	nn	np	nn	np
AX-174159744	12.976	6	<nnxnp>	nn	np	nn	np	nn	np	np	np	nn	np	np	np	np	nn	np	np	np	nn	np	np	np	np	nn	np	np	nn	nn	np	np	nn	nn	nn	np	nn	nn	nn	nn	np	nn	nn	nn	np	nn	np	nn	np
AX-174163724	12.976	6	<nnxnp>	nn	np	nn	np	nn	np	np	np	nn	np	np	np	np	nn	np	np	np	nn	np	np	np	np	nn	np	np	nn	nn	np	np	nn	nn	nn	np	nn	nn	nn	nn	np	nn	nn	nn	np	nn	np	nn	np
AX-174164275	12.976	6	<nnxnp>	nn	np	nn	np	nn	np	np	np	nn	np	np	np	np	nn	np	np	np	nn	np	np	np	np	nn	np	np	nn	nn	np	np	nn	nn	nn	np	nn	nn	nn	nn	np	nn	nn	nn	np	nn	np	nn	np
AX-174177501	12.976	6	<nnxnp>	nn	np	nn	np	nn	np	np	np	nn	np	np	np	np	nn	np	np	np	nn	np	np	np	np	nn	np	np	nn	nn	np	np	nn	nn	nn	np	nn	nn	nn	nn	np	nn	nn	nn	np	nn	np	nn	np
AX-174181573	12.976	6	<nnxnp>	nn	np	nn	np	nn	np	np	np	nn	np	np	np	np	nn	np	np	np	nn	np	np	np	np	nn	np	np	nn	nn	np	np	nn	nn	nn	np	nn	nn	nn	nn	np	nn	nn	nn	np	nn	np	nn	np
AX-174185651	12.976	6	<nnxnp>	nn	np	nn	np	nn	np	np	np	nn	np	np	np	np	nn	np	np	np	nn	np	np	np	np	nn	np	np	nn	nn	np	np	nn	nn	nn	np	nn	nn	nn	nn	np	nn	nn	nn	np	nn	np	nn	np
AX-174189022	12.976	6	<nnxnp>	nn	np	nn	np	nn	np	np	np	nn	np	np	np	np	nn	np	np	np	nn	np	np	np	np	nn	np	np	nn	nn	np	np	nn	nn	nn	np	nn	nn	nn	nn	np	nn	nn	nn	np	nn	np	nn	np
AX-174213474	12.976	6	<nnxnp>	nn	np	nn	np	nn	np	np	np	nn	np	np	np	np	nn	np	np	np	nn	np	np	np	np	nn	np	np	nn	nn	np	np	nn	nn	nn	np	nn	nn	nn	nn	np	nn	nn	nn	np	nn	np	nn	np
AX-115681722	12.976	6	<nnxnp>	nn	np	nn	np	nn	np	np	np	nn	np	np	np	np	nn	np	np	np	nn	np	np	np	np	nn	np	np	nn	nn	np	np	nn	nn	nn	np	nn	nn	nn	nn	np	nn	nn	nn	np	nn	np	nn	np
AX-115703479	12.976	6	<nnxnp>	nn	np	nn	np	nn	np	np	np	nn	np	np	np	np	nn	np	np	np	nn	np	np	np	np	nn	np	np	nn	nn	np	np	nn	nn	nn	np	nn	nn	nn	nn	np	nn	nn	nn	np	nn	np	nn	np
AX-174140076	12.976	6	<nnxnp>	nn	np	nn	np	nn	np	np	np	nn	np	np	np	np	nn	np	np	np	nn	np	np	np	np	nn	np	np	nn	nn	np	np	nn	nn	nn	np	nn	nn	nn	nn	np	nn	nn	nn	np	nn	np	nn	np
AX-174141000	12.976	6	<nnxnp>	nn	np	nn	np	nn	np	np	np	nn	np	np	np	np	nn	np	np	np	nn	np	np	np	np	nn	np	np	nn	nn	np	np	nn	nn	nn	np	nn	nn	nn	nn	np	nn	nn	nn	np	nn	np	nn	np
AX-174180779	12.976	6	<nnxnp>	nn	np	nn	np	nn	np	np	np	nn	np	np	np	np	nn	np	np	np	nn	np	np	np	np	nn	np	np	nn	nn	np	np	nn	nn	nn	np	nn	nn	nn	nn	np	nn	nn	nn	np	nn	np	nn	np
AX-174183646	12.976	6	<nnxnp>	nn	np	nn	np	nn	np	np	np	nn	np	np	np	np	nn	np	np	np	nn	np	np	np	np	nn	np	np	nn	nn	np	np	nn	nn	nn	np	nn	nn	nn	nn	np	nn	nn	nn	np	nn	np	nn	np
AX-174191314	12.976	6	<nnxnp>	nn	np	nn	np	nn	np	np	np	nn	np	np	np	np	nn	np	np	np	nn	np	np	np	np	nn	np	np	nn	nn	np	np	nn	nn	nn	np	nn	nn	nn	nn	np	nn	nn	nn	np	nn	np	nn	np
AX-174120138	15.15	6	<nnxnp>	nn	np	nn	np	nn	np	np	np	nn	np	np	np	np	nn	np	np	np	nn	np	np	np	np	np	np	np	nn	nn	np	np	nn	nn	nn	np	nn	nn	nn	nn	np	nn	nn	nn	np	nn	np	nn	np
AX-174147167	15.15	6	<nnxnp>	nn	np	nn	np	nn	np	np	np	nn	np	np	np	np	nn	np	np	np	nn	np	np	np	np	np	np	np	nn	nn	np	np	nn	nn	nn	np	nn	nn	nn	nn	np	nn	nn	nn	np	nn	np	nn	np
AX-174161416	15.15	6	<nnxnp>	nn	np	nn	np	nn	np	np	np	nn	np	np	np	np	nn	np	np	np	nn	np	np	np	np	np	np	np	nn	nn	np	np	nn	nn	nn	np	nn	nn	nn	nn	np	nn	nn	nn	np	nn	np	nn	np
AX-174161715	15.15	6	<nnxnp>	nn	np	nn	np	nn	np	np	np	nn	np	np	np	np	nn	np	np	np	nn	np	np	np	np	np	np	np	nn	nn	np	np	nn	nn	nn	np	nn	nn	nn	nn	np	nn	nn	nn	np	nn	np	nn	np
AX-174168444	15.15	6	<nnxnp>	nn	np	nn	np	nn	np	np	np	nn	np	np	np	np	nn	np	np	np	nn	np	np	np	np	np	np	np	nn	nn	np	np	nn	nn	nn	np	nn	nn	nn	nn	np	nn	nn	nn	np	nn	np	nn	np
AX-174155853	16.225	6	<nnxnp>	nn	np	nn	np	nn	np	np	np	nn	np	np	np	np	nn	np	np	np	nn	np	np	np	np	np	np	np	nn	nn	np	np	nn	nn	nn	np	nn	nn	np	nn	np	nn	nn	nn	np	nn	np	nn	np
AX-174204806	16.225	6	<nnxnp>	nn	np	nn	np	nn	np	np	np	nn	np	np	np	np	nn	np	np	np	nn	np	np	np	np	np	np	np	nn	nn	np	np	nn	nn	nn	np	nn	nn	np	nn	np	nn	nn	nn	np	nn	np	nn	np
AX-115714728	17.301	6	<nnxnp>	nn	np	nn	np	nn	np	np	np	nn	np	np	np	np	nn	np	np	np	nn	np	np	np	np	np	np	np	nn	nn	np	np	nn	nn	nn	np	nn	nn	np	nn	np	nn	nn	nn	np	nn	np	nn	np
AX-174150287	19.475	6	<nnxnp>	nn	np	nn	np	nn	np	np	np	nn	np	np	np	np	nn	np	np	np	nn	np	np	np	np	np	np	nn	nn	nn	np	np	nn	nn	nn	np	nn	nn	np	nn	np	nn	nn	nn	np	nn	np	nn	np
AX-174169107	19.475	6	<nnxnp>	nn	np	nn	np	nn	np	np	np	nn	np	np	np	np	nn	np	np	np	nn	np	np	np	np	np	np	nn	nn	nn	np	np	nn	nn	nn	np	nn	nn	np	nn	np	nn	nn	nn	np	nn	np	nn	np
AX-174197676	19.475	6	<nnxnp>	nn	np	nn	np	nn	np	np	np	nn	np	np	np	np	nn	np	np	np	nn	np	np	np	np	np	np	nn	nn	nn	np	np	nn	nn	nn	np	nn	nn	np	nn	np	nn	nn	nn	np	nn	np	nn	np
AX-174168779	19.475	6	<nnxnp>	nn	np	nn	np	nn	np	np	np	nn	np	np	np	np	nn	np	np	np	nn	np	np	np	np	np	np	nn	nn	nn	np	np	nn	nn	nn	np	nn	nn	np	nn	np	nn	nn	nn	np	nn	np	nn	np
AX-174149513	20.55	6	<nnxnp>	nn	np	nn	np	nn	np	np	np	nn	np	np	np	np	nn	np	np	np	nn	np	np	np	np	np	np	nn	nn	nn	np	np	nn	nn	nn	np	nn	nn	np	nn	np	nn	nn	nn	np	nn	np	nn	np
AX-115666064	21.625	6	<nnxnp>	nn	np	nn	np	nn	np	np	np	nn	np	np	np	np	nn	np	np	np	nn	np	np	np	np	np	np	nn	nn	nn	np	np	nn	nn	nn	np	nn	nn	np	nn	np	nn	nn	nn	np	nn	np	nn	np
AX-115698353	22.701	6	<nnxnp>	nn	np	nn	np	nn	np	np	np	nn	np	np	np	np	nn	np	np	np	nn	np	np	np	np	np	np	nn	nn	nn	np	np	nn	nn	nn	np	nn	nn	np	nn	np	nn	nn	nn	np	nn	np	nn	np
AX-115713286	23.776	6	<nnxnp>	nn	np	nn	np	nn	np	np	np	nn	np	np	np	np	nn	np	np	np	nn	np	np	np	np	np	nn	nn	nn	nn	np	np	nn	nn	nn	np	nn	nn	np	nn	np	nn	nn	nn	np	nn	np	nn	np
AX-174127542	23.776	6	<nnxnp>	nn	np	nn	np	nn	np	np	np	nn	np	np	np	np	nn	np	np	np	nn	np	np	np	np	np	nn	nn	nn	nn	np	np	nn	nn	nn	np	nn	nn	np	nn	np	nn	nn	nn	np	nn	np	nn	np
AX-174201946	23.776	6	<nnxnp>	nn	np	nn	np	nn	np	np	np	nn	np	np	np	np	nn	np	np	np	nn	np	np	np	np	np	nn	nn	nn	nn	np	np	nn	nn	nn	np	nn	nn	np	nn	np	nn	nn	nn	np	nn	np	nn	np
AX-174151560	27.074	6	<nnxnp>	nn	np	nn	np	nn	np	np	np	nn	np	np	np	np	nn	np	np	np	np	np	np	np	np	np	nn	nn	nn	nn	np	np	nn	nn	np	np	nn	nn	np	nn	np	nn	np	nn	np	nn	np	nn	np
AX-174152842	27.074	6	<nnxnp>	nn	np	nn	np	nn	np	np	np	nn	np	np	np	np	nn	np	np	np	np	np	np	np	np	np	nn	nn	nn	nn	np	np	nn	nn	np	np	nn	nn	np	nn	np	nn	np	nn	np	nn	np	nn	np
AX-174167420	27.074	6	<nnxnp>	nn	np	nn	np	nn	np	np	np	nn	np	np	np	np	nn	np	np	np	np	np	np	np	np	np	nn	nn	nn	nn	np	np	nn	nn	np	np	nn	nn	np	nn	np	nn	np	nn	np	nn	np	nn	np
AX-174167417	27.074	6	<nnxnp>	nn	np	nn	np	nn	np	np	np	nn	np	np	np	np	nn	np	np	np	np	np	np	np	np	np	nn	nn	nn	nn	np	np	nn	nn	np	np	nn	nn	np	nn	np	nn	np	nn	np	nn	np	nn	np
AX-174142682	28.149	6	<nnxnp>	nn	np	nn	np	nn	np	np	np	nn	np	np	np	np	nn	np	np	np	np	np	np	np	np	np	nn	nn	nn	nn	np	np	nn	nn	np	np	nn	nn	np	nn	np	nn	np	nn	np	nn	np	nn	np
AX-174115776	31.447	6	<nnxnp>	nn	np	nn	np	nn	np	nn	np	nn	nn	np	np	np	nn	np	np	np	np	nn	np	np	np	np	nn	nn	nn	nn	np	np	nn	nn	np	np	nn	nn	np	nn	np	nn	np	nn	np	nn	np	nn	np
AX-174175797	31.447	6	<nnxnp>	nn	np	nn	np	nn	np	nn	np	nn	nn	np	np	np	nn	np	np	np	np	nn	np	np	np	np	nn	nn	nn	nn	np	np	nn	nn	np	np	nn	nn	np	nn	np	nn	np	nn	np	nn	np	nn	np
AX-115713112	32.522	6	<nnxnp>	nn	np	nn	np	nn	np	nn	--	nn	nn	np	np	np	nn	np	np	np	np	nn	np	np	np	np	nn	nn	nn	nn	np	np	nn	nn	np	np	nn	nn	np	nn	np	nn	np	nn	np	nn	np	nn	np
AX-174133590	32.522	6	<nnxnp>	nn	np	nn	np	nn	np	nn	np	nn	nn	np	np	np	nn	np	np	np	np	nn	np	np	np	np	nn	nn	nn	nn	np	np	nn	nn	np	np	nn	nn	np	nn	np	nn	np	nn	np	nn	np	nn	np
AX-174171777	32.522	6	<nnxnp>	nn	np	nn	np	nn	np	nn	np	nn	nn	np	np	np	nn	np	np	np	np	nn	np	np	np	np	nn	nn	nn	nn	np	np	nn	nn	np	np	nn	nn	np	nn	np	nn	np	nn	np	nn	np	nn	np
AX-174180151	32.522	6	<nnxnp>	nn	np	nn	np	nn	np	nn	np	nn	nn	np	np	np	nn	np	np	np	np	nn	np	np	np	np	nn	nn	nn	nn	np	np	nn	nn	np	np	nn	nn	np	nn	np	nn	np	nn	np	nn	np	nn	np
AX-174140128	32.522	6	<nnxnp>	nn	np	nn	np	nn	np	nn	np	nn	nn	np	np	np	nn	np	np	np	np	nn	np	np	np	np	nn	nn	nn	nn	np	np	nn	nn	np	np	nn	nn	np	nn	np	nn	np	nn	np	nn	np	nn	np
AX-174174677	32.522	6	<nnxnp>	nn	np	nn	np	nn	np	nn	np	nn	nn	np	np	np	nn	np	np	np	np	nn	np	np	np	np	nn	nn	nn	nn	np	np	nn	nn	np	np	nn	nn	np	nn	np	nn	np	nn	np	nn	np	nn	np
AX-174177843	32.522	6	<nnxnp>	nn	np	nn	np	nn	np	nn	np	nn	nn	np	np	np	nn	np	np	np	np	nn	np	np	np	np	nn	nn	nn	nn	np	np	nn	nn	np	np	nn	nn	np	nn	np	nn	np	nn	np	nn	np	nn	np
AX-174184799	32.522	6	<nnxnp>	nn	np	nn	np	nn	np	nn	np	nn	nn	np	np	np	nn	np	np	np	np	nn	np	np	np	np	nn	nn	nn	nn	np	np	nn	nn	np	np	nn	nn	np	nn	np	nn	np	nn	np	nn	np	nn	np
AX-174202199	32.522	6	<nnxnp>	nn	np	nn	np	nn	np	nn	np	nn	nn	np	np	np	nn	np	np	np	np	nn	np	np	np	np	nn	nn	nn	nn	np	np	nn	nn	np	np	nn	nn	np	nn	np	nn	np	nn	np	nn	np	nn	np
AX-115730271	33.598	6	<nnxnp>	nn	np	nn	np	nn	np	nn	np	nn	nn	np	np	np	nn	np	np	np	np	nn	np	np	np	np	nn	nn	nn	nn	np	np	nn	nn	np	np	nn	nn	np	nn	np	nn	np	nn	np	nn	np	nn	np
AX-174156977	36.896	6	<nnxnp>	nn	np	nn	np	nn	np	nn	np	nn	nn	np	np	np	np	np	np	np	np	nn	np	np	np	np	nn	nn	nn	nn	np	np	nn	nn	np	np	nn	nn	np	nn	np	nn	np	nn	np	nn	np	nn	np
AX-115684422	37.971	6	<nnxnp>	nn	np	nn	np	nn	np	nn	np	nn	nn	np	np	np	np	np	np	np	np	nn	np	np	np	np	nn	nn	nn	nn	np	np	nn	nn	np	np	nn	nn	np	nn	np	nn	np	nn	np	nn	np	nn	np
AX-174133685	37.971	6	<nnxnp>	nn	np	nn	np	nn	np	nn	np	nn	nn	np	np	np	np	np	np	np	np	nn	np	np	np	np	nn	nn	nn	nn	np	np	nn	nn	np	np	nn	nn	np	nn	np	nn	np	nn	np	nn	np	nn	np
AX-174163566	40.145	6	<nnxnp>	nn	np	nn	np	nn	np	nn	np	nn	nn	np	np	np	np	np	np	nn	np	nn	np	np	np	np	nn	nn	nn	nn	np	np	nn	nn	np	np	nn	nn	np	nn	np	nn	np	nn	np	nn	np	nn	np
AX-174171515	41.221	6	<nnxnp>	nn	np	nn	np	nn	np	nn	np	nn	nn	np	np	np	np	np	np	nn	np	nn	np	np	np	np	nn	nn	nn	nn	np	np	nn	nn	np	np	nn	nn	np	nn	np	nn	np	nn	np	nn	np	nn	np
AX-115702867	42.296	6	<nnxnp>	nn	np	nn	np	nn	np	nn	np	nn	nn	np	np	np	np	np	np	nn	np	nn	np	np	np	np	nn	nn	nn	nn	np	np	nn	nn	np	np	nn	nn	np	nn	np	nn	np	nn	np	nn	np	nn	np
AX-174176444	42.296	6	<nnxnp>	nn	np	nn	np	nn	np	nn	np	nn	nn	np	np	np	np	np	np	nn	np	nn	np	np	np	np	nn	nn	nn	nn	np	np	nn	nn	np	np	nn	nn	np	nn	np	nn	np	nn	np	nn	np	nn	np
AX-174185125	42.296	6	<nnxnp>	nn	np	nn	np	nn	np	nn	np	nn	nn	np	np	np	np	np	np	nn	np	nn	np	np	np	np	nn	nn	nn	nn	np	np	nn	nn	np	np	nn	nn	np	nn	np	nn	np	nn	np	nn	np	nn	np
AX-115707219	42.296	6	<nnxnp>	nn	np	nn	np	nn	np	nn	np	nn	nn	np	np	np	np	np	np	nn	np	nn	np	np	np	np	nn	nn	nn	nn	np	np	nn	nn	np	np	nn	nn	np	nn	np	nn	np	nn	np	nn	np	nn	np
AX-115709849	42.296	6	<nnxnp>	nn	np	nn	np	nn	np	nn	np	nn	nn	np	np	np	np	np	np	nn	np	nn	np	np	np	np	nn	nn	nn	nn	np	np	nn	nn	np	np	nn	nn	np	nn	np	nn	np	nn	np	nn	np	nn	np
AX-174122499	42.296	6	<nnxnp>	nn	np	nn	np	nn	np	nn	np	nn	nn	np	np	np	np	np	np	nn	np	nn	np	np	np	np	nn	nn	nn	nn	np	np	nn	nn	np	np	nn	nn	np	nn	np	nn	np	nn	np	nn	np	nn	np
AX-174210104	43.371	6	<nnxnp>	nn	np	nn	np	nn	np	nn	np	nn	nn	np	np	np	np	np	np	nn	np	nn	np	np	np	np	nn	nn	nn	nn	np	np	nn	nn	np	np	nn	nn	np	nn	np	nn	np	nn	np	nn	np	nn	np
AX-174120002	47.819	6	<nnxnp>	nn	np	np	np	nn	np	nn	nn	nn	nn	np	np	np	np	np	np	nn	np	nn	np	np	np	np	nn	nn	nn	nn	np	np	nn	np	np	np	nn	nn	np	nn	np	nn	np	nn	nn	nn	np	nn	np
AX-153650929	47.819	6	<nnxnp>	nn	np	np	np	nn	np	nn	nn	nn	nn	np	np	np	np	np	np	nn	np	nn	np	np	np	np	nn	nn	nn	nn	np	np	nn	np	np	np	nn	nn	np	nn	np	nn	np	nn	nn	nn	np	nn	np
AX-174129874	47.819	6	<nnxnp>	nn	np	np	np	nn	np	nn	nn	nn	nn	np	np	np	np	np	np	nn	np	nn	np	np	np	np	nn	nn	nn	nn	np	np	nn	np	np	np	nn	nn	np	nn	np	nn	np	nn	nn	nn	np	nn	np
AX-174156295	47.819	6	<nnxnp>	nn	np	np	np	nn	np	nn	nn	nn	nn	np	np	np	np	np	np	nn	np	nn	np	np	np	np	nn	nn	nn	nn	np	np	nn	np	np	np	nn	nn	np	nn	np	nn	np	nn	nn	nn	np	nn	np
AX-174167536	47.819	6	<nnxnp>	nn	np	np	np	nn	np	nn	nn	nn	nn	np	np	np	np	np	np	nn	np	nn	np	np	np	np	nn	nn	nn	nn	np	np	nn	np	np	np	nn	nn	np	nn	np	nn	np	nn	nn	nn	np	nn	np
AX-174189217	47.819	6	<nnxnp>	nn	np	np	np	nn	np	nn	nn	nn	nn	np	np	np	np	np	np	nn	np	nn	np	np	np	np	nn	nn	nn	nn	np	np	nn	np	np	np	nn	nn	np	nn	np	nn	np	nn	nn	nn	np	nn	np
AX-174202363	47.819	6	<nnxnp>	nn	np	np	np	nn	np	nn	nn	nn	nn	np	np	np	np	np	np	nn	np	nn	np	np	np	np	nn	nn	nn	nn	np	np	nn	np	np	np	nn	nn	np	nn	np	nn	np	nn	nn	nn	np	nn	np
AX-174213927	48.894	6	<nnxnp>	nn	np	np	np	nn	np	nn	nn	nn	nn	np	np	np	np	np	np	nn	np	nn	np	np	np	np	nn	nn	nn	nn	np	np	nn	np	np	np	nn	nn	np	nn	np	nn	np	nn	nn	nn	np	nn	np
AX-174190166	49.969	6	<nnxnp>	nn	np	np	np	nn	np	nn	nn	nn	nn	np	np	np	np	np	np	nn	np	nn	np	np	np	np	nn	nn	nn	nn	np	np	nn	np	np	np	nn	nn	np	nn	np	nn	np	nn	nn	nn	np	nn	np
AX-174149017	51.044	6	<nnxnp>	nn	np	np	np	nn	np	nn	nn	nn	nn	np	np	np	np	np	np	nn	np	nn	np	np	np	np	nn	nn	nn	nn	np	np	nn	np	np	np	nn	nn	np	nn	np	nn	np	nn	nn	nn	np	nn	np
AX-174185533	51.044	6	<nnxnp>	nn	np	np	np	nn	np	nn	nn	nn	nn	np	np	np	np	np	np	nn	np	nn	np	np	np	np	nn	nn	nn	nn	np	np	nn	np	np	np	nn	nn	np	nn	np	nn	np	nn	nn	nn	np	nn	np
AX-115719570	55.492	6	<nnxnp>	nn	np	np	np	nn	np	nn	nn	nn	nn	np	np	np	np	np	np	nn	np	nn	np	np	np	np	nn	nn	nn	np	np	np	nn	np	np	nn	nn	nn	np	nn	np	nn	np	nn	nn	nn	np	nn	np
AX-174186338	55.492	6	<nnxnp>	nn	np	np	np	nn	np	nn	nn	nn	nn	np	np	np	np	np	np	nn	np	nn	np	np	np	np	nn	nn	nn	np	np	np	nn	np	np	nn	nn	nn	np	nn	np	nn	np	nn	nn	nn	np	nn	np
AX-174159722	55.492	6	<nnxnp>	nn	np	np	np	nn	np	nn	nn	nn	nn	np	np	np	np	np	np	nn	np	nn	np	np	np	np	nn	nn	nn	np	np	np	nn	np	np	nn	nn	nn	np	nn	np	nn	np	nn	nn	nn	np	nn	np
AX-174171577	58.79	6	<nnxnp>	nn	np	np	np	nn	np	nn	nn	nn	nn	np	np	np	np	np	np	nn	np	nn	np	np	np	np	nn	nn	nn	np	np	np	nn	np	np	nn	nn	nn	np	np	np	nn	np	nn	nn	nn	np	nn	np
AX-174172632	58.79	6	<nnxnp>	nn	np	np	np	nn	np	nn	nn	nn	nn	np	np	np	np	np	np	nn	np	nn	np	np	np	np	nn	nn	nn	np	np	np	nn	np	np	nn	nn	nn	np	np	np	nn	np	nn	nn	nn	np	nn	np
AX-115693534	60.964	6	<nnxnp>	nn	np	np	nn	nn	np	nn	nn	nn	nn	np	np	np	np	np	np	nn	np	nn	np	np	np	np	nn	nn	nn	np	np	np	nn	np	np	nn	nn	nn	np	np	np	nn	np	nn	nn	nn	np	nn	np
AX-174128286	60.964	6	<nnxnp>	nn	np	np	nn	nn	np	nn	nn	nn	nn	np	np	np	np	np	np	nn	np	nn	np	np	np	np	nn	nn	nn	np	np	np	nn	np	np	nn	nn	nn	np	np	np	nn	np	nn	nn	nn	np	nn	np
AX-174136934	60.964	6	<nnxnp>	nn	np	np	nn	nn	np	nn	nn	nn	nn	np	np	np	np	np	np	nn	np	nn	np	np	np	np	nn	nn	nn	np	np	np	nn	np	np	nn	nn	nn	np	np	np	nn	np	nn	nn	nn	np	nn	np
AX-174141358	60.964	6	<nnxnp>	nn	np	np	nn	nn	np	nn	nn	nn	nn	np	np	np	np	np	np	nn	np	nn	np	np	np	np	nn	nn	nn	np	np	np	nn	np	np	nn	nn	nn	np	np	np	nn	np	nn	nn	nn	np	nn	np
AX-174144884	60.964	6	<nnxnp>	nn	np	np	nn	nn	np	nn	nn	nn	nn	np	np	np	np	np	np	nn	np	nn	np	np	np	np	nn	nn	nn	np	np	np	nn	np	np	nn	nn	nn	np	np	np	nn	np	nn	nn	nn	np	nn	np
AX-174154025	60.964	6	<nnxnp>	nn	np	np	nn	nn	np	nn	nn	nn	nn	np	np	np	np	np	np	nn	np	nn	np	np	np	np	nn	nn	nn	np	np	np	nn	np	np	nn	nn	nn	np	np	np	nn	np	nn	nn	nn	np	nn	np
AX-174165018	60.964	6	<nnxnp>	nn	np	np	nn	nn	np	nn	nn	nn	nn	np	np	np	np	np	np	nn	np	nn	np	np	np	np	nn	nn	nn	np	np	np	nn	np	np	nn	nn	nn	np	np	np	nn	np	nn	nn	nn	np	nn	np
AX-174174534	60.964	6	<nnxnp>	nn	np	np	nn	nn	np	nn	nn	nn	nn	np	np	np	np	np	np	nn	np	nn	np	np	np	np	nn	nn	nn	np	np	np	nn	np	np	nn	nn	nn	np	np	np	nn	np	nn	nn	nn	np	nn	np
AX-174192164	60.964	6	<nnxnp>	nn	np	np	nn	nn	np	nn	nn	nn	nn	np	np	np	np	np	np	nn	np	nn	np	np	np	np	nn	nn	nn	np	np	np	nn	np	np	nn	nn	nn	np	np	np	nn	np	nn	nn	nn	np	nn	np
AX-174209352	60.964	6	<nnxnp>	nn	np	np	nn	nn	np	nn	nn	nn	nn	np	np	np	np	np	np	nn	np	nn	np	np	np	np	nn	nn	nn	np	np	np	nn	np	np	nn	nn	nn	np	np	np	nn	np	nn	nn	nn	np	nn	np
AX-174212108	60.964	6	<nnxnp>	nn	np	np	nn	nn	np	nn	nn	nn	nn	np	np	np	np	np	np	nn	np	nn	np	np	np	np	nn	nn	nn	np	np	np	nn	np	np	nn	nn	nn	np	np	np	nn	np	nn	nn	nn	np	nn	np
AX-115690288	60.964	6	<nnxnp>	nn	np	np	nn	nn	np	nn	nn	nn	nn	np	np	np	np	np	np	nn	np	nn	np	np	np	np	nn	nn	nn	np	np	np	nn	np	np	nn	nn	nn	np	np	np	nn	np	nn	nn	nn	np	nn	np
AX-174123415	60.964	6	<nnxnp>	nn	np	np	nn	nn	np	nn	nn	nn	nn	np	np	np	np	np	np	nn	np	nn	np	np	np	np	nn	nn	nn	np	np	np	nn	np	np	nn	nn	nn	np	np	np	nn	np	nn	nn	nn	np	nn	np
AX-174149718	60.964	6	<nnxnp>	nn	np	np	nn	nn	np	nn	nn	nn	nn	np	np	np	np	np	np	nn	np	nn	np	np	np	np	nn	nn	nn	np	np	np	nn	np	np	nn	nn	nn	np	np	np	nn	np	nn	nn	nn	np	nn	np
AX-174182864	60.964	6	<nnxnp>	nn	np	np	nn	nn	np	nn	nn	nn	nn	np	np	np	np	np	np	nn	np	nn	np	np	np	np	nn	nn	nn	np	np	np	nn	np	np	nn	nn	nn	np	np	np	nn	np	nn	nn	nn	np	nn	np
AX-174185175	60.964	6	<nnxnp>	nn	np	np	nn	nn	np	nn	nn	nn	nn	np	np	np	np	np	np	nn	np	nn	np	np	np	np	nn	nn	nn	np	np	np	nn	np	np	nn	nn	nn	np	np	np	nn	np	nn	nn	nn	np	nn	np
AX-174193128	60.964	6	<nnxnp>	nn	np	np	nn	nn	np	nn	nn	nn	nn	np	np	np	np	np	np	nn	np	nn	np	np	np	np	nn	nn	nn	np	np	np	nn	np	np	nn	nn	nn	np	np	np	nn	np	nn	nn	nn	np	nn	np
AX-175074399	60.964	6	<nnxnp>	nn	np	np	nn	nn	np	nn	nn	nn	nn	np	np	np	np	np	np	nn	np	nn	np	np	np	np	nn	nn	nn	np	np	np	nn	np	np	nn	nn	nn	np	np	np	nn	np	nn	nn	nn	np	nn	np
AX-174176846	62.039	6	<nnxnp>	nn	np	np	nn	nn	np	nn	nn	nn	nn	np	np	np	np	np	np	nn	np	nn	np	np	np	np	nn	nn	nn	np	np	nn	nn	np	np	nn	nn	nn	np	np	np	nn	np	nn	nn	nn	np	nn	np
AX-174139953	63.115	6	<nnxnp>	nn	np	np	nn	nn	np	nn	nn	nn	nn	np	np	np	np	np	np	nn	np	nn	np	np	np	np	nn	nn	nn	np	np	np	nn	np	np	nn	nn	nn	np	np	np	nn	np	nn	nn	nn	np	nn	np
AX-174201485	63.115	6	<nnxnp>	nn	np	np	nn	nn	np	nn	nn	nn	nn	np	np	--	np	np	np	nn	np	nn	np	np	np	np	nn	nn	nn	np	np	np	nn	np	np	nn	nn	nn	np	np	np	nn	np	nn	nn	nn	np	nn	np
AX-174118942	64.19	6	<nnxnp>	nn	np	np	nn	nn	np	nn	nn	nn	nn	np	np	np	np	np	np	nn	np	nn	np	np	np	np	nn	nn	nn	np	np	np	nn	np	np	nn	nn	np	np	np	np	nn	np	nn	nn	nn	np	nn	np
AX-174156413	64.19	6	<nnxnp>	nn	np	np	nn	nn	np	nn	nn	nn	nn	np	np	np	np	np	np	nn	np	nn	np	np	np	np	nn	nn	nn	np	np	np	nn	np	np	nn	nn	np	np	np	np	nn	np	nn	nn	nn	np	nn	np
AX-174156433	64.19	6	<nnxnp>	nn	np	np	nn	nn	np	nn	nn	nn	nn	np	np	np	np	np	np	nn	np	nn	np	np	np	np	nn	nn	nn	np	np	np	nn	np	np	nn	nn	np	np	np	np	nn	np	nn	nn	nn	np	nn	np
AX-174174451	65.265	6	<nnxnp>	nn	np	np	nn	nn	np	nn	nn	nn	nn	np	np	np	np	np	np	nn	np	nn	np	np	np	np	nn	nn	nn	np	np	np	nn	np	np	nn	nn	np	np	np	np	nn	np	np	nn	nn	np	nn	np
AX-174202697	65.265	6	<nnxnp>	nn	np	np	nn	nn	np	nn	nn	nn	nn	np	np	np	np	np	np	nn	np	nn	np	np	np	np	nn	nn	nn	np	np	np	nn	np	np	nn	nn	np	np	np	np	nn	np	np	nn	nn	np	nn	np
AX-153645099	65.265	6	<nnxnp>	nn	np	np	nn	nn	np	nn	nn	nn	nn	np	np	np	np	np	np	nn	np	nn	np	np	np	np	nn	nn	nn	np	np	np	nn	np	np	nn	nn	np	np	np	np	nn	np	np	nn	nn	np	nn	np
AX-115694694	67.44	6	<nnxnp>	nn	np	np	nn	nn	np	np	nn	nn	nn	np	np	np	np	np	np	nn	np	nn	np	np	np	np	nn	nn	nn	np	np	np	nn	np	np	nn	nn	np	np	np	np	nn	np	np	nn	nn	np	nn	np
AX-174116007	67.44	6	<nnxnp>	nn	np	np	nn	nn	np	np	nn	nn	nn	np	np	np	np	np	np	nn	np	nn	np	np	np	np	nn	nn	nn	np	np	np	nn	np	np	nn	nn	np	np	np	np	nn	np	np	nn	nn	np	nn	np
AX-174161482	67.44	6	<nnxnp>	nn	np	np	nn	nn	np	np	nn	nn	nn	np	np	np	np	np	np	nn	np	nn	np	np	np	np	nn	nn	nn	np	np	np	nn	np	np	nn	nn	np	np	np	np	nn	np	np	nn	nn	np	nn	np
AX-174124014	68.515	6	<nnxnp>	nn	np	np	nn	nn	np	np	nn	nn	nn	np	np	np	np	np	np	nn	np	nn	np	np	np	np	nn	nn	nn	np	np	np	nn	np	np	nn	nn	np	np	np	np	nn	np	np	nn	nn	np	nn	np
AX-174157250	68.515	6	<nnxnp>	nn	np	np	nn	nn	np	np	nn	nn	nn	np	np	np	np	np	np	nn	np	nn	np	np	np	np	nn	nn	nn	np	np	np	nn	np	np	nn	nn	np	np	np	np	nn	np	np	nn	nn	np	nn	np
AX-174160320	68.515	6	<nnxnp>	nn	np	np	nn	nn	np	np	nn	nn	nn	np	np	np	np	np	np	nn	np	nn	np	np	np	np	nn	nn	nn	np	np	np	nn	np	np	nn	nn	np	np	np	np	nn	np	np	nn	nn	np	nn	np
AX-174172827	69.59	6	<nnxnp>	nn	np	np	nn	nn	np	np	nn	nn	np	np	np	np	np	np	np	nn	np	nn	np	np	np	np	nn	nn	nn	np	np	np	nn	np	np	nn	nn	np	np	np	np	nn	np	np	nn	nn	np	nn	np
AX-174160683	77.654	6	<nnxnp>	nn	np	np	nn	nn	np	np	nn	nn	np	np	np	np	np	np	np	nn	np	nn	np	np	nn	np	nn	nn	np	np	np	np	nn	np	np	nn	nn	np	np	np	np	nn	np	np	nn	nn	np	nn	np
AX-174121865	79.828	6	<nnxnp>	nn	np	np	nn	nn	np	np	nn	nn	np	np	np	np	np	np	np	nn	np	nn	np	np	nn	np	nn	nn	np	np	np	np	nn	np	np	nn	nn	np	np	np	np	nn	np	np	nn	nn	np	nn	np
AX-115707101	84.275	6	<nnxnp>	np	nn	np	nn	nn	np	np	nn	nn	np	np	np	np	np	np	np	nn	np	np	np	np	nn	np	nn	nn	np	np	np	np	nn	np	np	nn	nn	np	np	np	np	nn	np	np	nn	nn	np	nn	np
AX-174121624	85.35	6	<nnxnp>	np	nn	np	nn	nn	np	np	nn	nn	np	np	np	np	np	np	np	nn	np	np	np	np	nn	np	nn	nn	np	np	np	np	nn	np	np	nn	nn	np	np	np	nn	nn	np	np	nn	nn	np	nn	np
AX-174162964	85.35	6	<nnxnp>	np	nn	np	nn	nn	np	np	nn	nn	np	np	np	np	np	np	np	nn	np	np	np	np	nn	np	nn	nn	np	np	np	np	nn	np	np	nn	nn	np	np	np	nn	nn	np	np	nn	nn	np	nn	np
AX-174188188	85.35	6	<nnxnp>	np	nn	np	nn	nn	np	np	nn	nn	np	np	np	np	np	np	np	nn	np	np	np	np	nn	np	nn	nn	np	np	np	np	nn	np	np	nn	nn	np	np	np	nn	nn	np	np	nn	nn	np	nn	np
AX-174122326	85.35	6	<nnxnp>	np	nn	np	nn	nn	np	np	nn	nn	np	np	np	np	np	np	np	nn	np	np	np	np	nn	np	nn	nn	np	np	np	np	nn	np	np	nn	nn	np	np	np	nn	nn	np	np	nn	nn	np	nn	np
AX-174201609	85.35	6	<nnxnp>	np	nn	np	nn	nn	np	np	nn	nn	np	np	np	np	np	np	np	nn	np	np	np	np	nn	np	nn	nn	np	np	np	np	nn	np	np	nn	nn	np	np	np	nn	nn	np	np	nn	nn	np	nn	np
AX-174187590	89.798	6	<nnxnp>	np	nn	np	nn	nn	np	np	nn	nn	np	np	np	np	np	np	np	nn	np	np	np	np	nn	np	nn	np	np	np	np	np	nn	np	np	nn	nn	np	np	np	nn	nn	np	np	nn	np	np	nn	np
AX-115733164	90.873	6	<nnxnp>	np	nn	np	nn	nn	np	np	nn	nn	np	np	np	np	np	np	np	nn	np	np	np	np	nn	np	nn	np	np	np	np	np	nn	np	np	nn	nn	np	np	np	nn	nn	np	np	nn	np	np	nn	np
AX-174146117	90.873	6	<nnxnp>	np	nn	np	nn	nn	np	np	nn	nn	np	np	np	np	np	np	np	nn	np	np	np	np	nn	np	nn	np	np	np	np	np	nn	np	np	nn	nn	np	np	np	nn	nn	np	np	nn	np	np	nn	np
AX-174177666	90.873	6	<nnxnp>	np	nn	np	nn	nn	np	np	nn	nn	np	np	np	np	np	np	np	nn	np	np	np	np	nn	np	nn	np	np	np	np	np	nn	np	np	nn	nn	np	np	np	nn	nn	np	np	nn	np	np	nn	np
AX-174210517	90.873	6	<nnxnp>	np	nn	np	nn	nn	np	np	nn	nn	np	np	np	np	np	np	np	nn	np	np	np	np	nn	np	nn	np	np	np	np	np	nn	np	np	nn	nn	np	np	np	nn	nn	np	np	nn	np	np	nn	np
AX-174130179	90.873	6	<nnxnp>	np	nn	np	nn	nn	np	np	nn	nn	np	np	np	np	np	np	np	nn	np	np	np	np	nn	np	nn	np	np	np	np	np	nn	np	np	nn	nn	np	np	np	nn	nn	np	np	nn	np	np	nn	np
AX-115686851	93.047	6	<nnxnp>	np	nn	np	nn	nn	np	np	nn	nn	np	np	np	np	np	np	np	nn	np	np	np	np	nn	np	nn	np	np	np	np	np	nn	np	np	nn	nn	np	np	np	nn	nn	np	np	nn	np	np	nn	np
AX-174145068	93.047	6	<nnxnp>	np	nn	np	nn	nn	np	np	nn	nn	np	np	np	np	np	np	np	nn	np	np	np	np	nn	np	nn	np	np	np	np	np	nn	np	np	nn	nn	np	np	np	nn	nn	np	np	nn	np	np	nn	np
AX-174156851	93.047	6	<nnxnp>	np	nn	np	nn	nn	np	np	nn	nn	np	np	np	np	np	np	np	nn	np	np	np	np	nn	np	nn	np	np	np	np	np	nn	np	np	nn	nn	np	np	np	nn	nn	np	np	nn	np	np	nn	np
AX-174184976	93.047	6	<nnxnp>	np	nn	np	nn	nn	np	np	nn	nn	np	np	np	np	np	np	np	nn	np	np	np	np	nn	np	nn	np	np	np	np	np	nn	np	np	nn	nn	np	np	np	nn	nn	np	np	nn	np	np	nn	np
AX-174187024	93.047	6	<nnxnp>	np	nn	np	nn	nn	np	np	nn	nn	np	np	np	np	np	np	np	nn	np	np	np	np	nn	np	nn	np	np	np	np	np	nn	np	np	nn	nn	np	np	np	nn	nn	np	np	nn	np	np	nn	np
AX-174149576	95.222	6	<nnxnp>	np	nn	np	nn	nn	np	np	nn	nn	np	np	np	np	np	np	np	nn	np	np	np	np	nn	np	nn	np	np	np	np	nn	nn	np	np	nn	nn	np	np	np	nn	nn	np	np	nn	np	np	nn	np
AX-174195563	95.222	6	<nnxnp>	np	nn	np	nn	nn	np	np	nn	nn	np	np	np	np	np	np	np	nn	np	np	np	np	nn	np	nn	np	np	np	np	nn	nn	np	np	nn	nn	np	np	np	nn	nn	np	np	nn	np	np	nn	np
AX-115696622	95.222	6	<nnxnp>	np	nn	np	nn	nn	np	np	nn	nn	np	np	np	np	np	np	np	nn	np	np	np	np	nn	np	nn	np	np	np	np	nn	nn	np	np	nn	nn	np	np	np	nn	nn	np	np	nn	np	np	nn	np
AX-115715882	95.222	6	<nnxnp>	np	nn	np	nn	nn	np	np	nn	nn	np	np	np	np	np	np	np	nn	np	np	np	np	nn	np	nn	np	np	np	np	nn	nn	np	np	nn	nn	np	np	np	nn	nn	np	np	nn	np	np	nn	np
AX-174115265	95.222	6	<nnxnp>	np	nn	np	nn	nn	np	np	nn	nn	np	np	np	np	np	np	np	nn	np	np	np	np	nn	np	nn	np	np	np	np	nn	nn	np	np	nn	nn	np	np	np	nn	nn	np	np	nn	np	np	nn	np
AX-174154328	95.222	6	<nnxnp>	np	nn	np	nn	nn	np	np	nn	nn	np	np	np	np	np	np	np	nn	np	np	np	np	nn	np	nn	np	np	np	np	nn	nn	np	np	nn	nn	np	np	np	nn	nn	np	np	nn	np	np	nn	np
AX-174159519	95.222	6	<nnxnp>	np	nn	np	nn	nn	np	np	nn	nn	np	np	np	np	np	np	np	nn	np	np	np	np	nn	np	nn	np	np	np	np	nn	nn	np	np	nn	nn	np	np	np	nn	nn	np	np	nn	np	np	nn	np
AX-174164359	95.222	6	<nnxnp>	np	nn	np	nn	nn	np	np	nn	nn	np	np	np	np	np	np	np	nn	np	np	np	np	nn	np	nn	np	np	np	np	nn	nn	np	np	nn	nn	np	np	np	nn	nn	np	np	nn	np	np	nn	np
AX-174128367	96.297	6	<nnxnp>	np	nn	np	nn	nn	np	np	nn	nn	np	np	np	np	np	np	np	nn	np	np	np	np	nn	np	nn	np	np	np	np	nn	nn	np	np	nn	nn	np	np	np	nn	nn	np	np	nn	np	np	nn	np
AX-115690391	97.372	6	<nnxnp>	np	nn	np	nn	nn	np	np	nn	nn	np	np	np	np	np	np	np	nn	nn	np	np	np	nn	np	nn	np	np	np	np	nn	nn	np	np	nn	nn	np	np	np	nn	nn	np	np	nn	np	np	nn	np
AX-115701593	97.372	6	<nnxnp>	np	nn	np	nn	nn	np	np	nn	nn	np	np	np	np	np	np	np	nn	nn	np	np	np	nn	np	nn	np	np	np	np	nn	nn	np	np	nn	nn	np	np	np	--	nn	np	np	nn	np	np	nn	np
AX-115729771	97.372	6	<nnxnp>	np	nn	np	nn	nn	np	np	nn	nn	np	np	np	np	np	np	np	nn	nn	np	np	np	nn	np	nn	np	np	np	np	nn	nn	np	np	nn	nn	np	np	np	nn	nn	np	np	nn	np	np	nn	np
AX-174186525	97.372	6	<nnxnp>	np	nn	np	nn	nn	np	np	nn	nn	np	np	np	np	np	np	np	nn	nn	np	np	np	nn	np	nn	np	np	np	np	nn	nn	np	np	nn	nn	np	np	np	nn	nn	np	np	nn	np	np	nn	np
AX-174190258	97.372	6	<nnxnp>	np	nn	np	nn	nn	np	np	nn	nn	np	np	np	np	np	np	np	nn	nn	np	np	np	nn	np	nn	np	np	np	np	nn	nn	np	np	nn	nn	np	np	np	nn	nn	np	np	nn	np	np	nn	np
AX-115676596	97.372	6	<nnxnp>	np	nn	np	nn	nn	np	np	nn	nn	np	np	np	np	np	np	np	nn	nn	np	np	np	nn	np	nn	np	np	np	np	nn	nn	np	np	nn	nn	np	np	np	nn	nn	np	np	nn	np	np	nn	np
AX-174155051	97.372	6	<nnxnp>	np	nn	np	nn	--	np	np	nn	nn	np	np	np	np	np	np	np	nn	nn	np	np	np	nn	np	nn	np	np	np	np	nn	nn	np	np	nn	nn	np	np	np	nn	nn	np	np	nn	np	np	nn	np
AX-174180674	97.372	6	<nnxnp>	np	nn	np	nn	nn	np	np	nn	nn	np	np	np	np	np	np	np	nn	nn	np	np	np	nn	np	nn	np	np	np	np	nn	nn	np	np	nn	nn	np	np	np	nn	nn	np	np	nn	np	np	nn	np
AX-174183581	97.372	6	<nnxnp>	np	nn	np	nn	nn	np	np	nn	nn	np	np	np	np	np	np	np	nn	nn	np	np	np	nn	np	nn	np	np	np	np	nn	nn	np	np	nn	nn	np	np	np	nn	nn	np	np	nn	np	np	nn	np
AX-174213692	97.372	6	<nnxnp>	np	nn	np	nn	nn	np	np	nn	nn	np	np	np	np	np	np	np	nn	nn	np	np	np	nn	np	nn	np	np	np	np	nn	nn	np	np	nn	nn	np	np	np	nn	nn	np	np	nn	np	np	nn	np
AX-174175813	100.67	6	<nnxnp>	np	nn	np	nn	nn	np	np	nn	nn	np	np	np	np	np	nn	np	nn	nn	np	np	np	nn	np	nn	np	np	np	np	nn	nn	np	np	nn	nn	np	np	nn	nn	nn	np	np	nn	np	np	nn	np
AX-174181998	102.844	6	<nnxnp>	np	nn	np	nn	nn	np	np	nn	nn	np	np	np	np	np	nn	np	nn	nn	np	np	np	nn	nn	nn	np	np	np	np	nn	nn	np	np	nn	nn	np	np	nn	nn	nn	np	np	nn	np	np	nn	np
AX-174185490	102.844	6	<nnxnp>	np	nn	np	nn	nn	np	np	nn	nn	np	np	np	np	np	nn	np	nn	nn	np	np	np	nn	nn	nn	np	np	np	np	nn	nn	np	np	nn	nn	np	np	nn	nn	nn	np	np	nn	np	np	nn	np
AX-174161474	102.844	6	<nnxnp>	np	nn	np	nn	nn	np	np	nn	nn	np	np	np	np	np	nn	np	nn	nn	np	np	np	nn	nn	nn	np	np	np	np	nn	nn	np	np	nn	nn	np	np	nn	nn	nn	np	np	nn	np	np	nn	np
AX-174186075	102.844	6	<nnxnp>	np	nn	np	nn	nn	np	np	nn	nn	np	np	np	np	np	nn	np	nn	nn	np	np	np	nn	nn	nn	np	np	np	np	nn	nn	np	np	nn	nn	np	np	nn	nn	nn	np	np	nn	np	np	nn	np
AX-174187452	102.844	6	<nnxnp>	np	nn	np	nn	nn	np	np	nn	nn	np	np	np	np	np	nn	np	nn	nn	np	np	np	nn	nn	nn	np	np	np	np	nn	nn	np	np	nn	nn	np	np	nn	nn	nn	np	np	nn	np	np	nn	np
AX-174176030	103.92	6	<nnxnp>	np	nn	np	nn	nn	np	np	nn	nn	np	np	np	np	np	nn	np	nn	nn	np	np	np	nn	nn	nn	np	np	np	np	nn	nn	np	np	nn	nn	np	np	nn	nn	nn	np	np	nn	np	np	nn	np
AX-115690060	108.367	6	<nnxnp>	np	nn	np	np	np	np	np	nn	nn	np	np	np	np	np	nn	np	nn	nn	np	np	np	nn	nn	nn	np	np	np	np	nn	nn	np	np	nn	nn	np	np	nn	nn	nn	np	np	nn	np	np	nn	np
AX-174162454	108.367	6	<nnxnp>	np	nn	np	np	np	np	np	nn	nn	np	np	np	np	np	nn	np	nn	nn	np	np	np	nn	nn	nn	np	np	np	np	nn	nn	np	np	nn	nn	np	np	nn	nn	nn	np	np	nn	np	np	nn	np
AX-174186713	108.367	6	<nnxnp>	np	nn	np	np	np	np	np	nn	nn	np	np	np	np	np	nn	np	nn	nn	np	np	np	nn	nn	nn	np	np	np	np	nn	nn	np	np	nn	nn	np	np	nn	nn	nn	np	np	nn	np	np	nn	np
AX-174189191	108.367	6	<nnxnp>	np	nn	np	np	np	np	np	nn	nn	np	np	np	np	np	nn	np	nn	nn	np	np	np	nn	nn	nn	np	np	np	np	nn	nn	np	np	nn	nn	np	np	nn	nn	nn	np	np	nn	np	np	nn	np
AX-115714083	109.442	6	<nnxnp>	np	nn	np	np	np	np	np	nn	nn	np	np	np	np	np	nn	np	nn	nn	np	np	np	nn	nn	nn	np	np	np	np	nn	nn	np	np	nn	nn	np	np	nn	nn	nn	np	np	nn	np	np	nn	np
AX-174205833	109.442	6	<nnxnp>	np	nn	np	np	np	np	np	nn	nn	np	np	np	np	np	nn	np	nn	nn	np	np	np	nn	nn	nn	np	np	np	np	nn	nn	np	np	nn	nn	np	np	nn	nn	nn	np	np	nn	np	np	nn	np
AX-174113052	109.442	6	<nnxnp>	np	nn	np	np	np	np	np	nn	nn	np	np	np	np	np	nn	np	nn	nn	np	np	np	nn	nn	nn	np	np	np	np	nn	nn	np	np	nn	nn	np	np	nn	nn	nn	np	np	nn	np	np	nn	np
AX-174150617	110.518	6	<nnxnp>	np	nn	np	np	np	np	np	nn	nn	np	np	np	np	np	nn	np	nn	nn	np	np	np	nn	nn	nn	np	np	np	np	nn	nn	np	nn	nn	nn	np	np	nn	nn	nn	np	np	nn	np	np	nn	np
AX-115707245	113.816	6	<nnxnp>	np	nn	np	np	np	np	np	nn	nn	np	np	np	nn	nn	nn	np	nn	nn	np	np	np	nn	nn	nn	np	np	np	np	nn	nn	np	nn	nn	nn	np	np	nn	nn	nn	np	np	nn	np	np	nn	np
AX-174180442	114.891	6	<nnxnp>	np	nn	np	np	np	np	np	nn	nn	np	np	np	nn	nn	nn	np	nn	nn	np	np	np	nn	nn	nn	np	np	np	np	nn	nn	np	nn	nn	nn	np	np	nn	nn	nn	np	np	nn	np	np	nn	np
AX-115693764	115.966	6	<nnxnp>	np	nn	np	np	np	np	np	nn	nn	np	np	np	nn	nn	nn	np	nn	nn	np	np	np	nn	nn	nn	np	np	np	np	nn	nn	np	nn	nn	nn	np	np	nn	nn	nn	np	np	nn	np	np	nn	np
AX-174176174	115.966	6	<nnxnp>	np	nn	np	np	np	np	np	nn	nn	np	np	np	nn	nn	nn	np	nn	nn	np	np	np	nn	nn	nn	np	np	np	np	nn	nn	np	nn	nn	nn	np	np	nn	nn	nn	np	np	nn	np	np	nn	np
AX-174149876	117.042	6	<nnxnp>	np	nn	np	np	np	np	np	nn	nn	np	np	np	nn	nn	nn	np	np	nn	np	np	np	nn	nn	nn	np	np	np	np	nn	nn	np	nn	nn	nn	np	np	nn	nn	nn	np	np	nn	np	np	nn	np
AX-174196380	117.042	6	<nnxnp>	np	nn	np	np	np	np	np	nn	nn	np	np	np	nn	nn	nn	np	np	nn	np	np	np	nn	nn	nn	np	np	np	np	nn	nn	np	nn	nn	nn	np	np	nn	nn	nn	np	np	nn	np	np	nn	np
AX-115732361	118.117	6	<nnxnp>	np	nn	np	np	np	np	np	nn	nn	np	np	np	nn	nn	nn	np	np	nn	np	np	np	nn	nn	nn	np	np	np	np	nn	nn	np	nn	np	nn	np	np	nn	nn	nn	np	np	nn	np	np	nn	np
AX-174135151	118.117	6	<nnxnp>	np	nn	np	np	np	np	np	nn	nn	np	np	np	nn	nn	nn	np	np	nn	np	np	np	nn	nn	nn	np	np	np	np	nn	nn	np	nn	np	nn	np	np	nn	nn	nn	np	np	nn	np	np	nn	np
AX-174186776	118.117	6	<nnxnp>	np	nn	np	np	np	np	np	nn	nn	np	np	np	nn	nn	nn	np	np	nn	np	np	np	nn	nn	nn	np	np	np	np	nn	nn	np	nn	np	nn	np	np	nn	nn	nn	np	np	nn	np	np	nn	np
AX-174138983	118.117	6	<nnxnp>	np	nn	np	np	np	np	np	nn	nn	np	np	np	nn	nn	nn	np	np	nn	np	np	np	nn	nn	nn	np	np	np	np	nn	nn	np	nn	np	nn	np	np	nn	nn	nn	np	np	nn	np	np	nn	np
AX-174154322	118.117	6	<nnxnp>	np	nn	np	np	np	np	np	nn	nn	np	np	np	nn	nn	nn	np	np	nn	np	np	np	nn	nn	nn	np	np	np	np	nn	nn	np	nn	np	nn	np	np	nn	nn	nn	np	np	nn	np	np	nn	np
AX-174161038	118.117	6	<nnxnp>	np	nn	np	np	np	np	np	nn	nn	np	np	np	nn	nn	nn	np	np	nn	np	np	np	nn	nn	nn	np	np	np	np	nn	nn	np	nn	np	nn	np	np	nn	nn	nn	np	np	nn	np	np	nn	np
AX-174166661	118.117	6	<nnxnp>	np	nn	np	np	np	np	np	nn	nn	np	np	np	nn	nn	nn	np	np	nn	np	np	np	nn	nn	nn	np	np	np	np	nn	nn	np	nn	np	nn	np	np	nn	nn	nn	np	np	nn	np	np	nn	np
AX-174206437	119.192	6	<nnxnp>	np	nn	np	np	np	np	np	nn	nn	np	np	np	nn	nn	nn	np	np	nn	np	np	np	nn	nn	nn	np	np	np	nn	nn	nn	np	nn	np	nn	np	np	nn	nn	nn	np	np	nn	np	np	nn	np
AX-115678189	120.268	6	<nnxnp>	np	nn	np	np	np	np	np	nn	nn	np	np	np	nn	nn	nn	np	np	nn	np	np	nn	nn	nn	nn	np	np	np	nn	nn	nn	np	nn	np	nn	np	np	nn	nn	nn	np	np	nn	np	np	nn	np
AX-115707569	120.268	6	<nnxnp>	np	nn	np	np	np	np	np	nn	nn	np	np	np	nn	nn	nn	np	np	nn	np	np	nn	nn	nn	nn	np	np	np	nn	nn	nn	np	nn	np	nn	np	np	nn	nn	nn	np	np	nn	np	np	nn	np
AX-174117341	120.268	6	<nnxnp>	np	nn	np	np	np	np	np	nn	nn	np	np	np	nn	nn	nn	np	np	nn	np	np	nn	nn	nn	nn	np	np	np	nn	nn	nn	np	nn	np	nn	np	np	nn	nn	nn	np	np	nn	np	np	nn	np
AX-174119576	120.268	6	<nnxnp>	np	nn	np	np	np	np	np	nn	nn	np	np	np	nn	nn	nn	np	np	nn	np	np	nn	nn	nn	nn	np	np	np	nn	nn	nn	np	nn	np	nn	np	np	nn	nn	nn	np	np	nn	np	np	nn	np
AX-174123461	120.268	6	<nnxnp>	np	nn	np	np	np	np	np	nn	nn	np	np	np	nn	nn	nn	np	np	nn	np	np	nn	nn	nn	nn	np	np	np	nn	nn	nn	np	nn	np	nn	np	np	nn	nn	nn	np	np	nn	np	np	nn	np
AX-174143022	120.268	6	<nnxnp>	np	nn	np	np	np	np	np	nn	nn	np	np	np	nn	nn	nn	np	np	nn	np	np	nn	nn	nn	nn	np	np	np	nn	nn	nn	np	nn	np	nn	np	np	nn	nn	nn	np	np	nn	np	np	nn	np
AX-174149021	120.268	6	<nnxnp>	np	nn	np	np	np	np	np	nn	nn	np	np	np	nn	nn	nn	np	np	nn	np	np	nn	nn	nn	nn	np	np	np	nn	nn	nn	np	nn	np	nn	np	np	nn	nn	nn	np	np	nn	np	np	nn	np
AX-174181809	120.268	6	<nnxnp>	np	nn	np	np	np	np	np	nn	nn	np	np	np	nn	nn	nn	np	np	nn	np	np	nn	nn	nn	nn	np	np	np	nn	nn	nn	np	nn	np	nn	np	np	nn	nn	nn	np	np	nn	np	np	nn	np
AX-174196106	120.268	6	<nnxnp>	np	nn	np	np	np	np	np	nn	nn	np	np	np	nn	nn	nn	np	np	nn	np	np	nn	nn	nn	nn	np	np	np	nn	nn	nn	np	nn	np	nn	np	np	nn	nn	nn	np	np	nn	np	np	nn	np
AX-115685411	120.268	6	<nnxnp>	np	nn	np	np	np	np	np	nn	nn	np	np	np	nn	nn	nn	np	np	nn	np	np	nn	nn	nn	nn	np	np	np	nn	nn	nn	np	nn	np	nn	np	np	nn	nn	nn	np	np	nn	np	np	nn	np
AX-115707181	120.268	6	<nnxnp>	np	nn	np	np	np	np	np	nn	nn	np	np	np	nn	nn	nn	np	np	nn	np	np	nn	nn	nn	nn	np	np	np	nn	nn	nn	np	nn	np	nn	np	np	nn	nn	nn	np	np	nn	np	np	nn	np
AX-115728169	120.268	6	<nnxnp>	np	nn	np	np	np	np	np	nn	nn	np	np	np	nn	nn	nn	np	np	nn	np	np	nn	nn	nn	nn	np	np	np	nn	nn	nn	np	nn	np	nn	np	np	nn	nn	nn	np	np	nn	np	np	nn	np
AX-115732122	120.268	6	<nnxnp>	np	nn	np	np	np	np	np	nn	nn	np	np	np	nn	nn	nn	np	np	nn	np	np	nn	nn	nn	nn	np	np	np	nn	nn	nn	np	nn	np	nn	np	np	nn	nn	nn	np	np	nn	np	np	nn	np
AX-174172713	120.268	6	<nnxnp>	np	nn	np	np	np	np	np	nn	nn	np	np	np	nn	nn	nn	np	np	nn	np	np	nn	nn	nn	nn	np	np	np	nn	nn	nn	np	nn	np	nn	np	np	nn	nn	nn	np	np	nn	np	np	nn	np
AX-174136937	0	7	<nnxnp>	np	np	np	np	np	nn	nn	np	np	nn	nn	np	np	np	nn	np	np	nn	nn	nn	nn	np	nn	nn	np	np	np	nn	np	nn	nn	np	nn	nn	nn	nn	np	np	nn	np	np	np	np	np	nn	nn
AX-174128442	2.175	7	<nnxnp>	np	np	np	np	np	nn	nn	np	np	nn	nn	np	np	np	nn	np	np	nn	nn	nn	nn	np	nn	nn	np	np	np	nn	np	nn	nn	np	nn	nn	nn	np	np	np	nn	np	np	np	np	np	nn	nn
AX-174165974	2.175	7	<nnxnp>	np	np	np	np	np	nn	nn	np	np	nn	nn	np	np	np	nn	np	np	nn	nn	nn	nn	np	nn	nn	np	np	np	nn	np	nn	nn	np	nn	nn	nn	np	np	np	nn	np	np	np	np	np	nn	nn
AX-174115819	3.25	7	<nnxnp>	np	np	np	np	np	nn	nn	np	np	nn	nn	np	np	np	nn	np	np	nn	nn	nn	nn	np	nn	nn	np	np	np	nn	np	nn	nn	np	nn	nn	nn	np	np	np	nn	np	np	np	np	np	nn	nn
AX-174195491	5.424	7	<nnxnp>	np	np	np	np	np	nn	nn	np	np	nn	nn	np	np	np	nn	np	np	nn	nn	nn	nn	np	nn	nn	np	np	np	nn	np	nn	np	np	nn	nn	nn	np	np	np	nn	nn	np	np	np	np	nn	nn
AX-174204448	6.499	7	<nnxnp>	np	np	np	np	np	nn	nn	np	np	nn	nn	np	np	np	nn	np	np	nn	nn	nn	nn	np	nn	nn	np	np	np	nn	np	nn	np	np	nn	nn	nn	np	np	np	np	nn	np	np	np	np	nn	nn
AX-174139940	7.575	7	<nnxnp>	np	np	np	np	np	nn	nn	np	np	nn	nn	np	np	np	nn	np	np	nn	nn	nn	nn	np	nn	nn	np	np	np	nn	np	nn	np	np	nn	nn	nn	np	np	np	np	nn	np	np	np	np	nn	nn
AX-174154731	7.575	7	<nnxnp>	np	np	np	np	np	nn	nn	np	np	nn	nn	np	np	np	nn	np	np	nn	nn	nn	nn	np	nn	nn	np	np	np	nn	np	nn	np	np	nn	nn	nn	np	np	np	np	nn	np	np	np	np	nn	nn
AX-174127280	7.575	7	<nnxnp>	np	np	np	np	np	nn	nn	np	np	nn	nn	np	np	np	nn	np	np	nn	nn	nn	nn	np	nn	nn	np	np	np	nn	np	nn	np	np	nn	nn	nn	np	np	np	np	nn	np	np	np	np	nn	nn
AX-174132237	7.575	7	<nnxnp>	np	np	np	np	np	nn	nn	np	np	nn	nn	np	np	np	nn	np	np	nn	nn	nn	nn	np	nn	nn	np	np	np	nn	np	nn	np	np	nn	nn	nn	np	np	np	np	nn	np	np	np	np	nn	nn
AX-174154495	7.575	7	<nnxnp>	np	np	np	np	np	nn	nn	np	np	nn	nn	np	np	np	nn	np	np	nn	nn	nn	nn	np	nn	nn	np	np	np	nn	np	nn	np	np	nn	nn	nn	np	np	np	np	nn	np	np	np	np	nn	nn
AX-174184543	7.575	7	<nnxnp>	np	np	np	np	np	nn	nn	np	np	nn	nn	np	np	np	nn	np	np	nn	nn	nn	nn	np	nn	nn	np	np	np	nn	np	nn	np	np	nn	nn	nn	np	np	np	np	nn	np	np	np	np	nn	nn
AX-174134527	9.749	7	<nnxnp>	np	np	np	np	np	nn	nn	np	np	nn	nn	np	np	np	nn	np	np	nn	nn	nn	nn	np	nn	nn	np	np	np	nn	np	nn	np	np	nn	nn	nn	np	np	np	np	nn	np	np	np	np	nn	nn
AX-115685445	14.196	7	<nnxnp>	np	np	np	np	np	nn	nn	np	np	nn	nn	np	np	np	nn	np	np	nn	nn	nn	nn	np	nn	nn	np	np	np	nn	np	nn	np	np	nn	nn	nn	np	np	np	np	nn	nn	np	np	np	nn	nn
AX-174131345	14.196	7	<nnxnp>	np	np	np	np	np	nn	nn	np	np	nn	nn	np	np	np	nn	np	np	nn	nn	nn	nn	np	nn	nn	np	np	np	nn	np	nn	np	np	nn	nn	nn	np	np	np	np	nn	nn	np	np	np	nn	nn
AX-174182700	14.196	7	<nnxnp>	np	np	np	np	np	nn	nn	np	np	nn	nn	np	np	np	nn	np	np	nn	nn	nn	nn	np	nn	nn	np	np	np	nn	np	nn	np	np	nn	nn	nn	np	np	np	np	nn	nn	np	np	np	nn	nn
AX-174201265	14.196	7	<nnxnp>	np	np	np	np	np	nn	nn	np	np	nn	nn	np	np	np	nn	np	np	nn	nn	nn	nn	np	nn	nn	np	np	np	nn	np	nn	np	np	nn	nn	nn	np	np	np	np	nn	nn	np	np	np	nn	nn
AX-174155037	17.494	7	<nnxnp>	np	np	np	np	np	nn	nn	np	np	nn	nn	np	np	np	nn	np	np	nn	nn	nn	nn	np	nn	nn	nn	np	np	nn	np	nn	np	np	nn	nn	nn	np	np	np	np	nn	nn	np	np	np	nn	nn
AX-174169132	17.494	7	<nnxnp>	np	np	np	np	np	nn	nn	np	np	nn	nn	np	np	np	nn	np	np	nn	nn	nn	nn	np	nn	nn	nn	np	np	nn	np	nn	np	np	nn	nn	nn	np	np	np	np	nn	nn	np	np	np	nn	nn
AX-174193254	17.494	7	<nnxnp>	np	np	np	np	np	nn	nn	np	np	nn	nn	np	np	np	nn	np	np	nn	nn	nn	nn	np	nn	nn	nn	np	np	nn	np	nn	np	np	nn	nn	nn	np	np	np	np	nn	nn	np	np	np	nn	nn
AX-115675245	18.57	7	<nnxnp>	np	np	np	np	np	nn	nn	np	np	nn	nn	np	np	np	nn	np	np	nn	nn	nn	nn	np	nn	nn	nn	np	np	nn	np	nn	np	np	nn	nn	nn	np	np	np	np	nn	nn	np	np	np	nn	nn
AX-174130682	18.57	7	<nnxnp>	np	np	np	np	np	nn	nn	np	np	nn	nn	np	np	np	nn	np	np	nn	nn	nn	nn	np	nn	nn	nn	np	np	nn	np	nn	np	np	nn	nn	nn	np	np	np	np	nn	nn	np	np	np	nn	nn
AX-174174861	21.867	7	<nnxnp>	np	np	np	np	np	nn	nn	np	np	np	nn	np	np	np	nn	np	np	nn	nn	nn	nn	nn	nn	nn	nn	np	np	nn	nn	nn	np	np	nn	nn	nn	np	np	np	np	nn	nn	np	np	np	nn	nn
AX-174122496	25.165	7	<nnxnp>	np	np	np	np	np	nn	nn	nn	np	np	nn	np	np	np	nn	np	np	nn	nn	nn	nn	nn	nn	nn	nn	np	np	nn	nn	nn	np	nn	nn	nn	nn	np	np	np	np	nn	nn	np	np	nn	nn	nn
AX-174177435	25.165	7	<nnxnp>	np	np	np	np	np	nn	nn	nn	np	np	nn	np	np	np	nn	np	np	nn	nn	nn	nn	nn	nn	nn	nn	np	np	nn	nn	nn	np	nn	nn	nn	nn	np	np	np	np	nn	nn	np	np	nn	nn	nn
AX-174182872	25.165	7	<nnxnp>	np	np	np	np	np	nn	nn	nn	np	np	nn	np	np	np	nn	np	np	nn	nn	nn	nn	nn	nn	nn	nn	np	np	nn	nn	nn	np	nn	nn	nn	nn	np	np	np	np	nn	nn	np	np	nn	nn	nn
AX-174173731	26.241	7	<nnxnp>	np	np	np	np	np	nn	nn	nn	np	np	nn	np	np	np	nn	np	np	nn	nn	nn	nn	nn	nn	nn	nn	np	np	nn	nn	nn	np	nn	nn	nn	nn	np	np	np	np	nn	nn	np	np	nn	nn	nn
AX-174181885	26.241	7	<nnxnp>	np	np	np	np	np	nn	nn	nn	np	np	nn	np	np	np	nn	np	np	nn	nn	nn	nn	nn	nn	nn	nn	np	np	nn	nn	nn	np	nn	nn	nn	nn	np	np	np	np	nn	nn	np	np	nn	nn	nn
AX-174210350	26.241	7	<nnxnp>	np	np	np	np	np	nn	nn	nn	np	np	nn	np	np	np	nn	np	np	nn	nn	nn	nn	nn	nn	nn	nn	np	np	nn	nn	nn	np	nn	nn	nn	nn	np	np	np	np	nn	nn	np	np	nn	nn	nn
AX-174193976	30.688	7	<nnxnp>	np	np	np	np	np	nn	nn	nn	np	np	nn	np	np	np	nn	np	np	np	nn	nn	nn	nn	nn	nn	nn	np	np	nn	nn	nn	np	nn	nn	nn	nn	np	np	np	np	nn	nn	np	np	nn	nn	nn
AX-174201450	30.688	7	<nnxnp>	np	np	np	np	np	nn	nn	nn	np	np	nn	np	np	np	nn	np	np	np	nn	nn	nn	nn	nn	nn	nn	np	np	nn	nn	nn	np	nn	nn	nn	nn	np	np	np	np	nn	nn	np	np	nn	nn	nn
AX-174139214	33.986	7	<nnxnp>	np	np	np	np	np	nn	nn	nn	np	np	nn	np	np	np	nn	np	nn	np	nn	nn	nn	nn	np	nn	nn	np	np	nn	nn	nn	np	nn	nn	nn	nn	np	np	np	np	nn	nn	np	np	nn	nn	nn
AX-115670700	35.061	7	<nnxnp>	np	np	np	np	np	nn	nn	nn	np	np	nn	np	np	np	nn	np	nn	np	nn	nn	nn	nn	np	nn	nn	np	np	nn	nn	nn	np	nn	nn	nn	nn	np	np	np	np	nn	nn	np	np	nn	nn	nn
AX-115670764	35.061	7	<nnxnp>	np	np	np	np	np	nn	nn	nn	np	np	nn	np	np	np	nn	np	nn	np	nn	nn	nn	nn	np	nn	nn	np	np	nn	nn	nn	np	nn	nn	nn	nn	np	np	np	np	nn	nn	np	np	nn	nn	nn
AX-174176951	35.061	7	<nnxnp>	np	np	np	np	np	nn	nn	nn	np	np	nn	np	np	np	nn	np	nn	np	nn	nn	nn	nn	np	nn	nn	np	np	nn	nn	nn	np	nn	nn	nn	nn	np	np	np	np	nn	nn	np	np	nn	nn	nn
AX-174165930	37.235	7	<nnxnp>	np	np	np	np	np	nn	nn	nn	np	np	nn	np	np	np	nn	np	nn	np	nn	nn	nn	np	np	nn	nn	np	np	nn	nn	nn	np	nn	nn	nn	nn	np	np	np	np	nn	nn	np	np	nn	nn	nn
AX-174111488	38.311	7	<nnxnp>	np	np	np	np	np	nn	nn	nn	np	np	nn	np	np	np	nn	np	nn	np	nn	nn	nn	nn	np	nn	nn	np	np	nn	nn	nn	np	nn	nn	nn	nn	np	np	np	np	nn	nn	np	np	nn	nn	nn
AX-174124623	38.311	7	<nnxnp>	np	np	np	np	np	nn	nn	nn	np	np	nn	np	np	np	nn	np	nn	np	nn	nn	nn	nn	np	nn	nn	np	np	nn	nn	nn	np	nn	nn	nn	nn	np	np	np	np	nn	nn	np	np	nn	nn	nn
AX-174187797	38.311	7	<nnxnp>	np	np	np	np	np	nn	nn	nn	np	np	nn	np	np	np	nn	np	nn	np	nn	nn	nn	nn	np	nn	nn	np	np	nn	nn	nn	np	nn	nn	nn	nn	np	np	np	np	nn	nn	np	np	nn	nn	nn
AX-174185133	39.386	7	<nnxnp>	np	np	np	np	np	nn	nn	nn	np	np	nn	np	np	np	nn	np	nn	np	nn	nn	nn	nn	np	nn	nn	np	np	nn	nn	nn	np	nn	nn	nn	nn	np	np	np	np	nn	nn	np	np	nn	nn	nn
AX-174194407	39.386	7	<nnxnp>	np	np	np	np	np	nn	nn	nn	np	np	nn	np	np	np	nn	np	nn	np	nn	nn	nn	nn	np	nn	nn	np	np	nn	nn	nn	np	nn	nn	nn	nn	np	np	np	np	nn	nn	np	np	nn	nn	nn
AX-174119968	39.386	7	<nnxnp>	np	np	np	np	np	nn	nn	nn	np	np	nn	np	np	np	nn	np	nn	np	nn	nn	nn	nn	np	nn	nn	np	np	nn	nn	nn	np	nn	nn	nn	nn	np	np	np	np	nn	nn	np	np	nn	nn	nn
AX-174139144	39.386	7	<nnxnp>	np	np	np	np	np	nn	nn	nn	np	np	nn	np	np	np	nn	np	nn	np	nn	nn	nn	nn	np	nn	nn	np	np	nn	nn	nn	np	nn	nn	nn	nn	np	np	np	np	nn	nn	np	np	nn	nn	nn
AX-174184861	39.386	7	<nnxnp>	np	np	np	np	np	nn	nn	nn	np	np	nn	np	np	np	nn	np	nn	np	nn	nn	nn	nn	np	nn	nn	np	np	nn	nn	nn	np	nn	nn	nn	nn	np	np	np	np	nn	nn	np	np	nn	nn	nn
AX-174130009	40.461	7	<nnxnp>	np	np	np	np	np	nn	nn	nn	np	np	nn	np	np	np	nn	np	nn	np	nn	nn	np	nn	np	nn	nn	np	np	nn	nn	nn	np	nn	nn	nn	nn	np	np	np	np	nn	nn	np	np	nn	nn	nn
AX-174150100	40.461	7	<nnxnp>	np	np	np	np	np	nn	nn	nn	np	np	nn	np	np	np	nn	np	nn	np	nn	nn	np	nn	np	nn	nn	np	np	nn	nn	nn	np	nn	nn	nn	nn	np	np	np	np	nn	nn	np	np	nn	nn	nn
AX-174165838	40.461	7	<nnxnp>	np	np	np	np	np	nn	nn	nn	np	np	nn	np	np	np	nn	np	nn	np	nn	nn	np	nn	np	nn	nn	np	np	nn	nn	nn	np	nn	nn	nn	nn	np	np	np	np	nn	nn	np	np	nn	nn	nn
AX-115706302	41.537	7	<nnxnp>	np	np	np	np	np	nn	nn	nn	np	np	nn	np	np	np	nn	np	nn	np	nn	nn	np	nn	np	nn	nn	np	np	nn	nn	np	np	nn	nn	nn	nn	np	np	np	np	nn	nn	np	np	nn	nn	nn
AX-174195610	41.537	7	<nnxnp>	np	np	np	np	np	nn	nn	nn	np	np	nn	np	np	np	nn	np	nn	np	nn	nn	np	nn	np	nn	nn	np	np	nn	nn	np	np	nn	nn	nn	nn	np	np	np	np	nn	nn	np	np	nn	nn	nn
AX-174179038	41.537	7	<nnxnp>	np	np	np	np	np	nn	nn	nn	np	np	nn	np	np	np	nn	np	nn	np	nn	nn	np	nn	np	nn	nn	np	np	nn	nn	np	np	nn	nn	nn	nn	np	np	np	np	nn	nn	np	np	nn	nn	nn
AX-174183384	41.537	7	<nnxnp>	np	np	np	np	np	nn	nn	nn	np	np	nn	np	np	np	nn	np	nn	np	nn	nn	np	nn	np	nn	nn	np	np	nn	nn	np	np	nn	nn	nn	nn	np	np	np	np	nn	nn	np	np	nn	nn	nn
AX-174193632	41.537	7	<nnxnp>	np	np	np	np	np	nn	nn	nn	np	np	nn	np	np	np	nn	np	nn	np	nn	nn	np	nn	np	nn	nn	np	np	nn	nn	np	np	nn	nn	nn	nn	np	np	np	np	nn	nn	np	np	nn	nn	nn
AX-174155885	44.835	7	<nnxnp>	np	np	np	np	np	nn	nn	nn	np	np	nn	np	np	np	nn	np	nn	np	nn	nn	np	nn	np	nn	nn	np	np	nn	nn	np	np	nn	nn	nn	nn	np	np	np	np	np	nn	np	np	nn	nn	nn
AX-174181466	45.91	7	<nnxnp>	np	np	np	np	np	nn	nn	nn	np	np	nn	np	np	np	nn	np	nn	np	nn	nn	np	nn	np	nn	nn	np	np	nn	nn	np	np	nn	nn	nn	nn	np	np	np	np	nn	nn	np	np	nn	nn	nn
AX-174182938	45.91	7	<nnxnp>	np	np	np	np	np	nn	nn	nn	np	np	nn	np	np	np	nn	np	nn	np	nn	nn	np	nn	np	nn	nn	np	np	nn	nn	np	np	nn	nn	nn	nn	np	np	np	np	nn	nn	np	np	nn	nn	nn
AX-174112089	48.084	7	<nnxnp>	np	np	np	np	np	nn	nn	np	np	np	nn	np	np	np	nn	np	nn	np	nn	nn	np	nn	np	nn	nn	np	np	nn	nn	np	np	nn	np	nn	nn	np	np	np	np	nn	nn	np	np	nn	nn	nn
AX-174193922	49.16	7	<nnxnp>	np	nn	np	np	np	nn	nn	np	np	np	nn	np	np	np	nn	np	nn	np	nn	nn	np	nn	np	nn	nn	np	np	nn	nn	np	np	nn	np	nn	nn	np	np	np	np	nn	nn	np	np	nn	nn	nn
AX-174120938	50.235	7	<nnxnp>	np	nn	np	np	np	nn	nn	np	np	np	nn	np	np	np	nn	np	nn	np	nn	nn	np	nn	np	nn	nn	np	np	nn	nn	np	np	nn	np	nn	nn	np	np	np	np	nn	nn	np	np	nn	nn	nn
AX-174130159	50.235	7	<nnxnp>	np	nn	np	np	np	nn	nn	np	np	np	nn	np	np	np	nn	np	nn	np	nn	nn	np	nn	np	nn	nn	np	np	nn	nn	np	np	nn	np	nn	nn	np	np	np	np	nn	nn	np	np	nn	nn	nn
AX-153646966	51.31	7	<nnxnp>	np	nn	np	np	np	nn	nn	np	np	np	nn	np	np	np	nn	np	nn	np	nn	nn	np	nn	np	nn	nn	np	np	nn	nn	np	np	nn	np	nn	nn	np	np	np	np	nn	nn	np	np	nn	nn	nn
AX-174129497	51.31	7	<nnxnp>	np	nn	np	np	np	nn	nn	np	np	np	nn	np	np	np	nn	np	nn	np	nn	nn	np	nn	np	nn	nn	np	np	nn	nn	np	np	nn	np	nn	nn	np	np	np	np	nn	nn	np	np	nn	nn	nn
AX-174138246	51.31	7	<nnxnp>	np	nn	np	np	np	nn	nn	np	np	np	nn	np	np	np	nn	np	nn	np	nn	nn	np	nn	np	nn	nn	np	np	nn	nn	np	np	nn	np	nn	nn	np	np	np	np	nn	nn	np	np	nn	nn	nn
AX-174208214	51.31	7	<nnxnp>	np	nn	np	np	np	nn	nn	np	np	np	nn	np	np	np	nn	np	nn	np	nn	nn	np	nn	np	nn	nn	np	np	nn	nn	np	np	nn	np	nn	nn	np	np	np	np	nn	nn	np	np	nn	nn	nn
AX-115714662	52.385	7	<nnxnp>	np	nn	np	np	np	nn	nn	np	np	np	nn	np	np	np	nn	np	nn	np	nn	nn	np	nn	np	nn	nn	np	np	nn	nn	np	np	nn	np	nn	nn	np	np	np	np	nn	nn	np	np	nn	nn	nn
AX-174149776	52.385	7	<nnxnp>	np	nn	np	np	np	nn	nn	np	np	np	nn	np	np	np	nn	np	nn	np	nn	nn	np	nn	np	nn	nn	np	np	nn	nn	np	np	nn	np	nn	nn	np	np	np	np	nn	nn	np	np	nn	nn	nn
AX-174126994	60.449	7	<nnxnp>	np	nn	np	np	np	np	nn	np	np	np	nn	np	np	np	nn	np	nn	np	nn	nn	np	nn	np	nn	np	np	np	nn	nn	np	np	nn	np	nn	nn	np	np	np	np	nn	nn	np	np	nn	nn	nn
AX-174138189	60.449	7	<nnxnp>	np	nn	np	np	np	np	nn	np	np	np	nn	np	np	np	nn	np	nn	np	nn	nn	np	nn	np	nn	np	np	np	nn	nn	np	np	nn	np	nn	nn	np	np	np	np	nn	nn	np	np	nn	nn	nn
AX-174202173	60.449	7	<nnxnp>	np	nn	np	np	np	np	nn	np	np	np	nn	np	np	np	nn	np	nn	np	nn	nn	np	nn	np	nn	np	np	np	nn	nn	np	np	nn	np	nn	nn	np	np	np	np	nn	nn	np	np	nn	nn	nn
AX-115724660	60.449	7	<nnxnp>	np	nn	np	np	np	np	nn	np	np	np	nn	np	np	np	nn	np	nn	np	nn	nn	np	nn	np	nn	np	np	np	nn	nn	np	np	nn	np	nn	nn	np	np	np	np	nn	nn	np	np	nn	nn	nn
AX-174185989	60.449	7	<nnxnp>	np	nn	np	np	np	np	nn	np	np	np	nn	np	np	np	nn	np	nn	np	nn	nn	np	nn	np	nn	np	np	np	nn	nn	np	np	nn	np	nn	nn	np	np	np	np	nn	nn	np	np	nn	nn	nn
AX-174134754	63.747	7	<nnxnp>	np	nn	np	np	np	np	nn	np	np	np	nn	np	np	np	nn	np	nn	np	nn	nn	np	nn	np	nn	np	np	nn	nn	nn	np	np	nn	np	nn	nn	np	np	np	np	nn	nn	np	np	nn	nn	nn
AX-174140362	65.921	7	<nnxnp>	np	nn	np	np	np	np	np	np	np	np	nn	np	np	np	nn	np	nn	np	nn	nn	np	nn	np	np	np	np	nn	nn	nn	np	np	nn	np	nn	nn	np	np	np	np	nn	nn	np	np	nn	nn	nn
AX-115672279	68.095	7	<nnxnp>	np	nn	np	np	np	np	np	np	np	np	nn	np	np	np	nn	np	nn	np	nn	nn	np	nn	np	np	np	np	nn	nn	nn	np	np	nn	np	nn	nn	np	np	np	np	nn	nn	np	np	nn	np	nn
AX-115717128	68.095	7	<nnxnp>	np	nn	np	np	np	np	np	np	np	np	nn	np	np	np	nn	np	nn	np	nn	nn	np	nn	np	np	np	np	nn	nn	nn	np	np	nn	np	nn	nn	np	np	np	np	nn	nn	np	np	nn	np	nn
AX-115718551	68.095	7	<nnxnp>	np	nn	np	np	np	np	np	np	np	np	nn	np	np	np	nn	np	nn	np	nn	nn	np	nn	np	np	np	np	nn	nn	nn	np	np	nn	np	nn	nn	np	np	np	np	nn	nn	np	np	nn	np	nn
AX-115724333	68.095	7	<nnxnp>	np	nn	np	np	np	np	np	np	np	np	nn	np	np	np	nn	np	nn	np	nn	nn	np	nn	np	np	np	np	nn	nn	nn	np	np	nn	np	nn	nn	np	np	np	np	nn	nn	np	np	nn	np	nn
AX-174114772	68.095	7	<nnxnp>	np	nn	np	np	np	np	np	np	np	np	nn	np	np	np	nn	np	nn	np	nn	nn	np	nn	np	np	np	np	nn	nn	nn	np	np	nn	np	nn	nn	np	np	np	np	nn	nn	np	np	nn	np	nn
AX-174117819	68.095	7	<nnxnp>	np	nn	np	np	np	np	np	np	np	np	nn	np	np	np	nn	np	nn	np	nn	nn	np	nn	np	np	np	np	nn	nn	nn	np	np	nn	np	nn	nn	np	np	np	np	nn	nn	np	np	nn	np	nn
AX-174120077	68.095	7	<nnxnp>	np	nn	np	np	np	np	np	np	np	np	nn	np	np	np	nn	np	nn	np	nn	nn	np	nn	np	np	np	np	nn	nn	nn	np	np	nn	np	nn	nn	np	np	np	np	nn	nn	np	np	nn	np	nn
AX-174137449	68.095	7	<nnxnp>	np	nn	np	np	np	np	np	np	np	np	nn	np	np	np	nn	np	nn	np	nn	nn	np	nn	np	np	np	np	nn	nn	nn	np	np	nn	np	nn	nn	np	np	np	np	nn	nn	np	np	nn	np	nn
AX-174139413	68.095	7	<nnxnp>	np	nn	np	np	np	np	np	np	np	np	nn	np	np	np	nn	np	nn	np	nn	nn	np	nn	np	np	np	np	nn	nn	nn	np	np	nn	np	nn	nn	np	np	np	np	nn	nn	np	np	nn	np	nn
AX-174148562	68.095	7	<nnxnp>	np	nn	np	np	np	np	np	np	np	np	nn	np	np	np	nn	np	nn	np	nn	nn	np	nn	np	np	np	np	nn	nn	nn	np	np	nn	np	nn	nn	np	np	np	np	nn	nn	np	np	nn	np	nn
AX-174149766	68.095	7	<nnxnp>	np	nn	np	np	np	np	np	np	np	np	nn	np	np	np	nn	np	nn	np	nn	nn	np	nn	np	np	np	np	nn	nn	nn	np	np	nn	np	nn	nn	np	np	np	np	nn	nn	np	np	nn	np	nn
AX-174163644	68.095	7	<nnxnp>	np	nn	np	np	np	np	np	np	np	np	nn	np	np	np	nn	np	nn	np	nn	nn	np	nn	np	np	np	np	nn	nn	nn	np	np	nn	np	nn	nn	np	np	np	np	nn	nn	np	np	nn	np	nn
AX-174164747	68.095	7	<nnxnp>	np	nn	np	np	np	np	np	np	np	np	nn	np	np	np	nn	np	nn	np	nn	nn	np	nn	np	np	np	np	nn	nn	nn	np	np	nn	np	nn	nn	np	np	np	np	nn	nn	np	np	nn	np	nn
AX-174165626	68.095	7	<nnxnp>	np	nn	np	np	np	np	np	np	np	np	nn	np	np	np	nn	np	nn	np	nn	nn	np	nn	np	np	np	np	nn	nn	nn	np	np	nn	np	nn	nn	np	np	np	np	nn	nn	np	np	nn	np	nn
AX-174169470	68.095	7	<nnxnp>	np	nn	np	np	np	np	np	np	np	np	nn	np	np	np	nn	np	nn	np	nn	nn	np	nn	np	np	np	np	nn	nn	nn	np	np	nn	np	nn	nn	np	np	np	np	nn	nn	np	np	nn	np	nn
AX-174176851	68.095	7	<nnxnp>	np	nn	np	np	np	np	np	np	np	np	nn	np	np	np	nn	np	nn	np	nn	nn	np	nn	np	np	np	np	nn	nn	nn	np	np	nn	np	nn	nn	np	np	np	np	nn	nn	np	np	nn	np	nn
AX-174177061	68.095	7	<nnxnp>	np	nn	np	np	np	np	np	np	np	np	nn	np	np	np	nn	np	nn	np	nn	nn	np	nn	np	np	np	np	nn	nn	--	np	np	nn	np	nn	nn	np	np	np	np	nn	nn	np	np	nn	np	nn
AX-174184651	68.095	7	<nnxnp>	np	nn	np	np	np	np	np	np	np	np	nn	np	np	np	nn	np	nn	np	nn	nn	np	nn	np	np	np	np	nn	nn	nn	np	np	nn	np	nn	nn	np	np	np	np	nn	nn	np	np	nn	np	nn
AX-174192271	68.095	7	<nnxnp>	np	nn	np	np	np	np	np	np	np	np	nn	np	np	np	nn	np	nn	np	nn	nn	np	nn	np	np	np	np	nn	nn	nn	np	np	nn	np	nn	nn	np	np	np	np	nn	nn	np	np	nn	np	nn
AX-115709815	68.095	7	<nnxnp>	np	nn	np	np	np	np	np	np	np	np	nn	np	np	np	nn	np	nn	np	nn	nn	np	nn	np	np	np	np	nn	nn	nn	np	np	nn	np	nn	nn	np	np	np	np	nn	nn	np	np	nn	np	nn
AX-174113623	68.095	7	<nnxnp>	np	nn	np	np	np	np	np	np	np	np	nn	np	np	np	nn	np	nn	np	nn	nn	np	nn	np	np	np	np	nn	nn	nn	np	np	nn	np	nn	nn	np	np	np	np	nn	nn	np	np	nn	np	nn
AX-174130225	68.095	7	<nnxnp>	np	nn	np	np	np	np	np	np	np	np	nn	np	np	np	nn	np	nn	np	nn	nn	np	nn	np	np	np	np	nn	nn	nn	np	np	nn	np	nn	nn	np	np	np	np	nn	nn	np	np	nn	np	nn
AX-174131557	68.095	7	<nnxnp>	np	nn	np	np	np	np	np	np	np	np	nn	np	np	np	nn	np	nn	np	nn	nn	np	nn	np	np	np	np	nn	nn	nn	np	np	nn	np	nn	nn	np	np	np	np	nn	nn	np	np	nn	np	nn
AX-174135674	68.095	7	<nnxnp>	np	nn	np	np	np	np	np	np	np	np	nn	np	np	np	nn	np	nn	np	nn	nn	np	nn	np	np	np	np	nn	nn	nn	np	np	nn	np	nn	nn	np	np	np	np	nn	nn	np	np	nn	np	nn
AX-174139872	68.095	7	<nnxnp>	np	nn	np	np	np	np	np	np	np	np	nn	np	np	np	nn	np	nn	np	nn	nn	np	nn	np	np	np	np	nn	nn	nn	np	np	nn	np	nn	nn	np	np	np	np	nn	nn	np	np	nn	np	nn
AX-174140015	68.095	7	<nnxnp>	np	nn	np	np	np	np	np	np	np	np	nn	np	np	np	nn	np	nn	np	nn	nn	np	nn	np	np	np	np	nn	nn	nn	np	np	nn	np	nn	nn	np	np	np	np	nn	nn	np	np	nn	np	nn
AX-174164980	68.095	7	<nnxnp>	np	nn	np	np	np	np	np	np	np	np	nn	np	np	np	nn	np	nn	np	nn	nn	np	nn	np	np	np	np	nn	nn	nn	np	np	nn	np	nn	nn	np	np	np	np	nn	nn	np	np	nn	np	nn
AX-174168729	68.095	7	<nnxnp>	np	nn	np	np	np	np	np	np	np	np	nn	np	np	np	nn	np	nn	np	nn	nn	np	nn	np	np	np	np	nn	nn	nn	np	np	nn	np	nn	nn	np	np	np	np	nn	nn	np	np	nn	np	nn
AX-174169525	68.095	7	<nnxnp>	np	nn	np	np	np	np	np	np	np	np	nn	np	np	np	nn	np	nn	np	nn	nn	np	nn	np	np	np	np	nn	nn	nn	np	np	nn	np	nn	nn	np	np	np	np	nn	nn	np	np	nn	np	nn
AX-174181123	68.095	7	<nnxnp>	np	nn	np	np	np	np	np	np	np	np	nn	np	np	np	nn	np	nn	np	nn	nn	np	nn	np	np	np	np	nn	nn	nn	np	np	nn	np	nn	nn	np	np	np	np	nn	nn	np	np	nn	np	nn
AX-174190422	68.095	7	<nnxnp>	np	nn	np	np	np	np	np	np	np	np	nn	np	np	np	nn	np	nn	np	nn	nn	np	nn	np	np	np	np	nn	nn	nn	np	np	nn	np	nn	nn	np	np	np	np	nn	nn	np	np	nn	np	nn
AX-174196866	68.095	7	<nnxnp>	np	nn	np	np	np	np	np	np	np	np	nn	np	np	np	nn	np	nn	np	nn	nn	np	nn	np	np	np	np	nn	nn	nn	np	np	nn	np	nn	nn	np	np	np	np	nn	nn	np	np	nn	np	nn
AX-174210288	68.095	7	<nnxnp>	np	nn	np	np	np	np	np	np	np	np	nn	np	np	np	nn	np	nn	np	nn	nn	np	nn	np	np	np	np	nn	nn	nn	np	np	nn	np	nn	nn	np	np	np	np	nn	nn	np	np	nn	np	nn
AX-174123622	69.171	7	<nnxnp>	np	nn	np	np	np	np	np	np	np	np	nn	np	np	np	np	np	nn	np	nn	nn	np	nn	np	np	np	np	nn	nn	nn	np	np	nn	np	nn	nn	np	np	np	np	nn	nn	np	np	nn	np	nn
AX-174129595	69.171	7	<nnxnp>	np	nn	np	np	np	np	np	np	np	np	nn	np	np	np	np	np	nn	np	nn	nn	np	nn	np	np	np	np	nn	nn	nn	np	np	nn	np	nn	nn	np	np	np	np	nn	nn	np	np	nn	np	nn
AX-174155846	70.246	7	<nnxnp>	np	nn	np	np	np	np	np	np	np	np	nn	np	np	np	np	np	nn	np	nn	nn	np	nn	np	np	np	np	nn	np	nn	np	np	nn	np	nn	nn	np	np	np	np	nn	nn	np	np	nn	np	nn
AX-174186770	70.246	7	<nnxnp>	np	nn	np	np	np	np	np	np	np	np	nn	np	np	np	np	np	nn	np	nn	nn	np	nn	np	np	np	np	nn	np	nn	np	np	nn	np	nn	nn	np	np	np	np	nn	nn	np	np	nn	np	nn
AX-174193822	70.246	7	<nnxnp>	np	nn	np	np	np	np	np	np	np	np	nn	np	np	np	np	np	nn	np	nn	nn	np	nn	np	np	np	np	nn	np	nn	np	np	nn	np	nn	nn	np	np	np	np	nn	nn	np	np	nn	np	nn
AX-115732558	70.246	7	<nnxnp>	np	nn	np	np	np	np	np	np	np	np	nn	np	np	np	np	np	nn	np	nn	nn	np	nn	np	np	np	np	nn	np	nn	np	np	nn	np	nn	nn	np	np	np	np	nn	nn	np	np	nn	np	nn
AX-174119524	70.246	7	<nnxnp>	np	nn	np	np	np	np	np	np	np	np	nn	np	np	np	np	np	nn	np	nn	nn	np	nn	np	np	np	np	nn	np	nn	np	np	nn	np	nn	nn	np	np	np	np	nn	nn	np	np	nn	np	nn
AX-174145088	71.321	7	<nnxnp>	np	nn	np	np	np	np	np	np	np	np	nn	np	np	np	np	np	nn	np	nn	nn	np	nn	np	np	np	np	nn	np	nn	np	np	nn	np	nn	nn	np	np	np	np	nn	nn	np	np	nn	np	nn
AX-174134648	73.495	7	<nnxnp>	np	nn	np	np	np	np	np	np	np	np	nn	np	np	np	np	np	nn	np	nn	nn	np	nn	np	np	np	np	nn	np	nn	np	np	nn	np	nn	nn	np	np	np	np	nn	nn	np	np	nn	np	nn
AX-115711798	73.495	7	<nnxnp>	np	nn	np	np	np	np	np	np	np	--	nn	np	np	np	np	np	nn	np	nn	nn	np	nn	np	np	np	np	nn	np	nn	np	np	nn	np	nn	nn	np	np	np	np	nn	nn	np	np	nn	np	nn
AX-174144031	73.495	7	<nnxnp>	np	nn	np	np	np	np	np	np	np	np	nn	np	np	np	np	np	nn	np	nn	nn	np	nn	np	np	np	np	nn	np	nn	np	np	nn	np	nn	nn	np	np	np	np	nn	nn	np	np	nn	np	nn
AX-174184354	75.67	7	<nnxnp>	np	nn	np	np	np	np	np	np	np	np	nn	np	np	np	np	np	nn	np	nn	nn	np	nn	np	np	np	np	nn	np	nn	np	np	nn	np	nn	nn	np	np	np	np	nn	nn	np	np	nn	np	nn
AX-174136971	76.745	7	<nnxnp>	np	nn	np	np	np	np	np	np	np	np	nn	np	np	np	np	np	nn	np	nn	nn	np	nn	np	np	np	np	nn	np	nn	np	np	nn	np	nn	nn	np	np	np	np	nn	nn	np	np	np	np	nn
AX-174167844	76.745	7	<nnxnp>	np	nn	np	np	np	np	np	np	np	np	nn	np	np	np	np	np	nn	np	nn	nn	np	nn	np	np	np	np	nn	np	nn	np	np	nn	np	nn	nn	np	np	np	np	nn	nn	np	np	np	np	nn
AX-174128661	76.745	7	<nnxnp>	np	nn	np	np	np	np	np	np	np	np	nn	np	np	np	np	np	nn	np	nn	nn	np	nn	np	np	np	np	nn	np	nn	np	np	nn	np	nn	nn	np	np	np	np	nn	nn	np	np	np	np	nn
AX-174140552	76.745	7	<nnxnp>	np	nn	np	np	np	np	np	np	np	np	nn	np	np	np	np	np	nn	np	nn	nn	np	nn	np	np	np	np	nn	np	nn	np	np	nn	np	nn	nn	np	np	np	np	nn	nn	np	np	np	np	nn
AX-174118523	0	8	<nnxnp>	np	nn	nn	nn	nn	np	nn	np	nn	nn	np	nn	nn	nn	nn	nn	np	nn	np	nn	np	np	np	nn	nn	np	np	nn	nn	nn	np	np	nn	nn	nn	nn	nn	nn	nn	nn	np	np	np	np	np	np
AX-174152744	0	8	<nnxnp>	np	nn	nn	nn	nn	np	nn	np	nn	nn	np	nn	nn	nn	nn	nn	np	nn	np	nn	np	np	np	nn	nn	np	np	nn	nn	nn	np	np	nn	nn	nn	nn	nn	nn	nn	nn	np	np	np	np	np	np
AX-174200686	0	8	<nnxnp>	np	nn	nn	nn	nn	np	nn	np	nn	nn	np	nn	nn	nn	nn	nn	np	nn	np	nn	np	np	np	nn	nn	np	np	nn	nn	nn	np	np	nn	nn	nn	nn	nn	nn	nn	nn	np	np	np	np	np	np
AX-174117471	1.075	8	<nnxnp>	np	nn	nn	nn	nn	np	nn	np	nn	nn	np	nn	nn	nn	nn	nn	np	nn	np	nn	np	np	np	nn	nn	np	np	nn	nn	nn	np	np	nn	nn	nn	nn	nn	nn	nn	nn	np	np	np	np	np	np
AX-174137781	1.075	8	<nnxnp>	np	nn	nn	nn	nn	np	nn	np	nn	nn	np	nn	nn	nn	nn	nn	np	nn	np	nn	np	np	np	nn	nn	np	np	nn	nn	nn	np	np	nn	nn	nn	nn	nn	nn	nn	nn	np	np	np	np	np	np
AX-174140054	1.075	8	<nnxnp>	np	nn	nn	nn	nn	np	nn	np	nn	nn	np	nn	nn	nn	nn	nn	np	nn	np	nn	np	np	np	nn	nn	np	np	nn	nn	nn	np	np	nn	nn	nn	nn	nn	nn	nn	nn	np	np	np	np	np	np
AX-174172472	1.075	8	<nnxnp>	np	nn	nn	nn	nn	np	nn	np	nn	nn	np	nn	nn	nn	nn	nn	np	nn	np	nn	np	np	np	nn	nn	np	np	nn	nn	nn	np	np	nn	nn	nn	nn	nn	nn	nn	nn	np	np	np	np	np	np
AX-174193837	1.075	8	<nnxnp>	np	nn	nn	nn	nn	np	nn	np	nn	nn	np	nn	nn	nn	nn	nn	np	nn	np	nn	np	np	np	nn	nn	np	np	nn	nn	nn	np	np	nn	nn	nn	nn	nn	nn	nn	nn	np	np	np	np	np	np
AX-174200230	1.075	8	<nnxnp>	np	nn	nn	nn	nn	np	nn	np	nn	nn	np	nn	nn	nn	nn	nn	np	nn	np	nn	np	np	np	nn	nn	np	np	nn	nn	nn	np	np	nn	nn	nn	nn	nn	nn	nn	nn	np	np	np	np	np	np
AX-174144131	2.151	8	<nnxnp>	np	nn	nn	nn	nn	np	nn	np	nn	nn	np	nn	nn	nn	nn	nn	np	nn	np	nn	np	np	np	nn	nn	np	np	nn	nn	nn	np	np	nn	nn	nn	nn	nn	nn	nn	nn	np	np	np	np	np	np
AX-174149966	2.151	8	<nnxnp>	np	nn	nn	nn	nn	np	nn	np	nn	nn	np	nn	nn	nn	nn	nn	np	nn	np	nn	np	np	np	nn	nn	np	np	nn	nn	nn	np	np	nn	nn	nn	nn	nn	nn	nn	nn	np	np	np	np	np	np
AX-174173300	2.151	8	<nnxnp>	np	nn	nn	nn	nn	np	nn	np	nn	nn	np	nn	nn	nn	nn	nn	np	nn	np	nn	np	np	np	nn	nn	np	np	nn	nn	nn	np	np	nn	nn	nn	nn	nn	nn	nn	nn	np	np	np	np	np	np
AX-174180891	2.151	8	<nnxnp>	np	nn	nn	nn	nn	np	nn	np	nn	nn	np	nn	nn	nn	nn	nn	np	nn	np	nn	np	np	np	nn	nn	np	np	nn	nn	nn	np	np	nn	nn	nn	nn	nn	nn	nn	nn	np	np	np	np	np	np
AX-174151878	2.151	8	<nnxnp>	np	nn	nn	nn	nn	np	nn	np	nn	nn	np	nn	nn	nn	nn	nn	np	nn	np	nn	np	np	np	nn	nn	np	np	nn	nn	nn	np	np	nn	nn	nn	nn	nn	nn	nn	nn	np	np	np	np	np	np
AX-174174121	2.151	8	<nnxnp>	np	nn	nn	nn	nn	np	nn	np	nn	nn	np	nn	nn	nn	nn	nn	np	nn	np	nn	np	np	np	nn	nn	np	np	nn	nn	nn	np	np	nn	nn	nn	nn	nn	nn	nn	nn	np	np	np	np	np	np
AX-174174282	2.151	8	<nnxnp>	np	nn	nn	nn	nn	np	nn	np	nn	nn	np	nn	nn	nn	nn	nn	np	nn	np	nn	np	np	np	nn	nn	np	np	nn	nn	nn	np	np	nn	nn	nn	nn	nn	nn	nn	nn	np	np	np	np	np	np
AX-174189597	3.226	8	<nnxnp>	np	nn	nn	nn	nn	np	nn	np	nn	nn	np	nn	nn	nn	nn	nn	np	nn	np	nn	np	np	np	nn	np	np	np	nn	nn	nn	np	np	nn	nn	nn	nn	nn	nn	nn	nn	np	np	np	np	np	np
AX-174215002	3.226	8	<nnxnp>	np	nn	nn	nn	nn	np	nn	np	nn	nn	np	nn	nn	nn	nn	nn	np	nn	np	nn	np	np	np	nn	np	np	np	nn	nn	nn	np	np	nn	nn	nn	nn	nn	nn	nn	nn	np	np	np	np	np	np
AX-174154963	3.226	8	<nnxnp>	np	nn	nn	nn	nn	np	nn	np	nn	nn	np	nn	nn	nn	nn	nn	np	nn	np	nn	np	np	np	nn	np	np	np	nn	nn	nn	np	np	nn	nn	nn	nn	nn	--	nn	nn	np	np	np	np	np	np
AX-174181400	3.226	8	<nnxnp>	np	nn	nn	nn	nn	np	nn	np	nn	nn	np	nn	nn	nn	nn	nn	np	nn	np	nn	np	np	np	nn	np	np	np	nn	nn	nn	np	np	nn	nn	nn	nn	nn	nn	nn	nn	np	np	np	np	np	np
AX-153646761	8.85	8	<nnxnp>	np	nn	nn	nn	nn	np	nn	np	nn	nn	np	nn	nn	np	nn	nn	np	nn	np	nn	np	np	np	nn	np	np	np	nn	nn	nn	np	np	nn	nn	nn	nn	nn	nn	nn	nn	nn	np	np	np	np	np
AX-174182753	8.85	8	<nnxnp>	np	nn	nn	nn	nn	np	nn	np	nn	nn	np	nn	nn	np	nn	nn	np	nn	np	nn	np	np	np	nn	np	np	np	nn	nn	nn	np	np	nn	nn	nn	nn	nn	nn	nn	nn	nn	np	np	np	np	np
AX-174172048	9.925	8	<nnxnp>	np	nn	nn	nn	nn	np	nn	np	nn	nn	np	nn	nn	np	nn	nn	np	nn	np	nn	np	nn	np	nn	np	np	np	nn	nn	nn	np	np	nn	nn	nn	nn	nn	nn	nn	nn	nn	np	np	np	np	np
AX-174202166	9.925	8	<nnxnp>	np	nn	nn	nn	nn	np	nn	np	nn	nn	np	nn	nn	np	nn	nn	np	nn	np	nn	np	nn	np	nn	np	np	np	nn	nn	nn	np	np	nn	nn	nn	nn	nn	nn	nn	nn	nn	np	np	np	np	np
AX-174130396	11	8	<nnxnp>	np	nn	nn	nn	nn	np	nn	np	nn	nn	np	nn	nn	np	nn	nn	np	nn	np	nn	np	nn	np	nn	np	np	np	nn	nn	nn	np	np	nn	nn	nn	nn	nn	nn	nn	nn	nn	np	np	np	np	np
AX-174182411	11	8	<nnxnp>	np	nn	nn	nn	nn	np	nn	np	nn	nn	np	nn	nn	np	nn	nn	np	nn	np	nn	np	nn	np	nn	np	np	np	nn	nn	nn	np	np	nn	nn	nn	nn	nn	nn	nn	nn	nn	np	np	np	np	np
AX-174122782	12.076	8	<nnxnp>	np	nn	nn	nn	nn	np	nn	np	nn	nn	np	nn	nn	np	nn	nn	np	nn	nn	nn	np	nn	np	nn	np	np	np	nn	nn	nn	np	np	nn	nn	nn	nn	nn	nn	nn	nn	nn	np	np	np	np	np
AX-174211951	12.076	8	<nnxnp>	np	nn	nn	nn	nn	np	nn	np	nn	nn	np	nn	nn	np	nn	nn	np	nn	nn	nn	np	nn	np	nn	np	np	np	nn	nn	nn	np	np	nn	nn	nn	nn	nn	nn	nn	nn	nn	np	np	np	np	np
AX-174209718	13.151	8	<nnxnp>	np	nn	nn	nn	nn	nn	nn	np	nn	nn	np	nn	nn	np	nn	nn	np	nn	nn	nn	np	nn	np	nn	np	np	np	nn	nn	nn	np	np	nn	nn	nn	nn	nn	nn	nn	nn	nn	np	np	np	np	np
AX-115693217	15.325	8	<nnxnp>	np	nn	nn	nn	nn	nn	np	np	nn	nn	np	nn	nn	np	nn	nn	np	nn	nn	nn	np	nn	np	nn	np	np	np	nn	nn	nn	np	np	nn	nn	nn	nn	nn	nn	nn	nn	nn	np	np	np	np	np
AX-174163151	17.5	8	<nnxnp>	np	nn	nn	nn	nn	nn	np	np	nn	nn	np	nn	nn	np	nn	nn	np	nn	nn	nn	np	nn	np	nn	np	np	np	nn	nn	nn	np	np	nn	nn	nn	np	nn	nn	nn	nn	nn	np	np	np	np	np
AX-174195048	17.5	8	<nnxnp>	np	nn	nn	nn	nn	nn	np	np	nn	nn	np	nn	nn	np	nn	nn	np	nn	nn	nn	np	nn	np	nn	np	np	np	nn	nn	nn	np	np	nn	nn	nn	np	nn	nn	nn	nn	nn	np	np	np	np	np
AX-174123535	19.674	8	<nnxnp>	np	nn	nn	nn	nn	nn	np	np	nn	nn	np	nn	nn	np	nn	nn	np	np	nn	nn	np	nn	np	nn	np	np	np	nn	nn	nn	np	np	nn	nn	nn	np	nn	nn	nn	nn	nn	np	np	np	np	np
AX-174128798	19.674	8	<nnxnp>	np	nn	nn	nn	nn	nn	np	np	nn	nn	np	nn	nn	np	nn	nn	np	np	nn	nn	np	nn	np	nn	np	np	np	nn	nn	nn	np	np	nn	nn	nn	np	nn	nn	nn	nn	nn	np	np	np	np	np
AX-174177642	19.674	8	<nnxnp>	np	nn	nn	nn	nn	nn	np	np	nn	nn	np	nn	nn	np	nn	nn	np	np	nn	nn	np	nn	np	nn	np	np	np	nn	nn	nn	np	np	nn	nn	nn	np	nn	nn	nn	nn	nn	np	np	np	np	np
AX-115708721	20.749	8	<nnxnp>	np	nn	nn	nn	nn	nn	np	np	nn	nn	np	nn	nn	np	nn	nn	np	np	nn	np	np	nn	np	nn	np	np	np	nn	nn	nn	np	np	nn	nn	nn	np	nn	nn	nn	nn	nn	np	np	np	np	np
AX-115714633	20.749	8	<nnxnp>	np	nn	nn	nn	nn	nn	np	np	nn	nn	np	nn	nn	np	nn	nn	np	np	nn	np	np	nn	np	nn	np	np	np	nn	nn	nn	np	np	nn	nn	nn	np	nn	nn	nn	nn	nn	np	np	np	np	np
AX-174133125	20.749	8	<nnxnp>	np	nn	nn	nn	nn	nn	np	np	nn	nn	np	nn	nn	np	nn	nn	np	np	nn	np	np	nn	np	nn	np	np	np	nn	nn	nn	np	np	nn	nn	nn	np	nn	nn	nn	nn	nn	np	np	np	np	np
AX-174176718	20.749	8	<nnxnp>	np	nn	nn	nn	nn	nn	np	np	nn	nn	np	nn	nn	np	nn	nn	np	np	nn	np	np	nn	np	nn	np	np	np	nn	nn	nn	np	np	nn	nn	nn	np	nn	nn	nn	nn	nn	np	np	np	np	np
AX-174177914	21.824	8	<nnxnp>	np	nn	nn	nn	nn	nn	np	np	nn	nn	np	nn	nn	np	nn	nn	np	np	nn	np	np	nn	np	nn	np	np	np	nn	nn	nn	np	np	nn	nn	--	np	nn	nn	nn	nn	nn	np	np	np	np	np
AX-153645794	22.9	8	<nnxnp>	np	nn	nn	nn	nn	nn	np	np	nn	nn	np	nn	nn	np	nn	nn	np	np	nn	np	np	nn	np	nn	np	np	np	nn	nn	nn	np	np	nn	nn	nn	np	nn	nn	nn	nn	nn	np	np	np	np	np
AX-174140435	22.9	8	<nnxnp>	np	nn	nn	nn	nn	nn	np	np	nn	nn	np	nn	nn	np	nn	nn	np	np	nn	np	np	nn	np	nn	np	np	np	nn	nn	nn	np	np	nn	nn	nn	np	nn	nn	nn	nn	nn	np	np	np	np	np
AX-174135612	23.975	8	<nnxnp>	np	nn	nn	nn	nn	nn	np	np	nn	nn	np	nn	nn	np	nn	nn	np	np	nn	np	np	nn	np	nn	np	np	np	nn	nn	nn	np	np	nn	nn	nn	np	nn	np	nn	nn	nn	np	np	np	np	np
AX-115698217	25.05	8	<nnxnp>	np	nn	nn	nn	nn	nn	np	np	nn	nn	np	nn	nn	np	nn	nn	np	np	nn	np	np	nn	np	nn	np	np	np	nn	nn	nn	np	np	nn	nn	nn	np	nn	nn	nn	nn	nn	np	np	np	np	np
AX-174146170	25.05	8	<nnxnp>	np	nn	nn	nn	nn	nn	np	np	nn	nn	np	nn	nn	np	nn	nn	np	np	nn	np	np	nn	np	nn	np	np	np	nn	nn	nn	np	np	nn	nn	nn	np	nn	nn	nn	nn	nn	np	np	np	np	np
AX-174160342	25.05	8	<nnxnp>	np	nn	nn	nn	nn	nn	np	np	nn	nn	np	nn	nn	np	nn	nn	np	np	nn	np	np	nn	np	nn	np	np	np	nn	nn	nn	np	np	nn	nn	nn	np	nn	nn	nn	nn	nn	np	np	np	np	np
AX-174170979	25.05	8	<nnxnp>	np	nn	nn	nn	nn	nn	np	np	nn	nn	np	nn	nn	np	nn	nn	np	np	nn	np	np	nn	np	nn	np	np	np	nn	nn	nn	np	np	nn	nn	nn	np	nn	nn	nn	nn	nn	np	np	np	np	np
AX-115695814	29.498	8	<nnxnp>	np	nn	np	nn	np	nn	np	np	nn	nn	np	nn	nn	np	nn	nn	np	np	nn	np	np	nn	np	nn	np	np	np	nn	nn	nn	np	np	nn	nn	nn	np	nn	nn	nn	nn	nn	np	np	np	np	np
AX-174184083	41.459	8	<nnxnp>	np	nn	np	np	np	nn	np	np	nn	nn	np	nn	nn	np	nn	nn	np	np	nn	np	np	nn	np	nn	np	np	np	nn	nn	nn	np	np	np	nn	nn	np	nn	nn	nn	nn	nn	np	np	np	np	np
AX-174144233	45.907	8	<nnxnp>	np	np	np	np	np	nn	np	np	nn	nn	np	nn	nn	np	nn	nn	np	np	nn	np	np	nn	np	nn	np	np	np	nn	nn	nn	np	np	np	nn	np	np	nn	np	nn	np	nn	np	np	np	np	np
AX-174173622	45.907	8	<nnxnp>	np	np	np	np	np	nn	np	np	nn	nn	np	nn	nn	np	nn	nn	np	np	nn	np	np	nn	np	nn	np	np	np	nn	nn	nn	np	np	np	nn	np	np	nn	np	nn	np	nn	np	np	np	np	np
AX-174191567	45.907	8	<nnxnp>	np	np	np	np	np	nn	np	np	nn	nn	np	nn	nn	np	nn	nn	np	np	nn	np	np	nn	np	nn	np	np	np	nn	nn	nn	np	np	np	nn	np	np	nn	np	nn	np	nn	np	np	np	np	np
AX-174209693	45.907	8	<nnxnp>	np	np	np	np	np	nn	np	np	nn	nn	np	nn	nn	np	nn	nn	np	np	nn	np	np	nn	np	nn	np	np	np	nn	nn	nn	np	np	np	nn	np	np	nn	np	nn	np	nn	np	np	np	np	np
AX-174187826	45.907	8	<nnxnp>	np	np	np	np	np	nn	np	np	nn	nn	np	nn	nn	np	nn	nn	np	np	nn	np	np	nn	np	nn	np	np	np	nn	nn	nn	np	np	np	nn	np	np	nn	np	nn	np	nn	np	np	np	np	np
AX-174209086	55.236	8	<nnxnp>	np	np	np	np	np	nn	np	np	nn	nn	np	nn	nn	np	nn	nn	np	np	nn	np	np	nn	np	nn	np	np	np	nn	nn	nn	np	np	np	nn	np	np	nn	np	nn	np	nn	np	np	np	np	nn
AX-153640293	56.311	8	<nnxnp>	np	np	np	np	np	nn	np	np	nn	nn	np	nn	nn	np	nn	nn	np	np	nn	np	np	nn	np	nn	np	np	np	nn	nn	nn	np	np	np	nn	np	np	nn	np	nn	np	nn	np	np	np	np	nn
AX-174132170	56.311	8	<nnxnp>	np	np	np	np	np	nn	np	np	nn	nn	np	nn	nn	np	nn	nn	np	np	nn	np	np	nn	np	nn	np	np	np	nn	nn	nn	np	np	np	nn	np	np	nn	np	nn	np	nn	np	np	np	np	nn
AX-174111897	56.311	8	<nnxnp>	np	np	np	np	np	nn	np	np	nn	nn	np	nn	nn	np	nn	nn	np	np	nn	np	np	nn	np	nn	np	np	np	nn	nn	nn	np	np	np	nn	np	np	nn	np	nn	np	nn	np	np	np	np	nn
AX-174114602	56.311	8	<nnxnp>	np	np	np	np	np	nn	np	np	nn	nn	np	nn	nn	np	nn	nn	np	np	nn	np	np	nn	np	nn	np	np	np	nn	nn	nn	np	np	np	nn	np	np	nn	np	nn	np	nn	np	np	np	np	nn
AX-174151499	56.311	8	<nnxnp>	np	np	np	np	np	nn	np	np	nn	nn	np	nn	nn	np	nn	nn	np	np	nn	np	np	nn	np	nn	np	np	np	nn	nn	nn	np	np	np	nn	np	np	nn	np	nn	np	nn	np	np	np	np	nn
AX-174152954	56.311	8	<nnxnp>	np	np	np	np	np	nn	np	np	nn	nn	np	nn	nn	np	nn	nn	np	np	nn	np	np	nn	np	nn	np	np	np	nn	nn	nn	np	np	np	nn	np	np	nn	np	nn	np	nn	np	np	np	np	nn
AX-174163000	57.387	8	<nnxnp>	np	np	np	np	np	nn	np	np	nn	nn	np	nn	nn	np	nn	nn	np	np	nn	np	np	nn	np	nn	np	np	np	nn	nn	--	np	np	np	nn	np	np	nn	np	nn	np	nn	np	np	np	np	nn
AX-174178524	57.387	8	<nnxnp>	np	np	np	np	np	nn	np	np	nn	nn	np	nn	nn	np	nn	nn	np	np	nn	np	np	nn	np	nn	np	np	np	nn	nn	nn	np	np	np	nn	np	np	nn	np	nn	np	nn	np	np	np	np	nn
AX-174194285	63.01	8	<nnxnp>	np	np	nn	np	np	nn	np	np	nn	nn	nn	nn	nn	np	nn	nn	np	np	nn	np	np	nn	np	nn	np	np	np	nn	nn	nn	np	np	np	nn	np	np	nn	np	np	np	np	np	np	np	np	nn
AX-174184540	63.01	8	<nnxnp>	np	np	nn	np	np	nn	np	np	nn	nn	nn	nn	nn	np	nn	nn	np	np	nn	np	np	nn	np	nn	np	np	np	nn	nn	nn	np	np	np	nn	np	np	nn	np	np	np	np	np	np	np	np	nn
AX-174188409	63.01	8	<nnxnp>	np	np	nn	np	np	nn	np	np	nn	nn	nn	nn	nn	np	nn	nn	np	np	nn	np	np	nn	np	nn	np	np	np	nn	nn	nn	np	np	np	nn	np	np	nn	np	np	np	np	np	np	np	np	nn
AX-115688774	65.185	8	<nnxnp>	np	np	nn	np	np	nn	np	np	nn	nn	nn	nn	nn	np	nn	nn	np	np	nn	np	np	nn	np	nn	np	np	np	nn	nn	nn	np	np	np	nn	np	np	nn	np	np	np	np	np	np	np	np	nn
AX-174116545	65.185	8	<nnxnp>	np	np	nn	np	np	nn	np	np	nn	nn	nn	nn	nn	np	nn	nn	np	np	nn	np	np	nn	np	nn	np	np	np	nn	nn	nn	np	np	np	nn	np	np	nn	np	np	np	np	np	np	np	np	nn
AX-174175366	65.185	8	<nnxnp>	np	np	nn	np	np	nn	np	np	nn	nn	nn	nn	nn	np	nn	nn	np	np	nn	np	np	nn	np	nn	np	np	np	nn	nn	nn	np	np	np	nn	np	np	nn	np	np	np	np	np	np	np	np	nn
AX-174202212	67.359	8	<nnxnp>	np	np	nn	np	np	nn	np	np	nn	nn	nn	nn	nn	np	np	nn	np	np	nn	np	np	nn	np	nn	np	np	np	nn	nn	nn	np	np	np	nn	np	np	nn	np	np	np	np	np	np	np	np	nn
AX-116813370	70.657	8	<nnxnp>	np	np	nn	np	np	nn	np	np	nn	nn	nn	nn	nn	np	np	nn	np	np	nn	np	np	nn	np	nn	np	np	np	nn	np	nn	np	np	np	nn	np	np	nn	np	np	np	np	np	np	np	np	nn
AX-174186653	71.732	8	<nnxnp>	np	np	nn	np	np	nn	np	np	nn	nn	nn	nn	nn	np	np	nn	np	np	nn	np	np	nn	np	nn	np	np	np	nn	np	nn	np	np	np	nn	np	np	nn	np	np	np	np	np	np	np	np	nn
AX-174175221	76.168	8	<nnxnp>	np	np	nn	np	nn	nn	np	np	nn	nn	nn	nn	nn	np	np	nn	np	np	nn	np	np	nn	np	nn	np	np	np	nn	np	--	np	np	np	nn	np	np	nn	np	np	np	np	np	np	np	np	nn
AX-174126890	76.179	8	<nnxnp>	np	np	nn	np	nn	nn	np	np	nn	nn	nn	nn	nn	np	np	nn	np	np	nn	np	np	nn	np	nn	np	np	np	nn	np	np	np	np	np	nn	np	np	nn	np	np	np	np	np	np	np	np	nn
AX-174167145	76.179	8	<nnxnp>	np	np	nn	np	nn	nn	np	np	nn	nn	nn	nn	nn	np	np	nn	np	np	nn	np	np	nn	np	nn	np	np	np	nn	np	np	np	np	np	nn	np	np	nn	np	np	np	np	np	np	np	np	nn
AX-174148046	76.179	8	<nnxnp>	np	np	nn	np	nn	nn	np	np	nn	nn	nn	nn	nn	np	np	nn	np	np	nn	np	np	nn	np	nn	np	np	np	nn	np	np	np	np	np	nn	np	np	nn	np	np	np	np	np	np	np	np	nn
AX-174168788	76.179	8	<nnxnp>	np	np	nn	np	nn	nn	np	np	nn	nn	nn	nn	nn	np	np	nn	np	np	nn	np	np	nn	np	nn	np	np	np	nn	np	np	np	np	np	nn	np	np	nn	np	np	np	np	np	np	np	np	nn
AX-174210949	81.802	8	<nnxnp>	np	nn	nn	np	nn	nn	np	np	nn	nn	nn	nn	nn	np	np	nn	np	np	nn	np	np	nn	np	nn	nn	np	np	nn	np	np	np	np	np	nn	np	np	nn	np	np	np	np	np	np	np	np	nn
AX-115732325	81.802	8	<nnxnp>	np	nn	nn	np	nn	nn	np	np	nn	nn	nn	nn	nn	np	np	nn	np	np	nn	np	np	nn	np	nn	nn	np	np	nn	np	np	np	np	np	nn	np	np	nn	np	np	np	np	np	np	np	np	nn
AX-174134629	82.878	8	<nnxnp>	np	nn	nn	np	nn	nn	np	np	nn	nn	nn	nn	nn	np	np	nn	np	np	nn	np	np	nn	np	nn	nn	np	np	nn	np	np	np	np	np	nn	np	np	nn	np	np	np	np	np	np	np	np	nn
AX-174156194	83.953	8	<nnxnp>	np	nn	nn	np	nn	nn	np	np	nn	nn	nn	nn	nn	np	np	nn	np	np	nn	np	np	nn	np	nn	nn	nn	np	nn	np	np	np	np	np	nn	np	np	nn	np	np	np	np	np	np	np	np	nn
AX-115712263	83.953	8	<nnxnp>	np	nn	nn	np	nn	nn	np	np	nn	nn	nn	nn	nn	np	np	nn	np	np	nn	np	np	nn	np	nn	nn	nn	np	nn	np	np	np	np	np	nn	np	np	nn	np	np	np	np	np	np	np	np	nn
AX-174113126	85.028	8	<nnxnp>	np	nn	nn	np	nn	nn	np	np	nn	nn	nn	np	nn	np	np	nn	np	np	nn	np	np	nn	np	nn	nn	nn	np	nn	np	np	np	np	np	nn	np	np	nn	np	np	np	np	np	np	np	np	nn
AX-174173770	88.326	8	<nnxnp>	np	nn	nn	np	nn	nn	nn	np	nn	nn	nn	np	nn	np	np	nn	np	np	nn	np	np	nn	np	nn	nn	nn	np	nn	np	np	np	np	np	nn	np	np	nn	nn	np	np	np	np	np	np	np	nn
AX-174194581	88.326	8	<nnxnp>	np	nn	nn	np	nn	nn	nn	np	nn	nn	nn	np	nn	np	np	nn	np	np	nn	np	np	nn	np	nn	nn	nn	np	nn	np	np	np	np	np	nn	np	np	nn	nn	np	np	np	np	np	np	np	nn
AX-174169710	89.402	8	<nnxnp>	np	nn	nn	np	nn	nn	nn	np	nn	np	nn	np	nn	np	np	nn	np	np	nn	np	np	nn	np	nn	nn	nn	np	nn	np	np	np	np	np	nn	np	np	nn	nn	np	np	np	np	np	np	np	nn
AX-115728746	89.402	8	<nnxnp>	np	nn	nn	np	nn	nn	nn	np	nn	np	nn	np	nn	np	np	nn	np	np	nn	np	np	nn	np	nn	nn	nn	np	nn	np	np	np	np	np	nn	np	np	nn	nn	np	np	np	np	np	np	np	nn
AX-174138724	89.402	8	<nnxnp>	np	nn	nn	np	nn	nn	nn	np	nn	np	nn	np	nn	np	np	nn	np	np	nn	np	np	nn	np	nn	nn	nn	np	nn	np	np	np	np	np	nn	np	np	nn	nn	np	np	np	np	np	np	np	nn
AX-174115569	90.477	8	<nnxnp>	np	nn	nn	np	nn	nn	nn	np	nn	np	nn	np	nn	np	np	nn	np	np	nn	np	np	nn	np	nn	nn	nn	np	nn	np	np	np	np	np	nn	np	np	nn	nn	np	np	np	np	np	np	np	nn
AX-174126753	90.477	8	<nnxnp>	np	nn	nn	np	nn	nn	nn	np	nn	np	nn	np	nn	np	np	nn	np	np	nn	np	np	nn	np	nn	nn	nn	np	nn	np	np	np	np	np	nn	np	np	nn	nn	np	np	np	np	np	np	np	nn
AX-174132902	90.477	8	<nnxnp>	np	nn	nn	np	nn	nn	nn	np	nn	np	nn	np	nn	np	np	nn	np	np	nn	np	np	nn	np	nn	nn	nn	np	nn	np	np	np	np	np	nn	np	np	nn	nn	np	np	np	np	np	np	np	nn
AX-174143338	90.477	8	<nnxnp>	np	nn	nn	np	nn	nn	nn	np	nn	np	nn	np	nn	np	np	nn	np	np	nn	np	np	nn	np	nn	nn	nn	np	nn	np	np	np	np	np	nn	np	np	nn	nn	np	np	np	np	np	np	np	nn
AX-174154229	90.477	8	<nnxnp>	np	nn	nn	np	nn	nn	nn	np	nn	np	nn	np	nn	np	np	nn	np	np	nn	np	np	nn	np	nn	nn	nn	np	nn	np	np	np	np	np	nn	np	np	nn	nn	np	np	np	np	np	np	np	nn
AX-174174012	90.477	8	<nnxnp>	np	nn	nn	np	nn	nn	nn	np	nn	np	nn	np	nn	np	np	nn	np	np	nn	np	np	nn	np	nn	nn	nn	np	nn	np	np	np	np	np	nn	np	np	nn	nn	np	np	np	np	np	np	np	nn
AX-174176860	90.477	8	<nnxnp>	np	nn	nn	np	nn	nn	nn	np	nn	np	nn	np	nn	np	np	nn	np	np	nn	np	np	nn	np	nn	nn	nn	np	nn	np	np	np	np	np	nn	np	np	nn	nn	np	np	np	np	np	np	np	nn
AX-153637374	90.477	8	<nnxnp>	np	nn	nn	np	nn	nn	nn	np	nn	np	nn	np	nn	np	np	nn	np	np	nn	np	np	nn	np	nn	nn	nn	np	nn	np	np	np	np	np	nn	np	np	nn	nn	np	np	np	np	np	np	np	nn
AX-174116020	90.477	8	<nnxnp>	np	nn	nn	np	nn	nn	nn	np	nn	np	nn	np	nn	np	np	nn	np	np	nn	np	np	nn	np	nn	nn	nn	np	nn	np	np	np	np	np	nn	np	np	nn	nn	np	np	np	np	np	np	np	nn
AX-174118561	90.477	8	<nnxnp>	np	nn	nn	np	nn	nn	nn	np	nn	np	nn	np	nn	np	np	nn	np	np	nn	np	np	nn	np	nn	nn	nn	np	nn	np	np	np	np	np	nn	np	np	nn	nn	np	np	np	np	np	np	np	nn
AX-174140514	90.477	8	<nnxnp>	np	nn	nn	np	nn	nn	nn	np	nn	np	nn	np	nn	np	np	nn	np	np	nn	np	np	nn	np	nn	nn	nn	np	nn	np	np	np	np	np	nn	np	np	nn	nn	np	np	np	np	np	np	np	nn
AX-174142427	90.477	8	<nnxnp>	np	nn	nn	np	nn	nn	nn	np	nn	np	nn	np	nn	np	np	nn	np	np	nn	np	np	nn	np	nn	nn	nn	np	nn	np	np	np	np	np	nn	np	np	nn	nn	np	np	np	np	np	np	np	nn
AX-174157400	90.477	8	<nnxnp>	np	nn	nn	np	nn	nn	nn	np	nn	np	nn	np	nn	np	np	nn	np	np	nn	np	np	nn	np	nn	nn	nn	np	nn	np	np	np	np	np	nn	np	np	nn	nn	np	np	np	np	np	np	np	nn
AX-174166476	90.477	8	<nnxnp>	np	nn	nn	np	nn	nn	nn	np	nn	np	nn	np	nn	np	np	nn	np	np	nn	np	np	nn	np	nn	nn	nn	np	nn	np	np	np	np	np	nn	np	np	nn	nn	np	np	np	np	np	np	np	nn
AX-174181435	90.477	8	<nnxnp>	np	nn	nn	np	nn	nn	nn	np	nn	np	nn	np	nn	np	np	nn	np	np	nn	np	np	nn	np	nn	nn	nn	np	nn	np	np	np	np	np	nn	np	np	nn	nn	np	np	np	np	np	np	np	nn
AX-174208547	90.477	8	<nnxnp>	np	nn	nn	np	nn	nn	nn	np	nn	np	nn	np	nn	np	np	nn	np	np	nn	np	np	nn	np	nn	nn	nn	np	nn	np	np	np	np	np	nn	np	np	nn	nn	np	np	np	np	np	np	np	nn
AX-174149990	92.651	8	<nnxnp>	np	nn	nn	np	nn	nn	nn	np	nn	np	nn	np	nn	np	np	nn	np	np	nn	np	np	nn	np	nn	nn	nn	np	nn	np	np	np	np	np	nn	np	np	nn	nn	np	np	np	np	np	np	np	nn
AX-174177798	92.651	8	<nnxnp>	np	nn	nn	np	nn	nn	nn	np	nn	np	nn	np	nn	np	np	nn	np	np	nn	np	np	nn	np	nn	nn	nn	np	nn	np	np	np	np	np	nn	np	np	nn	nn	np	np	np	np	np	np	np	nn
AX-153637428	92.651	8	<nnxnp>	np	nn	nn	np	nn	nn	nn	np	nn	np	nn	np	nn	np	np	nn	np	np	nn	np	np	nn	np	nn	nn	nn	np	nn	np	np	np	np	np	nn	np	np	nn	nn	np	np	np	np	np	np	np	nn
AX-174143278	93.726	8	<nnxnp>	np	nn	nn	np	nn	nn	nn	np	nn	np	nn	np	nn	np	np	nn	np	np	nn	np	np	nn	np	nn	nn	nn	np	nn	np	np	np	np	np	nn	np	np	nn	nn	np	np	np	np	np	np	np	nn
AX-174126749	94.802	8	<nnxnp>	np	nn	nn	np	nn	nn	nn	np	np	np	nn	np	nn	np	np	nn	np	np	nn	np	np	nn	np	nn	nn	nn	np	nn	np	np	np	np	np	nn	np	np	nn	nn	np	np	np	np	np	np	np	nn
AX-174150685	95.877	8	<nnxnp>	np	nn	nn	np	nn	nn	nn	np	np	np	nn	np	nn	np	np	nn	np	np	nn	np	np	nn	np	nn	nn	nn	np	nn	np	np	np	np	np	nn	np	np	nn	nn	np	np	np	np	np	np	np	nn
AX-174186243	95.877	8	<nnxnp>	np	nn	nn	np	nn	nn	nn	np	np	np	nn	np	nn	np	np	nn	np	np	nn	np	np	nn	np	nn	nn	nn	np	nn	np	np	np	np	np	nn	np	np	nn	nn	np	np	np	np	np	np	np	nn
AX-115669704	96.952	8	<nnxnp>	np	nn	nn	np	nn	nn	nn	np	np	np	nn	np	nn	np	np	nn	np	np	nn	np	np	nn	np	nn	nn	nn	np	nn	np	np	np	np	np	nn	np	np	nn	nn	np	np	np	np	np	np	np	nn
AX-174132438	96.952	8	<nnxnp>	np	nn	nn	np	nn	nn	nn	np	np	np	nn	np	nn	np	np	nn	np	np	nn	np	np	nn	np	nn	nn	nn	np	nn	np	np	np	np	np	nn	np	np	nn	nn	np	np	np	np	np	np	np	nn
AX-174181981	96.952	8	<nnxnp>	np	nn	nn	np	nn	nn	nn	np	np	np	nn	np	nn	np	np	nn	np	np	nn	np	np	nn	np	nn	nn	nn	np	nn	np	np	np	np	np	nn	np	np	nn	nn	np	np	np	np	np	np	np	nn
AX-174125224	98.028	8	<nnxnp>	np	nn	nn	np	nn	nn	nn	np	np	np	nn	np	nn	np	np	nn	np	np	nn	np	np	nn	np	nn	nn	nn	np	nn	np	np	np	np	np	nn	np	np	nn	nn	np	np	np	np	np	np	np	nn
AX-174137589	98.028	8	<nnxnp>	np	nn	nn	np	nn	nn	nn	np	np	np	nn	np	nn	np	np	nn	np	np	nn	np	np	nn	np	nn	nn	nn	np	nn	np	np	np	np	np	nn	np	np	nn	nn	np	np	np	np	np	np	np	nn
AX-174154599	98.028	8	<nnxnp>	np	nn	nn	np	nn	nn	nn	np	np	np	nn	np	nn	np	np	nn	np	np	nn	np	np	nn	np	nn	nn	nn	np	nn	np	np	np	np	np	nn	np	np	nn	nn	np	np	np	np	np	np	np	nn
AX-174174559	98.028	8	<nnxnp>	np	nn	nn	np	nn	nn	nn	np	np	np	nn	np	nn	np	np	nn	np	np	nn	np	np	nn	np	nn	nn	nn	np	nn	np	np	np	np	np	nn	np	np	nn	nn	np	np	np	np	np	np	np	nn
AX-174189140	98.028	8	<nnxnp>	np	nn	nn	np	nn	nn	nn	np	np	np	nn	np	nn	np	np	nn	np	np	nn	np	np	nn	np	nn	nn	nn	np	nn	np	np	np	np	np	nn	np	np	nn	nn	np	np	np	np	np	np	np	nn
AX-174203110	98.028	8	<nnxnp>	np	nn	nn	np	nn	nn	nn	np	np	np	nn	np	nn	np	np	nn	np	np	nn	np	np	nn	np	nn	nn	nn	np	nn	np	np	np	np	np	nn	np	np	nn	nn	np	np	np	np	np	np	np	nn
AX-174132699	98.028	8	<nnxnp>	np	nn	nn	np	nn	nn	nn	np	np	np	nn	np	nn	np	np	nn	np	np	nn	np	np	nn	np	nn	nn	nn	np	nn	np	np	np	np	np	nn	np	np	nn	nn	np	np	np	np	np	np	np	nn
AX-174151390	98.028	8	<nnxnp>	np	nn	nn	np	nn	nn	nn	np	np	np	nn	np	nn	np	np	nn	np	np	nn	np	np	nn	np	nn	nn	nn	np	nn	np	np	np	np	np	nn	np	np	nn	nn	np	np	np	np	np	np	np	nn
AX-174151770	98.028	8	<nnxnp>	np	nn	nn	np	nn	nn	nn	np	np	np	nn	np	nn	np	np	nn	np	np	nn	np	np	nn	np	nn	nn	nn	np	nn	np	np	np	np	np	nn	np	np	nn	nn	np	np	np	np	np	np	np	nn
AX-174174881	98.028	8	<nnxnp>	np	nn	nn	np	nn	nn	nn	np	np	np	nn	np	nn	np	np	nn	np	np	nn	np	np	nn	np	nn	nn	nn	np	nn	np	np	np	np	np	nn	np	np	nn	nn	np	np	np	np	np	np	np	nn
AX-174179950	98.028	8	<nnxnp>	np	nn	nn	np	nn	nn	nn	np	np	np	nn	np	nn	np	np	nn	np	np	nn	np	np	nn	np	nn	nn	nn	np	nn	np	np	np	np	np	nn	np	np	nn	nn	np	np	np	np	np	np	np	nn
AX-174187583	98.028	8	<nnxnp>	np	nn	nn	np	nn	nn	nn	np	np	np	nn	np	nn	np	np	nn	np	np	nn	np	np	nn	np	nn	nn	nn	np	nn	np	np	np	np	np	nn	np	np	nn	nn	np	np	np	np	np	np	np	nn
AX-174211777	98.028	8	<nnxnp>	np	nn	nn	np	nn	nn	nn	np	np	np	nn	np	nn	np	np	nn	np	np	nn	np	np	nn	np	nn	nn	nn	np	nn	np	np	np	np	np	nn	np	np	nn	nn	np	np	np	np	np	np	np	nn
AX-174148442	99.103	8	<nnxnp>	np	nn	nn	np	nn	nn	nn	np	np	np	nn	np	np	np	np	nn	np	np	nn	np	np	nn	np	nn	nn	nn	np	nn	np	np	np	np	np	nn	np	np	nn	nn	np	np	np	np	np	np	np	nn
AX-115702104	99.103	8	<nnxnp>	np	nn	nn	np	nn	nn	nn	np	np	np	nn	np	np	np	np	nn	np	np	nn	np	np	nn	np	nn	nn	nn	np	nn	np	np	np	np	np	nn	np	np	nn	nn	np	np	np	np	np	np	np	nn
AX-174181472	99.103	8	<nnxnp>	np	nn	nn	np	nn	nn	nn	np	np	np	nn	np	np	np	np	nn	np	np	nn	np	np	nn	np	nn	nn	nn	np	nn	np	np	np	np	np	nn	np	np	nn	nn	np	np	np	np	np	np	np	nn
AX-174186037	102.401	8	<nnxnp>	nn	nn	nn	np	nn	nn	nn	np	np	np	nn	np	np	np	np	nn	np	np	nn	np	np	nn	np	nn	nn	nn	np	nn	np	np	np	np	np	np	np	np	nn	nn	np	np	np	np	np	np	np	nn
AX-174200110	102.401	8	<nnxnp>	nn	nn	nn	np	nn	nn	nn	np	np	np	nn	np	np	np	np	nn	np	np	nn	np	np	nn	np	nn	nn	nn	np	nn	np	np	np	np	np	np	np	np	nn	nn	np	np	np	np	np	np	np	nn
AX-174195964	104.575	8	<nnxnp>	nn	nn	nn	np	nn	nn	nn	np	np	np	nn	np	np	np	np	nn	np	np	nn	np	np	nn	np	nn	nn	nn	np	np	np	np	nn	np	np	np	np	np	nn	nn	np	np	np	np	np	np	np	nn
AX-174113916	104.575	8	<nnxnp>	nn	nn	nn	np	nn	nn	nn	np	np	np	nn	np	np	np	np	nn	np	np	nn	np	np	nn	np	nn	nn	nn	np	np	np	np	nn	np	np	np	np	np	nn	nn	np	np	np	np	np	np	np	nn
AX-174124281	104.575	8	<nnxnp>	nn	nn	nn	np	nn	nn	nn	np	np	np	nn	np	np	np	np	nn	np	np	nn	np	np	nn	np	nn	nn	nn	np	np	np	np	nn	np	np	np	np	np	nn	nn	np	np	np	np	np	np	np	nn
AX-174187260	104.575	8	<nnxnp>	nn	nn	nn	np	nn	nn	nn	np	np	np	nn	np	np	np	np	nn	np	np	nn	np	np	nn	np	nn	nn	nn	np	np	np	np	nn	np	np	np	np	np	nn	nn	np	np	np	np	np	np	np	nn
AX-174113490	105.65	8	<nnxnp>	nn	nn	nn	np	nn	nn	nn	np	np	np	nn	np	np	np	np	nn	np	np	nn	np	np	nn	np	nn	nn	nn	np	np	np	np	nn	np	np	np	np	np	nn	nn	np	np	np	np	np	np	np	nn
AX-174151410	105.65	8	<nnxnp>	nn	nn	nn	np	nn	nn	nn	np	np	np	nn	np	np	np	np	nn	np	np	nn	np	np	nn	np	nn	nn	nn	np	np	np	np	nn	np	np	np	np	np	nn	nn	np	np	np	np	np	np	np	nn
AX-174153851	105.65	8	<nnxnp>	nn	nn	nn	np	nn	nn	nn	np	np	np	nn	np	np	np	np	nn	np	np	nn	np	np	nn	np	nn	nn	nn	np	np	np	np	nn	np	np	np	np	np	nn	nn	np	np	np	np	np	np	np	nn
AX-174173388	105.65	8	<nnxnp>	nn	nn	nn	np	nn	nn	nn	np	np	np	nn	np	np	np	np	nn	np	np	nn	np	np	nn	np	nn	nn	nn	np	np	np	np	nn	np	np	np	np	np	nn	nn	np	np	np	np	np	np	np	nn
AX-153640002	105.65	8	<nnxnp>	nn	nn	nn	np	nn	nn	nn	np	np	np	nn	np	np	np	np	nn	np	np	nn	np	np	nn	np	nn	nn	nn	np	np	np	np	nn	np	np	np	np	np	nn	nn	np	np	np	np	np	np	np	nn
AX-174117157	105.65	8	<nnxnp>	nn	nn	nn	np	nn	nn	nn	np	np	np	nn	np	np	np	np	nn	np	np	nn	np	np	nn	np	nn	nn	nn	np	np	np	np	nn	np	np	np	np	np	nn	nn	np	np	np	np	np	np	np	nn
AX-174123844	105.65	8	<nnxnp>	nn	nn	nn	np	nn	nn	nn	np	np	np	nn	np	np	np	np	nn	np	np	nn	np	np	nn	np	nn	nn	nn	np	np	np	np	nn	np	np	np	np	np	nn	nn	np	np	np	np	np	np	np	nn
AX-174143075	105.65	8	<nnxnp>	nn	nn	nn	np	nn	nn	nn	np	np	np	nn	np	np	np	np	nn	np	np	nn	np	np	nn	np	nn	nn	nn	np	np	np	np	nn	np	np	np	np	np	nn	nn	np	np	np	np	np	np	np	nn
AX-174160261	105.65	8	<nnxnp>	nn	nn	nn	np	nn	nn	nn	np	np	np	nn	np	np	np	np	nn	np	np	nn	np	np	nn	np	nn	nn	nn	np	np	np	np	nn	np	np	np	np	np	nn	nn	np	np	np	np	np	np	np	nn
AX-174163010	105.65	8	<nnxnp>	nn	nn	nn	np	nn	nn	nn	np	np	np	nn	np	np	np	np	nn	np	np	nn	np	np	nn	np	nn	nn	nn	np	np	np	np	nn	np	np	np	np	np	nn	nn	np	np	np	np	np	np	np	nn
AX-174177051	105.65	8	<nnxnp>	nn	nn	nn	np	nn	nn	nn	np	np	np	nn	np	np	np	np	nn	np	np	nn	np	np	nn	np	nn	nn	nn	np	np	np	np	nn	np	np	np	np	np	nn	nn	np	np	np	np	np	np	np	nn
AX-174180761	105.65	8	<nnxnp>	nn	nn	nn	np	nn	nn	nn	np	np	np	nn	np	np	np	np	nn	np	np	nn	np	np	nn	np	nn	nn	nn	np	np	np	np	nn	np	np	np	np	np	nn	nn	np	np	np	np	np	np	np	nn
AX-174197843	105.65	8	<nnxnp>	nn	nn	nn	np	nn	nn	nn	np	np	np	nn	np	np	np	np	nn	np	np	nn	np	np	nn	np	nn	nn	nn	np	np	np	np	nn	np	np	np	np	np	nn	nn	np	np	np	np	np	np	np	nn
AX-115695784	106.726	8	<nnxnp>	nn	nn	nn	np	nn	nn	nn	np	np	np	nn	np	np	np	np	nn	np	np	nn	np	np	nn	np	nn	nn	nn	np	np	np	np	nn	np	np	np	np	np	nn	nn	np	np	np	np	np	np	np	nn
AX-174142081	106.726	8	<nnxnp>	nn	nn	nn	np	nn	nn	nn	np	np	np	nn	np	np	np	np	nn	np	np	nn	np	np	nn	np	nn	nn	nn	np	np	np	np	nn	np	np	np	np	np	nn	nn	np	np	np	np	np	np	np	nn
AX-174153920	106.726	8	<nnxnp>	nn	nn	nn	np	nn	nn	nn	np	np	np	nn	np	np	np	np	nn	np	np	nn	np	np	nn	np	nn	nn	nn	np	np	np	np	nn	np	np	np	np	np	nn	nn	np	np	np	np	np	np	np	nn
AX-174173656	107.801	8	<nnxnp>	nn	nn	nn	np	nn	nn	nn	np	np	np	nn	np	np	np	np	nn	np	np	nn	np	np	nn	np	nn	nn	nn	np	np	np	np	nn	np	np	np	np	np	nn	nn	np	np	np	np	np	np	nn	nn
AX-174193233	107.801	8	<nnxnp>	nn	nn	nn	np	nn	nn	nn	np	np	np	nn	np	np	np	np	nn	np	np	nn	np	np	nn	np	nn	nn	nn	np	np	np	np	nn	np	np	np	np	np	nn	nn	np	np	np	np	np	np	nn	nn
AX-115710181	107.801	8	<nnxnp>	nn	nn	nn	np	nn	nn	nn	np	np	np	nn	np	np	np	np	nn	np	np	nn	np	np	nn	np	nn	nn	nn	np	np	np	np	nn	np	np	np	np	np	nn	nn	np	np	np	np	np	np	nn	nn
AX-174111967	107.801	8	<nnxnp>	nn	nn	nn	np	nn	nn	nn	np	np	np	nn	np	np	np	np	nn	np	np	nn	np	np	nn	np	nn	nn	nn	np	np	np	np	nn	np	np	np	np	np	nn	nn	np	np	np	np	np	np	nn	nn
AX-174189534	107.801	8	<nnxnp>	nn	nn	nn	np	nn	nn	nn	np	np	np	nn	np	np	np	np	nn	np	np	nn	np	np	nn	np	nn	nn	nn	np	np	np	np	nn	np	np	np	np	np	nn	nn	np	np	np	np	np	np	nn	nn
AX-174133516	108.876	8	<nnxnp>	nn	nn	nn	np	nn	nn	nn	np	np	np	nn	np	np	np	np	nn	np	np	nn	np	np	nn	np	nn	nn	nn	np	np	np	np	nn	np	np	np	np	np	nn	nn	np	np	np	np	np	np	nn	nn
AX-174160637	108.876	8	<nnxnp>	nn	nn	nn	np	nn	nn	nn	np	np	np	nn	np	np	np	np	nn	np	np	nn	np	np	nn	np	nn	nn	nn	np	np	np	np	nn	np	np	np	np	np	nn	nn	np	np	np	np	np	np	nn	nn
AX-174166692	108.876	8	<nnxnp>	nn	nn	nn	np	nn	nn	nn	np	np	np	nn	np	np	np	np	nn	np	np	nn	np	np	nn	np	nn	nn	nn	np	np	np	np	nn	np	np	np	np	np	nn	nn	np	np	np	np	np	np	nn	nn
AX-174126930	108.876	8	<nnxnp>	nn	nn	nn	np	nn	nn	nn	np	np	np	nn	np	np	np	np	nn	np	np	nn	np	np	nn	np	nn	nn	nn	np	np	np	np	nn	np	np	np	np	np	nn	nn	np	np	np	np	np	np	nn	nn
AX-174154524	108.876	8	<nnxnp>	nn	nn	nn	np	nn	nn	nn	np	np	np	nn	np	np	np	np	nn	np	np	nn	np	np	nn	np	nn	nn	nn	np	np	np	np	nn	np	np	np	np	np	nn	nn	np	np	np	np	np	np	nn	nn
AX-174165609	108.876	8	<nnxnp>	nn	nn	nn	np	nn	nn	nn	np	np	np	nn	np	np	np	np	nn	np	np	nn	np	np	nn	np	nn	nn	nn	np	np	np	np	nn	np	np	np	np	np	nn	nn	np	np	np	np	np	np	nn	nn
AX-174177640	108.876	8	<nnxnp>	nn	nn	nn	np	nn	nn	nn	np	np	np	nn	np	np	np	np	nn	np	np	nn	np	np	nn	np	nn	nn	nn	np	np	np	np	nn	np	np	np	np	np	nn	nn	np	np	np	np	np	np	nn	nn
AX-174198409	108.876	8	<nnxnp>	nn	nn	nn	np	nn	nn	nn	np	np	np	nn	np	np	np	np	nn	np	np	nn	np	np	nn	np	nn	nn	nn	np	np	np	np	nn	np	np	np	np	np	nn	nn	np	np	np	np	np	np	nn	nn
AX-174204269	108.876	8	<nnxnp>	nn	nn	nn	np	nn	nn	nn	np	np	np	nn	np	np	np	np	nn	np	np	nn	np	np	nn	np	nn	nn	nn	np	np	np	np	nn	np	np	np	np	np	nn	nn	np	np	np	np	np	np	nn	nn
AX-174214656	108.876	8	<nnxnp>	nn	nn	nn	np	nn	nn	nn	np	np	np	nn	np	np	np	np	nn	np	np	nn	np	np	nn	np	nn	nn	nn	np	np	np	np	nn	np	np	np	np	np	nn	nn	np	np	np	np	np	np	nn	nn
AX-174140910	109.952	8	<nnxnp>	nn	nn	nn	np	nn	nn	nn	np	np	np	nn	np	np	np	np	nn	np	np	nn	np	np	nn	np	nn	nn	nn	np	np	np	np	nn	np	np	np	np	np	nn	nn	np	np	np	np	np	nn	nn	nn
AX-174162203	109.952	8	<nnxnp>	nn	nn	nn	np	nn	nn	nn	np	np	np	nn	np	np	np	np	nn	np	np	nn	np	np	nn	np	nn	nn	nn	np	np	np	np	nn	np	np	np	np	np	nn	nn	np	np	np	np	np	nn	nn	nn
AX-174208292	109.952	8	<nnxnp>	nn	nn	nn	np	nn	nn	nn	np	np	np	nn	np	np	np	np	nn	np	np	nn	np	np	nn	np	nn	nn	nn	np	np	np	np	nn	np	np	np	np	np	nn	nn	np	np	np	np	np	nn	nn	nn
AX-153646181	109.952	8	<nnxnp>	nn	nn	nn	np	nn	nn	nn	np	np	np	nn	np	np	np	np	nn	np	np	nn	np	np	nn	np	nn	nn	nn	np	np	np	np	nn	np	np	np	np	np	nn	nn	np	np	np	np	np	nn	nn	nn
AX-174181492	109.952	8	<nnxnp>	nn	nn	nn	np	nn	nn	nn	np	np	np	nn	np	np	np	np	nn	np	np	nn	np	np	nn	np	nn	nn	nn	np	np	np	np	nn	np	np	np	np	np	nn	nn	np	np	np	np	np	nn	nn	nn
AX-115729711	111.027	8	<nnxnp>	nn	nn	nn	np	nn	nn	nn	np	np	np	nn	np	np	np	np	nn	np	np	nn	np	np	nn	np	nn	nn	nn	np	np	np	np	nn	np	np	np	np	np	nn	nn	np	np	np	np	np	nn	nn	nn
AX-174161881	0	9	<nnxnp>	np	np	nn	nn	nn	np	np	nn	np	np	nn	nn	nn	np	np	np	nn	nn	nn	nn	nn	nn	np	nn	nn	nn	nn	nn	nn	np	np	np	nn	np	np	np	nn	nn	np	np	np	np	nn	np	nn	nn
AX-115681346	0	9	<nnxnp>	np	np	nn	nn	nn	np	np	nn	np	np	nn	nn	nn	np	np	np	nn	nn	nn	nn	nn	nn	np	nn	nn	nn	nn	nn	nn	np	np	np	nn	np	np	np	nn	nn	np	np	np	np	nn	np	nn	nn
AX-174135502	2.174	9	<nnxnp>	np	np	nn	nn	nn	np	np	nn	np	np	nn	nn	nn	np	np	np	nn	nn	nn	nn	nn	nn	np	nn	np	nn	nn	nn	nn	np	np	np	nn	np	np	np	nn	nn	np	np	np	np	nn	np	nn	nn
AX-174163225	2.174	9	<nnxnp>	np	np	nn	nn	nn	np	np	nn	np	np	nn	nn	nn	np	np	np	nn	nn	nn	nn	nn	nn	np	nn	np	nn	nn	nn	nn	np	np	np	nn	np	np	np	nn	nn	np	np	np	np	nn	np	nn	nn
AX-174199674	2.174	9	<nnxnp>	np	np	nn	nn	nn	np	np	nn	np	np	nn	nn	nn	np	np	np	nn	nn	nn	nn	nn	nn	np	nn	np	nn	nn	nn	nn	np	np	np	nn	np	np	np	nn	nn	np	np	np	np	nn	np	nn	nn
AX-115684448	2.174	9	<nnxnp>	np	np	nn	nn	nn	np	np	nn	np	np	nn	nn	nn	np	np	np	nn	nn	nn	nn	nn	nn	np	nn	np	nn	nn	nn	nn	np	np	np	nn	np	np	np	nn	nn	np	np	np	np	nn	np	nn	nn
AX-174115627	2.174	9	<nnxnp>	np	np	nn	nn	nn	np	np	nn	np	np	nn	nn	nn	np	np	np	nn	nn	nn	nn	nn	nn	np	nn	np	nn	nn	nn	nn	np	np	np	nn	np	np	np	nn	nn	np	np	np	np	nn	np	nn	nn
AX-174123620	2.174	9	<nnxnp>	np	np	nn	nn	nn	np	np	nn	np	np	nn	nn	nn	np	np	np	nn	nn	nn	nn	nn	nn	np	nn	np	nn	nn	nn	nn	np	np	np	nn	np	np	np	nn	nn	np	np	np	np	nn	np	nn	nn
AX-174159212	2.174	9	<nnxnp>	np	np	nn	nn	nn	np	np	nn	np	np	nn	nn	nn	np	np	np	nn	nn	nn	nn	nn	nn	np	nn	np	nn	nn	nn	nn	np	np	np	nn	np	np	np	nn	nn	np	np	np	np	nn	np	nn	nn
AX-174180537	2.174	9	<nnxnp>	np	np	nn	nn	nn	np	np	nn	np	np	nn	nn	nn	np	np	np	nn	nn	nn	nn	nn	nn	np	nn	np	nn	nn	nn	nn	np	np	np	nn	np	np	np	nn	nn	np	np	np	np	nn	np	nn	nn
AX-174181854	2.174	9	<nnxnp>	np	np	nn	nn	nn	np	np	nn	np	np	nn	nn	nn	np	np	np	nn	nn	nn	nn	nn	nn	np	nn	np	nn	nn	nn	nn	np	np	np	nn	np	np	np	nn	nn	np	np	np	np	nn	np	nn	nn
AX-174209831	2.174	9	<nnxnp>	np	np	nn	nn	nn	np	np	nn	np	np	nn	nn	nn	np	np	np	nn	nn	nn	nn	nn	nn	np	nn	np	nn	nn	nn	nn	np	np	np	nn	np	np	np	nn	nn	np	np	np	np	nn	np	nn	nn
AX-174141980	3.25	9	<nnxnp>	np	np	nn	nn	nn	np	np	nn	np	np	nn	nn	nn	np	np	np	nn	nn	nn	nn	nn	nn	np	nn	np	nn	nn	nn	nn	np	np	np	nn	np	np	np	nn	nn	np	np	np	np	nn	np	nn	np
AX-174196707	3.25	9	<nnxnp>	np	np	nn	nn	nn	np	np	nn	np	np	nn	nn	nn	np	np	np	nn	nn	nn	nn	nn	nn	np	nn	np	nn	nn	nn	nn	np	np	np	nn	np	np	np	nn	nn	np	np	np	np	nn	np	nn	np
AX-174185358	3.25	9	<nnxnp>	np	np	nn	nn	nn	np	np	nn	np	np	nn	nn	nn	np	np	np	nn	nn	nn	nn	nn	nn	np	nn	np	nn	nn	nn	nn	np	np	np	nn	np	np	np	nn	nn	np	np	np	np	nn	np	nn	np
AX-115674448	4.325	9	<nnxnp>	np	np	nn	nn	nn	np	np	nn	np	np	nn	nn	nn	np	np	np	nn	nn	nn	nn	nn	nn	np	nn	np	nn	nn	nn	nn	np	np	np	nn	np	np	np	nn	nn	np	np	np	np	nn	np	nn	np
AX-115695532	4.325	9	<nnxnp>	np	np	nn	nn	nn	np	np	nn	np	np	nn	nn	nn	np	np	np	nn	nn	nn	nn	nn	nn	np	nn	np	nn	nn	nn	nn	np	np	np	nn	np	np	np	nn	nn	np	np	np	np	nn	np	nn	np
AX-115698073	4.325	9	<nnxnp>	np	np	nn	nn	nn	np	np	nn	np	np	nn	nn	nn	np	np	np	nn	nn	nn	nn	nn	nn	np	nn	np	nn	nn	nn	nn	np	np	np	nn	np	np	np	nn	nn	np	np	np	np	nn	np	nn	np
AX-174135912	4.325	9	<nnxnp>	np	np	nn	nn	nn	np	np	nn	np	np	nn	nn	nn	np	np	np	nn	nn	nn	nn	nn	nn	np	nn	np	nn	nn	nn	nn	np	np	np	nn	np	np	np	nn	nn	np	np	np	np	nn	np	nn	np
AX-174139605	4.325	9	<nnxnp>	np	np	nn	nn	nn	np	np	nn	np	np	nn	nn	nn	np	np	np	nn	nn	nn	nn	nn	nn	np	nn	np	nn	nn	nn	nn	np	np	np	nn	np	np	np	nn	nn	np	np	np	np	nn	--	nn	np
AX-174156494	4.325	9	<nnxnp>	np	np	nn	nn	nn	np	np	nn	np	np	nn	nn	nn	np	np	np	nn	nn	nn	nn	nn	nn	np	nn	np	nn	nn	nn	nn	np	np	np	nn	np	np	np	nn	nn	np	np	np	np	nn	np	nn	np
AX-174157940	4.325	9	<nnxnp>	np	np	nn	nn	nn	np	np	nn	np	np	nn	nn	nn	np	np	np	nn	nn	nn	nn	nn	nn	np	nn	np	nn	nn	nn	nn	np	np	np	nn	np	np	np	nn	nn	np	np	np	np	nn	np	nn	np
AX-174188675	4.325	9	<nnxnp>	np	np	nn	nn	nn	np	np	nn	np	np	nn	nn	nn	np	np	np	nn	nn	nn	nn	nn	nn	np	nn	np	nn	nn	nn	nn	np	np	np	nn	np	np	np	nn	nn	np	np	np	np	nn	np	nn	np
AX-174201176	4.325	9	<nnxnp>	np	np	nn	nn	nn	np	np	nn	np	np	nn	nn	nn	np	np	np	nn	nn	nn	nn	nn	nn	np	nn	np	nn	nn	nn	nn	np	np	np	nn	np	np	np	nn	nn	np	np	np	np	nn	np	nn	np
AX-115701444	4.325	9	<nnxnp>	np	np	nn	nn	nn	np	np	nn	np	np	nn	nn	nn	np	np	np	nn	nn	nn	nn	nn	nn	np	nn	np	nn	nn	nn	nn	np	np	np	nn	np	np	np	nn	nn	np	np	np	np	nn	np	nn	np
AX-174135275	4.325	9	<nnxnp>	np	np	nn	nn	nn	np	np	nn	np	np	nn	nn	nn	np	np	np	nn	nn	nn	nn	nn	nn	np	nn	np	nn	nn	nn	nn	np	np	np	nn	np	np	np	nn	nn	np	np	np	np	nn	np	nn	np
AX-174143081	4.325	9	<nnxnp>	np	np	nn	nn	nn	np	np	nn	np	np	nn	nn	nn	np	np	np	nn	nn	nn	nn	nn	nn	np	nn	np	nn	nn	nn	nn	np	np	np	nn	np	np	np	nn	nn	np	np	np	np	nn	np	nn	np
AX-174168486	4.325	9	<nnxnp>	np	np	nn	nn	nn	np	np	nn	np	np	nn	nn	nn	np	np	np	nn	nn	nn	nn	nn	nn	np	nn	np	nn	nn	nn	nn	np	np	np	nn	np	np	np	nn	nn	np	np	np	np	nn	np	nn	np
AX-174202847	4.325	9	<nnxnp>	np	np	nn	nn	nn	np	np	nn	np	np	nn	nn	nn	np	np	np	nn	nn	nn	nn	nn	nn	np	nn	np	nn	nn	nn	nn	np	np	np	nn	np	np	np	nn	nn	np	np	np	np	nn	np	nn	np
AX-175074389	4.325	9	<nnxnp>	np	np	nn	nn	nn	np	np	nn	np	np	nn	nn	nn	np	np	np	nn	nn	nn	nn	nn	nn	np	nn	np	nn	nn	nn	nn	np	np	np	nn	np	np	np	nn	nn	np	np	np	np	nn	np	nn	np
AX-174206615	9.949	9	<nnxnp>	np	np	nn	nn	nn	np	nn	nn	np	np	nn	nn	nn	np	nn	np	nn	nn	nn	nn	nn	nn	np	nn	np	nn	nn	nn	nn	np	np	np	nn	np	np	np	nn	nn	np	np	np	np	nn	np	nn	np
AX-174187935	11.024	9	<nnxnp>	np	np	nn	nn	nn	np	nn	nn	np	np	nn	nn	nn	np	nn	np	nn	nn	nn	nn	nn	nn	np	nn	np	nn	nn	nn	nn	np	np	np	nn	np	np	nn	nn	nn	np	np	np	np	nn	np	nn	np
AX-174113624	12.099	9	<nnxnp>	np	np	nn	nn	nn	np	nn	nn	np	np	nn	nn	nn	nn	nn	np	nn	nn	nn	nn	nn	nn	np	nn	np	nn	nn	nn	nn	np	np	np	nn	np	np	nn	nn	nn	np	np	np	np	nn	np	nn	np
AX-174155967	13.175	9	<nnxnp>	np	np	nn	nn	nn	np	nn	nn	np	np	np	nn	nn	nn	nn	np	nn	nn	nn	nn	nn	nn	np	nn	np	nn	nn	nn	nn	np	np	np	nn	np	np	nn	nn	nn	np	np	np	np	nn	np	nn	np
AX-174167678	17.622	9	<nnxnp>	np	np	np	nn	nn	np	nn	nn	np	np	np	nn	nn	nn	nn	np	nn	nn	nn	nn	nn	nn	np	nn	np	np	nn	nn	nn	np	np	np	nn	np	np	nn	nn	nn	np	np	np	np	nn	np	nn	np
AX-174135346	18.697	9	<nnxnp>	np	np	np	nn	nn	np	nn	nn	np	np	np	nn	nn	nn	nn	np	nn	nn	nn	np	nn	nn	np	nn	np	np	nn	nn	nn	np	np	np	nn	np	np	nn	nn	nn	np	np	np	np	nn	np	nn	np
AX-115712173	20.872	9	<nnxnp>	np	np	np	nn	nn	nn	nn	nn	np	np	np	nn	nn	nn	nn	np	nn	nn	nn	np	nn	nn	np	nn	np	np	nn	nn	nn	np	np	np	nn	np	np	nn	nn	nn	np	np	np	np	nn	np	nn	np
AX-174130296	20.872	9	<nnxnp>	np	np	np	nn	nn	nn	nn	nn	np	np	np	nn	nn	nn	nn	np	nn	nn	nn	np	nn	nn	np	nn	np	np	nn	nn	nn	np	np	np	nn	np	np	nn	nn	nn	np	np	np	np	nn	np	nn	np
AX-174170508	20.872	9	<nnxnp>	np	np	np	nn	nn	nn	nn	nn	np	np	np	nn	nn	nn	nn	np	nn	nn	nn	np	nn	nn	np	nn	np	np	nn	nn	nn	np	np	np	nn	np	np	nn	nn	nn	np	np	np	np	nn	np	nn	np
AX-153637367	23.046	9	<nnxnp>	np	np	np	nn	nn	nn	nn	nn	np	np	np	nn	nn	nn	nn	np	nn	nn	nn	np	nn	nn	np	nn	np	np	nn	nn	nn	np	np	np	nn	np	np	nn	nn	nn	np	np	np	np	nn	np	nn	np
AX-174181866	24.121	9	<nnxnp>	np	np	np	nn	nn	nn	nn	nn	np	np	np	nn	nn	nn	nn	np	nn	nn	nn	np	nn	nn	np	nn	np	np	nn	nn	nn	np	np	np	nn	np	np	nn	nn	nn	np	np	np	np	nn	np	nn	np
AX-174190410	29.745	9	<nnxnp>	np	np	np	nn	nn	nn	nn	nn	np	np	np	nn	nn	nn	nn	np	nn	nn	nn	np	nn	nn	np	nn	np	np	nn	nn	nn	np	np	np	nn	np	np	nn	nn	nn	np	np	np	np	nn	np	np	np
AX-115712675	29.745	9	<nnxnp>	np	np	np	nn	nn	nn	nn	nn	np	np	np	nn	nn	nn	nn	np	nn	nn	nn	np	nn	nn	np	nn	np	np	nn	nn	nn	np	np	np	nn	np	np	nn	nn	nn	np	np	np	np	nn	np	np	np
AX-174144242	29.745	9	<nnxnp>	np	np	np	nn	nn	nn	nn	nn	np	np	np	nn	nn	nn	nn	np	nn	nn	nn	np	nn	nn	np	nn	np	np	nn	nn	nn	np	np	np	nn	np	np	nn	nn	nn	np	np	np	np	nn	np	np	np
AX-174171438	29.745	9	<nnxnp>	np	np	np	nn	nn	nn	nn	nn	np	np	np	nn	nn	nn	nn	np	nn	nn	nn	np	nn	nn	np	nn	np	np	nn	nn	nn	np	np	np	nn	np	np	nn	nn	nn	np	np	np	np	nn	np	np	np
AX-174121704	36.574	9	<nnxnp>	np	np	np	nn	nn	nn	nn	nn	np	np	np	nn	nn	nn	nn	np	nn	np	nn	np	nn	nn	np	nn	np	np	nn	nn	np	np	np	np	nn	np	np	nn	nn	nn	np	np	nn	np	nn	np	np	np
AX-174160909	36.574	9	<nnxnp>	np	np	np	nn	nn	nn	nn	nn	np	np	np	nn	nn	nn	nn	np	nn	np	nn	np	nn	nn	np	nn	np	np	nn	nn	np	np	np	np	nn	np	np	nn	nn	nn	np	np	nn	np	nn	np	np	np
AX-174112905	37.649	9	<nnxnp>	np	np	np	nn	nn	nn	nn	nn	np	nn	np	nn	nn	nn	nn	np	nn	np	nn	np	nn	nn	np	nn	np	np	nn	nn	np	np	np	np	nn	np	np	nn	nn	nn	np	np	nn	np	nn	np	np	np
AX-153641765	39.823	9	<nnxnp>	np	np	np	nn	nn	nn	nn	nn	np	nn	np	nn	nn	nn	nn	np	nn	np	nn	np	nn	nn	np	nn	np	np	nn	nn	np	np	np	np	nn	np	np	nn	nn	nn	np	np	nn	np	nn	np	np	np
AX-174129764	39.823	9	<nnxnp>	np	np	np	nn	nn	nn	nn	nn	np	nn	np	nn	nn	nn	nn	np	nn	np	nn	np	nn	nn	np	nn	np	np	nn	nn	np	np	np	np	nn	np	np	nn	nn	nn	np	np	nn	np	nn	np	np	np
AX-115683894	41.959	9	<nnxnp>	--	np	np	nn	nn	nn	nn	nn	np	nn	np	nn	nn	nn	nn	np	nn	np	nn	np	nn	nn	np	nn	np	np	nn	nn	np	np	np	np	nn	np	np	nn	nn	nn	np	np	nn	np	nn	np	np	np
AX-115696646	41.996	9	<nnxnp>	nn	np	np	nn	nn	nn	nn	nn	np	nn	np	nn	nn	nn	nn	np	nn	np	nn	np	nn	nn	np	nn	np	np	nn	nn	np	np	np	np	nn	np	np	nn	nn	nn	np	np	nn	np	nn	np	np	np
AX-174118939	41.996	9	<nnxnp>	nn	np	np	nn	nn	nn	nn	nn	np	nn	np	nn	nn	nn	nn	np	nn	np	nn	np	nn	nn	np	nn	np	np	nn	nn	np	np	np	np	nn	np	np	nn	nn	nn	np	np	nn	np	nn	np	np	np
AX-174147760	41.996	9	<nnxnp>	nn	np	np	nn	nn	nn	nn	nn	np	nn	np	nn	nn	nn	nn	np	nn	np	nn	np	nn	nn	np	nn	np	np	nn	nn	np	np	np	np	nn	np	np	nn	nn	nn	np	np	nn	np	nn	np	np	np
AX-174198089	41.996	9	<nnxnp>	nn	np	np	nn	nn	nn	nn	nn	np	nn	np	nn	nn	nn	nn	np	nn	np	nn	np	nn	nn	np	nn	np	np	nn	nn	np	np	np	np	nn	np	np	nn	nn	nn	np	np	nn	np	--	np	np	np
AX-174198903	41.996	9	<nnxnp>	nn	np	np	nn	nn	nn	nn	nn	np	nn	np	nn	nn	nn	nn	np	nn	np	nn	np	nn	nn	np	nn	np	np	nn	nn	np	np	np	np	nn	np	np	nn	nn	nn	np	np	nn	np	nn	np	np	np
AX-115689887	41.996	9	<nnxnp>	nn	np	np	nn	nn	nn	nn	nn	np	nn	np	nn	nn	nn	nn	np	nn	np	nn	np	nn	nn	np	nn	np	np	nn	nn	np	np	np	np	nn	np	np	nn	nn	nn	np	np	nn	np	nn	np	np	np
AX-115700602	41.996	9	<nnxnp>	nn	np	np	nn	nn	nn	nn	nn	np	nn	np	nn	nn	nn	nn	np	nn	np	nn	np	nn	nn	np	nn	np	np	nn	nn	np	np	np	np	nn	np	np	nn	nn	nn	np	np	nn	np	nn	np	np	np
AX-115721360	41.996	9	<nnxnp>	nn	np	np	nn	nn	nn	nn	nn	np	nn	np	nn	nn	nn	nn	np	nn	np	nn	np	nn	nn	np	nn	np	np	nn	nn	np	np	np	np	nn	np	np	nn	nn	nn	np	np	nn	np	nn	np	np	np
AX-174112531	41.996	9	<nnxnp>	nn	np	np	nn	nn	nn	nn	nn	np	nn	np	nn	nn	nn	nn	np	nn	np	nn	np	nn	nn	np	nn	np	np	nn	nn	np	np	np	np	nn	np	np	nn	nn	nn	np	np	nn	np	nn	np	np	np
AX-174112727	41.996	9	<nnxnp>	nn	np	np	nn	nn	nn	nn	nn	np	nn	np	nn	nn	nn	nn	np	nn	np	nn	np	nn	nn	np	nn	np	np	nn	nn	np	np	np	np	nn	np	np	nn	nn	nn	np	np	nn	np	nn	np	np	np
AX-174130550	41.996	9	<nnxnp>	nn	np	np	nn	nn	nn	nn	nn	np	nn	np	nn	nn	nn	nn	np	nn	np	nn	np	nn	nn	np	nn	np	np	nn	nn	np	np	np	np	nn	np	np	nn	nn	nn	np	np	nn	np	nn	np	np	np
AX-174143089	41.996	9	<nnxnp>	nn	np	np	nn	nn	nn	nn	nn	np	nn	np	nn	nn	nn	nn	np	nn	np	nn	np	nn	nn	np	nn	np	np	nn	nn	np	np	np	np	nn	np	np	nn	nn	nn	np	np	nn	np	nn	np	np	np
AX-174146591	41.996	9	<nnxnp>	nn	np	np	nn	nn	nn	nn	nn	np	nn	np	nn	nn	nn	nn	np	nn	np	nn	np	nn	nn	np	nn	np	np	nn	nn	np	np	np	np	nn	np	np	nn	nn	nn	np	np	nn	np	nn	np	np	np
AX-174164082	41.996	9	<nnxnp>	nn	np	np	nn	nn	nn	nn	nn	np	nn	np	nn	nn	nn	nn	np	nn	np	nn	np	nn	nn	np	nn	np	np	nn	nn	np	np	np	np	nn	np	np	nn	nn	nn	np	np	nn	np	nn	np	np	np
AX-174169360	41.996	9	<nnxnp>	nn	np	np	nn	nn	nn	nn	nn	np	nn	np	nn	nn	nn	nn	np	nn	np	nn	np	nn	nn	np	nn	np	np	nn	nn	np	np	np	np	nn	np	np	nn	nn	nn	np	np	nn	np	nn	np	np	np
AX-174172115	41.996	9	<nnxnp>	nn	np	np	nn	nn	nn	nn	nn	np	nn	np	nn	nn	nn	nn	np	nn	np	nn	np	nn	nn	np	nn	np	np	nn	nn	np	np	np	np	nn	np	np	nn	nn	nn	np	np	nn	np	nn	np	np	np
AX-174174492	41.996	9	<nnxnp>	nn	np	np	nn	nn	nn	nn	nn	np	nn	np	nn	nn	nn	nn	np	nn	np	nn	np	nn	nn	np	nn	np	np	nn	nn	np	np	np	np	nn	np	np	nn	nn	nn	np	np	nn	np	nn	np	np	np
AX-174201115	44.17	9	<nnxnp>	nn	np	np	nn	nn	nn	nn	nn	np	nn	np	nn	nn	nn	nn	np	nn	np	np	np	nn	nn	np	nn	np	np	nn	nn	np	np	np	np	nn	np	np	nn	nn	nn	np	np	nn	np	nn	np	np	np
AX-115713895	46.345	9	<nnxnp>	nn	np	np	nn	nn	nn	nn	nn	np	nn	np	nn	nn	nn	nn	np	nn	np	np	np	nn	nn	np	np	np	np	nn	nn	np	np	np	np	nn	np	np	nn	nn	nn	np	np	nn	np	nn	np	np	np
AX-174180661	46.345	9	<nnxnp>	nn	np	np	nn	nn	nn	nn	nn	np	nn	np	nn	nn	nn	nn	np	nn	np	np	np	nn	nn	np	np	np	np	nn	nn	np	np	np	np	nn	np	np	nn	nn	nn	np	np	nn	np	nn	np	np	np
AX-174182210	46.345	9	<nnxnp>	nn	np	np	nn	nn	nn	nn	nn	np	nn	np	nn	nn	nn	nn	np	nn	np	np	np	nn	nn	np	np	np	np	nn	nn	np	np	np	np	nn	np	np	nn	nn	nn	np	np	nn	np	nn	np	np	np
AX-115668945	48.519	9	<nnxnp>	nn	np	np	nn	nn	nn	nn	nn	np	nn	np	np	nn	nn	nn	np	nn	np	np	np	nn	nn	np	np	np	np	nn	nn	np	np	np	np	np	np	np	nn	nn	nn	np	np	nn	np	nn	np	np	np
AX-174182273	48.519	9	<nnxnp>	nn	np	np	nn	nn	nn	nn	nn	np	nn	np	np	nn	nn	nn	np	nn	np	np	np	nn	nn	np	np	np	np	nn	nn	np	np	np	np	np	np	np	nn	nn	nn	np	np	nn	np	nn	np	np	np
AX-174196403	48.519	9	<nnxnp>	nn	np	np	nn	nn	nn	nn	nn	np	nn	np	np	nn	nn	nn	np	nn	np	np	np	nn	nn	np	np	np	np	nn	nn	np	np	np	np	np	np	np	nn	nn	nn	np	np	nn	np	nn	np	np	np
AX-174203191	48.519	9	<nnxnp>	nn	np	np	nn	nn	nn	nn	nn	np	nn	np	np	nn	nn	nn	np	nn	np	np	np	nn	nn	np	np	np	np	nn	nn	np	np	np	np	np	np	np	nn	nn	nn	np	np	nn	np	nn	np	np	np
AX-174207145	48.519	9	<nnxnp>	nn	np	np	nn	nn	nn	nn	nn	np	nn	np	np	nn	nn	nn	np	nn	np	np	np	nn	nn	np	np	np	np	nn	nn	np	np	np	np	np	np	np	nn	nn	nn	np	np	nn	np	nn	np	np	np
AX-174208528	48.519	9	<nnxnp>	nn	np	np	nn	nn	nn	nn	nn	np	nn	np	np	nn	nn	nn	np	nn	np	np	np	nn	nn	np	np	np	np	nn	nn	np	np	np	np	np	np	np	nn	nn	nn	np	np	nn	np	nn	np	np	np
AX-174156474	50.693	9	<nnxnp>	nn	np	np	nn	nn	nn	nn	nn	np	nn	np	np	nn	nn	nn	np	nn	np	np	np	nn	nn	np	np	nn	np	nn	np	np	np	np	np	np	np	np	nn	nn	nn	np	np	nn	np	nn	np	np	np
AX-174175181	50.693	9	<nnxnp>	nn	np	np	nn	nn	nn	nn	nn	np	nn	np	np	nn	nn	nn	np	nn	np	np	np	nn	nn	np	np	nn	np	nn	np	np	np	np	np	np	np	np	nn	nn	nn	np	np	nn	np	nn	np	np	np
AX-174192909	52.867	9	<nnxnp>	nn	np	nn	nn	nn	nn	nn	nn	np	nn	np	np	nn	nn	nn	np	nn	np	np	np	nn	nn	np	np	nn	np	nn	np	np	np	np	np	np	np	np	nn	nn	nn	np	np	nn	np	nn	nn	np	np
AX-115709978	53.943	9	<nnxnp>	nn	np	nn	nn	nn	nn	nn	nn	np	nn	np	np	nn	nn	nn	np	nn	np	np	np	nn	nn	np	np	nn	np	nn	np	np	np	np	np	np	np	np	nn	nn	nn	np	np	nn	np	nn	nn	np	np
AX-174168448	53.943	9	<nnxnp>	nn	np	nn	nn	nn	nn	nn	nn	np	nn	np	np	nn	nn	nn	np	nn	np	np	np	nn	nn	np	np	nn	np	nn	np	np	np	np	np	np	np	np	nn	nn	nn	np	np	nn	np	nn	nn	np	np
AX-174211835	53.943	9	<nnxnp>	nn	np	nn	nn	nn	nn	nn	nn	np	nn	np	np	nn	nn	nn	np	nn	np	np	np	nn	nn	np	np	nn	np	nn	np	np	np	np	np	np	np	np	nn	nn	nn	np	np	nn	np	nn	nn	np	np
AX-174116305	55.018	9	<nnxnp>	nn	np	nn	nn	nn	nn	nn	nn	np	np	np	np	nn	nn	nn	np	nn	np	np	np	nn	nn	np	np	nn	np	nn	np	np	np	np	np	np	np	np	nn	nn	nn	np	np	nn	np	nn	nn	np	np
AX-174181689	55.018	9	<nnxnp>	nn	np	nn	nn	nn	nn	nn	nn	np	np	np	np	nn	nn	nn	np	nn	np	np	np	nn	nn	np	np	nn	np	nn	np	np	np	np	np	np	np	np	nn	nn	nn	np	np	nn	np	nn	nn	np	np
AX-174146233	58.316	9	<nnxnp>	nn	np	nn	nn	nn	nn	nn	nn	np	np	np	np	nn	nn	nn	np	nn	np	np	np	nn	nn	np	np	nn	np	nn	np	np	np	np	np	np	nn	np	nn	nn	nn	np	np	nn	np	nn	nn	np	np
AX-174156810	58.316	9	<nnxnp>	nn	np	nn	nn	nn	nn	nn	nn	np	np	np	np	nn	nn	nn	np	nn	np	np	np	nn	nn	np	np	nn	np	nn	np	np	np	np	np	np	nn	np	nn	nn	nn	np	np	nn	np	nn	nn	np	np
AX-174162680	58.316	9	<nnxnp>	nn	np	nn	nn	nn	nn	nn	nn	np	np	np	np	nn	nn	nn	np	nn	np	np	np	nn	nn	np	np	nn	np	nn	np	np	np	np	np	np	nn	np	nn	nn	nn	np	np	nn	np	nn	nn	np	np
AX-174126059	61.614	9	<nnxnp>	nn	np	nn	nn	nn	nn	np	nn	np	np	np	np	nn	nn	nn	np	nn	np	np	np	nn	nn	np	np	nn	np	nn	np	np	np	np	np	np	nn	np	nn	nn	np	np	np	nn	np	nn	nn	np	np
AX-174159932	61.614	9	<nnxnp>	nn	np	nn	nn	nn	nn	np	nn	np	np	np	np	nn	nn	nn	np	nn	np	np	np	nn	nn	np	np	nn	np	nn	np	np	np	np	np	np	nn	np	nn	nn	np	np	np	nn	np	nn	nn	np	np
AX-174174515	61.614	9	<nnxnp>	nn	np	nn	nn	nn	nn	np	nn	np	np	np	np	nn	nn	nn	np	nn	np	np	np	nn	nn	np	np	nn	np	nn	np	np	np	np	np	np	nn	np	nn	nn	np	np	np	nn	np	nn	nn	np	np
AX-115715811	61.614	9	<nnxnp>	nn	np	nn	nn	nn	nn	np	nn	np	np	np	np	nn	nn	nn	np	nn	np	np	np	nn	nn	np	np	nn	np	nn	np	np	np	np	np	np	nn	np	nn	nn	np	np	np	nn	np	nn	nn	np	np
AX-153646497	61.614	9	<nnxnp>	nn	np	nn	nn	nn	nn	np	nn	np	np	np	np	nn	nn	nn	np	nn	np	np	np	nn	nn	np	np	nn	np	nn	np	np	np	np	np	np	nn	np	nn	nn	np	np	np	nn	np	nn	nn	np	np
AX-174117573	61.614	9	<nnxnp>	nn	np	nn	nn	nn	nn	np	nn	np	np	np	np	nn	nn	nn	np	nn	np	np	np	nn	nn	np	np	nn	np	nn	np	np	np	np	np	np	nn	np	nn	nn	np	np	np	nn	np	nn	nn	np	np
AX-174151816	61.614	9	<nnxnp>	nn	np	nn	nn	nn	nn	np	nn	np	np	np	np	nn	nn	nn	np	nn	np	np	np	nn	nn	np	np	nn	np	nn	np	np	np	np	np	np	nn	np	nn	nn	np	np	np	nn	np	nn	nn	np	np
AX-174158495	61.614	9	<nnxnp>	nn	np	nn	nn	nn	nn	np	nn	np	np	np	np	nn	nn	nn	np	nn	np	np	np	nn	nn	np	np	nn	np	nn	np	np	np	np	np	np	nn	np	nn	nn	np	np	np	nn	np	nn	nn	np	np
AX-115708791	63.788	9	<nnxnp>	nn	np	nn	nn	nn	nn	np	np	np	np	np	np	nn	nn	nn	np	nn	np	np	np	nn	nn	np	np	nn	np	np	np	np	np	np	np	np	nn	np	nn	nn	np	np	np	nn	np	nn	nn	np	np
AX-174200801	63.788	9	<nnxnp>	nn	np	nn	nn	nn	nn	np	np	np	np	np	np	nn	nn	nn	np	nn	np	np	np	nn	nn	np	np	nn	np	np	np	np	np	np	np	np	nn	np	nn	nn	np	np	np	nn	np	nn	nn	np	np
AX-174202853	64.863	9	<nnxnp>	nn	np	nn	nn	nn	nn	np	np	np	np	np	np	nn	nn	nn	np	nn	np	np	np	nn	nn	np	np	nn	np	np	np	np	np	np	np	np	nn	np	nn	nn	np	np	np	nn	np	nn	nn	np	np
AX-115701715	64.863	9	<nnxnp>	nn	np	nn	nn	nn	nn	np	np	np	np	np	np	nn	nn	nn	np	nn	np	np	np	nn	nn	np	np	nn	np	np	np	np	np	np	np	np	nn	np	nn	nn	np	np	np	nn	np	nn	nn	np	np
AX-174134650	64.863	9	<nnxnp>	nn	np	nn	nn	nn	nn	np	np	np	np	np	np	nn	nn	nn	np	nn	np	np	np	nn	nn	np	np	nn	np	np	np	np	np	np	np	np	nn	np	nn	nn	np	np	np	nn	np	nn	nn	np	np
AX-175074782	65.939	9	<nnxnp>	nn	np	nn	nn	nn	nn	np	np	np	np	np	np	nn	nn	nn	np	nn	np	np	np	nn	np	np	np	nn	np	np	np	np	np	np	np	np	nn	np	nn	nn	np	np	np	nn	np	nn	nn	np	np
AX-174171484	65.939	9	<nnxnp>	nn	np	nn	nn	nn	nn	np	np	np	np	np	np	nn	nn	nn	np	nn	np	np	np	nn	np	np	np	nn	np	np	np	np	np	np	np	np	nn	np	nn	nn	np	np	np	nn	np	nn	nn	np	np
AX-174138610	67.014	9	<nnxnp>	nn	np	nn	nn	nn	nn	np	np	np	np	np	np	nn	nn	nn	np	nn	np	np	np	nn	np	np	np	nn	np	np	np	np	np	np	np	np	nn	np	nn	nn	np	np	np	nn	np	nn	nn	np	np
AX-174184667	75.077	9	<nnxnp>	nn	np	nn	nn	nn	nn	np	np	np	np	np	np	nn	nn	nn	np	nn	np	np	np	nn	np	np	np	nn	np	np	np	np	np	np	np	np	nn	np	nn	np	np	np	np	nn	nn	nn	nn	np	np
AX-174160656	76.153	9	<nnxnp>	nn	np	nn	nn	nn	nn	np	np	np	np	np	np	nn	nn	nn	np	nn	np	np	np	nn	np	np	np	nn	np	np	np	np	np	np	np	np	nn	np	nn	np	np	np	np	nn	nn	nn	nn	np	np
AX-115692835	89.484	9	<nnxnp>	nn	np	nn	nn	np	np	np	np	np	np	np	np	nn	nn	nn	np	nn	np	np	np	nn	np	np	np	nn	np	np	np	np	np	nn	np	np	nn	np	nn	np	np	np	nn	nn	nn	nn	nn	np	np
AX-115690492	91.658	9	<nnxnp>	nn	np	nn	nn	np	np	np	np	np	np	np	np	nn	nn	nn	np	nn	np	np	np	nn	np	np	np	nn	np	np	np	np	np	nn	np	np	nn	np	nn	np	np	np	nn	nn	nn	nn	nn	np	np
AX-174115708	91.658	9	<nnxnp>	nn	np	nn	nn	np	np	np	np	np	np	np	np	nn	nn	nn	np	nn	np	np	np	nn	np	np	np	nn	np	np	np	np	np	nn	np	np	nn	np	nn	np	np	np	nn	nn	nn	nn	nn	np	np
AX-174176640	91.658	9	<nnxnp>	nn	np	nn	nn	np	np	np	np	np	np	np	np	nn	nn	nn	np	nn	np	np	np	nn	np	np	np	nn	np	np	np	np	np	nn	np	np	nn	np	nn	np	np	np	nn	nn	nn	nn	nn	np	np
AX-175074557	91.658	9	<nnxnp>	nn	np	nn	nn	np	np	np	np	np	np	np	np	nn	nn	nn	np	nn	np	np	np	nn	np	np	np	nn	np	np	np	np	np	nn	np	np	nn	np	nn	np	np	np	nn	nn	nn	nn	nn	np	np
AX-174171607	93.833	9	<nnxnp>	nn	np	nn	nn	np	np	np	np	np	np	np	np	nn	nn	nn	nn	nn	np	np	np	nn	np	nn	np	nn	np	np	np	np	np	nn	np	np	nn	np	nn	np	np	np	nn	nn	nn	nn	nn	np	np
AX-115709818	93.833	9	<nnxnp>	nn	np	nn	nn	np	np	np	np	np	np	np	np	nn	nn	nn	nn	nn	np	np	np	nn	np	nn	np	nn	np	np	np	np	np	nn	np	np	nn	np	nn	np	np	np	nn	nn	nn	nn	nn	np	np
AX-174122319	93.833	9	<nnxnp>	nn	np	nn	nn	np	np	np	np	np	np	np	np	nn	nn	nn	nn	nn	np	np	np	nn	np	nn	np	nn	np	np	np	np	np	nn	np	np	nn	np	nn	np	np	np	nn	nn	nn	nn	nn	np	np
AX-174116898	94.908	9	<nnxnp>	nn	np	nn	nn	np	np	np	np	np	np	np	np	nn	np	nn	nn	nn	np	np	np	nn	np	nn	np	nn	np	np	np	np	np	nn	np	np	nn	np	nn	np	np	np	nn	nn	nn	nn	nn	np	np
AX-174186624	94.908	9	<nnxnp>	nn	np	nn	nn	np	np	np	np	np	np	np	np	nn	np	nn	nn	nn	np	np	np	nn	np	nn	np	nn	np	np	np	np	np	nn	np	np	nn	np	nn	np	np	np	nn	nn	nn	nn	nn	np	np
AX-174185615	94.908	9	<nnxnp>	nn	np	nn	nn	np	np	np	np	np	np	np	np	nn	np	nn	nn	nn	np	np	np	nn	np	nn	np	nn	np	np	np	np	np	nn	np	np	nn	np	nn	np	np	np	nn	nn	nn	nn	nn	np	np
AX-153639178	0	10	<nnxnp>	nn	nn	np	nn	np	nn	np	np	nn	nn	nn	nn	np	np	np	np	np	np	np	nn	nn	np	np	nn	np	np	nn	np	np	np	nn	np	nn	np	np	np	nn	np	np	np	nn	nn	np	nn	np	np
AX-174118961	0	10	<nnxnp>	nn	nn	np	nn	np	nn	np	np	nn	nn	nn	nn	np	np	np	np	np	np	np	nn	nn	np	np	nn	np	np	nn	np	np	np	nn	np	nn	np	np	np	nn	np	np	np	nn	nn	np	nn	np	np
AX-174125514	0	10	<nnxnp>	nn	nn	np	nn	np	nn	np	np	nn	nn	nn	nn	np	np	np	np	np	np	np	nn	nn	np	np	nn	np	np	nn	np	np	np	nn	np	nn	np	np	np	nn	np	np	np	nn	nn	np	nn	np	np
AX-174159069	0	10	<nnxnp>	nn	nn	np	nn	np	nn	np	np	nn	nn	nn	nn	np	np	np	np	np	np	np	nn	nn	np	np	nn	np	np	nn	np	np	np	nn	np	nn	np	np	np	nn	np	np	np	nn	nn	np	nn	np	np
AX-174163395	0	10	<nnxnp>	nn	nn	np	nn	np	nn	np	np	nn	nn	nn	nn	np	np	np	np	np	np	np	nn	nn	np	np	nn	np	np	nn	np	np	np	nn	np	nn	np	np	np	nn	np	np	np	nn	nn	np	nn	np	np
AX-174172515	0	10	<nnxnp>	nn	nn	np	nn	np	nn	np	np	nn	nn	nn	nn	np	np	np	np	np	np	np	nn	nn	np	np	nn	np	np	nn	np	np	np	nn	np	nn	np	np	np	nn	np	np	np	nn	nn	np	nn	np	np
AX-174173073	0	10	<nnxnp>	nn	nn	np	nn	np	nn	np	np	nn	nn	nn	nn	np	np	np	np	np	np	np	nn	nn	np	np	nn	np	np	nn	np	np	np	nn	np	nn	np	np	np	nn	np	np	np	nn	nn	np	nn	np	np
AX-174174135	0	10	<nnxnp>	nn	nn	np	nn	np	nn	np	np	nn	nn	nn	nn	np	np	np	np	np	np	np	nn	nn	np	np	nn	np	np	nn	np	np	np	nn	np	nn	np	np	np	nn	np	np	np	nn	nn	np	nn	np	np
AX-174183088	0	10	<nnxnp>	nn	nn	np	nn	np	nn	np	np	nn	nn	nn	nn	np	np	np	np	np	np	np	nn	nn	np	np	nn	np	np	nn	np	np	np	nn	np	nn	np	np	np	nn	np	np	np	nn	nn	np	nn	np	np
AX-174185241	0	10	<nnxnp>	nn	nn	np	nn	np	nn	np	np	nn	nn	nn	nn	np	np	np	np	np	np	np	nn	nn	np	np	nn	np	np	nn	np	np	np	nn	np	nn	np	np	np	nn	np	np	np	nn	nn	np	nn	np	np
AX-174195505	0	10	<nnxnp>	nn	nn	np	nn	np	nn	np	np	nn	nn	nn	nn	np	np	np	np	np	np	np	nn	nn	np	np	nn	np	np	nn	np	np	np	nn	np	nn	np	np	np	nn	np	np	np	nn	nn	np	nn	np	np
AX-174116085	0	10	<nnxnp>	nn	nn	np	nn	np	nn	np	np	nn	nn	nn	nn	np	np	np	np	np	np	np	nn	nn	np	np	nn	np	np	nn	np	np	np	nn	np	nn	np	np	np	nn	np	np	np	nn	nn	np	nn	np	np
AX-174130072	0	10	<nnxnp>	nn	nn	np	nn	np	nn	np	np	nn	nn	nn	nn	np	np	np	np	np	np	np	nn	nn	np	np	nn	np	np	nn	np	np	np	nn	np	nn	np	np	np	nn	np	np	np	nn	nn	np	nn	np	np
AX-174137316	0	10	<nnxnp>	nn	nn	np	nn	np	nn	np	np	nn	nn	nn	nn	np	np	np	np	np	np	np	nn	nn	np	np	nn	np	np	nn	np	np	np	nn	np	nn	np	np	np	nn	np	np	np	nn	nn	np	nn	np	np
AX-174141428	0	10	<nnxnp>	nn	nn	np	nn	np	nn	np	np	nn	nn	nn	nn	np	np	np	np	np	np	np	nn	nn	np	np	nn	np	np	nn	np	np	np	nn	np	nn	np	np	np	nn	np	np	np	nn	nn	np	nn	np	np
AX-174145556	0	10	<nnxnp>	nn	nn	np	nn	np	nn	np	np	nn	nn	nn	nn	np	np	np	np	np	np	np	nn	nn	np	np	nn	np	np	nn	np	np	np	nn	np	nn	np	np	np	nn	np	np	np	nn	nn	np	nn	np	np
AX-174186200	0	10	<nnxnp>	nn	nn	np	nn	np	nn	np	np	nn	nn	nn	nn	np	np	np	np	np	np	np	nn	nn	np	np	nn	np	np	nn	np	np	np	nn	np	nn	np	np	np	nn	np	np	np	nn	nn	np	nn	np	np
AX-174199183	0	10	<nnxnp>	nn	nn	np	nn	np	nn	np	np	nn	nn	nn	nn	np	np	np	np	np	np	np	nn	nn	np	np	nn	np	np	nn	np	np	np	nn	np	nn	np	np	np	nn	np	np	np	nn	nn	np	nn	np	np
AX-174202842	0	10	<nnxnp>	nn	nn	np	nn	np	nn	np	np	nn	nn	nn	nn	np	np	np	np	np	np	np	nn	nn	np	np	nn	np	np	nn	np	np	np	nn	np	nn	np	np	np	nn	np	np	np	nn	nn	np	nn	np	np
AX-115720212	1.075	10	<nnxnp>	nn	nn	np	nn	np	nn	np	np	nn	nn	nn	nn	np	np	np	np	np	np	np	nn	nn	np	np	nn	np	np	nn	np	np	np	nn	np	nn	np	np	np	nn	np	np	np	nn	nn	np	nn	nn	np
AX-174175789	2.151	10	<nnxnp>	nn	nn	np	nn	np	nn	np	np	nn	nn	nn	nn	np	np	np	np	np	np	np	nn	nn	np	np	nn	np	np	nn	np	np	np	nn	np	nn	np	np	np	nn	np	np	np	nn	nn	np	nn	nn	np
AX-115684370	2.151	10	<nnxnp>	nn	nn	np	nn	np	nn	np	np	nn	nn	nn	nn	np	np	np	np	np	np	np	nn	nn	np	np	nn	np	np	nn	np	np	np	nn	np	nn	np	np	np	nn	np	np	np	nn	nn	np	nn	nn	np
AX-115713680	2.151	10	<nnxnp>	nn	nn	np	nn	np	nn	np	np	nn	nn	nn	nn	np	np	np	np	np	np	np	nn	nn	np	np	nn	np	np	nn	np	np	np	nn	np	nn	np	np	np	nn	np	np	np	nn	nn	np	nn	nn	np
AX-174145850	2.151	10	<nnxnp>	nn	nn	np	nn	np	nn	np	np	nn	nn	nn	nn	np	np	np	np	np	np	np	nn	nn	np	np	nn	np	np	nn	np	np	np	nn	np	nn	np	np	np	nn	np	np	np	nn	nn	np	nn	nn	np
AX-174180451	2.151	10	<nnxnp>	nn	nn	np	nn	np	nn	np	np	nn	nn	nn	nn	np	np	np	np	np	np	np	nn	nn	np	np	nn	np	np	nn	np	np	np	nn	np	nn	np	np	np	nn	np	np	np	nn	nn	np	nn	nn	np
AX-174125272	3.226	10	<nnxnp>	nn	nn	np	nn	np	nn	np	np	nn	nn	nn	nn	np	np	np	np	np	np	np	nn	nn	np	np	nn	np	np	nn	nn	np	np	nn	np	nn	np	np	np	nn	np	np	np	nn	nn	np	nn	nn	np
AX-174128015	3.226	10	<nnxnp>	nn	nn	np	nn	np	nn	np	np	nn	nn	nn	nn	np	np	np	np	np	np	np	nn	nn	np	np	nn	np	np	nn	nn	np	np	nn	np	nn	np	np	np	nn	np	np	np	nn	nn	np	nn	nn	np
AX-174155397	3.226	10	<nnxnp>	nn	nn	np	nn	np	nn	np	np	nn	nn	nn	nn	np	np	np	np	np	np	np	nn	nn	np	np	nn	np	np	nn	nn	np	np	nn	np	nn	np	np	np	nn	np	np	np	nn	nn	np	nn	nn	np
AX-174206588	3.226	10	<nnxnp>	nn	nn	np	nn	np	nn	np	np	nn	nn	nn	nn	np	np	np	np	np	np	np	nn	nn	np	np	nn	np	np	nn	nn	np	np	nn	np	nn	np	np	np	nn	np	np	np	nn	nn	np	nn	nn	np
AX-174208143	3.226	10	<nnxnp>	nn	nn	np	nn	np	nn	np	np	nn	nn	nn	nn	np	np	np	np	np	np	np	nn	nn	np	np	nn	np	np	nn	nn	np	np	nn	np	nn	np	np	np	nn	np	np	np	nn	nn	np	nn	nn	np
AX-174215354	3.226	10	<nnxnp>	nn	nn	np	nn	np	nn	np	np	nn	nn	nn	nn	np	np	np	np	np	np	np	nn	nn	np	np	nn	np	np	nn	nn	np	np	nn	np	nn	np	np	np	nn	np	np	np	nn	nn	np	nn	nn	np
AX-115729773	3.226	10	<nnxnp>	nn	nn	np	nn	np	nn	np	np	nn	nn	nn	nn	np	np	np	np	np	np	np	nn	nn	np	np	nn	np	np	nn	nn	np	np	nn	np	nn	np	np	np	nn	np	np	np	nn	nn	np	nn	nn	np
AX-174130235	3.226	10	<nnxnp>	nn	nn	np	nn	np	nn	np	np	nn	nn	nn	nn	np	np	np	np	np	np	np	nn	nn	np	np	nn	np	np	nn	nn	np	np	nn	np	nn	np	np	np	nn	np	np	np	nn	nn	np	nn	nn	np
AX-174140472	3.226	10	<nnxnp>	nn	nn	np	nn	np	nn	np	np	nn	nn	nn	nn	np	np	np	np	np	np	np	nn	nn	np	np	nn	np	np	nn	nn	np	np	nn	np	nn	np	np	np	nn	np	np	np	nn	nn	np	nn	nn	np
AX-174149439	3.226	10	<nnxnp>	nn	nn	np	nn	np	nn	np	np	nn	nn	nn	nn	np	np	np	np	np	np	np	nn	nn	np	np	nn	np	np	nn	nn	np	np	nn	np	nn	np	np	np	nn	np	np	np	nn	nn	np	nn	nn	np
AX-174154175	3.226	10	<nnxnp>	nn	nn	np	nn	np	nn	np	np	nn	nn	nn	nn	np	np	np	np	np	np	np	nn	nn	np	np	nn	np	np	nn	nn	np	np	nn	np	nn	np	np	np	nn	np	np	np	nn	nn	np	nn	nn	np
AX-174206540	3.226	10	<nnxnp>	nn	nn	np	nn	np	nn	np	np	nn	nn	nn	nn	np	np	np	np	np	np	np	nn	nn	np	np	nn	np	np	nn	nn	np	np	nn	np	nn	np	np	np	nn	np	np	np	nn	nn	np	nn	nn	np
AX-174197811	5.4	10	<nnxnp>	nn	nn	np	nn	np	nn	np	np	np	nn	nn	nn	np	np	np	np	np	np	np	nn	nn	np	np	nn	np	np	nn	nn	np	np	nn	np	nn	np	np	np	nn	np	np	np	nn	nn	np	nn	nn	np
AX-174155245	7.574	10	<nnxnp>	nn	nn	np	nn	np	nn	np	np	np	nn	nn	nn	np	np	np	np	np	np	np	nn	nn	np	np	nn	np	np	nn	nn	np	np	nn	np	nn	np	np	np	nn	np	np	np	nn	nn	np	nn	nn	np
AX-115706247	7.574	10	<nnxnp>	nn	nn	np	nn	np	nn	np	np	np	nn	nn	nn	np	np	np	np	np	np	np	nn	nn	np	np	nn	np	np	nn	nn	np	np	nn	np	nn	np	np	np	nn	np	np	np	nn	nn	np	nn	nn	np
AX-174136285	7.574	10	<nnxnp>	nn	nn	np	nn	np	nn	np	np	np	nn	nn	nn	np	np	np	np	np	np	np	nn	nn	np	np	nn	np	np	nn	nn	np	np	nn	np	nn	np	np	np	nn	np	np	np	nn	nn	np	nn	nn	np
AX-174149264	7.574	10	<nnxnp>	nn	nn	np	nn	np	nn	np	np	np	nn	nn	nn	np	np	np	np	np	np	np	nn	nn	np	np	nn	np	np	nn	nn	np	np	nn	np	nn	np	np	np	nn	np	np	np	nn	nn	np	nn	nn	np
AX-174167178	7.574	10	<nnxnp>	nn	nn	np	nn	np	nn	np	np	np	nn	nn	nn	np	np	np	np	np	np	np	nn	nn	np	np	nn	np	np	nn	nn	np	np	nn	np	nn	np	np	np	nn	np	np	np	nn	nn	np	nn	nn	np
AX-174188688	7.574	10	<nnxnp>	nn	nn	np	nn	np	nn	np	np	np	nn	nn	nn	np	np	np	np	np	np	np	nn	nn	np	np	nn	np	np	nn	nn	np	np	nn	np	nn	np	np	np	nn	np	np	np	nn	nn	np	nn	nn	np
AX-153646875	8.65	10	<nnxnp>	nn	nn	np	nn	np	nn	np	np	np	nn	nn	nn	np	np	np	np	np	np	np	nn	nn	np	np	nn	np	np	nn	nn	np	np	nn	np	nn	np	np	np	nn	np	np	np	nn	nn	np	nn	nn	np
AX-115695142	9.725	10	<nnxnp>	nn	nn	np	nn	np	nn	np	np	np	nn	nn	nn	np	np	np	np	np	np	np	nn	nn	np	np	nn	np	np	nn	nn	np	np	nn	np	nn	np	np	np	nn	np	np	np	nn	nn	np	nn	nn	np
AX-115702010	9.725	10	<nnxnp>	nn	nn	np	nn	np	nn	np	np	np	nn	nn	nn	np	np	np	np	np	np	np	nn	nn	np	np	nn	np	np	nn	nn	np	np	nn	np	nn	np	np	np	nn	np	np	np	nn	nn	np	nn	nn	np
AX-174111549	9.725	10	<nnxnp>	nn	nn	np	nn	np	nn	np	np	np	nn	nn	nn	np	np	np	np	np	np	np	nn	nn	np	np	nn	np	np	nn	nn	np	np	nn	np	nn	np	np	np	nn	np	np	np	nn	nn	np	nn	nn	np
AX-174116013	9.725	10	<nnxnp>	nn	nn	np	nn	np	nn	np	np	np	nn	nn	nn	np	np	np	np	np	np	np	nn	nn	np	np	nn	np	np	nn	nn	np	np	nn	np	nn	np	np	np	nn	np	np	np	nn	nn	np	nn	nn	np
AX-174166677	9.725	10	<nnxnp>	nn	nn	np	nn	np	nn	np	np	np	nn	nn	nn	np	np	np	np	np	np	np	nn	nn	np	np	nn	np	np	nn	nn	np	np	nn	np	nn	np	np	np	nn	np	np	np	nn	nn	np	nn	nn	np
AX-174171596	9.725	10	<nnxnp>	nn	nn	np	nn	np	nn	np	np	np	nn	nn	nn	np	np	np	np	np	np	np	nn	nn	np	np	nn	np	np	nn	nn	np	np	nn	np	nn	np	np	np	nn	np	np	np	nn	nn	np	nn	nn	np
AX-174178801	9.725	10	<nnxnp>	nn	nn	np	nn	np	nn	np	np	np	nn	nn	nn	np	np	np	np	np	np	np	nn	nn	np	np	nn	np	np	nn	nn	np	np	nn	np	nn	np	np	np	nn	np	np	np	nn	nn	np	nn	nn	np
AX-174179011	9.725	10	<nnxnp>	nn	nn	np	nn	np	nn	np	np	np	nn	nn	nn	np	np	np	np	np	np	np	nn	nn	np	np	nn	np	np	nn	nn	np	np	nn	np	nn	np	np	np	nn	np	np	np	nn	nn	np	nn	nn	np
AX-174183813	9.725	10	<nnxnp>	nn	nn	np	nn	np	nn	np	np	np	nn	nn	nn	np	np	np	np	np	np	np	nn	nn	np	np	nn	np	np	nn	nn	np	np	nn	np	nn	np	np	np	nn	np	np	np	nn	nn	np	nn	nn	np
AX-174185425	9.725	10	<nnxnp>	nn	nn	np	nn	np	nn	np	np	np	nn	nn	nn	np	np	np	np	np	np	np	nn	nn	np	np	nn	np	np	nn	nn	np	np	nn	np	nn	np	np	np	nn	np	np	np	nn	nn	np	nn	nn	np
AX-174203099	9.725	10	<nnxnp>	nn	nn	np	nn	np	nn	np	np	np	nn	nn	nn	np	np	np	np	np	np	np	nn	nn	np	np	nn	np	np	nn	nn	np	np	nn	np	nn	np	np	np	nn	np	np	np	nn	nn	np	nn	nn	np
AX-115683263	9.725	10	<nnxnp>	nn	nn	np	nn	np	nn	np	np	np	nn	nn	nn	np	np	np	np	np	np	np	nn	nn	np	np	nn	np	np	nn	nn	np	np	nn	np	nn	np	np	np	nn	np	np	np	nn	nn	np	nn	nn	np
AX-115692303	9.725	10	<nnxnp>	nn	nn	np	nn	np	nn	np	np	np	nn	nn	nn	np	np	np	np	np	np	np	nn	nn	np	np	nn	np	np	nn	nn	np	np	nn	np	nn	np	np	np	nn	np	np	np	nn	nn	np	nn	nn	np
AX-115709817	9.725	10	<nnxnp>	nn	nn	np	nn	np	nn	np	np	np	nn	nn	nn	np	np	np	np	np	np	np	nn	nn	np	np	nn	np	np	nn	nn	np	np	nn	np	nn	np	np	np	nn	np	np	np	nn	nn	np	nn	nn	np
AX-174115452	9.725	10	<nnxnp>	nn	nn	np	nn	np	nn	np	np	np	nn	nn	nn	np	np	np	np	np	np	np	nn	nn	np	np	nn	np	np	nn	nn	np	np	nn	np	nn	np	np	np	nn	np	np	np	nn	nn	np	nn	nn	np
AX-174123000	9.725	10	<nnxnp>	--	nn	np	nn	np	nn	np	np	np	nn	nn	nn	np	np	np	np	np	np	np	nn	nn	np	np	nn	np	np	nn	nn	np	np	nn	np	nn	np	np	np	nn	np	np	np	nn	nn	np	nn	nn	np
AX-174127494	9.725	10	<nnxnp>	nn	nn	np	nn	np	nn	np	np	np	nn	nn	nn	np	np	np	np	np	np	np	nn	nn	np	np	nn	np	np	nn	nn	np	np	nn	np	nn	np	np	np	nn	np	np	np	nn	nn	np	nn	nn	np
AX-174147474	9.725	10	<nnxnp>	nn	nn	np	nn	np	nn	np	np	np	nn	nn	nn	np	np	np	np	np	np	np	nn	nn	np	np	nn	np	np	nn	nn	np	np	nn	np	nn	np	np	np	nn	np	np	np	nn	nn	np	nn	nn	np
AX-115707091	10.8	10	<nnxnp>	nn	nn	np	nn	np	nn	np	np	np	nn	nn	nn	np	np	np	np	np	np	np	nn	nn	np	np	nn	np	np	nn	nn	np	np	nn	np	nn	np	np	np	nn	np	np	np	nn	nn	np	nn	nn	np
AX-174114147	10.8	10	<nnxnp>	nn	nn	np	nn	np	nn	np	np	np	nn	nn	nn	np	np	np	np	np	np	np	nn	nn	np	np	nn	np	np	nn	nn	np	np	nn	np	nn	np	np	np	nn	np	np	np	nn	nn	np	nn	nn	np
AX-174158362	10.8	10	<nnxnp>	nn	nn	np	nn	np	nn	np	np	np	nn	nn	nn	np	np	np	np	np	np	np	nn	nn	np	np	nn	np	np	nn	nn	np	np	nn	np	nn	np	np	np	nn	np	np	np	nn	nn	np	nn	nn	np
AX-174180933	10.8	10	<nnxnp>	nn	nn	np	nn	np	nn	np	np	np	nn	nn	nn	np	np	np	np	np	np	np	nn	nn	np	np	nn	np	np	nn	nn	np	np	nn	np	nn	np	np	np	nn	np	np	np	nn	nn	np	nn	nn	np
AX-174169412	10.8	10	<nnxnp>	nn	nn	np	nn	np	nn	np	np	np	nn	nn	nn	np	np	np	np	np	np	np	nn	nn	np	np	nn	np	np	nn	nn	np	np	nn	np	nn	np	np	np	nn	np	np	np	nn	nn	np	nn	nn	np
AX-174175182	10.8	10	<nnxnp>	nn	nn	np	nn	np	nn	np	np	np	nn	nn	nn	np	np	np	np	np	np	np	nn	nn	np	np	nn	np	np	nn	nn	np	np	nn	np	nn	np	np	np	nn	np	np	np	nn	nn	np	nn	nn	np
AX-174185396	10.8	10	<nnxnp>	nn	nn	np	nn	np	nn	np	np	np	nn	nn	nn	np	np	np	np	np	np	np	nn	nn	np	np	nn	np	np	nn	nn	np	np	nn	np	nn	np	np	np	nn	np	np	np	nn	nn	np	nn	nn	np
AX-174206493	10.8	10	<nnxnp>	nn	nn	np	nn	np	nn	np	np	np	nn	nn	nn	np	np	np	np	np	np	np	nn	nn	np	np	nn	np	np	nn	nn	np	np	nn	np	nn	np	np	np	nn	np	np	np	nn	nn	np	nn	nn	np
AX-174137841	11.876	10	<nnxnp>	nn	nn	np	nn	np	nn	np	nn	np	nn	nn	nn	np	np	np	np	np	np	np	nn	nn	np	np	nn	np	np	nn	nn	np	np	nn	np	nn	np	np	np	nn	np	np	np	nn	nn	np	nn	nn	np
AX-174186557	11.876	10	<nnxnp>	nn	nn	np	nn	np	nn	np	nn	np	nn	nn	nn	np	np	np	np	np	np	np	nn	nn	np	np	nn	np	np	nn	nn	np	np	nn	np	nn	np	np	np	nn	np	np	np	nn	nn	np	nn	nn	np
AX-174144822	11.876	10	<nnxnp>	nn	nn	np	nn	np	nn	np	nn	np	nn	nn	nn	np	np	np	np	np	np	np	nn	nn	np	np	nn	np	np	nn	nn	np	np	nn	np	nn	np	np	np	nn	np	np	np	nn	nn	np	nn	nn	np
AX-174211093	14.05	10	<nnxnp>	nn	nn	np	nn	np	nn	np	nn	np	nn	nn	nn	np	np	np	np	np	np	np	nn	nn	np	np	nn	np	np	nn	nn	np	np	nn	np	nn	np	np	np	nn	np	np	np	nn	nn	np	nn	nn	np
AX-174174787	15.125	10	<nnxnp>	nn	nn	np	nn	np	nn	np	nn	np	nn	nn	nn	np	np	np	np	np	np	np	nn	nn	np	np	nn	np	np	nn	nn	np	np	nn	np	nn	np	np	np	nn	np	np	np	nn	nn	np	nn	nn	np
AX-174183578	15.125	10	<nnxnp>	nn	nn	np	nn	np	nn	np	nn	np	nn	nn	nn	np	np	np	np	np	np	np	nn	nn	np	np	nn	np	np	nn	nn	np	np	nn	np	nn	np	np	np	nn	np	np	np	nn	nn	np	nn	nn	np
AX-174178487	15.125	10	<nnxnp>	nn	nn	np	nn	np	nn	np	nn	np	nn	nn	nn	np	np	np	np	np	np	np	nn	nn	np	np	nn	np	np	nn	nn	np	np	nn	np	nn	np	np	np	nn	np	np	np	nn	nn	np	nn	nn	np
AX-115718567	16.201	10	<nnxnp>	nn	nn	np	nn	np	np	np	nn	np	nn	nn	nn	np	np	np	np	np	np	np	nn	nn	np	np	nn	np	np	nn	nn	np	np	nn	np	nn	np	np	np	nn	np	np	np	nn	--	np	nn	nn	np
AX-115733004	16.201	10	<nnxnp>	nn	nn	np	nn	np	np	np	nn	np	nn	nn	nn	np	np	np	np	np	np	np	nn	nn	np	np	nn	np	np	nn	nn	np	np	nn	np	nn	np	np	np	nn	np	np	np	nn	nn	np	nn	nn	np
AX-174125923	16.201	10	<nnxnp>	nn	nn	np	nn	np	np	np	nn	np	nn	nn	nn	np	np	np	np	np	np	np	nn	nn	np	np	nn	np	np	nn	nn	np	np	nn	np	nn	np	np	np	nn	np	np	np	nn	nn	np	nn	nn	np
AX-174172264	16.201	10	<nnxnp>	nn	nn	np	nn	np	np	np	nn	np	nn	nn	nn	np	np	np	np	np	np	np	nn	nn	np	np	nn	np	np	nn	nn	np	np	nn	np	nn	np	np	np	nn	np	np	np	nn	nn	np	nn	nn	np
AX-174200648	16.201	10	<nnxnp>	nn	nn	np	nn	np	np	np	nn	np	nn	nn	nn	np	np	np	np	np	np	np	nn	nn	np	np	nn	np	np	nn	nn	np	np	nn	np	nn	np	np	np	nn	np	np	np	nn	nn	np	nn	nn	np
AX-174204655	19.498	10	<nnxnp>	nn	nn	np	nn	np	np	np	nn	np	nn	nn	nn	np	np	np	np	np	np	np	nn	nn	np	np	nn	np	np	nn	nn	np	np	nn	np	nn	np	np	np	nn	np	np	np	nn	nn	np	nn	nn	np
AX-174135756	19.498	10	<nnxnp>	nn	nn	np	nn	np	np	np	nn	np	nn	nn	nn	np	np	np	np	np	np	np	nn	nn	np	np	nn	np	np	nn	nn	np	np	nn	np	nn	np	np	np	nn	np	np	np	nn	nn	np	nn	nn	np
AX-174141675	19.498	10	<nnxnp>	nn	nn	np	nn	np	np	np	nn	np	nn	nn	nn	np	np	np	np	np	np	np	nn	nn	np	np	nn	np	np	nn	nn	np	np	nn	np	nn	np	np	np	nn	np	np	np	nn	nn	np	nn	nn	np
AX-174134829	20.574	10	<nnxnp>	nn	nn	np	nn	np	np	np	nn	np	np	nn	nn	np	np	np	np	np	np	np	nn	nn	np	np	nn	np	np	nn	nn	np	np	nn	np	nn	np	np	np	nn	np	np	np	nn	nn	np	nn	nn	np
AX-174178432	20.574	10	<nnxnp>	nn	nn	np	nn	np	np	np	nn	np	np	nn	nn	np	np	--	np	np	np	np	nn	nn	np	np	nn	np	np	nn	nn	np	np	nn	np	nn	np	np	np	nn	np	np	np	nn	nn	np	nn	nn	np
AX-174183972	20.574	10	<nnxnp>	nn	nn	np	nn	np	np	np	nn	np	np	nn	nn	np	np	np	np	np	np	np	nn	nn	np	np	nn	np	np	nn	nn	np	np	nn	np	nn	np	np	np	nn	np	np	np	nn	nn	np	nn	nn	np
AX-115706367	20.574	10	<nnxnp>	nn	nn	np	nn	np	np	np	nn	np	np	nn	nn	np	np	np	np	np	np	np	nn	nn	np	np	nn	np	np	nn	nn	np	np	nn	np	nn	np	np	np	nn	np	np	np	nn	nn	np	nn	nn	np
AX-115703968	21.649	10	<nnxnp>	nn	nn	np	nn	np	np	np	nn	np	np	nn	nn	np	np	np	np	np	np	np	nn	nn	np	np	nn	np	np	nn	nn	np	np	nn	np	nn	np	np	nn	nn	np	np	np	nn	nn	np	nn	nn	np
AX-174129247	21.649	10	<nnxnp>	nn	nn	np	nn	np	np	np	nn	np	np	nn	nn	np	np	np	np	np	np	np	nn	nn	np	np	nn	np	np	nn	nn	np	np	nn	np	nn	np	np	nn	nn	np	np	np	nn	nn	np	nn	nn	np
AX-174124247	21.649	10	<nnxnp>	nn	nn	np	nn	np	np	np	nn	np	np	nn	nn	np	np	np	np	np	np	np	nn	nn	np	np	nn	np	np	nn	nn	np	np	nn	np	nn	np	np	nn	nn	np	np	np	nn	nn	np	nn	nn	np
AX-174131546	23.823	10	<nnxnp>	nn	nn	np	nn	np	np	np	nn	np	np	nn	nn	np	np	np	np	np	np	np	nn	nn	np	np	nn	np	np	nn	nn	np	np	nn	nn	nn	np	np	nn	nn	np	np	np	nn	nn	np	nn	nn	np
AX-174145377	23.823	10	<nnxnp>	nn	nn	np	nn	np	np	np	nn	np	np	nn	nn	np	np	np	np	np	np	np	nn	nn	np	np	nn	np	np	nn	nn	np	np	nn	nn	nn	np	np	nn	nn	np	np	np	nn	nn	np	nn	nn	np
AX-174148685	23.823	10	<nnxnp>	nn	nn	np	nn	np	np	np	nn	np	np	nn	nn	np	np	np	np	np	np	np	nn	nn	np	np	nn	np	np	nn	nn	np	np	nn	nn	nn	np	np	nn	nn	np	np	np	nn	nn	np	nn	nn	np
AX-174177700	23.823	10	<nnxnp>	nn	nn	np	nn	np	np	np	nn	np	np	nn	nn	np	np	np	np	np	np	np	nn	nn	np	np	nn	np	np	nn	nn	np	np	nn	nn	nn	np	np	nn	nn	np	np	np	nn	nn	np	nn	nn	np
AX-174206797	23.823	10	<nnxnp>	nn	nn	np	nn	np	np	np	nn	np	np	nn	nn	np	np	np	np	np	np	np	nn	nn	np	np	nn	np	np	nn	nn	np	np	nn	nn	nn	np	np	nn	nn	np	np	np	nn	nn	np	nn	nn	np
AX-174136879	23.823	10	<nnxnp>	nn	nn	np	nn	np	np	np	nn	np	np	nn	nn	np	np	np	np	np	np	np	nn	nn	np	np	nn	np	np	nn	nn	np	np	nn	nn	nn	np	np	nn	nn	np	np	np	nn	nn	np	nn	nn	np
AX-174169444	27.121	10	<nnxnp>	nn	nn	np	nn	np	np	np	nn	np	np	nn	nn	np	np	np	np	np	np	np	nn	nn	np	np	nn	np	np	nn	nn	np	np	--	nn	nn	np	np	nn	nn	np	np	np	nn	nn	np	nn	nn	np
AX-174209078	27.121	10	<nnxnp>	nn	nn	np	nn	np	np	np	nn	np	np	nn	nn	np	np	np	np	np	np	np	nn	nn	np	np	nn	np	np	nn	nn	np	np	nn	nn	nn	np	np	nn	nn	np	np	np	nn	nn	np	nn	nn	np
AX-174182290	27.121	10	<nnxnp>	nn	nn	np	nn	np	np	np	nn	np	np	nn	nn	np	np	np	np	np	np	np	nn	nn	np	np	nn	np	np	nn	nn	np	np	nn	nn	nn	np	np	nn	nn	np	np	np	nn	nn	np	nn	nn	np
AX-174182743	27.121	10	<nnxnp>	nn	nn	np	nn	np	np	np	nn	np	np	nn	nn	np	np	np	np	np	np	np	nn	nn	np	np	nn	np	np	nn	nn	np	np	nn	nn	nn	np	np	nn	nn	np	np	np	nn	nn	np	nn	nn	np
AX-115715198	29.295	10	<nnxnp>	nn	nn	np	nn	np	np	np	nn	np	np	np	np	np	np	np	np	np	np	np	nn	nn	np	np	nn	np	np	nn	nn	np	np	nn	nn	nn	np	np	nn	nn	np	np	np	nn	nn	np	nn	nn	np
AX-174181724	30.371	10	<nnxnp>	nn	nn	np	nn	np	np	np	nn	np	np	np	nn	np	np	np	np	np	np	np	nn	nn	np	np	nn	np	np	nn	nn	np	np	nn	nn	nn	np	np	nn	nn	np	np	np	nn	nn	np	nn	nn	np
AX-174161578	33.669	10	<nnxnp>	nn	nn	np	nn	np	np	np	nn	np	np	np	nn	np	np	np	np	np	np	np	nn	nn	np	np	nn	np	np	nn	nn	np	np	nn	nn	np	np	np	nn	nn	np	np	np	nn	nn	np	nn	nn	np
AX-174147694	34.744	10	<nnxnp>	nn	nn	np	nn	np	np	np	nn	np	np	np	nn	np	np	np	np	np	np	np	nn	nn	nn	np	nn	np	np	nn	nn	np	np	nn	nn	np	np	np	nn	nn	np	np	np	nn	nn	np	nn	nn	np
AX-174170989	35.819	10	<nnxnp>	nn	nn	np	nn	np	np	--	nn	np	np	np	nn	np	np	np	np	np	np	np	np	nn	nn	np	nn	np	np	nn	nn	np	np	nn	nn	np	np	np	nn	nn	np	np	np	nn	nn	np	nn	nn	np
AX-174205412	35.819	10	<nnxnp>	nn	nn	np	nn	np	np	np	nn	np	np	np	nn	np	np	np	np	np	np	np	np	nn	nn	np	nn	np	np	nn	nn	np	np	nn	nn	np	np	np	nn	nn	np	np	np	nn	nn	np	nn	nn	np
AX-115702480	37.994	10	<nnxnp>	nn	nn	np	nn	np	np	np	nn	np	np	np	nn	nn	np	np	np	np	np	np	np	nn	nn	np	nn	np	np	nn	nn	np	np	nn	nn	np	np	np	nn	nn	np	np	np	nn	nn	np	nn	nn	np
AX-174210465	37.994	10	<nnxnp>	nn	nn	np	nn	np	np	np	nn	np	np	np	nn	nn	np	np	np	np	np	np	np	nn	nn	np	nn	np	np	nn	nn	np	np	nn	nn	np	np	np	nn	nn	np	np	np	nn	nn	np	nn	nn	np
AX-174148086	39.069	10	<nnxnp>	nn	nn	np	nn	np	np	np	nn	np	np	np	nn	nn	np	np	np	np	nn	np	np	nn	nn	np	nn	np	np	nn	nn	np	np	nn	nn	np	np	np	nn	nn	np	np	np	nn	nn	np	nn	nn	np
AX-174208469	39.069	10	<nnxnp>	nn	nn	np	nn	np	np	np	nn	np	np	np	nn	nn	np	np	np	np	nn	np	np	nn	nn	np	nn	np	np	nn	nn	np	np	nn	nn	np	np	np	nn	nn	np	np	np	nn	nn	np	nn	nn	np
AX-174175219	41.243	10	<nnxnp>	nn	nn	np	nn	np	np	np	nn	np	np	np	nn	nn	np	np	np	np	nn	np	np	nn	nn	np	nn	np	np	nn	nn	np	np	nn	nn	np	np	np	nn	nn	np	np	np	nn	nn	np	nn	nn	np
AX-174117065	42.318	10	<nnxnp>	nn	np	np	nn	np	np	np	nn	np	np	np	nn	nn	np	np	np	np	nn	np	np	nn	nn	np	nn	np	np	nn	nn	np	np	nn	nn	np	np	np	nn	nn	np	np	np	nn	nn	np	nn	nn	np
AX-115687853	49.147	10	<nnxnp>	nn	np	nn	nn	nn	nn	np	nn	np	np	np	nn	nn	np	np	np	np	nn	np	np	nn	nn	np	nn	np	np	nn	nn	np	np	nn	nn	np	np	nn	nn	nn	np	np	np	nn	nn	nn	nn	nn	np
AX-174117291	49.147	10	<nnxnp>	nn	np	nn	nn	nn	nn	np	nn	np	np	np	nn	nn	np	np	np	np	nn	np	np	nn	nn	np	nn	np	np	nn	nn	np	np	nn	nn	np	np	nn	nn	nn	np	np	np	nn	nn	nn	nn	nn	np
AX-174171563	49.147	10	<nnxnp>	nn	np	nn	nn	nn	nn	np	nn	np	np	np	nn	nn	np	np	np	np	nn	np	np	nn	nn	np	nn	np	np	nn	nn	np	np	nn	nn	np	np	nn	nn	nn	np	np	np	nn	nn	nn	nn	nn	np
AX-174120941	50.223	10	<nnxnp>	nn	np	nn	nn	nn	nn	np	nn	np	np	np	nn	nn	np	np	np	np	nn	np	np	nn	nn	np	nn	np	np	np	nn	np	np	nn	nn	np	np	nn	nn	nn	np	np	np	nn	nn	nn	nn	nn	np
AX-174131324	50.223	10	<nnxnp>	nn	np	nn	nn	nn	nn	np	nn	np	np	np	nn	nn	np	np	np	np	nn	np	np	nn	nn	np	nn	np	np	np	nn	np	np	nn	nn	np	np	nn	nn	nn	np	np	np	nn	nn	nn	nn	nn	np
AX-174141047	50.223	10	<nnxnp>	nn	np	nn	nn	nn	nn	np	nn	np	np	np	nn	nn	np	np	np	np	nn	np	np	nn	nn	np	nn	np	np	np	nn	np	np	nn	nn	np	np	nn	nn	nn	np	np	np	nn	nn	nn	nn	nn	np
AX-174161864	50.223	10	<nnxnp>	nn	np	nn	nn	nn	nn	np	nn	np	np	np	nn	nn	np	np	np	np	nn	np	np	nn	nn	np	nn	np	np	np	nn	np	np	nn	nn	np	np	nn	nn	nn	np	np	np	nn	nn	nn	nn	nn	np
AX-174171462	50.223	10	<nnxnp>	nn	np	nn	nn	nn	nn	np	nn	np	np	np	nn	nn	np	np	np	np	nn	np	np	nn	nn	np	nn	np	np	np	nn	np	np	nn	nn	np	np	nn	nn	nn	np	np	np	nn	nn	nn	nn	nn	np
AX-174125864	51.298	10	<nnxnp>	nn	np	nn	nn	nn	nn	np	nn	np	np	np	nn	nn	np	np	np	np	nn	np	np	nn	nn	np	nn	np	np	np	nn	np	np	nn	nn	np	np	nn	nn	nn	np	np	np	nn	nn	nn	nn	nn	np
AX-153653395	55.745	10	<nnxnp>	nn	np	nn	nn	nn	nn	np	nn	np	np	np	nn	nn	np	np	np	np	nn	np	np	nn	nn	np	nn	np	np	np	nn	np	np	nn	nn	np	np	nn	nn	nn	np	np	np	np	nn	nn	nn	nn	np
AX-174200679	55.745	10	<nnxnp>	nn	np	nn	nn	nn	nn	np	nn	np	np	np	nn	nn	np	np	np	np	nn	np	np	nn	nn	np	nn	np	np	np	nn	np	np	nn	nn	np	np	nn	nn	nn	np	np	np	np	nn	nn	nn	nn	np
AX-174141223	57.919	10	<nnxnp>	nn	np	nn	nn	nn	nn	np	nn	np	np	np	nn	nn	np	nn	nn	np	nn	np	np	nn	nn	np	nn	np	np	np	nn	np	np	nn	nn	np	np	nn	nn	nn	np	np	np	np	nn	nn	nn	nn	np
AX-115672570	58.995	10	<nnxnp>	nn	np	nn	nn	nn	nn	np	nn	np	np	np	nn	nn	np	nn	nn	np	nn	np	np	nn	nn	np	nn	np	np	np	nn	np	np	nn	nn	np	np	nn	nn	nn	np	np	np	np	nn	nn	nn	nn	np
AX-174114488	58.995	10	<nnxnp>	nn	np	nn	nn	nn	nn	np	--	np	np	np	nn	nn	np	nn	nn	np	nn	np	np	nn	nn	np	nn	np	np	np	nn	np	np	nn	nn	np	np	nn	nn	nn	np	np	np	np	nn	nn	nn	nn	np
AX-174128495	58.995	10	<nnxnp>	nn	np	nn	nn	nn	nn	np	nn	np	np	np	nn	nn	np	nn	nn	np	nn	np	np	nn	nn	np	nn	np	np	np	nn	np	np	nn	nn	np	np	nn	nn	nn	np	np	np	np	nn	nn	nn	nn	np
AX-174131655	58.995	10	<nnxnp>	nn	np	nn	nn	nn	nn	np	nn	np	np	np	nn	nn	np	nn	nn	np	nn	np	np	nn	nn	np	nn	np	np	np	nn	np	np	nn	nn	np	np	nn	nn	nn	np	np	np	np	nn	nn	nn	nn	np
AX-174209632	58.995	10	<nnxnp>	nn	np	nn	nn	nn	nn	np	nn	np	np	np	nn	nn	np	nn	nn	np	nn	np	np	nn	nn	np	nn	np	np	np	nn	np	np	nn	nn	np	np	nn	nn	nn	np	np	np	np	nn	nn	nn	nn	np
AX-174128478	58.995	10	<nnxnp>	nn	np	nn	nn	nn	nn	np	nn	np	np	np	nn	nn	np	nn	nn	np	nn	np	np	nn	nn	np	nn	np	np	np	nn	np	np	nn	nn	np	np	nn	nn	nn	np	np	np	np	nn	nn	nn	nn	np
AX-174182043	58.995	10	<nnxnp>	nn	np	nn	nn	nn	nn	np	nn	np	np	np	nn	nn	np	nn	nn	np	nn	np	np	nn	nn	np	nn	np	np	np	nn	np	np	nn	nn	np	np	nn	nn	nn	np	np	np	np	nn	nn	nn	nn	np
AX-174196329	58.995	10	<nnxnp>	nn	np	nn	nn	nn	nn	np	nn	np	np	np	nn	nn	np	nn	nn	np	nn	np	np	nn	nn	np	nn	np	np	np	nn	np	np	nn	nn	np	np	nn	nn	nn	np	np	np	np	nn	nn	nn	nn	np
AX-174157709	60.07	10	<nnxnp>	nn	np	nn	nn	nn	nn	np	nn	np	np	np	nn	nn	np	nn	nn	np	nn	np	np	nn	nn	np	nn	np	np	np	nn	np	np	nn	nn	np	np	nn	nn	nn	np	np	np	np	nn	nn	nn	nn	np
AX-174111270	61.145	10	<nnxnp>	nn	np	nn	nn	nn	nn	np	nn	np	np	np	nn	nn	np	nn	nn	np	nn	np	np	nn	nn	np	nn	np	np	np	nn	np	np	nn	nn	np	np	nn	nn	nn	np	np	np	np	nn	nn	nn	nn	np
AX-174111489	61.145	10	<nnxnp>	nn	np	nn	nn	nn	nn	np	nn	np	np	np	nn	nn	np	nn	nn	np	nn	np	np	nn	nn	np	nn	np	np	np	nn	np	np	nn	nn	np	np	nn	nn	nn	np	np	np	np	nn	nn	nn	nn	np
AX-174119767	61.145	10	<nnxnp>	nn	np	nn	nn	nn	nn	np	nn	np	np	np	nn	nn	np	nn	nn	np	nn	np	np	nn	nn	np	nn	np	np	np	nn	np	np	nn	nn	np	np	nn	nn	nn	np	np	np	np	nn	nn	nn	nn	np
AX-174128072	61.145	10	<nnxnp>	nn	np	nn	nn	nn	nn	np	nn	np	np	np	nn	nn	np	nn	nn	np	nn	np	np	nn	nn	np	nn	np	np	np	nn	np	np	nn	nn	np	np	nn	nn	nn	np	np	np	np	--	nn	nn	nn	np
AX-174161463	61.145	10	<nnxnp>	nn	np	nn	nn	nn	nn	np	nn	np	np	np	nn	nn	np	nn	nn	np	nn	np	np	nn	nn	np	nn	np	np	np	nn	np	np	nn	nn	np	np	nn	nn	nn	np	np	np	np	nn	nn	nn	nn	np
AX-174163511	61.145	10	<nnxnp>	nn	np	nn	nn	nn	nn	np	nn	np	np	np	nn	nn	np	nn	nn	np	nn	np	np	nn	nn	np	nn	np	np	np	nn	np	np	nn	nn	np	np	nn	nn	nn	np	np	np	np	nn	nn	nn	nn	np
AX-174170672	61.145	10	<nnxnp>	nn	np	nn	nn	nn	nn	np	nn	np	np	np	nn	nn	np	nn	nn	np	nn	np	np	nn	nn	np	nn	np	np	np	nn	np	np	nn	nn	np	np	nn	nn	nn	np	np	np	np	nn	nn	nn	nn	np
AX-174178056	61.145	10	<nnxnp>	nn	np	nn	nn	nn	nn	np	nn	np	np	np	nn	nn	np	nn	nn	np	nn	np	np	nn	nn	np	nn	np	np	np	nn	np	np	nn	nn	np	np	nn	nn	nn	np	np	np	np	nn	nn	nn	nn	np
AX-174185481	61.145	10	<nnxnp>	nn	np	nn	nn	nn	nn	np	nn	np	np	np	nn	nn	np	nn	nn	np	nn	np	np	nn	nn	np	nn	np	np	np	nn	np	np	nn	nn	np	np	nn	nn	nn	np	np	np	np	nn	nn	nn	nn	np
AX-174190202	61.145	10	<nnxnp>	nn	np	nn	nn	nn	nn	np	nn	np	np	np	nn	nn	np	nn	nn	np	nn	np	np	nn	nn	np	nn	np	np	np	nn	np	np	nn	nn	np	np	nn	nn	nn	np	np	np	np	nn	nn	nn	nn	np
AX-174204869	61.145	10	<nnxnp>	nn	np	nn	nn	nn	nn	np	nn	np	np	np	nn	nn	np	nn	nn	np	nn	np	np	nn	nn	np	nn	np	np	np	nn	np	np	nn	nn	np	np	nn	nn	nn	np	np	np	np	nn	nn	nn	nn	np
AX-115676209	61.145	10	<nnxnp>	nn	np	nn	nn	nn	nn	np	nn	np	np	np	nn	nn	np	nn	nn	np	nn	np	np	nn	nn	np	nn	np	np	np	nn	np	np	nn	nn	np	np	nn	nn	nn	np	np	np	np	nn	nn	nn	nn	np
AX-115676917	61.145	10	<nnxnp>	nn	np	nn	nn	nn	nn	np	nn	np	np	np	nn	nn	np	nn	nn	np	nn	np	np	nn	nn	np	nn	np	np	np	nn	np	np	nn	nn	np	np	nn	nn	nn	np	np	np	np	nn	nn	nn	nn	np
AX-115692626	61.145	10	<nnxnp>	nn	np	nn	nn	nn	nn	np	nn	np	np	np	nn	nn	np	nn	nn	np	nn	np	np	nn	nn	np	nn	np	np	np	nn	np	np	nn	nn	np	np	nn	nn	nn	np	np	np	np	nn	nn	nn	nn	np
AX-116813679	61.145	10	<nnxnp>	nn	np	nn	nn	nn	nn	np	nn	np	np	np	nn	nn	np	nn	nn	np	nn	np	np	nn	nn	np	nn	np	np	np	nn	np	np	nn	nn	np	np	nn	nn	nn	np	np	np	np	nn	nn	nn	nn	np
AX-174116165	61.145	10	<nnxnp>	nn	np	nn	nn	nn	nn	np	nn	np	np	np	nn	nn	np	nn	nn	np	nn	np	np	nn	nn	np	nn	np	np	np	nn	np	np	nn	nn	np	np	nn	nn	nn	np	np	np	np	nn	nn	nn	nn	np
AX-174130441	61.145	10	<nnxnp>	nn	np	nn	nn	nn	nn	np	nn	np	np	np	nn	nn	np	nn	nn	np	nn	np	np	nn	nn	np	nn	np	np	np	nn	np	np	nn	nn	np	np	nn	nn	nn	np	np	np	np	nn	nn	nn	nn	np
AX-174139242	61.145	10	<nnxnp>	nn	np	nn	nn	nn	nn	np	nn	np	np	np	nn	nn	np	nn	nn	np	nn	np	np	nn	nn	np	nn	np	np	np	nn	np	np	nn	nn	np	np	nn	nn	nn	np	np	np	np	nn	nn	nn	nn	np
AX-174143267	61.145	10	<nnxnp>	nn	np	nn	nn	nn	nn	np	nn	np	np	np	nn	nn	np	nn	nn	np	nn	np	np	nn	nn	np	nn	np	np	np	nn	np	np	nn	nn	np	np	nn	nn	nn	np	np	np	np	nn	nn	nn	nn	np
AX-174157588	61.145	10	<nnxnp>	nn	np	nn	nn	nn	nn	np	nn	np	np	np	nn	nn	np	nn	nn	np	nn	np	np	nn	nn	np	nn	np	np	np	nn	np	np	nn	nn	np	np	nn	nn	nn	np	np	np	np	nn	nn	nn	nn	np
AX-174187358	61.145	10	<nnxnp>	nn	np	nn	nn	nn	nn	np	nn	np	np	np	nn	nn	np	nn	nn	np	nn	np	np	nn	nn	np	nn	np	np	np	nn	np	np	nn	nn	np	np	nn	nn	nn	np	np	np	np	nn	nn	nn	nn	np
AX-174188701	61.145	10	<nnxnp>	nn	np	nn	nn	nn	nn	np	nn	np	np	np	nn	nn	np	nn	nn	np	nn	np	np	nn	nn	np	nn	np	np	np	nn	np	np	nn	nn	np	np	nn	nn	nn	np	np	np	np	nn	nn	nn	nn	np
AX-174196790	61.145	10	<nnxnp>	nn	np	nn	nn	nn	nn	np	nn	np	np	np	nn	nn	np	nn	nn	np	nn	np	np	nn	nn	np	nn	np	np	np	nn	np	np	nn	nn	np	np	nn	nn	nn	np	np	np	np	nn	nn	nn	nn	np
AX-174210811	61.145	10	<nnxnp>	nn	np	nn	nn	nn	nn	np	nn	np	np	np	nn	nn	np	nn	nn	np	nn	np	np	nn	nn	np	nn	np	np	np	nn	np	np	nn	nn	np	np	nn	nn	nn	np	np	np	np	nn	nn	nn	nn	np
AX-174113037	62.221	10	<nnxnp>	nn	np	nn	nn	nn	nn	np	nn	np	np	np	nn	nn	np	nn	nn	np	nn	np	np	nn	nn	np	nn	np	np	np	nn	np	np	nn	nn	np	np	nn	nn	nn	np	np	np	np	nn	nn	nn	nn	np
AX-174206277	62.221	10	<nnxnp>	nn	np	nn	nn	nn	nn	np	nn	np	np	np	nn	nn	np	nn	nn	np	nn	np	np	nn	nn	np	nn	np	np	np	nn	np	np	nn	nn	np	np	nn	nn	nn	np	np	np	np	nn	nn	nn	nn	np
AX-174115943	69.049	10	<nnxnp>	nn	np	np	nn	nn	nn	np	nn	np	np	np	nn	nn	np	nn	nn	np	nn	np	nn	nn	nn	np	nn	np	np	np	nn	np	np	nn	np	np	nn	nn	np	nn	np	np	np	np	nn	nn	nn	nn	np
AX-174134039	69.049	10	<nnxnp>	nn	np	np	nn	nn	nn	np	nn	np	np	np	nn	nn	np	nn	nn	np	nn	np	nn	nn	nn	np	nn	np	np	np	nn	np	np	nn	np	np	nn	nn	np	nn	np	np	np	np	nn	nn	nn	nn	np
AX-174140124	69.049	10	<nnxnp>	nn	np	np	nn	nn	nn	np	nn	np	np	np	nn	nn	np	nn	nn	np	nn	np	nn	nn	nn	np	nn	np	np	np	nn	np	np	nn	np	np	nn	nn	np	nn	np	np	np	np	nn	nn	nn	nn	np
AX-174141706	69.049	10	<nnxnp>	nn	np	np	nn	nn	nn	np	nn	np	np	np	nn	nn	np	nn	nn	np	nn	np	nn	nn	nn	np	nn	np	np	np	nn	np	np	nn	np	np	nn	nn	np	nn	np	np	np	np	nn	nn	nn	nn	np
AX-174157329	69.049	10	<nnxnp>	nn	np	np	nn	nn	nn	np	nn	np	np	np	nn	nn	np	nn	nn	np	nn	np	nn	nn	nn	np	nn	np	np	np	nn	np	np	nn	np	np	nn	nn	np	nn	np	np	np	np	nn	nn	nn	nn	np
AX-174174788	69.049	10	<nnxnp>	nn	np	np	nn	nn	nn	np	nn	np	np	np	nn	nn	np	nn	nn	np	nn	np	nn	nn	nn	np	nn	np	np	np	nn	np	np	nn	np	np	nn	nn	np	nn	np	np	np	np	nn	nn	nn	nn	np
AX-174115710	69.049	10	<nnxnp>	nn	np	np	nn	nn	nn	np	nn	np	np	np	nn	nn	np	nn	nn	np	nn	np	nn	nn	nn	np	nn	np	np	np	nn	np	np	nn	np	np	nn	nn	np	nn	np	np	np	np	nn	nn	nn	nn	np
AX-174137614	69.049	10	<nnxnp>	nn	np	np	nn	nn	nn	np	nn	np	np	np	nn	nn	np	nn	nn	np	nn	np	nn	nn	nn	np	nn	np	np	np	nn	np	np	nn	np	np	nn	nn	np	nn	np	np	np	np	nn	nn	nn	nn	np
AX-174151143	69.049	10	<nnxnp>	nn	np	np	nn	nn	nn	np	nn	np	np	np	nn	nn	np	nn	nn	np	nn	np	nn	nn	nn	np	nn	np	np	np	nn	np	np	nn	np	np	nn	nn	np	nn	np	np	np	np	nn	nn	nn	nn	np
AX-174182180	69.049	10	<nnxnp>	nn	np	np	nn	nn	nn	np	nn	np	np	np	nn	nn	np	nn	nn	np	nn	np	nn	nn	nn	np	nn	np	np	np	nn	np	np	nn	np	np	nn	nn	np	nn	np	np	np	np	nn	nn	nn	nn	np
AX-174130462	74.673	10	<nnxnp>	nn	np	np	nn	nn	nn	nn	nn	np	np	np	nn	nn	np	nn	np	np	nn	np	nn	nn	nn	np	np	np	np	np	nn	np	np	nn	np	np	nn	nn	np	nn	np	np	np	np	nn	nn	nn	nn	np
AX-115727770	74.673	10	<nnxnp>	nn	np	np	nn	nn	nn	nn	nn	np	np	np	nn	nn	np	nn	np	np	nn	np	nn	nn	nn	np	np	np	np	np	nn	np	np	nn	np	np	nn	nn	np	nn	np	np	np	np	nn	nn	nn	nn	np
AX-174169669	74.673	10	<nnxnp>	nn	np	np	nn	nn	nn	nn	nn	np	np	np	nn	nn	np	nn	np	np	nn	np	nn	nn	nn	np	np	np	np	np	nn	np	np	nn	np	np	nn	nn	np	nn	np	np	np	np	nn	nn	nn	nn	np
AX-174175732	74.673	10	<nnxnp>	nn	np	np	nn	nn	nn	nn	nn	np	np	np	nn	nn	np	nn	np	np	nn	np	nn	nn	nn	np	np	np	np	np	nn	np	np	nn	np	np	nn	nn	np	nn	np	np	np	np	nn	nn	nn	nn	np
AX-174193311	79.121	10	<nnxnp>	nn	np	np	nn	nn	nn	nn	np	np	np	np	nn	nn	np	nn	np	np	nn	np	nn	nn	nn	np	np	np	np	np	np	np	np	nn	np	np	nn	nn	np	nn	np	np	np	np	nn	nn	nn	nn	np
AX-174116216	85.95	10	<nnxnp>	nn	np	np	nn	nn	nn	nn	np	np	np	np	nn	nn	np	nn	np	np	nn	np	nn	np	nn	nn	np	np	np	np	np	np	np	nn	np	np	nn	nn	np	nn	np	np	np	np	nn	nn	nn	nn	np
AX-174123763	85.95	10	<nnxnp>	nn	np	np	nn	nn	nn	nn	np	np	np	np	nn	nn	np	nn	np	np	nn	np	nn	np	nn	nn	np	np	np	np	np	np	np	nn	np	np	nn	nn	np	nn	np	np	np	np	nn	nn	nn	nn	np
AX-174188111	89.247	10	<nnxnp>	nn	np	np	nn	nn	nn	nn	np	np	np	np	nn	nn	np	nn	np	np	nn	nn	nn	np	nn	nn	np	np	np	np	np	np	np	nn	np	np	nn	nn	np	nn	np	np	np	np	nn	nn	nn	nn	np
AX-174111937	89.247	10	<nnxnp>	nn	np	np	nn	nn	nn	nn	np	np	np	np	nn	nn	np	nn	np	np	nn	nn	nn	np	nn	nn	np	np	np	np	np	np	np	nn	np	np	nn	nn	np	nn	np	np	np	np	nn	nn	nn	nn	np
AX-174121455	90.323	10	<nnxnp>	nn	np	np	nn	nn	nn	nn	np	np	np	np	nn	nn	np	nn	np	np	nn	nn	nn	np	nn	nn	np	np	np	np	np	np	np	nn	np	np	nn	nn	np	nn	np	np	np	np	nn	nn	nn	nn	np
AX-174126945	92.497	10	<nnxnp>	nn	np	np	nn	nn	nn	nn	np	np	np	np	nn	nn	np	nn	np	np	nn	nn	nn	np	nn	nn	np	np	np	nn	np	np	np	nn	np	np	nn	nn	np	nn	np	np	np	np	nn	nn	nn	nn	np
AX-174194804	92.497	10	<nnxnp>	nn	np	np	nn	nn	nn	nn	np	np	np	np	nn	nn	np	nn	np	np	nn	nn	nn	np	nn	nn	np	np	np	nn	np	np	np	nn	np	np	nn	nn	np	nn	np	np	np	np	nn	nn	nn	nn	np
AX-174135951	93.572	10	<nnxnp>	nn	np	np	nn	nn	nn	nn	np	np	np	np	nn	nn	np	nn	np	np	nn	nn	nn	np	nn	nn	np	np	np	nn	np	np	np	nn	np	np	nn	nn	np	nn	np	np	np	np	nn	nn	nn	nn	np
AX-174138754	93.572	10	<nnxnp>	nn	np	np	nn	nn	nn	nn	np	np	np	np	nn	nn	np	nn	np	np	nn	nn	nn	np	nn	nn	np	np	np	nn	np	np	np	nn	np	np	nn	nn	np	nn	np	np	np	np	nn	nn	nn	nn	np
AX-174174324	93.572	10	<nnxnp>	nn	np	np	nn	nn	nn	nn	np	np	np	np	nn	nn	np	nn	np	np	nn	nn	nn	np	nn	nn	np	np	np	nn	np	np	np	nn	np	np	nn	nn	np	nn	np	np	np	np	nn	nn	nn	nn	np
AX-174182405	93.572	10	<nnxnp>	nn	np	np	nn	nn	nn	nn	np	np	np	np	nn	nn	np	nn	np	np	nn	nn	nn	np	nn	nn	np	np	np	nn	np	np	np	nn	np	np	nn	nn	np	nn	np	np	np	np	nn	nn	nn	nn	np
AX-174212301	93.572	10	<nnxnp>	nn	np	np	nn	nn	nn	nn	np	np	np	np	nn	nn	np	nn	np	np	nn	nn	nn	np	nn	nn	np	np	np	nn	np	np	np	nn	np	np	nn	nn	np	nn	np	np	np	np	nn	nn	nn	nn	np
AX-174156683	94.648	10	<nnxnp>	nn	np	np	nn	nn	nn	nn	np	np	np	np	nn	nn	np	nn	np	np	nn	nn	nn	np	nn	nn	np	np	np	nn	np	np	np	nn	np	np	nn	nn	np	nn	np	np	np	np	nn	np	nn	nn	np
AX-174151197	95.723	10	<nnxnp>	nn	np	np	nn	nn	nn	nn	np	np	np	np	nn	nn	np	nn	np	np	nn	nn	nn	np	nn	nn	np	np	np	nn	np	np	np	nn	np	np	nn	nn	np	np	np	np	np	np	nn	np	nn	nn	np
AX-174182549	95.723	10	<nnxnp>	nn	np	np	nn	nn	nn	nn	np	np	np	np	nn	nn	np	nn	np	np	nn	nn	nn	np	nn	nn	np	np	np	nn	np	np	np	nn	np	np	nn	nn	np	np	np	np	np	np	nn	np	nn	nn	np
AX-174208054	95.723	10	<nnxnp>	nn	np	np	nn	nn	nn	nn	np	np	np	np	nn	nn	np	nn	np	np	nn	nn	nn	np	nn	nn	np	np	np	nn	np	np	np	nn	np	np	nn	nn	np	np	np	np	np	np	nn	np	nn	nn	np
AX-174134175	97.897	10	<nnxnp>	nn	np	np	nn	nn	nn	nn	np	np	np	np	nn	nn	np	nn	np	np	nn	nn	nn	np	nn	nn	np	np	np	nn	np	np	np	nn	np	np	nn	nn	np	np	np	np	np	np	nn	np	nn	nn	np
AX-174172359	97.897	10	<nnxnp>	nn	np	np	nn	nn	nn	nn	np	np	np	np	nn	nn	np	nn	np	np	nn	nn	nn	np	nn	nn	np	np	np	nn	np	np	np	nn	np	np	nn	nn	np	np	np	np	np	np	nn	np	nn	nn	np
AX-174177024	97.897	10	<nnxnp>	nn	np	np	nn	nn	nn	nn	np	np	np	np	nn	nn	np	nn	np	np	nn	nn	nn	np	nn	nn	np	np	np	nn	np	np	np	nn	np	np	nn	nn	np	np	np	np	np	np	nn	np	nn	nn	np
AX-174202164	97.897	10	<nnxnp>	nn	np	np	nn	nn	nn	nn	np	np	np	np	nn	nn	np	nn	np	np	nn	nn	nn	np	nn	nn	np	np	np	nn	np	np	np	nn	np	np	nn	nn	np	np	np	np	np	np	nn	np	nn	nn	np
AX-115693531	97.897	10	<nnxnp>	nn	np	np	nn	nn	nn	nn	np	np	np	np	nn	nn	np	nn	np	np	nn	nn	nn	np	nn	nn	np	np	np	nn	np	np	np	nn	np	np	nn	nn	np	np	np	np	np	np	nn	np	nn	nn	np
AX-174141198	97.897	10	<nnxnp>	nn	np	np	nn	nn	nn	nn	np	np	np	np	nn	nn	np	nn	np	np	nn	nn	nn	np	nn	nn	np	np	np	nn	np	np	np	nn	np	np	nn	nn	np	np	np	np	np	np	nn	np	nn	nn	np
AX-174177712	97.897	10	<nnxnp>	nn	np	np	nn	nn	nn	nn	np	np	np	np	nn	nn	np	nn	np	np	nn	nn	nn	np	nn	nn	np	np	np	nn	np	np	np	nn	np	np	nn	nn	np	np	np	np	np	np	nn	np	nn	nn	np
AX-115689625	98.973	10	<nnxnp>	nn	np	np	nn	nn	nn	nn	np	np	np	np	nn	nn	np	nn	np	np	nn	nn	nn	np	nn	nn	np	np	np	nn	np	np	np	nn	np	np	nn	nn	np	np	np	np	np	np	nn	np	nn	nn	np
AX-174125013	98.973	10	<nnxnp>	nn	np	np	nn	nn	nn	nn	np	np	np	np	nn	nn	np	nn	np	np	nn	nn	nn	np	nn	nn	np	np	np	nn	np	np	np	nn	np	np	nn	nn	np	np	np	np	np	np	nn	np	nn	nn	np
AX-174149347	98.973	10	<nnxnp>	nn	np	np	nn	nn	nn	nn	np	np	np	np	nn	nn	np	nn	np	np	nn	nn	nn	np	nn	nn	np	np	np	nn	np	np	np	nn	np	np	nn	nn	np	np	np	np	np	np	nn	np	nn	nn	np
AX-115694263	105.801	10	<nnxnp>	nn	np	np	nn	nn	np	nn	np	np	np	np	nn	nn	np	nn	np	nn	nn	nn	nn	np	nn	nn	np	np	np	nn	np	np	np	nn	np	np	nn	nn	np	np	np	np	np	np	np	np	nn	nn	np
AX-174115542	105.801	10	<nnxnp>	nn	np	np	nn	nn	np	nn	np	np	np	np	nn	nn	np	nn	np	nn	nn	nn	nn	np	nn	nn	np	np	np	nn	np	np	np	nn	np	np	nn	nn	np	np	np	np	np	np	np	np	nn	nn	np
AX-174186386	106.877	10	<nnxnp>	nn	np	np	nn	nn	np	nn	np	np	np	np	nn	nn	np	nn	np	nn	nn	nn	nn	np	nn	nn	np	np	np	nn	np	np	np	nn	np	np	nn	nn	np	np	np	np	np	np	np	np	nn	nn	np
AX-115686410	107.952	10	<nnxnp>	nn	np	np	nn	nn	np	nn	np	np	np	np	nn	nn	np	nn	np	nn	nn	nn	nn	np	nn	nn	np	np	np	nn	np	np	np	nn	np	np	nn	nn	np	np	np	np	np	np	np	np	nn	nn	np
AX-174148966	109.027	10	<nnxnp>	nn	np	np	nn	nn	np	nn	np	np	np	np	nn	nn	np	nn	np	nn	nn	nn	nn	np	nn	nn	np	np	np	nn	np	np	np	nn	np	np	nn	nn	np	np	np	np	np	np	np	np	nn	nn	np
AX-174136105	109.027	10	<nnxnp>	nn	np	np	nn	nn	np	nn	np	np	np	np	nn	nn	np	nn	np	nn	nn	nn	nn	np	nn	nn	np	np	np	nn	np	np	np	nn	np	np	nn	nn	np	np	np	np	np	np	np	np	nn	nn	np
AX-174158806	109.027	10	<nnxnp>	nn	np	np	nn	nn	np	nn	np	np	np	np	nn	nn	np	nn	np	nn	nn	nn	nn	np	nn	nn	np	np	np	nn	np	np	np	nn	np	np	nn	nn	np	np	np	np	np	np	np	np	nn	nn	np
AX-174128574	110.103	10	<nnxnp>	nn	np	np	nn	nn	np	nn	np	np	np	np	nn	nn	np	nn	np	nn	nn	nn	nn	np	nn	nn	np	np	np	nn	np	nn	np	nn	np	np	nn	nn	np	np	np	np	np	np	np	np	nn	nn	np
AX-174128604	110.103	10	<nnxnp>	nn	np	np	nn	nn	np	nn	np	np	np	np	nn	nn	np	nn	np	nn	nn	nn	nn	np	nn	nn	np	np	np	nn	np	nn	np	nn	np	np	nn	nn	np	np	np	np	np	np	np	np	nn	nn	np
AX-174128632	110.103	10	<nnxnp>	nn	np	np	nn	nn	np	nn	np	np	np	np	nn	nn	np	nn	np	nn	nn	nn	nn	np	nn	nn	np	np	np	nn	np	nn	np	nn	np	np	nn	nn	np	np	np	np	np	np	np	np	nn	nn	np
AX-174134130	110.103	10	<nnxnp>	nn	np	np	nn	nn	np	nn	np	np	np	np	nn	nn	np	nn	np	nn	nn	nn	nn	np	nn	nn	np	np	np	nn	np	nn	np	nn	np	np	nn	nn	np	np	np	np	np	np	np	np	nn	nn	np
AX-174145674	110.103	10	<nnxnp>	nn	np	np	nn	nn	np	nn	np	np	np	np	nn	nn	np	nn	np	nn	nn	nn	nn	np	nn	nn	np	np	np	nn	np	nn	np	nn	np	np	nn	nn	np	np	np	np	np	np	np	np	nn	nn	np
AX-174167775	110.103	10	<nnxnp>	nn	np	np	nn	nn	np	nn	np	np	np	np	nn	nn	np	nn	np	nn	nn	nn	nn	np	nn	nn	np	np	np	nn	np	nn	np	nn	np	np	nn	nn	np	np	np	np	np	np	np	np	nn	nn	np
AX-174167808	110.103	10	<nnxnp>	nn	np	np	nn	nn	np	nn	np	np	np	np	nn	nn	np	nn	np	nn	nn	nn	nn	np	nn	nn	np	np	np	nn	np	nn	np	nn	np	np	nn	nn	np	np	np	np	np	np	np	np	nn	nn	np
AX-174182271	110.103	10	<nnxnp>	nn	np	np	nn	nn	np	nn	np	np	np	np	nn	nn	np	nn	np	nn	nn	nn	nn	np	nn	nn	np	np	np	nn	np	nn	np	nn	np	np	nn	nn	np	np	np	np	np	np	np	np	nn	nn	np
AX-174212453	110.103	10	<nnxnp>	nn	np	np	nn	nn	np	nn	np	np	np	np	nn	nn	np	nn	np	nn	nn	nn	nn	np	nn	nn	np	np	np	nn	np	nn	np	nn	np	np	nn	nn	np	np	np	np	np	np	np	np	nn	nn	np
AX-174111782	110.103	10	<nnxnp>	nn	np	np	nn	nn	np	nn	np	np	np	np	nn	nn	np	nn	np	nn	nn	nn	nn	np	nn	nn	np	np	np	nn	np	nn	np	nn	np	np	nn	nn	np	np	np	np	np	np	np	np	nn	nn	np
AX-174116868	110.103	10	<nnxnp>	nn	np	np	nn	nn	np	nn	np	np	np	np	nn	nn	np	nn	np	nn	nn	nn	nn	np	nn	nn	np	np	np	nn	np	nn	np	nn	np	np	nn	nn	np	np	np	np	np	np	np	np	nn	nn	np
AX-174120689	110.103	10	<nnxnp>	nn	np	np	nn	nn	np	nn	np	np	np	np	nn	nn	np	nn	np	nn	nn	nn	nn	np	nn	nn	np	np	np	nn	np	nn	np	nn	np	np	nn	nn	np	np	np	np	np	np	np	np	nn	nn	np
AX-174128606	110.103	10	<nnxnp>	nn	np	np	nn	nn	np	nn	np	np	np	np	nn	nn	np	nn	np	nn	nn	nn	nn	np	nn	nn	np	np	np	nn	np	nn	np	nn	np	np	nn	nn	np	np	np	np	np	np	np	np	nn	nn	np
AX-174128609	110.103	10	<nnxnp>	nn	np	np	nn	nn	np	nn	np	np	np	np	nn	nn	np	nn	np	nn	nn	nn	nn	np	nn	nn	np	np	np	nn	np	nn	np	nn	np	np	nn	nn	np	np	np	np	np	np	np	np	nn	nn	np
AX-174128615	110.103	10	<nnxnp>	nn	np	np	nn	nn	np	nn	np	np	np	np	nn	nn	np	nn	np	nn	nn	nn	nn	np	nn	nn	np	np	np	nn	np	nn	np	nn	np	np	nn	nn	np	np	np	np	np	np	np	np	nn	nn	np
AX-174128627	110.103	10	<nnxnp>	nn	np	np	nn	nn	np	nn	np	np	np	np	nn	nn	np	nn	np	nn	nn	nn	nn	np	nn	nn	np	np	np	nn	np	nn	np	nn	np	np	nn	nn	np	np	np	np	np	np	np	np	nn	nn	np
AX-174128630	110.103	10	<nnxnp>	nn	np	np	nn	nn	np	nn	np	np	np	np	nn	nn	np	nn	np	nn	nn	nn	nn	np	nn	nn	np	np	np	nn	np	nn	np	nn	np	np	nn	nn	np	np	np	np	np	np	np	np	nn	nn	np
AX-174128638	110.103	10	<nnxnp>	nn	np	np	nn	nn	np	nn	np	np	np	np	nn	nn	np	nn	np	nn	nn	nn	nn	np	nn	nn	np	np	np	nn	np	nn	np	nn	np	np	nn	nn	np	np	np	np	np	np	np	np	nn	nn	np
AX-174143324	110.103	10	<nnxnp>	nn	np	np	nn	nn	np	nn	np	np	np	np	nn	nn	np	nn	np	nn	nn	nn	nn	np	nn	nn	np	np	np	nn	np	nn	np	nn	np	np	nn	nn	np	np	np	np	np	np	np	np	nn	nn	np
AX-174145078	110.103	10	<nnxnp>	nn	np	np	nn	nn	np	nn	np	np	np	np	nn	nn	np	nn	np	nn	nn	nn	nn	np	nn	nn	np	np	np	nn	np	nn	np	nn	np	np	nn	nn	np	np	np	np	np	np	np	np	nn	nn	np
AX-174145087	110.103	10	<nnxnp>	nn	np	np	nn	nn	np	nn	np	np	np	np	nn	nn	np	nn	np	nn	nn	nn	nn	np	nn	nn	np	np	np	nn	np	nn	np	nn	np	np	nn	nn	np	np	np	np	np	np	np	np	nn	nn	np
AX-174148553	110.103	10	<nnxnp>	nn	np	np	nn	nn	np	nn	np	np	np	np	nn	nn	np	nn	np	nn	nn	nn	nn	np	nn	nn	np	np	np	nn	np	nn	np	nn	np	np	nn	nn	np	np	np	np	np	np	np	np	nn	nn	np
AX-174167782	110.103	10	<nnxnp>	nn	np	np	nn	nn	np	nn	np	np	np	np	nn	nn	np	nn	np	nn	nn	nn	nn	np	nn	nn	np	np	np	nn	np	nn	np	nn	np	np	nn	nn	np	np	np	np	np	np	np	np	nn	nn	np
AX-174167783	110.103	10	<nnxnp>	nn	np	np	nn	nn	np	nn	np	np	np	np	nn	nn	np	nn	np	nn	nn	nn	nn	np	nn	nn	np	np	np	nn	np	nn	np	nn	np	np	nn	nn	np	np	np	np	np	np	np	np	nn	nn	np
AX-174167802	110.103	10	<nnxnp>	--	np	np	nn	nn	np	nn	np	np	np	np	nn	nn	np	nn	np	nn	nn	nn	nn	np	nn	nn	np	np	np	nn	np	nn	np	nn	np	np	nn	nn	np	np	np	np	np	np	np	np	nn	nn	np
AX-174181756	110.103	10	<nnxnp>	nn	np	np	nn	nn	np	nn	np	np	np	np	nn	nn	np	nn	np	nn	nn	nn	nn	np	nn	nn	np	np	np	nn	np	nn	np	nn	np	np	nn	nn	np	np	np	np	np	np	np	np	nn	nn	np
AX-174182139	110.103	10	<nnxnp>	nn	np	np	nn	nn	np	nn	np	np	np	np	nn	nn	np	nn	np	nn	nn	nn	nn	np	nn	nn	np	np	np	nn	np	nn	np	nn	np	np	nn	nn	np	np	np	np	np	np	np	np	nn	nn	np
AX-174187136	110.103	10	<nnxnp>	nn	np	np	nn	nn	np	nn	np	np	np	np	nn	nn	np	nn	np	nn	nn	nn	nn	np	nn	nn	np	np	np	nn	np	nn	np	nn	np	np	nn	nn	np	np	np	np	np	np	np	np	nn	nn	np
AX-174122013	0	11	<nnxnp>	nn	np	nn	np	nn	nn	nn	nn	nn	np	np	np	nn	np	nn	np	np	np	nn	np	nn	np	np	np	np	nn	np	nn	nn	np	np	np	nn	nn	nn	nn	nn	nn	nn	nn	np	np	np	nn	np	nn
AX-174198005	0	11	<nnxnp>	nn	np	nn	np	nn	nn	nn	nn	nn	np	np	np	nn	np	nn	np	np	np	nn	np	nn	np	np	np	np	nn	np	nn	nn	np	np	np	nn	nn	nn	nn	nn	nn	nn	nn	np	np	np	nn	np	nn
AX-115672060	1.075	11	<nnxnp>	nn	np	nn	np	nn	nn	nn	nn	nn	np	np	np	nn	np	nn	np	np	np	nn	np	nn	np	np	np	np	nn	np	nn	nn	np	np	np	nn	nn	nn	nn	nn	nn	nn	np	np	np	np	nn	np	nn
AX-174188838	1.075	11	<nnxnp>	nn	np	nn	np	nn	nn	nn	nn	nn	np	np	np	nn	np	nn	np	np	np	nn	np	nn	np	np	np	np	nn	np	nn	nn	np	np	np	nn	nn	nn	nn	nn	nn	nn	np	np	np	np	nn	np	nn
AX-174117286	3.25	11	<nnxnp>	nn	np	nn	np	nn	nn	nn	nn	nn	np	np	np	nn	np	nn	np	np	np	nn	np	nn	np	np	np	np	nn	np	np	nn	np	np	np	nn	nn	nn	nn	nn	nn	nn	np	np	np	np	nn	np	np
AX-174120157	3.25	11	<nnxnp>	nn	np	nn	np	nn	nn	nn	nn	nn	np	np	np	nn	np	nn	np	np	np	nn	np	nn	np	np	np	np	nn	np	np	nn	np	np	np	nn	nn	nn	nn	nn	nn	nn	np	np	np	np	nn	np	np
AX-174138918	3.25	11	<nnxnp>	nn	np	nn	np	nn	nn	nn	nn	nn	np	np	np	nn	np	nn	np	np	np	nn	np	nn	np	np	np	np	nn	np	np	nn	np	np	np	nn	nn	nn	nn	nn	nn	nn	np	np	np	np	nn	np	np
AX-174146870	3.25	11	<nnxnp>	nn	np	nn	np	nn	nn	nn	nn	nn	np	np	np	nn	np	nn	np	np	np	nn	np	nn	np	np	np	np	nn	np	np	nn	np	np	np	nn	nn	nn	nn	nn	nn	nn	np	np	np	np	nn	np	np
AX-174180108	3.25	11	<nnxnp>	nn	np	nn	np	nn	nn	nn	nn	nn	np	np	np	nn	np	nn	np	np	np	nn	np	nn	np	np	np	np	nn	np	np	nn	np	np	np	nn	nn	nn	nn	nn	nn	nn	np	np	np	np	nn	np	np
AX-174181605	3.25	11	<nnxnp>	nn	np	nn	np	nn	nn	nn	nn	nn	np	np	np	nn	np	nn	np	np	np	nn	np	nn	np	np	np	np	nn	np	np	nn	np	np	np	nn	nn	nn	nn	nn	nn	nn	np	np	np	np	nn	np	np
AX-174140516	3.25	11	<nnxnp>	nn	np	nn	np	nn	nn	nn	nn	nn	np	np	np	nn	np	nn	np	np	np	nn	np	nn	np	np	np	np	nn	np	np	nn	np	np	np	nn	nn	nn	nn	nn	nn	nn	np	np	np	np	nn	np	np
AX-174154660	3.25	11	<nnxnp>	nn	np	nn	np	nn	nn	nn	nn	nn	np	np	np	nn	np	nn	np	np	np	nn	np	nn	np	np	np	np	nn	np	np	nn	np	np	np	nn	nn	nn	nn	nn	nn	nn	np	np	np	np	nn	np	np
AX-174159737	4.325	11	<nnxnp>	nn	np	nn	np	nn	nn	nn	nn	nn	np	np	np	nn	np	nn	np	np	np	nn	np	nn	np	np	np	np	nn	np	np	nn	np	np	np	nn	nn	nn	nn	nn	nn	nn	np	np	np	np	nn	np	np
AX-174162100	4.325	11	<nnxnp>	nn	np	nn	np	nn	nn	nn	nn	nn	np	np	np	nn	np	nn	np	np	np	nn	np	nn	np	np	np	np	nn	np	np	nn	np	np	np	nn	nn	nn	nn	nn	nn	nn	np	np	np	np	nn	np	np
AX-174182898	5.4	11	<nnxnp>	nn	np	nn	np	nn	nn	nn	nn	nn	np	np	np	nn	np	nn	np	np	np	nn	np	nn	np	np	np	np	nn	np	np	nn	np	np	np	nn	nn	nn	nn	nn	nn	nn	np	np	np	np	nn	np	np
AX-115679655	7.574	11	<nnxnp>	nn	np	nn	np	nn	nn	nn	nn	nn	np	np	np	nn	np	nn	nn	np	np	nn	np	nn	np	np	np	np	nn	np	np	nn	np	np	np	nn	nn	nn	nn	nn	nn	nn	np	np	np	np	nn	np	np
AX-174112987	7.574	11	<nnxnp>	nn	np	nn	np	nn	nn	nn	nn	nn	np	np	np	nn	np	nn	nn	np	np	nn	np	nn	np	np	np	np	nn	np	np	nn	np	np	np	nn	nn	nn	nn	nn	nn	nn	np	np	np	np	nn	np	np
AX-174168629	7.574	11	<nnxnp>	nn	np	nn	np	nn	nn	nn	nn	nn	np	np	np	nn	np	nn	nn	np	np	nn	np	nn	np	np	np	np	nn	np	np	nn	np	np	np	nn	nn	nn	nn	nn	nn	nn	np	np	np	np	nn	np	np
AX-174178646	7.574	11	<nnxnp>	nn	np	nn	np	nn	nn	nn	nn	nn	np	np	np	nn	np	nn	nn	np	np	nn	np	nn	np	np	np	np	nn	np	np	nn	np	np	np	nn	nn	nn	nn	nn	nn	nn	np	np	np	np	nn	np	np
AX-174152728	8.65	11	<nnxnp>	nn	np	nn	np	nn	nn	nn	nn	nn	np	np	np	nn	np	nn	nn	np	np	nn	np	nn	np	np	np	np	nn	np	np	nn	np	np	np	nn	nn	nn	nn	nn	nn	nn	np	np	np	np	nn	nn	np
AX-174201473	10.824	11	<nnxnp>	nn	np	nn	np	nn	nn	nn	nn	nn	np	np	np	nn	np	nn	nn	np	np	nn	np	nn	np	np	np	np	nn	np	np	nn	np	np	np	nn	nn	nn	np	nn	nn	nn	np	np	np	np	nn	nn	np
AX-174183316	10.824	11	<nnxnp>	nn	np	nn	np	nn	nn	nn	nn	nn	np	np	np	nn	np	nn	nn	np	np	nn	np	nn	np	np	np	np	nn	np	np	nn	np	np	np	nn	nn	nn	np	nn	nn	nn	np	np	np	np	nn	nn	np
AX-174112907	21.452	11	<nnxnp>	nn	np	nn	np	nn	nn	nn	nn	nn	np	nn	np	nn	nn	nn	nn	np	np	nn	np	nn	np	np	np	nn	nn	np	np	nn	np	np	nn	nn	nn	np	np	nn	nn	nn	np	np	np	np	nn	nn	np
AX-174199005	21.452	11	<nnxnp>	nn	np	nn	np	nn	nn	nn	nn	nn	np	nn	np	nn	nn	nn	nn	np	np	nn	np	nn	np	np	np	nn	nn	np	np	nn	np	np	nn	nn	nn	np	np	nn	nn	nn	np	np	np	np	nn	nn	np
AX-115710198	29.515	11	<nnxnp>	nn	np	nn	np	nn	nn	nn	nn	nn	nn	nn	np	np	nn	nn	nn	nn	np	nn	np	nn	np	np	np	nn	np	np	np	nn	np	np	nn	nn	nn	np	np	nn	nn	nn	np	np	np	np	nn	nn	np
AX-174175724	29.515	11	<nnxnp>	nn	np	nn	np	nn	nn	nn	nn	nn	nn	nn	np	np	nn	nn	nn	nn	np	nn	np	nn	np	np	np	nn	np	np	np	nn	np	np	nn	nn	nn	np	np	nn	nn	nn	np	np	np	np	nn	nn	np
AX-174144679	32.813	11	<nnxnp>	nn	np	nn	np	nn	nn	nn	nn	nn	nn	nn	np	np	nn	nn	nn	nn	np	nn	np	nn	np	np	np	nn	np	nn	np	nn	np	np	nn	nn	nn	np	np	nn	nn	np	np	np	np	np	nn	nn	np
AX-174176662	34.988	11	<nnxnp>	nn	np	nn	np	nn	nn	nn	nn	nn	nn	nn	np	np	nn	nn	nn	nn	np	nn	np	nn	np	np	np	nn	np	nn	np	nn	nn	np	nn	nn	nn	np	np	np	nn	np	np	np	np	np	nn	nn	np
AX-174145667	41.816	11	<nnxnp>	nn	np	nn	np	nn	nn	nn	nn	nn	nn	nn	np	np	nn	nn	nn	nn	np	nn	np	nn	np	nn	np	nn	np	nn	np	nn	nn	np	nn	nn	nn	np	np	np	np	np	np	np	np	np	nn	nn	np
AX-174195661	41.816	11	<nnxnp>	nn	np	nn	np	nn	nn	nn	nn	nn	nn	nn	np	np	nn	nn	nn	nn	np	nn	np	nn	np	nn	np	nn	np	nn	np	nn	nn	np	nn	nn	nn	np	np	np	np	np	np	np	np	np	nn	nn	np
AX-174152682	41.816	11	<nnxnp>	nn	np	nn	np	nn	nn	nn	nn	nn	nn	nn	np	np	nn	nn	nn	nn	np	nn	np	nn	np	nn	np	nn	np	nn	np	nn	nn	np	nn	nn	nn	np	np	np	np	np	np	np	np	np	nn	nn	np
AX-174163180	41.816	11	<nnxnp>	nn	np	nn	np	nn	nn	nn	nn	nn	nn	nn	np	np	nn	nn	nn	nn	np	nn	np	nn	np	nn	np	nn	np	nn	np	nn	nn	np	nn	nn	nn	np	np	np	np	np	np	np	np	np	nn	nn	np
AX-174183419	41.816	11	<nnxnp>	nn	np	nn	np	nn	nn	nn	nn	nn	nn	nn	np	np	nn	nn	nn	nn	np	nn	np	nn	np	nn	np	nn	np	nn	np	nn	nn	np	nn	nn	nn	np	np	np	np	np	np	np	np	np	nn	nn	np
AX-174164831	42.892	11	<nnxnp>	nn	np	nn	nn	nn	nn	nn	nn	nn	nn	nn	np	np	nn	nn	nn	nn	np	nn	np	nn	np	nn	np	nn	np	nn	np	nn	nn	np	nn	nn	nn	np	np	np	np	np	np	np	np	np	nn	nn	np
AX-174189843	42.892	11	<nnxnp>	nn	np	nn	nn	nn	nn	nn	nn	nn	nn	nn	np	np	nn	nn	nn	nn	np	nn	np	nn	np	nn	np	nn	np	nn	np	nn	nn	np	nn	nn	nn	np	np	np	np	np	np	np	np	np	nn	nn	np
AX-115703700	43.967	11	<nnxnp>	nn	np	nn	nn	nn	nn	nn	nn	nn	nn	nn	np	np	nn	np	nn	nn	np	nn	np	nn	np	nn	np	nn	np	nn	np	nn	nn	np	nn	nn	nn	np	np	np	np	np	np	np	np	np	nn	nn	np
AX-174136390	43.967	11	<nnxnp>	nn	np	nn	nn	nn	nn	nn	nn	nn	nn	nn	np	np	nn	np	nn	nn	np	nn	np	nn	np	nn	np	nn	np	nn	np	nn	nn	np	nn	nn	nn	np	np	np	np	np	np	np	np	np	nn	nn	np
AX-174158220	43.967	11	<nnxnp>	nn	np	nn	nn	nn	nn	nn	nn	nn	nn	nn	np	np	nn	np	nn	nn	np	nn	np	nn	np	nn	np	nn	np	nn	np	nn	nn	np	nn	nn	nn	np	np	np	np	np	np	np	np	np	nn	nn	np
AX-174168982	43.967	11	<nnxnp>	nn	np	nn	nn	nn	nn	nn	nn	nn	nn	nn	np	np	nn	np	nn	nn	np	nn	np	nn	np	nn	np	nn	np	nn	np	nn	nn	np	nn	nn	nn	np	np	np	np	np	np	np	np	np	nn	nn	np
AX-174197551	43.967	11	<nnxnp>	nn	np	nn	nn	nn	nn	nn	nn	nn	nn	nn	np	np	nn	np	nn	nn	np	nn	np	nn	np	nn	np	nn	np	nn	np	nn	nn	np	nn	nn	nn	np	np	np	np	np	np	np	np	np	nn	nn	np
AX-174215109	43.967	11	<nnxnp>	nn	np	nn	nn	nn	nn	nn	nn	nn	nn	nn	np	np	nn	np	nn	nn	np	nn	np	nn	np	nn	np	nn	np	nn	np	nn	nn	np	nn	nn	nn	np	np	np	np	np	np	np	np	np	nn	nn	np
AX-115722225	43.967	11	<nnxnp>	nn	np	nn	nn	nn	nn	nn	nn	nn	nn	nn	np	np	nn	np	nn	nn	np	nn	np	nn	np	nn	np	nn	np	nn	np	nn	nn	np	nn	nn	nn	np	np	np	np	np	np	np	np	np	nn	nn	np
AX-174138590	43.967	11	<nnxnp>	nn	np	nn	nn	nn	nn	nn	nn	nn	nn	nn	np	np	nn	np	nn	nn	np	nn	np	nn	np	nn	np	nn	np	nn	np	nn	nn	np	nn	nn	nn	np	np	np	np	np	np	np	np	np	nn	nn	np
AX-174152344	43.967	11	<nnxnp>	nn	np	nn	nn	nn	nn	nn	nn	nn	nn	nn	np	np	nn	np	nn	nn	np	nn	np	nn	np	nn	np	nn	np	nn	np	nn	nn	np	nn	nn	nn	np	np	np	np	np	np	np	np	np	nn	nn	np
AX-174162348	43.967	11	<nnxnp>	nn	np	nn	nn	nn	nn	nn	nn	nn	nn	nn	np	np	nn	np	nn	nn	np	nn	np	nn	np	nn	np	nn	np	nn	np	nn	nn	np	nn	nn	nn	np	np	np	np	np	np	np	np	np	nn	nn	np
AX-174187464	43.967	11	<nnxnp>	nn	np	nn	nn	nn	nn	nn	nn	nn	nn	nn	np	np	nn	np	nn	nn	np	nn	np	nn	np	nn	np	nn	np	nn	np	nn	nn	np	nn	nn	nn	np	np	np	np	np	np	np	np	np	nn	nn	np
AX-174197376	43.967	11	<nnxnp>	nn	np	nn	nn	nn	nn	nn	nn	nn	nn	nn	np	np	nn	np	nn	nn	np	nn	np	nn	np	nn	np	nn	np	nn	np	nn	nn	np	nn	nn	nn	np	np	np	np	np	np	np	np	np	nn	nn	np
AX-174151697	45.042	11	<nnxnp>	nn	np	nn	nn	nn	nn	nn	nn	nn	nn	nn	np	np	nn	np	nn	nn	np	nn	np	nn	np	nn	np	nn	np	nn	np	nn	nn	np	nn	nn	nn	np	np	np	np	np	np	np	np	np	nn	nn	np
AX-174180418	45.042	11	<nnxnp>	nn	np	nn	nn	nn	nn	nn	nn	nn	nn	nn	np	np	nn	np	nn	nn	np	nn	np	nn	np	nn	np	nn	np	nn	np	nn	nn	np	nn	nn	nn	np	np	np	np	np	np	np	np	np	nn	nn	np
AX-174139590	46.118	11	<nnxnp>	nn	np	nn	nn	nn	np	nn	nn	nn	nn	nn	np	np	nn	np	nn	nn	np	nn	np	nn	np	nn	np	nn	np	nn	np	nn	nn	np	nn	nn	nn	np	np	np	np	np	np	np	np	np	nn	nn	np
AX-174122327	48.292	11	<nnxnp>	nn	np	nn	nn	nn	np	nn	nn	nn	nn	nn	np	np	nn	np	nn	nn	np	nn	np	nn	np	nn	np	nn	np	nn	np	nn	nn	np	nn	nn	nn	np	np	np	np	np	np	np	np	np	nn	nn	np
AX-174125718	48.292	11	<nnxnp>	nn	np	nn	nn	nn	np	nn	nn	nn	nn	nn	np	np	nn	np	nn	nn	np	nn	np	nn	np	nn	np	nn	np	nn	np	nn	nn	np	nn	nn	nn	np	np	np	np	np	np	np	np	np	nn	nn	np
AX-174148889	48.292	11	<nnxnp>	nn	np	nn	nn	nn	np	nn	nn	nn	nn	nn	np	np	nn	np	nn	nn	np	nn	np	nn	np	nn	np	nn	np	nn	np	nn	nn	np	nn	nn	nn	np	np	np	np	np	np	np	np	np	nn	nn	np
AX-174171762	48.292	11	<nnxnp>	nn	np	nn	nn	nn	np	nn	nn	nn	nn	nn	np	np	nn	np	nn	nn	np	nn	np	nn	np	nn	np	nn	np	nn	np	nn	nn	np	nn	nn	nn	np	np	np	np	np	np	np	np	np	nn	nn	np
AX-174211115	49.367	11	<nnxnp>	nn	np	nn	nn	nn	np	nn	nn	nn	nn	nn	np	np	nn	np	nn	nn	np	nn	np	nn	np	nn	np	nn	np	nn	np	nn	nn	np	nn	nn	nn	np	np	np	np	np	np	np	np	np	nn	nn	np
AX-174159373	53.815	11	<nnxnp>	nn	np	nn	nn	nn	np	nn	nn	nn	nn	nn	np	np	np	np	nn	nn	np	nn	np	nn	np	np	np	nn	np	np	nn	nn	nn	np	nn	nn	nn	np	np	np	np	np	np	np	np	np	nn	nn	np
AX-174180103	54.89	11	<nnxnp>	nn	np	nn	nn	nn	np	nn	nn	nn	nn	nn	np	np	np	np	nn	nn	np	nn	np	nn	np	np	np	nn	np	np	nn	nn	nn	np	nn	nn	nn	np	np	np	np	np	np	np	np	np	nn	nn	np
AX-174124998	60.514	11	<nnxnp>	nn	np	nn	nn	np	np	nn	nn	nn	nn	nn	np	np	np	np	np	nn	np	nn	np	nn	np	np	np	nn	np	np	nn	np	nn	np	nn	nn	nn	np	np	np	np	np	np	np	np	np	nn	nn	np
AX-174215487	60.514	11	<nnxnp>	nn	np	nn	nn	np	np	nn	nn	nn	nn	nn	np	np	np	np	np	nn	np	nn	np	nn	np	np	np	nn	np	np	nn	np	nn	np	nn	nn	nn	np	np	np	np	np	np	np	np	np	nn	nn	np
AX-174174908	60.514	11	<nnxnp>	nn	np	nn	nn	np	np	nn	nn	nn	nn	nn	np	np	np	np	np	nn	np	nn	np	nn	np	np	np	nn	np	np	nn	np	nn	np	nn	nn	nn	np	np	np	np	np	np	np	np	np	nn	nn	np
AX-115726982	61.589	11	<nnxnp>	nn	np	nn	nn	np	np	nn	nn	nn	nn	nn	np	np	np	np	np	nn	np	nn	np	nn	np	np	np	nn	np	np	nn	np	nn	np	nn	nn	nn	np	np	np	np	np	np	np	np	np	nn	nn	np
AX-174209124	61.589	11	<nnxnp>	nn	np	nn	nn	np	np	nn	nn	nn	nn	nn	np	np	np	np	np	nn	np	nn	np	nn	np	np	np	nn	np	np	nn	np	nn	np	nn	nn	nn	np	np	np	np	np	np	np	np	np	nn	nn	np
AX-174150479	61.589	11	<nnxnp>	nn	np	nn	nn	np	np	nn	nn	nn	nn	nn	np	np	np	np	np	nn	np	nn	np	nn	np	np	np	nn	np	np	nn	np	nn	np	nn	nn	nn	np	np	np	np	np	np	np	np	np	nn	nn	np
AX-174191418	69.653	11	<nnxnp>	nn	np	nn	nn	np	np	nn	nn	nn	nn	nn	np	np	np	np	np	nn	np	nn	np	np	np	np	nn	nn	nn	np	nn	np	nn	np	nn	nn	nn	np	nn	np	np	np	np	nn	nn	np	nn	np	np
AX-174166567	70.728	11	<nnxnp>	nn	np	nn	nn	np	np	nn	nn	nn	nn	nn	np	np	np	np	np	nn	nn	nn	np	np	np	np	nn	nn	nn	np	nn	np	nn	np	nn	nn	nn	np	nn	np	np	np	np	nn	nn	np	nn	np	np
AX-174143915	71.803	11	<nnxnp>	nn	np	nn	nn	np	np	nn	nn	nn	nn	nn	np	np	np	np	np	nn	np	nn	np	np	np	np	nn	nn	nn	np	nn	np	nn	np	nn	nn	nn	np	nn	np	np	np	np	nn	nn	np	nn	np	np
AX-174166013	71.803	11	<nnxnp>	nn	np	nn	nn	np	np	nn	nn	nn	nn	nn	np	np	np	np	np	nn	np	nn	np	np	np	np	nn	nn	nn	np	nn	np	nn	np	nn	nn	nn	np	nn	np	np	np	np	nn	nn	np	nn	np	np
AX-174150227	71.803	11	<nnxnp>	nn	np	nn	nn	np	np	nn	nn	nn	nn	nn	np	np	np	np	np	nn	np	nn	np	np	np	np	nn	nn	nn	np	nn	np	nn	np	nn	nn	nn	np	nn	np	np	np	np	nn	nn	np	nn	np	np
AX-174156587	71.803	11	<nnxnp>	nn	np	nn	nn	np	np	nn	nn	nn	nn	nn	np	np	np	np	np	nn	np	nn	np	np	np	np	nn	nn	nn	np	nn	np	nn	np	nn	nn	nn	np	nn	np	np	np	np	nn	nn	np	nn	np	np
AX-174142551	72.878	11	<nnxnp>	nn	np	nn	nn	np	np	nn	nn	nn	nn	nn	np	np	np	np	np	nn	np	nn	np	np	np	np	nn	nn	nn	np	nn	np	nn	np	np	nn	nn	np	nn	np	np	np	np	nn	nn	np	nn	np	np
AX-174194712	72.878	11	<nnxnp>	nn	np	nn	nn	np	np	nn	nn	nn	nn	nn	np	np	np	np	np	nn	np	nn	np	np	np	np	nn	nn	nn	np	nn	np	nn	np	np	nn	nn	np	nn	np	np	np	np	nn	nn	np	nn	np	np
AX-174129799	73.954	11	<nnxnp>	nn	np	nn	nn	np	np	nn	nn	nn	nn	np	np	np	np	np	np	nn	np	nn	np	np	np	np	nn	nn	nn	np	nn	np	nn	np	np	nn	nn	np	nn	np	np	np	np	nn	nn	np	nn	np	np
AX-115689066	73.954	11	<nnxnp>	nn	np	nn	nn	np	np	nn	nn	nn	nn	np	np	np	np	np	np	nn	np	nn	np	np	np	np	nn	nn	nn	np	nn	np	nn	np	np	nn	nn	np	nn	np	np	np	np	nn	nn	np	nn	np	np
AX-174134529	76.128	11	<nnxnp>	nn	np	nn	nn	np	np	nn	nn	nn	nn	np	np	np	np	np	np	nn	np	nn	nn	np	np	np	nn	nn	nn	np	nn	np	nn	np	np	nn	nn	np	nn	np	np	np	np	nn	nn	np	nn	np	np
AX-174142032	76.128	11	<nnxnp>	nn	np	nn	nn	np	np	nn	nn	nn	nn	np	np	np	np	np	np	nn	np	nn	nn	np	np	np	nn	nn	nn	np	nn	np	nn	np	np	nn	nn	np	nn	np	np	np	np	nn	nn	np	nn	np	np
AX-174203845	76.128	11	<nnxnp>	nn	np	nn	nn	np	np	nn	nn	nn	nn	np	np	np	np	np	np	nn	np	nn	nn	np	np	np	nn	nn	nn	np	nn	np	nn	np	np	nn	nn	np	nn	np	np	np	np	nn	nn	np	nn	np	np
AX-115669689	76.128	11	<nnxnp>	nn	np	nn	nn	np	np	nn	nn	nn	nn	np	np	np	np	np	np	nn	np	nn	nn	np	np	np	nn	nn	nn	np	nn	np	nn	np	np	nn	nn	np	nn	np	np	np	np	nn	nn	np	nn	np	np
AX-115713060	76.128	11	<nnxnp>	nn	np	nn	nn	np	np	nn	nn	nn	nn	np	np	np	np	np	np	nn	np	nn	nn	np	np	np	nn	nn	nn	np	nn	np	nn	np	np	nn	nn	np	nn	np	np	np	np	nn	nn	np	nn	np	np
AX-174116353	76.128	11	<nnxnp>	nn	np	nn	nn	np	np	nn	nn	nn	nn	np	np	np	np	np	np	nn	np	nn	nn	np	np	np	nn	nn	nn	np	nn	np	nn	np	np	nn	nn	np	nn	np	np	np	np	nn	nn	np	nn	np	np
AX-174120981	76.128	11	<nnxnp>	nn	np	nn	nn	np	np	nn	nn	nn	nn	np	np	np	np	np	np	nn	np	nn	nn	np	np	np	nn	nn	nn	np	nn	np	nn	np	np	nn	nn	np	nn	np	np	np	np	nn	nn	np	nn	np	np
AX-174170206	76.128	11	<nnxnp>	nn	np	nn	nn	np	np	nn	nn	nn	nn	np	np	np	np	np	np	nn	np	nn	nn	np	np	np	nn	nn	nn	np	nn	np	nn	np	np	nn	nn	np	nn	np	np	np	np	nn	nn	np	nn	np	np
AX-174186980	76.128	11	<nnxnp>	nn	np	nn	nn	np	np	nn	nn	nn	nn	np	np	np	np	np	np	nn	np	nn	nn	np	np	np	nn	nn	nn	np	nn	np	nn	np	np	nn	nn	np	nn	np	np	np	np	nn	nn	np	nn	np	np
AX-174212579	76.128	11	<nnxnp>	nn	np	nn	nn	np	np	nn	nn	nn	nn	np	np	np	np	np	np	nn	np	nn	nn	np	np	np	nn	nn	nn	np	nn	np	nn	np	np	nn	nn	np	nn	np	np	np	np	nn	nn	np	nn	np	np
AX-174197445	77.203	11	<nnxnp>	nn	np	nn	nn	np	np	nn	nn	nn	nn	np	np	np	np	np	np	nn	np	nn	nn	np	np	np	nn	nn	nn	np	nn	np	nn	np	np	nn	nn	np	nn	np	np	np	np	nn	nn	nn	nn	np	np
AX-174156368	77.203	11	<nnxnp>	nn	np	nn	nn	np	np	nn	nn	nn	nn	np	np	np	np	np	np	nn	np	nn	nn	np	np	np	nn	nn	nn	np	nn	np	nn	np	np	nn	nn	np	nn	np	np	np	np	nn	nn	nn	nn	np	np
AX-174187163	77.203	11	<nnxnp>	nn	np	nn	nn	np	np	nn	nn	nn	nn	np	np	np	np	np	np	nn	np	nn	nn	np	np	np	nn	nn	nn	np	nn	np	nn	np	np	nn	nn	np	nn	np	np	np	np	nn	nn	nn	nn	np	np
AX-174114421	79.378	11	<nnxnp>	nn	np	nn	nn	np	np	nn	nn	nn	nn	np	np	np	np	nn	np	nn	np	nn	nn	np	np	np	nn	nn	nn	np	nn	np	nn	np	np	nn	nn	np	nn	np	np	np	np	nn	nn	nn	nn	np	np
AX-174199003	79.378	11	<nnxnp>	nn	np	nn	nn	np	np	nn	nn	nn	nn	np	np	np	np	nn	np	nn	np	nn	nn	np	np	np	nn	nn	nn	np	nn	np	nn	np	np	nn	nn	np	nn	np	np	np	np	nn	nn	nn	nn	np	np
AX-174144553	79.378	11	<nnxnp>	nn	np	nn	nn	np	np	nn	nn	nn	nn	np	np	np	np	nn	np	nn	np	nn	nn	np	np	np	nn	nn	nn	np	nn	np	nn	np	np	nn	nn	np	nn	np	np	np	np	nn	nn	nn	nn	np	np
AX-174211736	80.453	11	<nnxnp>	nn	np	nn	nn	np	np	nn	nn	nn	nn	np	np	np	np	nn	np	nn	np	nn	nn	np	np	np	nn	nn	nn	np	nn	np	nn	np	np	nn	nn	np	nn	np	np	np	np	nn	nn	nn	nn	np	np
AX-174201200	81.528	11	<nnxnp>	nn	np	nn	nn	np	np	nn	nn	nn	nn	np	np	np	np	nn	np	nn	np	nn	nn	np	np	np	nn	nn	nn	np	nn	np	nn	np	np	nn	np	np	nn	np	np	np	np	nn	nn	nn	nn	np	np
AX-174121918	82.604	11	<nnxnp>	nn	np	nn	nn	np	np	nn	nn	nn	nn	np	np	np	np	nn	np	nn	np	nn	nn	np	np	np	nn	nn	nn	np	nn	np	nn	np	np	nn	np	np	nn	np	np	np	np	nn	nn	nn	nn	np	np
AX-174123332	82.604	11	<nnxnp>	nn	np	nn	nn	np	np	nn	nn	nn	nn	np	np	np	np	nn	np	nn	np	nn	nn	np	np	np	nn	nn	nn	np	nn	np	nn	np	np	nn	np	np	nn	np	np	np	np	nn	nn	nn	nn	np	np
AX-174137226	82.604	11	<nnxnp>	nn	np	nn	nn	np	np	nn	nn	nn	nn	np	np	np	np	nn	np	nn	np	nn	nn	np	np	np	nn	nn	nn	np	nn	np	nn	np	np	nn	np	np	nn	np	np	np	np	nn	nn	nn	nn	np	np
AX-174151642	82.604	11	<nnxnp>	nn	np	nn	nn	np	np	nn	nn	nn	nn	np	np	np	np	nn	np	nn	np	nn	nn	np	np	np	nn	nn	nn	np	nn	np	nn	np	np	nn	np	np	nn	np	np	np	np	nn	nn	nn	nn	np	np
AX-174174390	82.604	11	<nnxnp>	nn	np	nn	nn	np	np	nn	nn	nn	nn	np	np	np	np	nn	np	nn	np	nn	nn	np	np	np	nn	nn	nn	np	nn	np	nn	np	np	nn	np	np	nn	np	np	np	np	nn	nn	nn	nn	np	np
AX-174203599	82.604	11	<nnxnp>	nn	np	nn	nn	np	np	nn	nn	nn	nn	np	np	np	np	nn	np	nn	np	nn	nn	np	np	np	nn	nn	nn	np	nn	np	nn	np	np	nn	np	np	nn	np	np	np	np	nn	nn	nn	nn	np	np
AX-174211821	82.604	11	<nnxnp>	nn	np	nn	nn	np	np	nn	nn	nn	nn	np	np	np	np	nn	np	nn	np	nn	nn	np	np	np	nn	nn	nn	np	nn	np	nn	np	np	nn	np	np	nn	np	np	np	np	nn	nn	nn	nn	np	np
AX-174214999	82.604	11	<nnxnp>	nn	np	nn	nn	np	np	nn	nn	nn	nn	np	np	np	np	nn	np	nn	np	nn	nn	np	np	np	nn	nn	nn	np	nn	np	nn	np	np	nn	np	np	nn	np	np	np	np	nn	nn	nn	nn	np	np
AX-174112800	83.679	11	<nnxnp>	nn	np	nn	np	np	np	nn	nn	nn	nn	np	np	np	np	nn	np	nn	np	nn	nn	np	np	np	nn	nn	nn	np	nn	np	nn	np	np	nn	np	np	nn	np	np	np	np	nn	nn	nn	nn	np	np
AX-174120267	83.679	11	<nnxnp>	nn	np	nn	np	np	np	nn	nn	nn	nn	np	np	np	np	nn	np	nn	np	nn	nn	np	np	np	nn	nn	nn	np	nn	np	nn	np	np	nn	np	np	nn	np	np	np	np	nn	nn	nn	nn	np	np
AX-174131040	83.679	11	<nnxnp>	nn	np	nn	np	np	np	nn	nn	nn	nn	np	np	np	np	nn	np	nn	np	nn	nn	np	np	np	nn	nn	nn	np	nn	np	nn	np	np	nn	np	np	nn	np	np	np	np	nn	nn	nn	nn	np	np
AX-174162179	84.754	11	<nnxnp>	nn	np	nn	np	np	np	nn	nn	nn	nn	np	np	np	np	nn	np	nn	np	nn	nn	np	np	np	nn	nn	nn	np	nn	np	nn	np	np	nn	np	np	nn	np	np	np	np	nn	nn	nn	nn	np	np
AX-174211642	84.754	11	<nnxnp>	nn	np	nn	np	np	np	nn	nn	nn	nn	np	np	np	np	nn	np	nn	np	nn	nn	np	np	np	nn	nn	nn	np	nn	np	nn	np	np	nn	np	np	nn	np	np	np	np	nn	nn	nn	nn	np	np
AX-174113762	86.928	11	<nnxnp>	nn	np	nn	np	np	np	np	nn	nn	nn	np	np	np	np	nn	np	nn	np	nn	nn	np	np	np	nn	nn	nn	np	nn	np	nn	np	np	nn	np	np	nn	np	np	np	np	nn	nn	nn	nn	np	np
AX-174115490	86.928	11	<nnxnp>	nn	np	nn	np	np	np	np	nn	nn	nn	np	np	np	np	nn	np	nn	np	nn	nn	np	np	np	nn	nn	nn	np	nn	np	nn	np	np	nn	np	np	nn	np	np	np	np	nn	nn	nn	nn	np	np
AX-174185386	86.928	11	<nnxnp>	nn	np	nn	np	np	np	np	nn	nn	nn	np	np	np	np	nn	np	nn	np	nn	nn	np	np	np	nn	nn	nn	np	nn	np	nn	np	np	nn	np	np	nn	np	np	np	np	nn	nn	nn	nn	np	np
AX-174146538	86.928	11	<nnxnp>	nn	np	nn	np	np	np	np	nn	nn	nn	np	np	np	np	nn	np	nn	np	nn	nn	np	np	np	nn	nn	nn	np	nn	np	nn	np	np	nn	np	np	nn	np	np	np	np	nn	nn	nn	nn	np	np
AX-174122134	88.004	11	<nnxnp>	nn	np	nn	np	np	np	np	nn	nn	nn	np	np	np	np	nn	np	nn	np	nn	nn	np	np	np	nn	nn	nn	np	nn	np	nn	np	np	nn	np	np	nn	np	np	np	np	nn	nn	nn	nn	np	np
AX-174157419	88.004	11	<nnxnp>	nn	np	nn	np	np	np	np	nn	nn	nn	np	np	np	np	nn	np	nn	np	nn	nn	np	np	np	nn	nn	nn	np	nn	np	nn	np	np	nn	np	np	nn	np	np	np	np	nn	nn	nn	nn	np	np
AX-174157476	88.004	11	<nnxnp>	nn	np	nn	np	np	np	np	nn	nn	nn	np	np	np	np	nn	np	nn	np	nn	nn	np	np	np	nn	nn	nn	np	nn	np	nn	np	np	nn	np	np	--	np	np	np	np	nn	nn	nn	nn	np	np
[truncated: 48 more columns]
