# Supplementary material for: Fine mapping of the male-sterile genes (MS1, MS2, MS3, and MS4) and development of SNP markers for marker-assisted selection in Japanese cedar (Cryptomeria japonica D. Don)
Source: PLoS One. 2018 Nov 15;13(11):e0206695. doi: 10.1371/journal.pone.0206695 (PMC6237302; doi:10.1371/journal.pone.0206695)
Supplement: S5 Table — Individual name with ms indicates the male sterility. (XLSX) [file pone.0206695.s011.xlsx]

## Sheet: Sheet1
S5 Table. Positions of mapped markers and the MS4 gene with these genotypes of the S8HK5 family. Individual name with ms indicates the male sterility.
Name of markers	LG position	LG	Segregation type	P302_ms	P307	P308	P312	P315	P317	P321_ms	P323_ms	P324_ms	P325_ms	P326_ms	P330_ms	P327	P336_ms	P340	P342	P343_ms	P357_ms	P352_ms	P356_ms	P362_ms	P364	P365	P367	P368_ms	P369	P371_ms	P372	P373_ms	P374_ms	P375_ms	P380_ms	P384_ms	P351	P392	P393_ms	P398	P399	P400_ms	P404_ms	P409_ms	P411	P413_ms	P416	P419	P420_ms
AX-115698143	0	1	<nnxnp>	np	np	np	np	np	np	nn	nn	nn	np	nn	np	nn	nn	nn	np	nn	nn	np	nn	np	np	np	nn	np	np	nn	nn	nn	nn	nn	nn	np	nn	nn	np	nn	nn	nn	np	nn	nn	nn	np	nn	nn
AX-174126676	3.227	1	<nnxnp>	np	np	np	np	np	np	nn	nn	nn	np	nn	np	nn	nn	nn	np	nn	nn	np	nn	np	np	np	nn	np	np	nn	nn	nn	nn	nn	nn	np	nn	nn	np	nn	nn	nn	np	nn	np	nn	np	nn	nn
AX-174168468	5.355	1	<nnxnp>	np	np	np	np	np	np	nn	nn	nn	np	nn	nn	nn	nn	nn	np	nn	nn	np	nn	np	np	np	nn	np	np	nn	nn	nn	nn	nn	nn	np	nn	nn	np	nn	nn	nn	np	nn	nn	nn	np	nn	nn
AX-174122730	6.407	1	<nnxnp>	np	np	np	np	np	np	nn	nn	nn	np	nn	nn	nn	nn	nn	np	nn	np	np	nn	np	np	np	nn	np	np	nn	nn	nn	nn	nn	nn	np	nn	nn	np	nn	nn	nn	np	nn	nn	nn	np	nn	nn
AX-174121067	6.407	1	<nnxnp>	np	np	np	np	np	np	nn	nn	nn	np	nn	nn	nn	nn	nn	np	nn	np	np	nn	np	np	np	nn	np	np	nn	nn	nn	nn	nn	nn	np	nn	nn	np	nn	nn	nn	np	nn	nn	nn	np	nn	nn
AX-174155648	6.407	1	<nnxnp>	np	np	np	np	np	np	nn	nn	nn	np	nn	nn	nn	nn	nn	np	nn	np	np	nn	np	np	np	nn	np	np	nn	nn	nn	nn	nn	nn	np	nn	nn	np	nn	nn	nn	np	nn	nn	nn	np	nn	nn
AX-174157091	6.407	1	<nnxnp>	np	np	np	np	np	np	nn	nn	nn	np	nn	nn	nn	nn	nn	np	nn	np	np	nn	np	np	np	nn	np	np	nn	nn	nn	nn	nn	nn	np	nn	nn	np	nn	nn	nn	np	nn	nn	nn	np	nn	nn
AX-174161901	6.407	1	<nnxnp>	np	np	np	np	np	np	nn	nn	nn	np	nn	nn	nn	nn	nn	np	nn	np	np	nn	np	np	np	nn	np	np	nn	nn	nn	nn	nn	nn	np	nn	nn	np	nn	nn	nn	np	nn	nn	nn	np	nn	nn
AX-174147868	7.46	1	<nnxnp>	np	np	np	np	np	np	nn	nn	nn	np	nn	nn	nn	nn	nn	np	nn	np	np	nn	np	np	np	nn	np	np	nn	nn	nn	nn	nn	nn	np	nn	nn	np	nn	nn	nn	np	nn	nn	nn	np	nn	nn
AX-174166266	7.46	1	<nnxnp>	np	np	np	np	np	np	nn	nn	nn	np	nn	nn	nn	nn	nn	np	nn	np	np	nn	np	np	np	nn	np	np	nn	nn	nn	nn	nn	nn	np	nn	nn	np	nn	nn	nn	np	nn	nn	nn	np	nn	nn
AX-174122482	7.46	1	<nnxnp>	np	np	np	np	np	np	nn	nn	nn	np	nn	nn	nn	nn	nn	np	nn	np	np	nn	np	np	np	nn	np	np	nn	nn	nn	nn	nn	nn	np	nn	nn	np	nn	nn	nn	np	nn	nn	nn	np	nn	nn
AX-153646750	8.513	1	<nnxnp>	np	np	np	np	np	np	nn	nn	nn	np	np	nn	nn	nn	nn	np	nn	np	np	nn	np	np	np	nn	np	np	nn	nn	nn	nn	nn	nn	np	nn	nn	np	nn	nn	nn	np	nn	nn	nn	np	nn	nn
AX-174209817	9.565	1	<nnxnp>	np	np	np	np	np	np	nn	nn	nn	np	np	nn	nn	nn	nn	np	nn	np	np	nn	np	np	np	nn	np	np	nn	nn	nn	nn	nn	nn	np	nn	nn	np	nn	nn	nn	np	nn	nn	nn	nn	nn	nn
AX-174180842	10.618	1	<nnxnp>	np	np	np	np	np	np	nn	nn	nn	np	np	nn	nn	nn	nn	np	nn	np	np	nn	np	np	np	nn	np	np	nn	nn	nn	nn	nn	nn	np	nn	nn	np	nn	nn	nn	np	nn	nn	nn	nn	nn	nn
AX-174193826	10.618	1	<nnxnp>	np	np	np	np	np	np	nn	nn	nn	np	np	nn	nn	nn	nn	np	nn	np	np	nn	np	np	np	nn	np	np	nn	nn	nn	nn	nn	nn	np	nn	nn	np	nn	nn	nn	np	nn	nn	nn	nn	nn	nn
AX-174136027	10.618	1	<nnxnp>	np	np	np	np	np	np	nn	nn	nn	np	np	nn	nn	nn	nn	np	nn	np	np	nn	np	np	np	nn	np	np	nn	nn	nn	nn	nn	nn	np	nn	nn	np	nn	nn	nn	np	nn	nn	nn	nn	nn	nn
AX-174129809	11.671	1	<nnxnp>	np	np	np	np	np	np	nn	nn	nn	nn	np	nn	nn	nn	nn	np	nn	np	np	nn	np	np	np	nn	np	np	nn	nn	nn	nn	nn	nn	np	nn	nn	np	nn	nn	nn	np	nn	nn	nn	nn	nn	nn
AX-174202203	13.799	1	<nnxnp>	np	np	np	np	np	np	nn	nn	nn	nn	np	nn	nn	nn	nn	np	nn	np	np	nn	np	np	np	nn	np	np	nn	nn	nn	nn	nn	nn	np	nn	nn	np	nn	nn	nn	np	nn	nn	nn	nn	nn	nn
AX-115709186	13.799	1	<nnxnp>	np	np	np	np	np	np	nn	nn	nn	nn	np	nn	nn	nn	nn	np	nn	np	--	nn	np	np	np	nn	np	np	nn	nn	nn	nn	nn	nn	np	nn	nn	np	nn	nn	nn	np	nn	nn	nn	nn	nn	nn
AX-174143750	14.851	1	<nnxnp>	np	np	np	np	np	np	nn	nn	nn	nn	np	nn	nn	nn	nn	np	nn	np	--	nn	np	np	np	nn	np	np	nn	nn	nn	nn	nn	nn	np	nn	nn	np	nn	nn	nn	np	nn	nn	nn	nn	nn	nn
AX-174124902	15.904	1	<nnxnp>	np	np	np	np	np	np	nn	nn	nn	nn	np	nn	nn	nn	nn	np	nn	np	np	nn	np	np	np	nn	np	np	nn	nn	nn	nn	nn	nn	np	nn	nn	np	nn	nn	nn	np	nn	nn	nn	nn	nn	nn
AX-115694505	20.254	1	<nnxnp>	np	np	np	np	np	np	nn	nn	nn	nn	np	nn	nn	nn	nn	np	nn	np	np	nn	np	np	np	nn	np	np	nn	nn	nn	np	nn	nn	np	nn	nn	np	nn	nn	nn	np	np	nn	nn	nn	nn	nn
AX-174135318	20.254	1	<nnxnp>	np	np	np	np	np	np	nn	nn	nn	nn	np	nn	nn	nn	nn	np	nn	np	np	nn	np	np	np	nn	np	np	nn	nn	nn	np	nn	nn	np	nn	nn	np	nn	nn	nn	np	np	nn	nn	nn	nn	nn
AX-174189672	20.254	1	<nnxnp>	np	np	np	np	np	np	nn	nn	nn	nn	np	nn	nn	nn	nn	np	nn	np	--	nn	np	np	np	nn	np	np	nn	nn	nn	np	nn	nn	np	nn	nn	np	nn	nn	nn	np	np	nn	nn	nn	nn	nn
AX-174135049	22.382	1	<nnxnp>	np	np	np	np	np	np	nn	nn	nn	nn	np	nn	nn	nn	nn	np	nn	np	np	nn	np	np	np	nn	np	np	nn	nn	nn	np	nn	nn	np	nn	nn	np	np	nn	nn	np	np	nn	nn	nn	nn	nn
AX-174190748	22.382	1	<nnxnp>	np	np	np	np	np	np	nn	nn	nn	nn	np	nn	nn	nn	nn	np	nn	np	np	nn	np	np	np	nn	np	np	nn	nn	nn	np	nn	nn	np	nn	nn	np	np	nn	nn	np	np	nn	nn	nn	nn	nn
AX-174123691	24.51	1	<nnxnp>	np	np	np	np	np	np	nn	nn	nn	nn	np	nn	nn	nn	nn	np	nn	np	np	nn	np	np	np	nn	np	np	nn	nn	nn	np	nn	nn	nn	nn	nn	np	np	nn	nn	np	np	nn	np	nn	nn	nn
AX-174163898	26.638	1	<nnxnp>	np	np	np	np	np	np	nn	nn	nn	nn	np	nn	nn	nn	nn	np	nn	np	np	nn	np	np	np	nn	np	np	nn	nn	nn	np	nn	nn	nn	nn	nn	np	np	nn	nn	np	np	nn	np	nn	nn	nn
AX-174191112	29.865	1	<nnxnp>	np	np	np	np	np	np	nn	nn	nn	nn	np	nn	nn	nn	nn	np	nn	np	np	nn	np	np	np	nn	np	np	nn	nn	nn	np	nn	nn	nn	nn	nn	np	np	nn	nn	np	np	nn	np	nn	nn	nn
AX-174195893	31.993	1	<nnxnp>	np	np	np	np	np	np	nn	nn	nn	nn	np	nn	nn	nn	nn	np	nn	np	np	nn	np	np	np	nn	np	np	nn	nn	nn	np	nn	nn	nn	nn	nn	np	np	nn	nn	np	np	nn	np	nn	nn	nn
AX-174206315	33.046	1	<nnxnp>	np	np	np	np	np	np	nn	nn	nn	nn	np	nn	nn	nn	nn	np	nn	np	np	nn	np	np	np	nn	np	np	nn	nn	nn	np	nn	nn	nn	nn	nn	np	np	nn	nn	np	np	nn	np	nn	nn	nn
AX-115668219	34.099	1	<nnxnp>	np	np	np	np	np	np	nn	nn	nn	nn	np	nn	nn	nn	nn	np	nn	np	np	nn	np	np	np	nn	np	np	nn	nn	nn	np	nn	nn	nn	nn	nn	np	np	nn	nn	np	np	nn	np	nn	nn	nn
AX-174173022	34.099	1	<nnxnp>	np	np	np	np	np	np	nn	nn	nn	nn	np	nn	nn	nn	nn	np	nn	np	np	nn	np	np	np	nn	np	np	nn	nn	nn	np	nn	nn	nn	nn	nn	np	np	nn	nn	np	np	nn	np	nn	nn	nn
AX-174197488	34.099	1	<nnxnp>	np	np	np	np	np	np	nn	nn	nn	nn	np	nn	nn	nn	nn	np	nn	np	np	nn	np	np	np	nn	np	np	nn	nn	nn	np	nn	nn	nn	nn	nn	np	np	nn	nn	np	np	nn	np	nn	nn	nn
AX-174212196	34.099	1	<nnxnp>	np	np	np	np	np	np	nn	nn	nn	nn	np	nn	nn	nn	nn	np	nn	np	np	nn	np	np	np	nn	np	np	nn	nn	nn	np	nn	nn	nn	nn	nn	np	np	nn	nn	np	np	nn	np	nn	nn	nn
AX-174204957	35.151	1	<nnxnp>	np	np	np	np	np	np	nn	nn	nn	nn	np	nn	nn	nn	nn	np	nn	np	np	nn	np	np	np	nn	np	np	nn	nn	nn	np	nn	nn	nn	nn	nn	np	np	nn	nn	np	np	nn	np	nn	nn	nn
AX-174142438	37.279	1	<nnxnp>	np	np	np	np	np	np	nn	nn	nn	nn	np	nn	nn	nn	nn	np	nn	np	np	nn	np	np	np	nn	np	np	nn	nn	nn	np	nn	nn	nn	nn	nn	np	np	nn	np	np	np	nn	np	nn	nn	nn
AX-153638409	38.332	1	<nnxnp>	np	np	np	np	np	np	nn	nn	nn	nn	np	nn	nn	nn	nn	np	nn	np	np	nn	np	np	np	nn	np	np	nn	nn	nn	np	nn	nn	nn	nn	nn	np	np	nn	np	np	np	nn	np	nn	nn	nn
AX-174135140	41.559	1	<nnxnp>	np	np	np	np	np	np	nn	nn	np	nn	np	nn	nn	nn	nn	np	nn	np	np	nn	np	np	np	nn	np	np	nn	nn	nn	np	nn	nn	nn	nn	nn	np	np	nn	np	np	np	nn	np	nn	nn	nn
AX-174178824	41.559	1	<nnxnp>	np	np	np	np	np	np	nn	nn	np	nn	np	nn	nn	nn	nn	np	nn	np	np	nn	np	np	np	nn	np	np	nn	nn	nn	np	nn	nn	nn	nn	nn	np	np	nn	np	np	np	nn	np	nn	nn	nn
AX-174116036	44.786	1	<nnxnp>	np	np	np	np	np	np	nn	nn	np	nn	np	nn	nn	nn	nn	np	nn	np	np	np	np	np	np	nn	np	np	nn	nn	nn	np	nn	nn	nn	nn	nn	np	np	nn	np	np	np	nn	np	nn	np	nn
AX-174123991	44.786	1	<nnxnp>	np	np	np	np	np	np	nn	nn	np	nn	np	nn	nn	nn	nn	np	nn	np	np	np	np	np	np	nn	np	np	nn	nn	nn	np	nn	nn	nn	nn	nn	np	np	nn	np	np	np	nn	np	nn	np	nn
AX-174155728	46.914	1	<nnxnp>	np	np	np	np	np	np	nn	nn	np	nn	np	nn	nn	nn	nn	np	nn	np	np	np	np	np	np	nn	np	np	nn	nn	nn	np	np	nn	nn	nn	nn	np	np	nn	np	np	np	nn	np	nn	np	nn
AX-174176506	47.966	1	<nnxnp>	np	np	np	np	np	np	nn	nn	np	nn	np	nn	nn	nn	nn	np	nn	np	np	np	np	np	np	nn	np	np	nn	nn	nn	np	np	nn	nn	nn	nn	np	np	nn	np	np	np	nn	np	nn	np	nn
AX-174215557	50.094	1	<nnxnp>	np	np	np	np	np	np	nn	nn	np	nn	np	nn	nn	nn	nn	np	nn	np	np	np	np	np	np	nn	np	np	nn	nn	nn	np	np	nn	nn	nn	nn	np	np	nn	np	np	np	nn	np	nn	np	nn
AX-174134480	51.147	1	<nnxnp>	np	np	np	np	np	np	nn	nn	np	nn	np	nn	nn	nn	nn	np	nn	np	np	np	np	np	np	nn	np	np	nn	nn	nn	np	np	nn	nn	nn	nn	np	np	nn	np	np	np	nn	np	nn	np	nn
AX-115708509	52.2	1	<nnxnp>	np	np	np	np	np	np	nn	nn	np	nn	np	nn	nn	nn	nn	np	nn	np	np	np	np	np	np	nn	np	np	nn	nn	nn	np	np	nn	nn	nn	nn	np	np	nn	np	np	np	nn	np	nn	np	nn
AX-174181247	53.252	1	<nnxnp>	np	np	np	np	np	np	nn	nn	np	nn	np	nn	nn	nn	nn	np	nn	np	np	np	np	np	np	nn	np	np	nn	nn	nn	np	np	nn	nn	nn	nn	np	np	nn	np	np	np	nn	np	nn	np	nn
AX-174182072	57.603	1	<nnxnp>	np	np	np	np	np	np	nn	nn	np	nn	np	nn	nn	nn	nn	np	nn	np	np	np	np	np	nn	nn	np	np	nn	nn	nn	np	np	nn	nn	nn	nn	np	np	nn	np	np	np	nn	np	nn	np	nn
AX-174135834	57.603	1	<nnxnp>	np	np	np	np	np	np	nn	nn	np	nn	np	nn	nn	nn	nn	np	nn	np	np	np	np	np	nn	nn	np	np	nn	nn	nn	np	np	nn	nn	nn	nn	np	np	nn	np	np	np	nn	np	nn	np	nn
AX-174184787	57.603	1	<nnxnp>	np	np	np	np	np	np	nn	nn	np	nn	np	nn	nn	nn	nn	np	nn	np	np	np	np	np	nn	nn	np	np	nn	nn	nn	np	np	nn	nn	nn	nn	np	np	nn	np	np	np	nn	np	nn	np	nn
AX-174162123	58.656	1	<nnxnp>	np	np	np	np	np	np	nn	nn	np	nn	np	nn	np	nn	nn	np	nn	np	np	np	np	np	nn	nn	np	np	nn	nn	nn	np	np	nn	nn	nn	nn	np	np	nn	np	np	np	nn	np	nn	np	nn
AX-174207209	59.708	1	<nnxnp>	np	np	np	np	np	np	nn	nn	np	nn	np	nn	np	nn	nn	np	nn	np	np	np	np	np	nn	nn	np	np	nn	nn	nn	np	np	nn	nn	nn	nn	np	np	nn	np	np	np	nn	np	nn	np	nn
AX-174181761	59.708	1	<nnxnp>	np	np	np	np	np	np	nn	nn	np	nn	np	nn	np	nn	nn	np	nn	np	np	np	np	np	nn	nn	np	np	nn	nn	nn	np	np	nn	nn	nn	nn	np	np	nn	np	np	np	nn	np	nn	np	nn
AX-174168835	61.836	1	<nnxnp>	np	np	np	np	np	np	nn	nn	np	nn	np	nn	np	nn	nn	np	nn	np	np	np	np	np	nn	nn	np	np	nn	nn	nn	np	np	nn	nn	nn	nn	np	np	nn	np	np	np	nn	np	nn	np	nn
AX-174114235	62.889	1	<nnxnp>	np	np	np	np	np	np	nn	nn	np	nn	np	nn	np	nn	nn	np	nn	np	np	np	np	np	nn	nn	np	np	nn	np	nn	np	np	nn	nn	nn	nn	np	np	nn	np	np	np	nn	np	nn	np	nn
AX-174192823	62.889	1	<nnxnp>	np	np	np	np	np	np	nn	nn	np	nn	np	nn	np	nn	nn	np	nn	np	np	np	np	np	nn	nn	np	np	nn	np	nn	np	np	nn	nn	nn	nn	np	np	nn	np	np	np	nn	np	nn	np	nn
AX-153641638	63.942	1	<nnxnp>	np	np	np	np	np	np	nn	nn	np	nn	np	nn	np	nn	nn	np	nn	np	np	np	np	np	nn	nn	np	np	nn	np	nn	np	np	nn	nn	nn	nn	np	np	nn	np	np	np	nn	np	nn	np	nn
AX-174186087	63.942	1	<nnxnp>	np	np	np	np	np	np	nn	nn	np	nn	np	nn	np	nn	nn	np	nn	np	np	np	np	np	nn	nn	np	np	nn	np	nn	np	np	nn	nn	nn	nn	np	np	nn	np	np	np	nn	np	nn	np	nn
AX-174147809	64.994	1	<nnxnp>	np	np	np	np	np	np	nn	nn	np	nn	np	nn	np	nn	nn	np	nn	np	np	np	nn	np	nn	nn	np	np	nn	np	nn	np	np	nn	nn	nn	nn	np	np	nn	np	np	np	nn	np	nn	np	nn
AX-174124532	66.047	1	<nnxnp>	np	np	np	np	np	np	nn	nn	np	nn	np	nn	np	nn	nn	np	nn	np	np	np	nn	np	nn	nn	np	np	nn	np	nn	np	np	nn	nn	nn	nn	np	np	nn	np	np	np	nn	np	nn	np	nn
AX-174152570	66.047	1	<nnxnp>	np	np	np	np	np	np	nn	nn	np	nn	np	nn	np	nn	nn	np	nn	np	np	np	nn	np	nn	nn	np	np	nn	np	nn	np	np	nn	nn	nn	nn	np	np	nn	np	np	np	nn	np	nn	np	nn
AX-174158811	67.1	1	<nnxnp>	np	np	np	np	np	np	nn	nn	np	nn	np	nn	np	nn	nn	np	nn	np	np	np	nn	np	nn	nn	np	np	nn	np	nn	np	np	nn	nn	nn	nn	np	np	nn	np	np	np	nn	np	nn	np	nn
AX-174121349	68.152	1	<nnxnp>	np	np	np	np	np	np	nn	nn	np	nn	np	nn	np	nn	nn	np	nn	np	np	np	nn	np	nn	nn	np	np	nn	np	nn	np	np	nn	nn	nn	nn	np	np	nn	np	np	np	nn	np	nn	np	nn
AX-174112379	68.152	1	<nnxnp>	np	np	np	np	np	np	nn	nn	np	nn	np	nn	np	nn	nn	np	nn	np	np	np	nn	np	nn	nn	np	np	nn	np	nn	np	np	nn	nn	nn	nn	np	np	nn	np	np	np	nn	np	nn	np	nn
AX-174113280	68.152	1	<nnxnp>	np	np	np	np	np	np	nn	nn	np	nn	np	nn	np	nn	nn	np	nn	np	np	np	nn	np	nn	nn	np	np	nn	np	nn	np	np	nn	nn	nn	nn	np	np	nn	np	np	np	nn	np	nn	np	nn
AX-174142934	68.152	1	<nnxnp>	np	np	np	np	np	np	nn	nn	np	nn	np	nn	np	nn	nn	np	nn	np	np	np	nn	np	nn	nn	np	np	nn	np	nn	np	np	nn	nn	nn	nn	np	np	nn	np	np	np	nn	np	nn	np	nn
AX-174178478	68.152	1	<nnxnp>	np	np	np	np	np	np	nn	nn	np	nn	np	nn	np	nn	nn	np	nn	np	np	np	nn	np	nn	nn	np	np	nn	np	nn	np	np	nn	nn	nn	nn	np	np	nn	np	np	np	nn	np	nn	np	nn
AX-174199009	68.152	1	<nnxnp>	np	np	np	np	np	np	nn	nn	np	nn	np	nn	np	nn	nn	np	nn	np	np	np	nn	np	nn	nn	np	np	nn	np	nn	np	np	nn	nn	nn	nn	np	np	nn	np	np	np	nn	np	nn	np	nn
AX-153644534	69.205	1	<nnxnp>	np	np	np	np	np	np	nn	nn	np	nn	np	nn	np	nn	nn	np	nn	np	np	np	nn	np	nn	nn	np	np	np	np	nn	np	np	nn	nn	nn	nn	np	np	nn	np	np	np	nn	np	nn	np	nn
AX-174181547	70.258	1	<nnxnp>	np	np	np	np	np	np	nn	nn	np	nn	np	nn	np	nn	nn	np	nn	np	np	np	nn	np	nn	nn	np	np	np	np	nn	np	np	nn	nn	nn	nn	np	np	nn	np	np	np	nn	np	nn	np	nn
AX-174142144	71.31	1	<nnxnp>	np	np	np	np	np	np	nn	nn	np	nn	np	nn	np	nn	nn	np	nn	np	np	np	nn	np	nn	nn	np	np	np	np	nn	np	np	nn	nn	nn	nn	np	np	nn	np	np	np	nn	np	nn	np	nn
AX-174204858	71.31	1	<nnxnp>	np	np	np	np	np	np	nn	nn	np	nn	np	nn	np	nn	nn	np	nn	np	np	np	nn	np	nn	nn	np	np	np	np	nn	np	np	nn	nn	nn	nn	np	np	nn	np	np	np	nn	np	nn	np	nn
AX-174211386	71.31	1	<nnxnp>	np	np	np	np	np	np	nn	nn	np	nn	np	nn	np	nn	nn	np	nn	np	np	np	nn	np	nn	nn	np	np	np	np	nn	np	np	nn	nn	nn	nn	np	np	nn	np	np	np	nn	np	nn	np	nn
AX-174145637	72.363	1	<nnxnp>	np	np	np	np	np	np	nn	nn	np	nn	np	nn	np	nn	nn	np	nn	np	np	np	nn	np	nn	nn	np	np	np	np	nn	np	np	nn	nn	nn	nn	np	np	nn	np	np	np	nn	np	nn	np	nn
AX-174154238	72.363	1	<nnxnp>	np	np	np	np	np	np	nn	nn	np	nn	np	nn	np	nn	nn	np	nn	np	np	np	nn	np	nn	nn	np	np	np	np	nn	np	np	nn	nn	nn	nn	np	np	nn	np	np	np	nn	np	nn	np	nn
AX-174160431	72.363	1	<nnxnp>	np	np	np	np	np	np	nn	nn	np	nn	np	nn	np	nn	nn	np	nn	np	np	np	nn	np	nn	nn	np	np	np	np	nn	np	np	nn	nn	nn	nn	np	np	nn	np	np	np	nn	np	nn	np	nn
AX-174204987	72.363	1	<nnxnp>	np	np	np	np	np	np	nn	nn	np	nn	np	nn	np	nn	nn	np	nn	np	np	np	nn	np	nn	nn	np	np	np	np	nn	np	np	nn	nn	nn	nn	np	np	nn	np	np	np	nn	np	nn	np	nn
AX-174142730	72.363	1	<nnxnp>	np	np	np	np	np	np	nn	nn	np	nn	np	nn	np	nn	nn	np	nn	np	np	np	nn	np	nn	nn	np	np	np	np	nn	np	np	nn	nn	nn	nn	np	np	nn	np	np	np	nn	np	nn	np	nn
AX-174164312	72.363	1	<nnxnp>	np	np	np	np	np	np	nn	nn	np	nn	np	nn	np	nn	nn	np	nn	np	np	np	nn	np	nn	nn	np	np	np	np	nn	np	np	nn	nn	nn	nn	np	np	nn	np	np	np	nn	np	nn	np	nn
AX-174165517	73.416	1	<nnxnp>	np	np	np	np	np	np	nn	nn	np	nn	np	nn	np	nn	nn	np	nn	np	np	np	nn	np	nn	nn	np	np	np	np	nn	np	np	nn	nn	nn	nn	np	np	nn	np	np	np	nn	np	nn	np	nn
AX-115731355	74.468	1	<nnxnp>	np	np	np	np	np	np	nn	nn	np	nn	np	nn	np	nn	nn	np	nn	np	np	np	nn	np	nn	nn	np	np	np	np	nn	np	np	nn	nn	nn	nn	np	np	nn	np	np	np	nn	np	nn	np	nn
AX-174126346	74.468	1	<nnxnp>	np	np	np	np	np	np	nn	nn	np	nn	np	nn	np	nn	nn	np	nn	np	np	np	nn	np	nn	nn	np	np	np	np	nn	np	np	nn	nn	nn	nn	np	np	nn	np	np	np	nn	np	nn	np	nn
AX-174199854	74.468	1	<nnxnp>	np	np	np	np	np	np	nn	nn	np	nn	np	nn	np	nn	nn	np	nn	np	np	np	nn	np	nn	nn	np	np	np	np	nn	np	np	nn	nn	nn	nn	np	np	nn	np	np	np	nn	np	nn	np	nn
AX-174197401	74.468	1	<nnxnp>	np	np	np	np	np	np	nn	nn	np	nn	np	nn	np	nn	nn	np	nn	np	np	np	nn	np	nn	nn	np	np	np	np	nn	np	np	nn	nn	nn	nn	np	np	nn	np	np	np	nn	np	nn	np	nn
AX-174203209	74.468	1	<nnxnp>	np	np	np	np	np	np	nn	nn	np	nn	np	nn	np	nn	nn	np	nn	np	np	np	nn	np	nn	nn	np	np	np	np	nn	np	np	nn	nn	nn	nn	np	np	nn	np	np	np	nn	np	nn	np	nn
AX-174146118	75.521	1	<nnxnp>	np	np	np	np	np	np	nn	nn	np	nn	np	nn	np	nn	nn	np	nn	np	np	np	nn	np	nn	nn	np	np	np	np	nn	np	np	nn	nn	nn	nn	np	np	nn	np	np	np	nn	np	nn	np	nn
AX-115692375	78.748	1	<nnxnp>	np	np	np	np	np	np	nn	nn	np	nn	np	nn	np	nn	nn	np	nn	np	np	np	nn	np	nn	nn	np	np	np	np	nn	np	np	nn	nn	nn	nn	np	np	nn	np	np	np	np	np	nn	np	nn
AX-174118991	78.748	1	<nnxnp>	np	np	np	np	np	np	nn	nn	np	nn	np	nn	np	nn	nn	np	nn	np	np	np	nn	np	nn	nn	np	np	np	np	nn	np	np	nn	nn	nn	nn	np	np	nn	np	np	np	np	np	nn	np	nn
AX-174130272	78.748	1	<nnxnp>	np	np	np	np	np	np	nn	nn	np	nn	np	nn	np	nn	nn	np	nn	np	np	np	nn	np	nn	nn	np	np	np	np	nn	np	np	nn	nn	nn	nn	np	np	nn	np	np	np	np	np	nn	np	nn
AX-174178779	78.748	1	<nnxnp>	np	np	np	np	np	np	nn	nn	np	nn	np	nn	np	nn	nn	np	nn	np	np	np	nn	np	nn	nn	np	np	np	np	nn	np	np	nn	nn	nn	nn	np	np	nn	np	np	np	np	np	nn	np	nn
AX-174199640	83.099	1	<nnxnp>	np	np	np	np	np	np	nn	nn	np	nn	np	nn	np	nn	nn	np	nn	np	np	np	nn	np	nn	nn	np	np	np	np	nn	np	np	nn	nn	nn	nn	np	np	nn	np	np	np	np	np	nn	np	nn
AX-174162523	85.227	1	<nnxnp>	np	np	np	np	np	np	nn	nn	np	nn	np	nn	np	nn	nn	np	nn	np	np	np	nn	np	nn	nn	np	np	np	np	nn	np	np	nn	nn	nn	nn	np	np	nn	np	np	np	np	np	nn	np	nn
AX-174180600	85.227	1	<nnxnp>	np	np	np	np	np	np	nn	nn	np	nn	np	nn	np	nn	nn	np	nn	np	np	np	nn	np	nn	nn	np	np	np	np	nn	np	np	nn	nn	nn	nn	np	np	nn	np	np	np	np	np	nn	np	nn
AX-115702774	86.279	1	<nnxnp>	np	np	np	np	np	np	nn	nn	np	nn	np	nn	np	nn	nn	np	nn	np	np	np	nn	np	nn	nn	np	np	np	np	nn	np	np	nn	nn	nn	nn	np	np	nn	np	np	np	np	np	nn	np	nn
AX-174115502	87.332	1	<nnxnp>	np	np	np	np	np	np	nn	nn	np	nn	np	nn	np	nn	nn	np	nn	np	np	np	nn	np	nn	nn	np	np	np	np	nn	np	np	nn	nn	nn	nn	np	np	nn	np	np	np	np	np	nn	np	nn
AX-174187084	90.559	1	<nnxnp>	np	np	np	np	np	np	nn	--	np	nn	np	nn	np	nn	nn	np	nn	np	np	np	nn	np	nn	nn	np	np	np	np	nn	np	np	nn	nn	nn	nn	np	np	nn	np	np	np	np	np	nn	np	nn
AX-153640330	91.611	1	<nnxnp>	np	np	np	np	np	np	nn	nn	np	nn	np	nn	np	nn	nn	np	nn	np	np	np	nn	np	nn	nn	np	np	np	np	nn	np	np	nn	nn	nn	nn	np	np	nn	np	np	np	np	np	nn	np	nn
AX-115664741	91.611	1	<nnxnp>	np	np	np	np	np	np	nn	nn	np	nn	np	nn	np	nn	nn	np	nn	np	np	np	nn	np	nn	nn	np	np	np	np	nn	np	np	nn	nn	nn	nn	np	np	nn	np	np	np	np	np	nn	np	nn
AX-174146182	91.611	1	<nnxnp>	np	np	np	np	np	np	nn	nn	np	nn	np	nn	np	nn	nn	np	nn	np	np	np	nn	np	nn	nn	np	np	np	np	nn	np	np	nn	nn	nn	nn	np	np	nn	np	np	np	np	np	nn	np	nn
AX-174142917	92.664	1	<nnxnp>	np	np	np	np	np	np	nn	nn	np	nn	np	nn	np	nn	nn	np	nn	np	np	np	nn	np	nn	nn	np	np	np	np	nn	nn	np	nn	nn	nn	nn	np	np	nn	np	np	np	np	np	nn	np	nn
AX-174146257	93.717	1	<nnxnp>	np	np	np	np	np	np	nn	nn	np	nn	np	nn	np	nn	nn	np	nn	np	np	np	nn	np	nn	nn	np	np	np	np	nn	nn	np	nn	nn	nn	nn	np	np	nn	np	np	np	np	np	nn	np	nn
AX-153643664	94.769	1	<nnxnp>	np	nn	np	np	np	np	nn	nn	np	nn	np	nn	np	nn	nn	np	nn	np	np	np	nn	np	nn	nn	np	np	np	np	nn	nn	np	nn	nn	nn	nn	np	np	nn	np	np	np	np	np	nn	np	nn
AX-174140317	96.897	1	<nnxnp>	np	nn	np	np	np	np	nn	nn	np	nn	np	nn	np	nn	nn	np	nn	np	np	np	nn	np	nn	nn	np	np	np	np	nn	nn	np	nn	nn	nn	nn	np	np	nn	np	nn	np	np	np	nn	np	nn
AX-174144939	97.95	1	<nnxnp>	np	nn	np	np	np	np	nn	nn	np	nn	np	nn	np	nn	nn	np	nn	np	np	np	nn	np	nn	nn	np	np	np	np	nn	nn	np	nn	nn	nn	nn	np	np	nn	np	nn	np	np	np	nn	np	nn
AX-115696822	99.003	1	<nnxnp>	np	nn	np	np	np	np	nn	nn	np	nn	np	nn	np	nn	nn	np	nn	np	np	np	nn	np	nn	nn	np	np	np	np	nn	nn	np	nn	nn	nn	nn	np	np	nn	np	nn	np	np	np	nn	np	nn
AX-174154914	100.055	1	<nnxnp>	np	nn	np	np	np	np	nn	nn	np	nn	np	nn	np	nn	nn	np	nn	np	np	np	nn	np	nn	nn	np	np	np	np	nn	nn	np	nn	nn	nn	nn	np	np	nn	np	nn	np	np	np	nn	np	nn
AX-174126839	101.108	1	<nnxnp>	np	nn	np	np	np	np	nn	nn	np	nn	np	nn	np	nn	nn	np	nn	np	np	np	nn	np	nn	nn	np	np	np	np	nn	nn	np	nn	nn	nn	nn	np	np	nn	np	nn	np	np	np	nn	np	nn
AX-174195200	102.161	1	<nnxnp>	np	nn	np	np	np	np	nn	nn	np	nn	np	nn	np	nn	nn	np	nn	np	np	np	nn	np	nn	nn	np	np	np	np	nn	nn	np	nn	nn	nn	nn	np	np	nn	np	nn	np	np	np	nn	np	nn
AX-174140327	103.213	1	<nnxnp>	np	nn	np	np	np	np	nn	nn	np	nn	np	nn	np	nn	nn	np	nn	np	np	np	nn	np	nn	nn	np	np	np	np	nn	nn	np	nn	nn	nn	nn	np	np	nn	np	nn	np	np	np	nn	np	nn
AX-174143087	103.213	1	<nnxnp>	np	nn	np	np	np	np	nn	nn	np	nn	np	nn	np	nn	nn	np	nn	np	np	np	nn	np	nn	nn	np	np	np	np	nn	nn	np	nn	nn	nn	nn	np	np	nn	np	nn	np	np	np	nn	np	nn
AX-115667980	103.213	1	<nnxnp>	np	nn	np	np	np	np	nn	nn	np	nn	np	nn	np	nn	nn	np	nn	np	np	np	nn	np	nn	nn	np	np	np	np	nn	nn	np	nn	nn	nn	nn	np	np	nn	np	nn	np	np	np	nn	np	nn
AX-174135793	103.213	1	<nnxnp>	np	nn	np	np	np	np	nn	nn	np	nn	np	nn	np	nn	nn	np	nn	np	np	np	nn	np	nn	nn	np	np	np	np	nn	nn	np	nn	nn	nn	nn	np	np	nn	np	nn	np	np	np	nn	np	nn
AX-174161516	104.266	1	<nnxnp>	np	nn	np	np	np	np	nn	nn	np	nn	np	nn	np	nn	nn	np	nn	np	np	np	nn	np	nn	nn	np	np	np	np	nn	nn	np	nn	nn	nn	nn	np	np	nn	np	nn	np	np	np	nn	np	nn
AX-174193171	117.28	1	<nnxnp>	np	nn	np	np	np	np	nn	nn	np	nn	np	np	np	nn	nn	np	nn	np	np	nn	nn	np	nn	nn	np	np	np	np	nn	nn	np	np	nn	nn	nn	np	np	nn	np	nn	np	np	np	nn	np	nn
AX-174199787	117.28	1	<nnxnp>	np	nn	np	np	np	np	nn	nn	np	nn	np	np	np	nn	nn	np	nn	np	np	nn	nn	np	nn	nn	np	np	np	np	nn	nn	np	np	nn	nn	nn	np	np	nn	np	nn	np	np	np	nn	np	nn
AX-174211519	118.333	1	<nnxnp>	np	nn	np	np	np	np	nn	nn	np	nn	np	np	np	nn	nn	np	nn	np	np	nn	nn	np	nn	nn	np	np	np	np	nn	nn	np	np	nn	nn	nn	np	np	nn	np	nn	np	np	np	nn	np	nn
AX-153640131	119.386	1	<nnxnp>	np	nn	np	np	np	np	nn	nn	np	nn	np	np	np	nn	nn	np	nn	np	np	nn	nn	np	nn	nn	np	np	np	np	nn	nn	np	np	nn	nn	nn	np	np	nn	np	nn	np	np	np	nn	np	nn
AX-153647117	120.438	1	<nnxnp>	np	nn	np	np	np	np	nn	nn	np	nn	np	np	np	nn	nn	np	nn	np	np	nn	nn	np	nn	nn	np	np	np	np	nn	nn	np	np	nn	nn	nn	np	np	nn	np	nn	np	np	np	nn	np	nn
AX-174147788	122.566	1	<nnxnp>	np	nn	np	np	np	np	nn	nn	np	nn	np	np	np	nn	nn	np	nn	np	np	nn	nn	np	nn	nn	np	np	np	np	nn	nn	np	np	nn	nn	nn	np	np	nn	np	nn	np	np	nn	nn	np	nn
AX-174160490	123.619	1	<nnxnp>	np	nn	np	np	np	np	nn	nn	np	nn	np	np	np	nn	nn	np	nn	np	np	nn	nn	np	nn	nn	np	np	np	np	nn	nn	np	np	nn	nn	nn	np	np	nn	np	nn	np	np	nn	nn	np	nn
AX-174164272	124.672	1	<nnxnp>	np	nn	np	np	np	np	nn	nn	np	nn	np	np	np	nn	nn	np	nn	np	np	nn	nn	np	nn	nn	np	np	np	np	nn	nn	np	np	nn	nn	nn	np	np	nn	np	nn	np	np	nn	nn	np	nn
AX-174116025	124.672	1	<nnxnp>	np	nn	np	np	np	np	nn	nn	np	nn	np	np	np	nn	nn	np	nn	np	--	nn	nn	np	nn	nn	np	np	np	np	nn	nn	np	np	nn	nn	nn	np	np	nn	np	nn	np	np	nn	nn	np	nn
AX-174192839	124.672	1	<nnxnp>	np	nn	np	np	np	np	nn	nn	np	nn	np	np	np	nn	nn	np	nn	np	--	nn	nn	np	nn	nn	np	np	np	np	nn	nn	np	np	nn	nn	nn	np	np	nn	np	nn	np	np	nn	nn	np	nn
AX-174144606	125.724	1	<nnxnp>	np	nn	np	np	np	np	nn	nn	np	nn	np	np	np	nn	nn	np	nn	np	np	nn	nn	np	nn	nn	np	np	np	np	nn	nn	np	np	nn	nn	nn	np	np	nn	np	nn	np	np	nn	nn	np	nn
AX-174161142	125.724	1	<nnxnp>	np	nn	np	np	np	np	nn	nn	np	nn	np	np	np	nn	nn	np	nn	np	np	nn	nn	np	nn	nn	np	np	np	np	nn	nn	np	np	--	nn	nn	np	np	nn	np	nn	np	np	nn	nn	np	nn
AX-174178616	125.724	1	<nnxnp>	np	nn	np	np	np	np	nn	nn	np	nn	np	np	np	nn	nn	np	nn	np	np	nn	nn	np	nn	nn	np	np	np	np	nn	nn	np	np	nn	nn	nn	np	np	nn	np	nn	np	np	nn	nn	np	nn
AX-174127336	125.724	1	<nnxnp>	np	nn	np	np	np	np	nn	nn	np	nn	np	np	np	nn	nn	np	nn	np	np	nn	nn	np	nn	nn	np	np	np	np	nn	nn	np	np	nn	nn	nn	np	np	nn	np	nn	np	np	nn	nn	np	nn
AX-174127477	125.724	1	<nnxnp>	np	nn	np	np	np	np	nn	nn	np	nn	np	np	np	nn	nn	np	nn	np	np	nn	nn	np	nn	nn	np	np	np	np	nn	nn	np	np	nn	nn	nn	np	np	nn	np	nn	np	np	nn	nn	np	nn
AX-174129513	125.724	1	<nnxnp>	np	nn	np	np	np	np	nn	nn	np	nn	np	np	np	nn	nn	np	nn	np	np	nn	nn	np	nn	nn	np	np	np	np	nn	nn	np	np	nn	nn	nn	np	np	nn	np	nn	np	np	nn	nn	np	nn
AX-174136258	125.724	1	<nnxnp>	np	nn	np	np	np	np	nn	nn	np	nn	np	np	np	nn	nn	np	nn	np	np	nn	nn	np	nn	nn	np	np	np	np	nn	nn	np	np	nn	nn	nn	np	np	nn	np	nn	np	np	nn	nn	np	nn
AX-174161873	125.724	1	<nnxnp>	np	nn	np	np	np	np	nn	nn	np	nn	np	np	np	nn	nn	np	nn	np	np	nn	nn	np	nn	nn	np	np	np	np	nn	nn	np	np	nn	nn	nn	np	np	nn	np	nn	np	np	nn	nn	np	nn
AX-174181526	125.724	1	<nnxnp>	np	nn	np	np	np	np	nn	nn	np	nn	np	np	np	nn	nn	np	nn	np	np	nn	nn	np	nn	nn	np	np	np	np	nn	nn	np	np	nn	nn	nn	np	np	nn	np	nn	np	np	nn	nn	np	nn
AX-174187014	125.724	1	<nnxnp>	np	nn	np	np	np	np	nn	nn	np	nn	np	np	np	nn	nn	np	nn	np	np	nn	nn	np	nn	nn	np	np	np	np	nn	nn	np	np	nn	nn	nn	np	np	nn	np	nn	np	np	nn	nn	np	nn
AX-174195257	125.724	1	<nnxnp>	np	nn	np	np	np	np	nn	nn	np	nn	np	np	np	nn	nn	np	nn	np	np	nn	nn	np	nn	nn	np	np	np	np	nn	nn	np	np	nn	nn	nn	np	np	nn	np	nn	np	np	nn	nn	np	nn
AX-174197670	125.724	1	<nnxnp>	np	nn	np	np	np	np	nn	nn	np	nn	np	np	np	nn	nn	np	nn	np	np	nn	nn	np	nn	nn	np	np	np	np	nn	nn	np	np	nn	nn	nn	np	np	nn	np	nn	np	np	nn	nn	np	nn
AX-174143505	126.777	1	<nnxnp>	np	nn	np	np	np	np	nn	nn	np	nn	np	np	np	nn	nn	np	nn	np	np	nn	nn	np	nn	nn	np	np	np	np	nn	nn	np	np	nn	nn	nn	np	np	nn	np	nn	np	np	nn	nn	np	nn
AX-174205150	126.777	1	<nnxnp>	np	nn	np	np	np	np	nn	nn	np	nn	np	np	np	nn	nn	np	nn	np	np	nn	nn	np	nn	nn	np	np	np	np	nn	nn	np	np	nn	nn	nn	np	np	nn	np	nn	np	np	nn	nn	np	nn
AX-174122865	127.83	1	<nnxnp>	np	nn	np	np	np	np	nn	nn	np	nn	np	np	np	nn	nn	np	nn	np	np	nn	nn	np	nn	nn	np	np	np	np	nn	nn	np	np	nn	nn	nn	np	np	nn	np	nn	np	np	nn	nn	np	nn
AX-174204517	127.83	1	<nnxnp>	np	nn	np	np	np	np	nn	nn	np	nn	np	np	np	nn	nn	np	nn	np	np	nn	nn	np	nn	nn	np	np	np	np	nn	nn	np	np	nn	nn	nn	np	np	nn	np	nn	np	np	nn	nn	np	nn
AX-174163106	127.83	1	<nnxnp>	np	nn	np	np	np	np	nn	nn	np	nn	np	np	np	nn	nn	np	nn	np	np	nn	nn	np	nn	nn	np	np	np	np	nn	nn	np	np	nn	nn	nn	np	np	nn	np	nn	np	np	nn	nn	np	nn
AX-174174055	127.83	1	<nnxnp>	np	nn	np	np	np	np	nn	nn	np	nn	np	np	np	nn	nn	np	nn	np	np	nn	nn	np	nn	nn	np	np	np	np	nn	nn	np	np	nn	nn	nn	np	np	nn	np	nn	np	np	nn	nn	np	nn
AX-174199176	127.83	1	<nnxnp>	np	nn	np	np	np	np	nn	nn	np	nn	np	np	np	nn	nn	np	nn	np	np	nn	nn	np	nn	nn	np	np	np	np	nn	nn	np	np	nn	nn	nn	np	np	nn	np	nn	np	np	nn	nn	np	nn
AX-115704019	128.882	1	<nnxnp>	np	nn	np	np	np	np	nn	nn	np	nn	np	np	np	nn	nn	np	nn	np	np	nn	nn	np	nn	nn	np	np	np	np	nn	nn	np	np	nn	nn	nn	np	np	nn	np	nn	np	np	nn	nn	np	nn
AX-174174757	128.882	1	<nnxnp>	np	nn	np	np	np	np	nn	nn	np	nn	np	np	np	nn	nn	np	nn	np	np	nn	nn	np	nn	nn	np	np	np	np	nn	nn	np	np	nn	nn	nn	np	np	nn	np	nn	np	np	nn	nn	np	nn
AX-174180541	128.882	1	<nnxnp>	np	nn	np	np	np	np	nn	nn	np	nn	np	np	np	nn	nn	np	nn	np	np	nn	nn	np	nn	nn	np	np	np	np	nn	nn	np	np	nn	nn	nn	np	np	nn	np	nn	np	np	nn	nn	np	nn
AX-174183306	128.882	1	<nnxnp>	np	nn	np	np	np	np	nn	nn	np	nn	np	np	np	nn	nn	np	nn	np	np	nn	nn	np	nn	nn	np	np	np	np	nn	nn	np	np	nn	nn	nn	np	np	nn	np	nn	np	np	nn	nn	np	nn
AX-174187069	128.882	1	<nnxnp>	np	nn	np	np	np	np	nn	nn	np	nn	np	np	np	nn	nn	np	nn	np	np	nn	nn	np	nn	nn	np	np	np	np	nn	nn	np	np	nn	nn	nn	np	np	nn	np	nn	np	np	nn	nn	np	nn
AX-174120023	129.935	1	<nnxnp>	np	nn	np	np	np	np	nn	nn	np	nn	np	np	np	nn	nn	np	nn	np	--	nn	nn	np	nn	nn	np	np	np	np	nn	nn	np	np	nn	nn	nn	nn	np	nn	np	nn	np	np	nn	nn	np	nn
AX-174142742	130.988	1	<nnxnp>	np	nn	np	np	np	np	nn	nn	np	nn	np	np	np	nn	nn	np	nn	np	np	nn	nn	np	nn	nn	np	np	np	np	nn	nn	np	np	nn	nn	nn	nn	np	nn	np	nn	np	np	nn	nn	np	nn
AX-174200114	130.988	1	<nnxnp>	np	nn	np	np	np	np	nn	nn	np	nn	np	np	np	nn	nn	np	nn	np	np	nn	nn	np	nn	nn	np	np	np	np	nn	nn	np	np	nn	nn	nn	nn	np	nn	np	nn	np	np	nn	nn	np	nn
AX-174157782	130.988	1	<nnxnp>	np	nn	np	np	np	np	nn	nn	np	nn	np	np	np	nn	nn	np	nn	np	np	nn	nn	np	nn	nn	np	np	np	np	nn	nn	np	np	nn	nn	nn	nn	np	nn	np	nn	np	np	nn	nn	np	nn
AX-174211910	130.988	1	<nnxnp>	np	nn	np	np	np	np	nn	nn	np	nn	np	np	np	nn	nn	np	nn	np	np	nn	nn	np	nn	nn	np	np	np	np	nn	nn	np	np	nn	nn	nn	nn	np	nn	np	nn	np	np	nn	nn	np	nn
AX-174156049	140.104	1	<nnxnp>	np	nn	nn	np	np	np	nn	nn	np	np	np	np	np	nn	nn	np	nn	np	np	nn	nn	np	nn	nn	np	np	np	np	nn	nn	np	np	np	nn	nn	nn	np	nn	np	nn	np	np	nn	nn	nn	nn
AX-174208867	142.232	1	<nnxnp>	np	nn	nn	np	np	np	nn	nn	np	np	np	np	np	nn	nn	np	nn	np	np	nn	nn	np	nn	nn	np	np	np	np	nn	nn	np	np	np	nn	nn	nn	np	nn	np	nn	np	np	nn	nn	nn	nn
AX-174135113	143.284	1	<nnxnp>	np	nn	nn	np	np	np	nn	nn	np	np	np	np	np	nn	nn	np	nn	np	np	nn	nn	np	nn	nn	np	np	np	np	nn	nn	np	np	np	nn	nn	nn	np	nn	np	nn	np	np	nn	nn	nn	nn
AX-174171619	143.284	1	<nnxnp>	np	nn	nn	np	np	np	nn	nn	np	np	np	np	np	nn	nn	np	nn	np	--	nn	nn	np	nn	nn	np	np	np	np	nn	nn	np	np	np	nn	nn	nn	np	nn	np	nn	np	np	nn	nn	nn	nn
AX-174131541	145.412	1	<nnxnp>	np	nn	nn	np	np	np	nn	nn	np	np	np	np	nn	nn	nn	np	nn	np	np	nn	nn	np	nn	nn	np	np	np	np	nn	np	np	np	np	nn	nn	nn	np	nn	np	nn	np	np	nn	nn	nn	nn
AX-174169332	145.412	1	<nnxnp>	np	nn	nn	np	np	np	nn	nn	np	np	np	np	nn	nn	nn	np	nn	np	np	nn	nn	np	nn	nn	np	np	np	np	nn	np	np	np	np	nn	nn	nn	np	nn	np	nn	np	np	nn	nn	nn	nn
AX-174187565	147.54	1	<nnxnp>	np	nn	nn	np	np	np	nn	nn	np	np	np	np	nn	np	nn	np	nn	np	np	nn	nn	np	nn	nn	np	np	np	np	nn	np	np	np	np	nn	nn	nn	np	nn	np	nn	np	np	nn	nn	nn	nn
AX-174162040	148.593	1	<nnxnp>	np	nn	nn	np	np	np	nn	nn	np	np	np	np	nn	np	nn	np	nn	np	np	nn	nn	np	nn	nn	np	np	np	np	nn	np	np	np	np	nn	nn	nn	np	nn	np	nn	np	np	nn	nn	nn	nn
AX-174169530	154.093	1	<nnxnp>	np	nn	nn	np	np	np	nn	np	np	np	np	np	nn	np	nn	np	nn	np	np	nn	nn	np	nn	nn	np	np	np	np	nn	np	np	np	np	nn	nn	nn	np	nn	np	nn	nn	np	nn	nn	nn	nn
AX-174180585	156.221	1	<nnxnp>	np	nn	nn	np	np	np	nn	np	np	np	np	np	nn	np	nn	np	nn	np	np	nn	nn	np	nn	nn	np	np	np	np	nn	np	np	np	np	nn	nn	nn	np	nn	np	nn	nn	np	nn	nn	nn	nn
AX-115696244	157.274	1	<nnxnp>	np	nn	nn	np	np	np	nn	np	np	np	np	np	nn	np	nn	np	nn	np	np	np	nn	np	nn	nn	np	np	np	np	nn	np	np	np	np	nn	nn	nn	np	nn	np	nn	nn	np	nn	nn	nn	nn
AX-174150428	157.274	1	<nnxnp>	np	nn	nn	np	np	np	nn	np	np	np	np	np	nn	np	nn	np	nn	np	np	np	nn	np	nn	nn	np	np	np	np	nn	np	np	np	np	nn	nn	nn	np	nn	np	nn	nn	np	nn	nn	nn	nn
AX-174123273	158.326	1	<nnxnp>	np	nn	nn	np	np	np	nn	np	np	np	np	np	nn	np	nn	np	nn	np	np	np	nn	np	nn	nn	np	np	np	np	nn	np	np	np	np	nn	nn	nn	np	nn	np	nn	nn	np	nn	nn	nn	nn
AX-174129110	158.326	1	<nnxnp>	np	nn	nn	np	np	np	nn	np	np	np	np	np	nn	np	nn	np	nn	np	np	np	nn	np	nn	nn	np	np	np	np	nn	np	np	np	np	nn	nn	nn	np	nn	np	nn	nn	np	nn	nn	nn	nn
AX-174142640	158.326	1	<nnxnp>	np	nn	nn	np	np	np	nn	np	np	np	np	np	nn	np	nn	np	nn	np	np	np	nn	np	nn	nn	np	np	np	np	nn	np	np	np	np	nn	nn	nn	np	nn	np	nn	nn	np	nn	nn	nn	nn
AX-174144449	158.326	1	<nnxnp>	np	nn	nn	np	np	np	nn	np	np	np	np	np	nn	np	nn	np	nn	np	np	np	nn	np	nn	nn	np	np	np	np	nn	np	np	np	np	nn	nn	nn	np	nn	np	nn	nn	np	nn	nn	nn	nn
AX-174160537	158.326	1	<nnxnp>	np	nn	nn	np	np	np	nn	np	np	np	np	np	nn	np	nn	np	nn	np	np	np	nn	np	nn	nn	np	np	np	np	nn	np	np	np	np	nn	nn	nn	np	nn	np	nn	nn	np	nn	nn	nn	nn
AX-174133846	158.326	1	<nnxnp>	np	nn	nn	np	np	np	nn	np	np	np	np	np	nn	np	nn	np	nn	np	np	np	nn	np	nn	nn	np	np	np	np	nn	np	np	np	np	nn	nn	nn	np	nn	np	nn	nn	np	nn	nn	nn	nn
AX-174146734	158.326	1	<nnxnp>	np	nn	nn	np	np	np	nn	np	np	np	np	np	nn	np	nn	np	nn	np	np	np	nn	np	nn	nn	np	np	np	np	nn	np	np	np	np	nn	nn	nn	np	nn	np	nn	nn	np	nn	nn	nn	nn
AX-174180139	158.326	1	<nnxnp>	np	nn	nn	np	np	np	nn	np	np	np	np	np	nn	np	nn	np	nn	np	np	np	nn	np	nn	nn	np	np	np	np	nn	np	np	np	np	nn	nn	nn	np	nn	np	nn	nn	np	nn	nn	nn	nn
AX-174212298	158.326	1	<nnxnp>	np	nn	nn	np	np	np	nn	np	np	np	np	np	nn	np	nn	np	nn	np	np	np	nn	np	nn	nn	np	np	np	np	nn	np	np	np	np	nn	nn	nn	np	nn	np	nn	nn	np	nn	nn	nn	nn
AX-174175490	159.379	1	<nnxnp>	np	nn	nn	np	np	np	nn	np	np	np	np	np	nn	np	nn	np	nn	np	np	np	nn	np	nn	nn	np	np	np	np	nn	np	np	np	np	nn	nn	nn	np	nn	np	nn	nn	np	nn	nn	nn	nn
AX-174192657	160.432	1	<nnxnp>	np	nn	nn	np	np	np	nn	np	np	np	np	np	nn	np	nn	np	nn	np	np	np	nn	np	nn	nn	np	np	np	np	nn	np	np	np	np	nn	nn	nn	np	nn	np	nn	nn	np	nn	nn	nn	nn
AX-174214141	161.484	1	<nnxnp>	np	nn	nn	np	np	np	nn	np	np	np	np	np	nn	np	nn	np	nn	np	np	np	nn	np	nn	nn	np	np	np	np	nn	np	np	np	np	nn	nn	nn	np	nn	np	nn	nn	np	nn	nn	nn	nn
AX-174144982	163.612	1	<nnxnp>	np	nn	nn	np	np	np	nn	np	np	np	np	np	nn	np	nn	np	nn	np	--	np	nn	np	nn	nn	np	nn	np	np	nn	np	np	np	np	nn	nn	nn	np	nn	np	nn	nn	np	nn	nn	nn	nn
AX-174172408	164.665	1	<nnxnp>	np	nn	nn	np	np	np	nn	np	np	np	np	np	nn	np	nn	np	nn	np	np	np	nn	np	nn	nn	np	nn	np	np	nn	np	np	np	np	nn	nn	nn	np	nn	np	nn	nn	np	nn	nn	nn	nn
AX-174215677	164.665	1	<nnxnp>	np	nn	nn	np	np	np	nn	np	np	np	np	np	nn	np	nn	np	nn	np	np	np	nn	np	nn	nn	np	nn	np	np	nn	np	np	np	np	nn	nn	nn	np	nn	np	nn	nn	np	nn	nn	nn	nn
AX-174186822	165.718	1	<nnxnp>	np	nn	nn	np	np	np	nn	np	np	np	np	np	nn	np	nn	np	nn	np	np	np	nn	np	nn	nn	np	nn	np	np	nn	np	np	np	np	nn	nn	nn	np	nn	np	nn	nn	np	nn	nn	nn	nn
AX-174173160	165.718	1	<nnxnp>	np	nn	nn	np	np	np	nn	np	np	np	np	np	nn	np	nn	np	nn	np	np	np	nn	np	nn	nn	np	nn	np	np	nn	np	np	np	np	nn	nn	nn	np	nn	np	nn	nn	np	nn	nn	nn	nn
AX-174155886	166.77	1	<nnxnp>	np	nn	nn	np	np	np	nn	np	np	np	np	np	nn	np	nn	np	nn	np	np	np	nn	np	nn	nn	np	nn	np	np	nn	np	np	np	np	nn	nn	nn	np	nn	np	nn	nn	np	nn	nn	nn	nn
AX-115683349	166.77	1	<nnxnp>	np	nn	nn	np	np	np	nn	np	np	np	np	np	nn	np	nn	np	nn	np	np	np	nn	np	nn	nn	np	nn	np	np	nn	np	np	np	np	nn	nn	nn	np	nn	np	nn	nn	np	nn	nn	nn	nn
AX-115716455	168.898	1	<nnxnp>	np	nn	nn	np	np	np	nn	np	np	np	np	np	nn	np	nn	np	nn	np	np	np	nn	np	nn	nn	np	nn	np	np	nn	np	np	nn	np	nn	nn	nn	np	nn	np	nn	nn	np	nn	nn	nn	nn
AX-174113261	171.026	1	<nnxnp>	np	nn	nn	np	np	np	nn	np	np	np	np	np	nn	np	nn	np	np	np	np	np	nn	np	nn	nn	np	nn	np	np	nn	np	np	nn	np	nn	nn	nn	np	nn	np	nn	nn	np	np	nn	nn	nn
AX-174115803	172.079	1	<nnxnp>	np	nn	nn	np	np	np	nn	np	np	np	np	np	nn	np	nn	np	np	np	np	np	nn	np	nn	nn	np	nn	np	np	nn	np	np	nn	np	nn	nn	nn	np	nn	np	nn	nn	np	np	nn	nn	nn
AX-174129591	173.132	1	<nnxnp>	np	nn	nn	np	np	np	nn	np	np	np	np	np	nn	np	nn	np	np	np	np	np	nn	np	nn	nn	np	nn	np	np	nn	np	np	nn	np	nn	nn	nn	np	nn	np	nn	nn	np	np	nn	nn	nn
AX-174122047	176.359	1	<nnxnp>	np	nn	nn	np	np	np	nn	np	np	np	np	np	nn	np	nn	np	np	np	nn	np	nn	np	nn	nn	np	nn	np	np	nn	np	np	nn	np	nn	nn	nn	np	nn	np	nn	nn	np	np	nn	nn	nn
AX-174120130	177.411	1	<nnxnp>	np	nn	nn	np	np	np	nn	np	np	np	np	np	nn	np	nn	np	np	np	nn	np	nn	np	nn	nn	np	nn	np	np	nn	np	np	nn	np	nn	nn	nn	np	nn	np	nn	nn	np	np	nn	nn	nn
AX-174155406	179.539	1	<nnxnp>	np	nn	nn	np	np	np	nn	np	np	np	np	np	nn	np	np	nn	np	np	nn	np	nn	np	nn	nn	np	nn	np	np	nn	np	np	nn	np	nn	nn	nn	np	nn	np	nn	nn	np	np	nn	nn	nn
AX-174136455	180.592	1	<nnxnp>	np	nn	nn	np	np	np	nn	np	np	np	np	np	nn	np	np	nn	np	np	nn	np	nn	np	nn	nn	np	nn	np	np	nn	np	np	nn	np	nn	nn	nn	np	nn	np	nn	nn	np	np	nn	nn	nn
AX-174129884	181.645	1	<nnxnp>	np	nn	nn	np	np	np	nn	np	np	np	np	np	nn	np	np	nn	np	np	nn	np	nn	np	nn	nn	np	nn	np	np	nn	np	np	nn	np	nn	nn	nn	np	nn	np	nn	nn	np	np	nn	nn	nn
AX-174185395	181.645	1	<nnxnp>	np	nn	nn	np	np	np	nn	np	np	np	np	np	nn	np	np	nn	np	np	nn	np	nn	np	nn	nn	np	nn	np	np	nn	np	np	nn	np	nn	nn	nn	np	nn	np	nn	nn	np	np	nn	nn	nn
AX-174196482	184.872	1	<nnxnp>	np	nn	nn	np	np	np	nn	np	np	np	np	np	nn	np	np	nn	np	np	nn	np	nn	np	nn	nn	np	nn	np	np	nn	np	np	nn	np	nn	nn	nn	np	nn	np	nn	nn	np	np	nn	nn	nn
AX-174139589	185.924	1	<nnxnp>	np	nn	nn	np	np	np	nn	np	np	np	np	np	nn	np	np	nn	np	np	nn	np	nn	np	nn	nn	np	nn	np	np	nn	np	np	nn	np	nn	nn	nn	np	nn	np	nn	nn	np	np	nn	nn	nn
AX-174148064	186.977	1	<nnxnp>	np	nn	nn	np	np	np	nn	np	np	np	np	np	nn	np	np	nn	np	np	nn	np	nn	np	nn	nn	np	nn	np	np	nn	np	np	nn	np	nn	nn	nn	np	nn	np	nn	nn	np	np	nn	nn	nn
AX-174198856	188.03	1	<nnxnp>	np	nn	nn	np	np	np	nn	np	np	np	np	np	nn	np	np	nn	np	np	nn	np	nn	np	nn	nn	np	nn	np	np	nn	np	np	nn	np	nn	nn	nn	np	nn	np	nn	nn	np	np	nn	nn	nn
AX-174123055	189.082	1	<nnxnp>	np	nn	nn	np	np	np	nn	np	np	np	np	np	nn	np	np	nn	np	np	nn	np	nn	np	nn	nn	np	nn	np	np	nn	np	np	nn	np	nn	nn	nn	np	nn	np	nn	nn	np	np	nn	nn	nn
AX-174180919	198.198	1	<nnxnp>	np	nn	nn	np	np	np	nn	np	np	np	np	np	nn	np	np	nn	np	np	nn	np	nn	np	nn	nn	np	nn	nn	np	nn	np	np	nn	np	nn	nn	nn	np	nn	np	np	nn	np	np	np	nn	nn
AX-174162986	198.198	1	<nnxnp>	np	nn	nn	np	np	np	nn	np	np	np	np	np	nn	np	np	nn	np	np	nn	np	nn	np	nn	nn	np	nn	nn	np	nn	np	np	nn	np	nn	nn	nn	np	nn	np	np	nn	np	np	np	nn	nn
AX-174185176	199.251	1	<nnxnp>	np	nn	nn	np	np	np	nn	np	np	np	np	np	nn	np	np	nn	np	np	nn	np	nn	np	nn	nn	np	nn	nn	np	nn	np	np	nn	np	nn	nn	nn	np	nn	np	nn	nn	np	np	np	nn	nn
AX-174198705	199.251	1	<nnxnp>	np	nn	nn	np	np	np	nn	np	np	np	np	np	nn	np	np	nn	np	np	nn	np	nn	np	nn	nn	np	nn	nn	np	nn	np	np	nn	np	nn	nn	nn	np	nn	np	nn	nn	np	np	np	nn	nn
AX-174153392	200.304	1	<nnxnp>	np	nn	nn	np	np	np	nn	np	np	np	np	np	nn	np	np	nn	np	np	nn	np	nn	np	nn	nn	np	nn	nn	np	nn	np	np	nn	np	nn	nn	nn	np	nn	np	nn	nn	np	np	np	nn	nn
AX-174187065	201.356	1	<nnxnp>	np	nn	nn	np	np	np	nn	np	np	np	np	np	nn	np	np	nn	np	np	nn	np	nn	np	nn	nn	np	nn	nn	np	nn	np	np	nn	np	nn	nn	nn	np	nn	np	nn	nn	np	np	np	nn	nn
AX-115727663	201.356	1	<nnxnp>	np	nn	nn	np	np	np	nn	np	np	np	np	np	nn	np	np	nn	np	np	nn	np	nn	np	nn	nn	np	nn	nn	np	nn	np	np	nn	np	nn	nn	nn	np	nn	np	nn	nn	np	np	np	nn	nn
AX-174129472	201.356	1	<nnxnp>	np	nn	nn	np	np	np	nn	np	np	np	np	np	nn	np	np	nn	np	np	nn	np	nn	np	nn	nn	np	nn	nn	np	nn	np	np	nn	np	nn	nn	nn	np	nn	np	nn	nn	np	np	np	nn	nn
AX-174204731	201.356	1	<nnxnp>	np	nn	nn	np	np	np	nn	np	np	np	np	np	nn	np	np	nn	np	np	nn	np	nn	np	nn	nn	np	nn	nn	np	nn	np	np	nn	np	nn	nn	nn	np	nn	np	nn	nn	np	np	np	nn	nn
AX-174182979	202.409	1	<nnxnp>	np	nn	nn	np	np	np	nn	np	np	np	np	np	nn	np	np	nn	np	np	nn	np	nn	np	nn	nn	np	nn	nn	np	nn	np	np	nn	np	nn	nn	nn	np	nn	np	np	nn	np	np	np	nn	nn
AX-174134300	202.409	1	<nnxnp>	np	nn	nn	np	np	np	nn	np	np	np	np	np	nn	np	np	nn	np	np	nn	np	nn	np	nn	nn	np	nn	nn	np	nn	np	np	nn	np	nn	nn	nn	np	nn	np	np	nn	np	np	np	nn	nn
AX-115702571	203.462	1	<nnxnp>	np	nn	nn	np	np	np	nn	np	np	np	np	np	nn	np	np	nn	np	np	nn	np	nn	np	nn	nn	np	nn	nn	np	nn	np	np	nn	np	nn	nn	nn	np	nn	np	np	nn	np	np	np	nn	nn
AX-174133608	205.59	1	<nnxnp>	np	np	nn	np	np	np	nn	np	np	np	np	np	nn	np	np	nn	np	np	nn	np	nn	np	nn	nn	np	nn	nn	np	nn	np	np	nn	np	nn	nn	nn	np	nn	np	np	nn	np	np	np	nn	nn
AX-174195608	205.59	1	<nnxnp>	np	np	nn	np	np	np	nn	np	np	np	np	np	nn	np	np	nn	np	np	nn	np	nn	np	nn	nn	np	nn	nn	np	nn	np	np	nn	np	nn	nn	nn	np	nn	np	np	nn	np	np	np	nn	nn
AX-115717851	206.642	1	<nnxnp>	np	np	nn	np	np	np	nn	np	np	np	np	np	nn	np	np	nn	np	np	nn	np	nn	np	nn	nn	np	nn	nn	np	nn	np	np	nn	np	nn	nn	nn	np	nn	np	np	nn	np	np	np	nn	nn
AX-174149038	209.897	1	<nnxnp>	np	np	nn	np	np	np	nn	np	np	np	np	np	nn	np	np	nn	np	np	nn	np	nn	np	nn	nn	np	nn	nn	np	nn	np	np	nn	np	nn	nn	nn	np	nn	np	np	nn	np	np	np	nn	nn
AX-174151378	0	2	<nnxnp>	nn	np	nn	nn	np	np	np	np	nn	nn	np	nn	nn	np	np	nn	nn	np	np	nn	np	np	np	np	np	np	np	nn	nn	np	np	nn	np	np	nn	nn	nn	nn	np	np	np	np	nn	np	nn	np
AX-174147747	0	2	<nnxnp>	nn	np	nn	nn	np	np	np	np	nn	nn	np	nn	nn	np	np	nn	nn	np	np	nn	np	np	np	np	np	np	np	nn	nn	np	np	nn	np	np	nn	nn	nn	nn	np	np	np	np	nn	np	nn	np
AX-115693254	1.053	2	<nnxnp>	nn	np	nn	nn	np	np	np	np	nn	nn	np	nn	nn	np	np	nn	nn	np	np	nn	np	np	np	np	np	np	np	nn	nn	np	np	nn	np	np	nn	nn	nn	nn	np	np	np	np	nn	np	nn	np
AX-174124517	1.053	2	<nnxnp>	nn	np	nn	nn	np	np	np	np	nn	nn	np	nn	nn	np	np	nn	nn	np	np	nn	np	np	np	np	np	np	np	nn	nn	np	np	nn	np	np	nn	nn	nn	nn	np	np	np	np	nn	np	nn	np
AX-174139627	1.053	2	<nnxnp>	nn	np	nn	nn	np	np	np	np	nn	nn	np	nn	nn	np	np	nn	nn	np	np	nn	np	np	np	np	np	np	np	nn	nn	np	np	nn	np	np	nn	nn	nn	nn	np	np	np	np	nn	np	nn	np
AX-174201832	1.053	2	<nnxnp>	nn	np	nn	nn	np	np	np	np	nn	nn	np	nn	nn	np	np	nn	nn	np	np	nn	np	np	np	np	np	np	np	nn	nn	np	np	nn	np	np	nn	nn	nn	nn	np	np	np	np	nn	np	nn	np
AX-116813701	2.105	2	<nnxnp>	nn	np	nn	nn	np	np	np	np	nn	nn	np	nn	nn	np	np	nn	nn	np	np	nn	np	np	np	np	np	np	np	nn	nn	np	np	nn	np	np	nn	nn	nn	nn	np	np	np	np	nn	np	nn	np
AX-115716686	4.233	2	<nnxnp>	nn	np	nn	nn	np	np	np	np	nn	nn	np	np	nn	np	np	nn	nn	np	np	nn	np	nn	np	np	np	np	np	nn	nn	np	np	nn	np	np	nn	nn	nn	nn	np	np	np	np	nn	np	nn	np
AX-174196861	4.233	2	<nnxnp>	nn	np	nn	nn	np	np	np	np	nn	nn	np	np	nn	np	np	nn	nn	np	np	nn	np	nn	np	np	np	np	np	nn	nn	np	np	nn	np	np	nn	nn	nn	nn	np	np	np	np	nn	np	nn	np
AX-115667803	4.233	2	<nnxnp>	nn	np	nn	nn	np	np	np	np	nn	nn	np	np	nn	np	np	nn	nn	np	np	nn	np	nn	np	np	np	np	np	nn	nn	np	np	nn	np	np	nn	nn	nn	nn	np	np	np	np	nn	np	nn	np
AX-115698996	5.286	2	<nnxnp>	nn	np	nn	nn	np	np	np	np	nn	nn	np	np	nn	np	np	nn	nn	np	np	nn	np	nn	np	np	np	np	np	nn	nn	np	np	nn	np	np	nn	nn	nn	nn	np	np	np	np	nn	np	nn	np
AX-174205673	7.414	2	<nnxnp>	nn	np	nn	nn	np	np	np	np	nn	nn	np	np	nn	np	np	nn	nn	np	np	nn	np	nn	np	np	np	np	np	nn	nn	np	np	nn	np	np	nn	nn	nn	nn	np	np	np	np	nn	np	nn	np
AX-174185672	8.467	2	<nnxnp>	nn	np	nn	nn	np	np	np	np	nn	nn	np	np	nn	np	np	nn	nn	np	np	nn	np	nn	np	np	np	np	np	nn	nn	np	np	nn	np	np	nn	nn	nn	nn	np	np	np	np	nn	np	nn	np
AX-174133224	8.467	2	<nnxnp>	nn	np	nn	nn	np	np	np	np	nn	nn	np	np	nn	np	np	nn	nn	np	np	nn	np	nn	np	np	np	np	np	nn	nn	np	np	nn	np	np	nn	nn	nn	nn	np	np	np	np	nn	np	nn	np
AX-174170920	8.467	2	<nnxnp>	nn	np	nn	nn	np	np	np	np	nn	nn	np	np	nn	np	np	nn	nn	np	np	nn	np	nn	np	np	np	np	np	nn	nn	np	np	nn	np	np	nn	nn	nn	nn	np	np	np	np	nn	np	nn	np
AX-174187680	10.595	2	<nnxnp>	nn	np	nn	nn	np	np	np	np	nn	nn	np	np	nn	np	np	nn	nn	np	np	nn	np	nn	np	np	np	np	np	nn	nn	np	np	np	np	np	nn	nn	nn	nn	np	np	np	np	nn	np	nn	np
AX-174139338	10.595	2	<nnxnp>	nn	np	nn	nn	np	np	np	np	nn	nn	np	np	nn	np	np	nn	nn	np	np	nn	np	nn	np	np	np	np	np	nn	nn	np	np	np	np	np	nn	nn	nn	nn	np	np	np	np	nn	np	nn	np
AX-174185055	10.595	2	<nnxnp>	nn	np	nn	nn	np	np	np	np	nn	nn	np	np	nn	np	np	nn	nn	np	np	nn	np	nn	np	np	np	np	np	nn	nn	np	np	np	np	np	nn	nn	nn	nn	np	np	np	np	nn	np	nn	np
AX-174145360	12.723	2	<nnxnp>	nn	np	nn	np	np	np	np	np	nn	nn	np	np	nn	np	np	nn	nn	np	np	nn	np	nn	np	np	np	np	np	nn	nn	np	np	np	np	np	np	nn	nn	nn	np	np	np	np	nn	np	nn	np
AX-115693273	12.723	2	<nnxnp>	nn	np	nn	np	np	np	np	np	nn	nn	np	np	nn	np	np	nn	nn	np	np	nn	np	nn	np	np	np	np	np	nn	nn	np	np	np	np	np	np	nn	nn	nn	np	np	np	np	nn	np	nn	np
AX-174116295	12.723	2	<nnxnp>	nn	np	nn	np	np	np	np	np	nn	nn	np	np	nn	np	np	nn	nn	np	np	nn	np	nn	np	np	np	np	np	nn	nn	np	np	np	np	np	np	nn	nn	nn	np	np	np	np	nn	np	nn	np
AX-115708017	13.775	2	<nnxnp>	nn	np	nn	np	np	np	np	np	nn	nn	np	np	nn	np	np	nn	nn	np	np	nn	np	nn	np	np	np	np	np	nn	nn	np	np	np	np	np	np	nn	nn	nn	np	np	np	np	nn	np	nn	np
AX-174123308	14.828	2	<nnxnp>	nn	np	nn	np	np	np	np	np	nn	nn	np	np	nn	np	np	nn	nn	np	np	nn	np	nn	np	np	np	np	np	nn	nn	np	np	np	np	np	np	nn	nn	nn	np	np	np	np	nn	np	nn	np
AX-174154597	15.881	2	<nnxnp>	nn	np	nn	np	np	np	np	np	nn	nn	np	np	nn	np	np	nn	nn	np	np	nn	np	nn	np	np	np	np	np	nn	nn	np	np	np	np	np	np	nn	nn	nn	np	np	np	np	nn	np	nn	np
AX-174116592	16.933	2	<nnxnp>	nn	np	nn	np	np	np	np	np	nn	nn	np	np	nn	np	np	nn	nn	np	np	nn	np	nn	np	np	np	np	np	nn	nn	np	np	np	np	np	np	np	nn	nn	np	np	np	np	nn	np	nn	np
AX-174176477	17.986	2	<nnxnp>	nn	np	nn	np	np	np	np	np	nn	nn	np	np	nn	np	np	nn	nn	np	--	nn	np	nn	np	np	np	np	np	nn	nn	np	np	np	np	np	np	np	nn	nn	np	np	np	np	nn	np	nn	np
AX-115694229	17.986	2	<nnxnp>	nn	np	nn	np	np	np	np	np	nn	nn	np	np	nn	np	np	nn	nn	np	np	nn	np	nn	np	np	np	np	np	nn	nn	np	np	np	np	np	np	np	nn	nn	np	np	np	np	nn	np	nn	np
AX-174132283	21.213	2	<nnxnp>	nn	np	nn	np	np	np	np	np	nn	nn	np	nn	nn	np	np	nn	nn	np	np	nn	np	nn	np	np	np	np	np	nn	nn	np	np	np	np	np	np	np	nn	nn	np	np	np	np	nn	np	nn	np
AX-115729701	22.265	2	<nnxnp>	nn	np	nn	np	np	np	np	np	nn	nn	np	nn	nn	np	np	nn	nn	np	np	nn	np	nn	np	np	np	np	np	nn	nn	np	np	np	np	np	np	np	nn	nn	np	np	np	np	nn	np	nn	np
AX-174203784	24.393	2	<nnxnp>	nn	np	np	np	np	np	np	np	nn	nn	np	nn	nn	np	np	nn	nn	np	np	nn	np	nn	np	np	np	np	np	nn	nn	np	np	np	np	np	np	np	nn	nn	np	np	np	np	np	np	nn	np
AX-174145124	25.446	2	<nnxnp>	nn	np	np	np	np	np	np	np	nn	nn	np	nn	nn	np	np	nn	nn	np	np	nn	np	nn	np	np	np	np	np	nn	nn	np	np	np	np	np	np	np	nn	nn	np	np	np	np	np	np	nn	np
AX-174180333	27.574	2	<nnxnp>	nn	np	np	np	np	np	np	np	nn	nn	np	nn	nn	np	np	nn	nn	np	np	nn	np	nn	np	np	np	np	np	nn	nn	np	np	np	np	np	np	np	nn	nn	np	np	np	np	np	np	nn	np
AX-174150686	33.074	2	<nnxnp>	nn	np	np	np	np	np	np	np	nn	nn	np	nn	nn	np	np	nn	nn	np	np	nn	np	nn	np	np	np	np	np	nn	nn	np	np	np	np	np	np	np	nn	nn	nn	np	np	np	np	np	nn	np
AX-115718188	34.127	2	<nnxnp>	nn	np	np	np	np	np	np	np	nn	nn	np	nn	nn	np	np	nn	nn	np	np	nn	np	nn	np	np	np	np	np	nn	nn	np	np	np	np	np	np	np	nn	nn	nn	np	np	np	np	np	nn	np
AX-174164739	34.127	2	<nnxnp>	nn	np	np	np	np	np	np	np	nn	nn	np	nn	nn	np	np	nn	nn	np	np	nn	np	nn	np	np	np	np	np	nn	nn	np	np	np	np	np	np	np	nn	nn	nn	np	np	np	np	np	nn	np
AX-174177768	34.127	2	<nnxnp>	nn	np	np	np	np	np	np	np	nn	nn	np	nn	nn	np	np	nn	nn	np	np	nn	np	nn	np	np	np	np	np	nn	nn	np	np	np	np	np	np	np	nn	nn	nn	np	np	np	np	np	nn	np
AX-174199344	34.127	2	<nnxnp>	nn	np	np	np	np	np	np	np	nn	nn	np	nn	nn	np	np	nn	nn	np	np	nn	np	nn	np	np	np	np	np	nn	nn	np	np	np	np	np	np	np	nn	nn	nn	np	np	np	np	np	nn	np
AX-116813045	36.255	2	<nnxnp>	nn	np	np	np	np	np	np	np	nn	nn	np	nn	nn	np	np	nn	nn	np	np	nn	np	nn	np	np	np	np	np	nn	nn	np	np	np	np	np	np	np	nn	nn	nn	np	np	np	np	np	nn	np
AX-174149653	36.255	2	<nnxnp>	nn	np	np	np	np	np	np	np	nn	nn	np	nn	nn	np	np	nn	nn	np	np	nn	np	nn	np	np	np	np	np	nn	nn	np	np	np	np	np	np	np	nn	nn	nn	np	np	np	np	np	nn	np
AX-174163612	36.255	2	<nnxnp>	nn	np	np	np	np	np	np	np	nn	nn	np	nn	nn	np	np	nn	nn	np	np	nn	np	nn	np	np	np	np	np	nn	nn	np	np	np	np	np	np	np	nn	nn	nn	np	np	np	np	np	nn	np
AX-174112342	36.255	2	<nnxnp>	nn	np	np	np	np	np	np	np	nn	nn	np	nn	nn	np	np	nn	nn	np	np	nn	np	nn	np	np	np	np	np	nn	nn	np	np	np	np	np	np	np	nn	nn	nn	np	np	np	np	np	nn	np
AX-174133271	36.255	2	<nnxnp>	nn	np	np	np	np	np	np	np	nn	nn	np	nn	nn	np	np	nn	nn	np	np	nn	np	nn	np	np	np	np	np	nn	nn	np	np	np	np	np	np	np	nn	nn	nn	np	np	np	np	np	nn	np
AX-174141741	36.255	2	<nnxnp>	nn	np	np	np	np	np	np	np	nn	nn	np	nn	nn	np	np	nn	nn	np	np	nn	np	nn	np	np	np	np	np	nn	nn	np	np	np	np	np	np	np	nn	nn	nn	np	np	np	np	np	nn	np
AX-174182915	36.255	2	<nnxnp>	nn	np	np	np	np	np	np	np	nn	nn	np	nn	nn	np	np	nn	nn	np	np	nn	np	nn	np	np	np	np	np	nn	nn	np	np	np	np	np	np	np	nn	nn	nn	np	np	np	np	np	nn	np
AX-174184050	36.255	2	<nnxnp>	nn	np	np	np	np	np	np	np	nn	nn	np	nn	nn	np	np	nn	nn	np	np	nn	np	nn	np	np	np	np	np	nn	nn	np	np	np	np	np	np	np	nn	nn	nn	np	np	np	np	np	nn	np
AX-115714188	37.307	2	<nnxnp>	nn	np	np	np	np	np	np	np	nn	nn	np	nn	nn	np	np	nn	nn	np	np	nn	np	nn	np	np	np	np	np	nn	nn	np	np	np	np	np	np	np	nn	nn	nn	np	np	np	np	np	nn	np
AX-174155068	37.307	2	<nnxnp>	nn	np	np	np	np	np	np	np	nn	nn	np	nn	nn	np	np	nn	nn	np	np	nn	np	nn	np	np	np	np	np	nn	nn	np	np	np	np	np	np	np	nn	nn	nn	np	np	np	np	np	nn	np
AX-174202997	37.307	2	<nnxnp>	nn	np	np	np	np	np	np	np	nn	nn	np	nn	nn	np	np	nn	nn	np	np	nn	np	nn	np	np	np	np	np	nn	nn	np	np	np	np	np	np	np	nn	nn	nn	np	np	np	np	np	nn	np
AX-174197139	38.36	2	<nnxnp>	nn	np	np	np	np	np	np	np	nn	nn	np	nn	nn	np	np	nn	nn	np	np	nn	np	nn	np	np	np	np	np	nn	nn	np	np	np	np	np	np	np	nn	nn	nn	np	np	np	np	np	nn	np
AX-174166905	39.413	2	<nnxnp>	nn	np	np	np	np	np	np	np	nn	nn	np	nn	nn	np	np	nn	nn	np	np	nn	np	nn	np	np	np	np	np	nn	nn	np	np	np	np	np	np	np	nn	nn	nn	np	np	np	np	np	nn	np
AX-174191449	43.763	2	<nnxnp>	nn	np	np	np	np	np	np	nn	nn	nn	np	nn	nn	np	np	nn	nn	np	np	nn	np	nn	np	np	np	np	np	np	nn	np	np	np	np	np	np	np	nn	np	nn	np	np	np	np	np	nn	np
AX-174197734	44.816	2	<nnxnp>	nn	np	np	np	np	np	np	nn	nn	nn	np	nn	nn	np	np	nn	nn	np	np	nn	np	nn	np	np	np	np	np	np	nn	np	np	np	np	np	np	np	nn	np	nn	np	np	np	np	np	nn	np
AX-174191429	46.944	2	<nnxnp>	nn	np	np	np	np	np	np	nn	nn	nn	np	nn	nn	np	np	nn	nn	np	np	nn	np	nn	np	np	np	np	np	np	nn	np	np	np	np	np	np	np	nn	np	nn	np	np	np	np	np	nn	np
AX-174177327	49.072	2	<nnxnp>	nn	np	np	np	np	np	np	nn	nn	nn	np	nn	nn	np	np	nn	nn	np	np	nn	np	nn	np	np	np	np	np	np	nn	np	np	np	np	np	np	np	nn	np	nn	np	np	np	np	np	nn	np
AX-174130938	55.749	2	<nnxnp>	nn	np	np	np	nn	np	np	nn	nn	nn	np	nn	nn	np	np	nn	nn	np	np	nn	np	nn	np	np	np	np	np	np	nn	np	np	np	np	np	np	np	nn	np	nn	np	nn	np	np	np	nn	np
AX-174161225	56.801	2	<nnxnp>	nn	np	np	np	nn	np	np	nn	nn	nn	np	nn	nn	np	np	nn	nn	np	np	nn	np	nn	np	np	np	np	np	np	nn	np	np	np	np	np	np	np	nn	np	nn	np	nn	np	np	np	nn	np
AX-174172462	63.478	2	<nnxnp>	nn	np	np	np	nn	np	np	nn	nn	nn	np	nn	nn	np	np	nn	nn	np	nn	nn	np	nn	np	np	np	np	np	np	nn	np	np	np	nn	np	np	np	nn	np	nn	np	nn	np	np	np	nn	np
AX-115727018	63.478	2	<nnxnp>	nn	np	np	np	nn	np	np	nn	nn	nn	np	nn	nn	np	np	nn	nn	np	nn	nn	np	nn	np	np	np	np	np	np	nn	np	np	np	nn	np	np	np	nn	np	nn	np	nn	np	np	np	nn	np
AX-174197926	65.606	2	<nnxnp>	nn	np	np	np	nn	np	np	nn	nn	nn	np	nn	nn	np	np	nn	nn	np	nn	nn	np	nn	np	np	np	np	np	np	nn	np	np	np	nn	np	np	np	nn	np	nn	np	nn	np	np	np	nn	np
AX-174196326	68.833	2	<nnxnp>	nn	np	np	np	nn	np	np	nn	nn	nn	np	nn	nn	np	nn	nn	nn	np	nn	nn	np	nn	np	np	np	np	np	np	nn	np	np	np	nn	np	np	np	nn	np	nn	np	nn	np	nn	np	nn	np
AX-174180894	70.961	2	<nnxnp>	nn	np	np	np	nn	np	np	nn	nn	nn	np	nn	nn	np	nn	nn	nn	np	nn	nn	np	nn	np	np	np	np	np	np	nn	np	np	np	nn	np	np	np	nn	np	nn	np	nn	np	nn	np	np	np
AX-174165494	75.311	2	<nnxnp>	nn	np	np	np	nn	np	np	nn	np	nn	np	nn	nn	np	nn	nn	nn	np	nn	nn	np	np	np	np	np	np	np	np	nn	np	np	np	nn	np	np	np	nn	np	nn	np	nn	np	nn	np	np	nn
AX-115710220	76.364	2	<nnxnp>	nn	np	np	np	nn	np	np	nn	np	nn	np	nn	nn	np	nn	nn	nn	np	nn	nn	np	np	np	np	np	np	np	np	nn	np	np	np	nn	np	np	np	nn	np	nn	np	nn	np	nn	np	np	nn
AX-115696700	77.417	2	<nnxnp>	nn	np	np	np	nn	np	np	nn	np	nn	np	nn	nn	np	nn	nn	nn	np	nn	nn	np	np	np	np	np	np	np	np	nn	np	np	np	nn	np	np	np	nn	np	nn	np	nn	np	nn	np	np	nn
AX-115678910	81.767	2	<nnxnp>	nn	np	np	np	nn	np	np	nn	np	np	np	nn	nn	np	nn	nn	nn	np	nn	nn	np	np	np	np	np	nn	np	np	nn	np	np	np	nn	np	np	np	nn	np	nn	np	nn	np	nn	np	np	nn
AX-174130359	81.767	2	<nnxnp>	nn	np	np	np	nn	np	np	nn	np	np	np	nn	nn	np	nn	nn	nn	np	nn	nn	np	np	np	np	np	nn	np	np	nn	np	np	np	nn	np	np	np	nn	np	nn	np	nn	np	nn	np	np	nn
AX-174171523	81.767	2	<nnxnp>	nn	np	np	np	nn	np	np	nn	np	np	np	nn	nn	np	nn	nn	nn	np	nn	nn	np	np	np	np	np	nn	np	np	nn	np	np	np	nn	np	np	np	nn	np	nn	np	nn	np	nn	np	np	nn
AX-174114411	82.82	2	<nnxnp>	nn	np	np	np	nn	np	np	nn	np	np	np	nn	nn	np	nn	nn	nn	np	nn	nn	np	np	np	np	np	nn	np	np	nn	np	np	np	nn	np	np	np	nn	np	nn	np	nn	np	nn	np	np	nn
AX-115709912	87.17	2	<nnxnp>	nn	np	np	np	nn	np	np	nn	np	np	np	nn	nn	np	nn	nn	nn	np	nn	nn	np	np	nn	np	np	nn	np	np	nn	np	np	np	nn	np	np	np	nn	np	nn	np	nn	np	nn	np	np	nn
AX-174211431	88.223	2	<nnxnp>	nn	np	np	np	nn	np	np	nn	np	np	np	nn	nn	np	nn	nn	nn	np	nn	nn	np	np	nn	np	np	nn	np	np	nn	np	np	np	nn	np	np	np	nn	np	nn	np	nn	np	nn	np	np	nn
AX-174213963	88.223	2	<nnxnp>	nn	np	np	np	nn	np	np	nn	np	np	np	nn	nn	np	nn	nn	nn	np	nn	nn	np	np	nn	np	np	nn	np	np	nn	np	np	np	nn	np	np	np	nn	np	nn	np	nn	np	nn	np	np	nn
AX-115711227	89.276	2	<nnxnp>	nn	np	np	np	nn	np	np	nn	np	np	np	nn	nn	np	nn	nn	nn	np	nn	nn	np	np	nn	np	np	nn	np	np	nn	np	np	np	nn	np	np	np	nn	np	nn	np	nn	np	nn	np	np	nn
AX-174189005	89.276	2	<nnxnp>	nn	np	np	np	nn	np	np	nn	np	np	np	nn	nn	np	nn	nn	nn	np	nn	nn	np	np	nn	np	np	nn	np	np	nn	np	np	np	nn	np	np	np	nn	np	nn	np	nn	np	nn	np	np	nn
AX-174199719	89.276	2	<nnxnp>	nn	np	np	np	nn	np	np	nn	np	np	np	nn	nn	np	nn	nn	nn	np	nn	nn	np	np	nn	np	np	nn	np	np	nn	np	np	np	nn	np	np	np	nn	np	nn	np	nn	np	nn	np	np	nn
AX-174174131	90.328	2	<nnxnp>	nn	np	np	np	nn	np	np	nn	np	np	np	nn	nn	np	nn	nn	nn	np	nn	nn	np	np	nn	np	np	nn	np	np	nn	np	np	np	nn	np	np	np	nn	np	nn	np	nn	np	nn	np	np	nn
AX-174165025	90.328	2	<nnxnp>	nn	np	np	np	nn	np	np	nn	np	np	np	nn	nn	np	nn	nn	nn	np	nn	nn	np	np	nn	np	np	nn	np	np	nn	np	np	np	nn	np	np	np	nn	np	nn	np	nn	np	nn	np	np	nn
AX-174211005	90.328	2	<nnxnp>	nn	np	np	np	nn	np	np	nn	np	np	np	nn	nn	np	nn	nn	nn	np	nn	nn	np	np	nn	np	np	nn	np	np	nn	np	np	np	nn	np	np	np	nn	np	nn	np	nn	np	nn	np	np	nn
AX-174138768	92.456	2	<nnxnp>	nn	np	np	np	nn	np	np	nn	np	np	np	nn	nn	np	nn	nn	nn	np	nn	nn	np	np	nn	np	np	nn	np	np	nn	np	nn	np	nn	np	np	np	nn	np	nn	np	nn	np	nn	np	np	nn
AX-115717857	93.509	2	<nnxnp>	nn	np	np	np	nn	np	np	nn	np	np	np	nn	nn	np	nn	nn	nn	np	nn	nn	np	np	nn	np	np	nn	np	np	nn	np	nn	np	nn	np	np	np	nn	np	nn	np	nn	np	nn	np	np	nn
AX-174185760	97.86	2	<nnxnp>	nn	np	np	np	nn	np	np	nn	np	np	np	nn	nn	np	nn	nn	nn	np	nn	nn	np	np	nn	np	np	nn	np	np	nn	np	nn	np	nn	nn	np	np	nn	np	nn	nn	nn	np	nn	np	np	nn
AX-174175424	98.912	2	<nnxnp>	nn	np	np	np	nn	np	np	nn	np	np	np	nn	nn	np	nn	nn	nn	np	nn	nn	np	np	nn	np	np	nn	np	np	nn	np	nn	np	nn	nn	np	np	nn	np	nn	np	nn	np	nn	np	np	nn
AX-115687770	99.965	2	<nnxnp>	nn	np	np	np	nn	np	np	nn	np	np	np	nn	nn	np	nn	nn	nn	np	nn	nn	np	np	nn	np	np	nn	np	np	nn	np	nn	np	nn	nn	np	np	nn	np	nn	np	nn	np	nn	np	np	nn
AX-174214027	101.018	2	<nnxnp>	nn	np	np	np	nn	np	np	nn	np	np	np	nn	nn	np	nn	nn	nn	np	nn	nn	np	np	nn	np	np	nn	np	np	nn	np	nn	np	nn	nn	np	np	nn	np	nn	np	nn	np	nn	np	np	nn
AX-174136037	103.146	2	<nnxnp>	nn	np	np	np	nn	np	np	nn	np	np	np	nn	nn	np	nn	nn	nn	np	nn	nn	np	np	nn	np	nn	nn	np	np	nn	np	nn	np	nn	nn	np	np	nn	np	nn	np	nn	np	nn	np	np	nn
AX-174139005	104.198	2	<nnxnp>	nn	np	np	np	nn	np	np	nn	np	np	np	nn	nn	np	nn	nn	nn	np	nn	nn	np	np	nn	np	nn	nn	np	np	nn	np	nn	np	nn	nn	np	np	nn	np	nn	np	nn	np	nn	np	np	nn
AX-174127282	105.251	2	<nnxnp>	nn	np	np	np	nn	np	np	nn	np	np	np	nn	nn	np	nn	nn	nn	np	nn	nn	np	np	nn	np	nn	nn	np	np	nn	nn	nn	np	nn	nn	np	np	nn	np	nn	np	nn	np	nn	np	np	nn
AX-115699066	105.251	2	<nnxnp>	nn	np	np	np	nn	np	np	nn	np	np	np	nn	nn	np	nn	nn	nn	np	nn	nn	np	np	nn	np	nn	nn	np	np	nn	nn	nn	np	nn	nn	np	np	nn	np	nn	np	nn	np	nn	np	np	nn
AX-174151406	105.251	2	<nnxnp>	nn	np	np	np	nn	np	np	nn	np	np	np	nn	nn	np	nn	nn	nn	np	nn	nn	np	np	nn	np	nn	nn	np	np	nn	nn	nn	np	nn	nn	np	np	nn	np	nn	np	nn	np	nn	np	np	nn
AX-115681891	106.304	2	<nnxnp>	nn	np	np	np	nn	np	np	nn	np	np	np	nn	nn	np	nn	nn	nn	np	nn	nn	np	np	nn	np	nn	nn	np	np	nn	nn	nn	np	nn	nn	np	np	nn	np	nn	np	nn	np	nn	np	np	nn
AX-115702448	106.304	2	<nnxnp>	nn	np	np	np	nn	np	np	nn	np	np	np	nn	nn	np	nn	nn	nn	np	nn	nn	np	np	nn	np	nn	nn	np	np	nn	nn	nn	np	nn	nn	np	np	nn	np	nn	np	nn	np	nn	np	np	nn
AX-115725623	106.304	2	<nnxnp>	nn	np	np	np	nn	np	np	nn	np	np	np	nn	nn	np	nn	nn	nn	np	nn	nn	np	np	nn	np	nn	nn	np	np	nn	nn	nn	np	nn	nn	np	np	nn	np	nn	np	nn	np	nn	np	np	nn
AX-174118404	106.304	2	<nnxnp>	nn	np	np	np	nn	np	np	nn	np	np	np	nn	nn	np	nn	nn	nn	np	nn	nn	np	np	nn	np	nn	nn	np	np	nn	nn	nn	np	nn	nn	np	np	nn	np	nn	np	nn	np	nn	np	np	nn
AX-174127284	106.304	2	<nnxnp>	nn	np	np	np	nn	np	np	nn	np	np	np	nn	nn	np	nn	nn	nn	np	nn	nn	np	np	nn	np	nn	nn	np	np	nn	nn	nn	np	nn	nn	np	np	nn	np	nn	np	nn	np	nn	np	np	nn
AX-174137916	106.304	2	<nnxnp>	nn	np	np	np	nn	np	np	nn	np	np	np	nn	nn	np	nn	nn	nn	np	nn	nn	np	np	nn	np	nn	nn	np	np	nn	nn	nn	np	nn	nn	np	np	nn	np	nn	np	nn	np	nn	np	np	nn
AX-174142180	106.304	2	<nnxnp>	nn	np	np	np	nn	np	np	nn	np	np	np	nn	nn	np	nn	nn	nn	np	nn	nn	np	np	nn	np	nn	nn	np	np	nn	nn	nn	np	nn	nn	np	np	nn	np	nn	np	nn	np	nn	np	np	nn
AX-174187587	106.304	2	<nnxnp>	nn	np	np	np	nn	np	np	nn	np	np	np	nn	nn	np	nn	nn	nn	np	nn	nn	np	np	nn	np	nn	nn	np	np	nn	nn	nn	np	nn	nn	np	np	nn	np	nn	np	nn	np	nn	np	np	nn
AX-174177147	106.304	2	<nnxnp>	nn	np	np	np	nn	np	np	nn	np	np	np	nn	nn	np	nn	nn	nn	np	nn	nn	np	np	nn	np	nn	nn	np	np	nn	nn	nn	np	nn	nn	np	np	nn	np	nn	np	nn	np	nn	np	np	nn
AX-115692182	107.356	2	<nnxnp>	nn	np	np	np	nn	np	np	nn	np	np	np	nn	nn	np	nn	nn	nn	np	nn	nn	np	np	nn	np	nn	nn	np	np	nn	nn	nn	np	nn	nn	np	np	nn	np	nn	np	nn	np	nn	np	np	nn
AX-115690175	108.409	2	<nnxnp>	nn	np	np	np	nn	np	np	nn	np	np	np	nn	nn	np	nn	nn	nn	np	nn	nn	np	np	nn	np	nn	nn	np	np	nn	nn	nn	np	nn	nn	np	np	nn	np	nn	np	nn	np	nn	np	np	nn
AX-153648432	108.409	2	<nnxnp>	nn	np	np	np	nn	np	np	nn	np	np	np	nn	nn	np	nn	nn	nn	np	nn	nn	np	np	nn	np	nn	nn	np	np	nn	nn	nn	np	nn	nn	np	np	nn	np	nn	np	nn	np	nn	np	np	nn
AX-174113072	108.409	2	<nnxnp>	nn	np	np	np	nn	np	np	nn	np	np	np	nn	nn	np	nn	nn	nn	np	nn	nn	np	np	nn	np	nn	nn	np	np	nn	nn	nn	np	nn	nn	np	np	nn	np	nn	np	nn	np	nn	np	np	nn
AX-174117943	108.409	2	<nnxnp>	nn	np	np	np	nn	np	np	nn	np	np	np	nn	nn	np	nn	nn	nn	np	nn	nn	np	np	nn	np	nn	nn	np	np	nn	nn	nn	np	nn	nn	np	np	nn	np	nn	np	nn	np	nn	np	np	nn
AX-174122428	108.409	2	<nnxnp>	nn	np	np	np	nn	np	np	nn	np	np	np	nn	nn	np	nn	nn	nn	np	nn	nn	np	np	nn	np	nn	nn	np	np	nn	nn	nn	np	nn	nn	np	np	nn	np	nn	np	nn	np	nn	np	np	nn
AX-174124693	108.409	2	<nnxnp>	nn	np	np	np	nn	np	np	nn	np	np	np	nn	nn	np	nn	nn	nn	np	nn	nn	np	np	nn	np	nn	nn	np	np	nn	nn	nn	np	nn	nn	np	np	nn	np	nn	np	nn	np	nn	np	np	nn
AX-174131153	108.409	2	<nnxnp>	nn	np	np	np	nn	np	np	nn	np	np	np	nn	nn	np	nn	nn	nn	np	nn	nn	np	np	nn	np	nn	nn	np	np	nn	nn	nn	np	nn	nn	np	np	nn	np	nn	np	nn	np	nn	np	np	nn
AX-174208394	108.409	2	<nnxnp>	nn	np	np	np	nn	np	np	nn	np	np	np	nn	nn	np	nn	nn	nn	np	nn	nn	np	np	nn	np	nn	nn	np	np	nn	nn	nn	np	nn	nn	np	np	nn	np	nn	np	nn	np	nn	np	np	nn
AX-115693391	108.409	2	<nnxnp>	nn	np	np	np	nn	np	np	nn	np	np	np	nn	nn	np	nn	nn	nn	np	nn	nn	np	np	nn	np	nn	nn	np	np	nn	nn	nn	np	nn	nn	np	np	nn	np	nn	np	nn	np	nn	np	np	nn
AX-174113821	108.409	2	<nnxnp>	nn	np	np	np	nn	np	np	nn	np	np	np	nn	nn	np	nn	nn	nn	np	nn	nn	np	np	nn	np	nn	nn	np	np	nn	nn	nn	np	nn	nn	np	np	nn	np	nn	np	nn	np	nn	np	np	nn
AX-174118453	108.409	2	<nnxnp>	nn	np	np	np	nn	np	np	nn	np	np	np	nn	nn	np	nn	nn	nn	np	nn	nn	np	np	nn	np	nn	nn	np	np	nn	nn	nn	np	nn	nn	np	np	nn	np	nn	np	nn	np	nn	np	np	nn
AX-174120280	108.409	2	<nnxnp>	nn	np	np	np	nn	np	np	nn	np	np	np	nn	nn	np	nn	nn	nn	np	nn	nn	np	np	nn	np	nn	nn	np	np	nn	nn	nn	np	nn	nn	np	np	nn	np	nn	np	nn	np	nn	np	np	nn
AX-174128508	108.409	2	<nnxnp>	nn	np	np	np	nn	np	np	nn	np	np	np	nn	nn	np	nn	nn	nn	np	nn	nn	np	np	nn	np	nn	nn	np	np	nn	nn	nn	np	nn	nn	np	np	nn	np	nn	np	nn	np	nn	np	np	nn
AX-174159599	108.409	2	<nnxnp>	nn	np	np	np	nn	np	np	nn	np	np	np	nn	nn	np	nn	nn	nn	np	nn	nn	np	np	nn	np	nn	nn	np	np	nn	nn	nn	np	nn	nn	np	np	nn	np	nn	np	nn	np	nn	np	np	nn
AX-174165810	108.409	2	<nnxnp>	nn	np	np	np	nn	np	np	nn	np	np	np	nn	nn	np	nn	nn	nn	np	nn	nn	np	np	nn	np	nn	nn	np	np	nn	nn	nn	np	nn	nn	np	np	nn	np	nn	np	nn	np	nn	np	np	nn
AX-174191675	108.409	2	<nnxnp>	nn	np	np	np	nn	np	np	nn	np	np	np	nn	nn	np	nn	nn	nn	np	nn	nn	np	np	nn	np	nn	nn	np	np	nn	nn	nn	np	nn	nn	np	np	nn	np	nn	np	nn	np	nn	np	np	nn
AX-115710498	109.462	2	<nnxnp>	nn	np	np	np	nn	np	np	nn	np	np	np	nn	nn	np	nn	nn	nn	np	nn	nn	np	np	nn	np	nn	nn	np	np	nn	nn	nn	np	nn	nn	np	np	nn	np	nn	np	nn	np	nn	np	np	nn
AX-174117098	110.514	2	<nnxnp>	nn	np	np	np	nn	np	np	nn	np	np	np	nn	nn	np	nn	nn	nn	np	nn	nn	np	np	nn	np	nn	nn	np	np	nn	nn	nn	np	nn	nn	np	nn	nn	np	nn	np	nn	np	nn	np	np	nn
AX-174174031	110.514	2	<nnxnp>	nn	np	np	np	nn	np	np	nn	np	np	np	nn	nn	np	nn	nn	nn	np	nn	nn	np	np	nn	np	nn	nn	np	np	nn	nn	nn	np	nn	nn	np	nn	nn	np	nn	np	nn	np	nn	np	np	nn
AX-174191668	110.514	2	<nnxnp>	nn	np	np	np	nn	np	np	nn	np	np	np	nn	nn	np	nn	nn	nn	np	nn	nn	np	np	nn	np	nn	nn	np	np	nn	nn	nn	np	nn	nn	np	nn	nn	np	nn	np	nn	np	nn	np	np	nn
AX-115690133	111.567	2	<nnxnp>	nn	np	np	np	nn	np	np	nn	np	np	np	nn	nn	np	nn	nn	nn	np	nn	nn	np	np	nn	np	nn	nn	np	np	nn	nn	nn	np	nn	nn	np	nn	nn	np	nn	np	nn	np	nn	np	np	nn
AX-174185762	112.62	2	<nnxnp>	nn	np	np	np	nn	np	np	nn	np	np	np	nn	nn	np	nn	nn	nn	np	nn	nn	np	np	nn	np	nn	nn	np	np	nn	nn	nn	np	nn	nn	np	nn	nn	np	nn	np	nn	np	nn	np	np	nn
AX-174176434	112.62	2	<nnxnp>	nn	np	np	np	nn	np	np	nn	np	np	np	nn	nn	np	nn	nn	nn	np	nn	nn	np	np	nn	np	nn	nn	np	np	nn	nn	nn	np	nn	nn	np	nn	nn	np	nn	np	nn	np	nn	np	np	nn
AX-174205214	113.672	2	<nnxnp>	nn	np	np	np	nn	np	np	nn	np	np	np	nn	nn	np	nn	nn	nn	np	nn	nn	np	np	nn	np	nn	nn	np	np	nn	nn	nn	nn	nn	nn	np	nn	nn	np	nn	np	nn	np	nn	np	np	nn
AX-115701296	114.725	2	<nnxnp>	nn	np	np	np	nn	np	np	nn	np	np	np	nn	nn	np	nn	nn	nn	np	nn	nn	np	np	nn	np	nn	nn	np	np	nn	nn	nn	nn	nn	nn	np	nn	nn	np	nn	np	nn	np	nn	np	np	nn
AX-174177214	114.725	2	<nnxnp>	nn	np	np	np	nn	np	np	nn	np	np	np	nn	nn	np	nn	nn	nn	np	nn	nn	np	np	nn	np	nn	nn	np	np	nn	nn	nn	nn	nn	nn	np	nn	nn	np	nn	np	nn	np	nn	np	np	nn
AX-174208458	116.853	2	<nnxnp>	nn	np	np	np	nn	np	np	nn	np	np	np	nn	nn	np	nn	nn	nn	np	nn	nn	np	np	nn	np	nn	nn	np	np	nn	nn	nn	nn	nn	nn	np	nn	nn	np	nn	np	nn	np	nn	np	np	nn
AX-174209836	116.853	2	<nnxnp>	nn	np	np	np	nn	np	np	nn	np	np	np	nn	nn	np	nn	nn	nn	np	nn	nn	np	np	nn	np	nn	nn	np	np	nn	nn	nn	nn	nn	nn	np	nn	nn	np	nn	np	nn	np	nn	np	np	nn
AX-174130074	120.08	2	<nnxnp>	nn	np	np	np	nn	np	np	nn	np	np	np	nn	nn	np	nn	nn	nn	np	nn	nn	np	np	nn	np	nn	nn	np	np	nn	nn	nn	nn	nn	nn	np	nn	nn	np	nn	np	nn	np	nn	np	np	nn
AX-174143127	120.08	2	<nnxnp>	nn	np	np	np	nn	np	np	nn	np	np	np	nn	nn	np	nn	nn	nn	np	nn	nn	np	np	nn	np	nn	nn	np	np	nn	nn	nn	nn	nn	nn	np	nn	nn	np	nn	np	nn	np	nn	np	np	nn
AX-115676367	122.208	2	<nnxnp>	np	np	np	np	nn	np	np	nn	np	np	np	nn	nn	np	nn	nn	nn	np	nn	nn	np	np	nn	np	nn	nn	np	np	nn	nn	nn	nn	nn	nn	np	nn	nn	np	nn	np	nn	np	nn	np	np	nn
AX-174199631	122.208	2	<nnxnp>	np	np	np	np	nn	np	np	nn	np	np	np	nn	nn	np	nn	nn	nn	np	nn	nn	np	np	nn	np	nn	nn	np	np	nn	nn	nn	nn	nn	nn	np	nn	nn	np	nn	np	nn	np	nn	np	np	nn
AX-174181099	125.435	2	<nnxnp>	np	np	np	np	nn	np	np	nn	np	np	np	nn	nn	np	nn	nn	nn	np	nn	nn	np	np	nn	np	nn	nn	np	np	nn	nn	nn	nn	nn	nn	np	nn	nn	np	nn	np	nn	np	np	np	nn	nn
AX-174191650	127.563	2	<nnxnp>	np	np	np	np	nn	np	np	nn	np	np	np	nn	nn	np	nn	nn	nn	np	nn	nn	np	np	nn	np	nn	nn	np	np	nn	nn	nn	nn	nn	nn	np	nn	nn	np	nn	np	nn	np	np	np	nn	nn
AX-174174098	130.79	2	<nnxnp>	np	np	np	np	nn	np	np	nn	np	np	np	nn	nn	np	nn	nn	nn	np	nn	nn	nn	np	nn	np	nn	nn	np	np	nn	nn	nn	nn	nn	nn	np	nn	nn	np	nn	np	nn	np	np	np	nn	nn
AX-174144380	135.14	2	<nnxnp>	np	np	np	np	nn	np	np	nn	np	np	np	nn	nn	np	np	nn	nn	np	nn	nn	nn	np	nn	np	nn	nn	np	np	nn	nn	nn	nn	np	nn	np	nn	nn	np	nn	np	nn	np	np	np	nn	nn
AX-174176621	135.14	2	<nnxnp>	np	np	np	np	nn	np	np	nn	np	np	np	nn	nn	np	np	nn	nn	np	nn	nn	nn	np	nn	np	nn	nn	np	np	nn	nn	nn	nn	np	nn	np	nn	nn	np	nn	np	nn	np	np	np	nn	nn
AX-174178576	135.14	2	<nnxnp>	np	np	np	np	nn	np	np	nn	np	np	np	nn	nn	np	np	nn	nn	np	nn	nn	nn	np	nn	np	nn	nn	np	np	nn	nn	nn	nn	np	nn	np	nn	nn	np	nn	np	nn	np	np	np	nn	nn
AX-174181186	135.14	2	<nnxnp>	np	np	np	np	nn	np	np	nn	np	np	np	nn	nn	np	np	nn	nn	np	nn	nn	nn	np	nn	np	nn	nn	np	np	nn	nn	nn	nn	np	nn	np	nn	nn	np	nn	np	nn	np	np	np	nn	nn
AX-174206238	135.14	2	<nnxnp>	np	np	np	np	nn	np	np	nn	np	np	np	nn	nn	np	np	nn	nn	np	nn	nn	nn	np	nn	np	nn	nn	np	np	nn	nn	nn	nn	np	nn	np	nn	nn	np	nn	np	nn	np	np	np	nn	nn
AX-174183005	136.193	2	<nnxnp>	np	np	np	np	nn	np	np	nn	np	np	np	nn	nn	np	np	nn	nn	np	nn	nn	nn	np	nn	np	nn	nn	np	np	nn	nn	nn	nn	np	nn	np	nn	np	np	nn	np	nn	np	np	np	nn	nn
AX-174125866	139.42	2	<nnxnp>	np	np	np	np	nn	np	np	nn	np	np	np	nn	np	np	np	nn	nn	np	nn	nn	nn	np	nn	np	nn	nn	np	np	nn	nn	nn	nn	np	nn	np	nn	nn	nn	nn	np	nn	np	np	np	nn	nn
AX-174169174	141.548	2	<nnxnp>	np	np	np	np	nn	np	np	nn	np	np	np	nn	np	np	np	nn	nn	np	nn	nn	nn	np	nn	np	nn	nn	np	np	nn	nn	nn	nn	np	nn	np	nn	nn	np	nn	np	nn	np	np	np	nn	nn
AX-153642112	144.775	2	<nnxnp>	np	np	np	np	nn	np	np	nn	np	np	np	nn	np	np	np	nn	nn	np	nn	nn	nn	nn	nn	np	nn	nn	np	np	nn	nn	nn	nn	np	nn	np	nn	nn	nn	nn	np	nn	np	np	np	nn	nn
AX-174213994	151.451	2	<nnxnp>	np	np	nn	np	nn	np	np	nn	np	np	np	np	np	np	np	nn	nn	np	nn	nn	nn	nn	nn	np	np	nn	np	np	nn	nn	nn	nn	np	nn	np	nn	nn	nn	nn	np	nn	np	np	nn	nn	nn
AX-174115049	151.451	2	<nnxnp>	np	np	nn	np	nn	np	np	nn	np	np	np	np	np	np	np	nn	nn	np	nn	nn	nn	nn	nn	np	np	nn	np	np	nn	nn	nn	nn	np	nn	np	nn	nn	nn	nn	np	nn	np	np	nn	nn	nn
AX-115671649	152.504	2	<nnxnp>	np	np	nn	np	nn	np	np	nn	np	np	np	np	np	np	np	nn	nn	np	nn	nn	nn	nn	nn	np	nn	nn	np	np	nn	nn	nn	nn	np	nn	np	nn	nn	nn	nn	np	nn	np	np	nn	nn	nn
AX-174202093	153.557	2	<nnxnp>	np	np	nn	np	nn	np	np	nn	np	np	np	np	np	np	np	nn	nn	np	nn	nn	nn	nn	nn	np	nn	nn	np	np	nn	nn	nn	nn	np	nn	np	nn	nn	nn	nn	np	nn	np	np	nn	nn	nn
AX-115671437	153.557	2	<nnxnp>	np	np	nn	np	nn	np	np	nn	np	np	np	np	np	np	np	nn	nn	np	nn	nn	nn	nn	nn	np	nn	nn	np	np	nn	nn	nn	nn	np	nn	np	nn	nn	nn	nn	np	nn	np	np	nn	nn	nn
AX-174186032	154.609	2	<nnxnp>	np	np	nn	np	nn	np	np	nn	np	np	np	np	np	np	np	nn	nn	np	nn	nn	nn	nn	nn	np	np	nn	np	np	nn	nn	nn	nn	np	nn	np	nn	nn	nn	nn	np	nn	np	np	nn	nn	nn
AX-174156033	157.836	2	<nnxnp>	np	np	nn	np	nn	np	np	nn	nn	np	np	np	np	np	np	nn	nn	np	nn	nn	nn	nn	nn	np	np	nn	nn	np	nn	nn	nn	nn	np	nn	np	nn	nn	nn	nn	np	nn	np	np	nn	nn	nn
AX-174119895	157.836	2	<nnxnp>	np	np	nn	np	nn	np	np	nn	nn	np	np	np	np	np	np	nn	nn	np	nn	nn	nn	nn	nn	np	np	nn	nn	np	nn	nn	nn	nn	np	nn	np	nn	nn	nn	nn	np	nn	np	np	nn	nn	nn
AX-115689055	161.063	2	<nnxnp>	np	np	nn	np	nn	np	np	nn	nn	np	np	np	np	np	np	nn	nn	nn	nn	nn	nn	nn	nn	np	np	nn	nn	np	nn	nn	nn	nn	np	nn	np	nn	nn	nn	nn	np	nn	np	np	nn	nn	nn
AX-115674189	162.116	2	<nnxnp>	np	np	nn	np	nn	np	np	nn	nn	np	np	np	np	np	np	nn	nn	nn	nn	nn	nn	nn	nn	np	np	nn	nn	np	nn	nn	nn	nn	np	nn	np	nn	nn	nn	nn	np	nn	np	np	nn	nn	nn
AX-115733435	162.116	2	<nnxnp>	np	np	nn	np	nn	np	np	nn	nn	np	np	np	np	np	np	nn	nn	nn	nn	nn	nn	nn	nn	np	np	nn	nn	np	nn	nn	nn	nn	np	nn	np	nn	nn	nn	nn	np	nn	np	np	nn	nn	nn
AX-174134376	162.116	2	<nnxnp>	np	np	nn	np	nn	np	np	nn	nn	np	np	np	np	np	np	nn	nn	nn	nn	nn	nn	nn	nn	np	np	nn	nn	np	nn	nn	nn	nn	np	nn	np	nn	nn	nn	nn	np	nn	np	np	nn	nn	nn
AX-115707680	162.116	2	<nnxnp>	np	np	nn	np	nn	np	np	nn	nn	np	np	np	np	np	np	nn	nn	nn	nn	nn	nn	nn	nn	np	np	nn	nn	np	nn	nn	nn	nn	np	nn	np	nn	nn	nn	nn	np	nn	np	np	nn	nn	nn
AX-174145566	163.169	2	<nnxnp>	np	np	nn	np	nn	np	np	nn	nn	np	np	np	np	np	np	nn	nn	nn	nn	nn	nn	nn	nn	np	np	nn	nn	np	nn	nn	nn	nn	np	nn	np	nn	nn	nn	nn	np	nn	np	np	nn	nn	nn
AX-153639974	164.221	2	<nnxnp>	np	np	nn	np	nn	np	np	nn	nn	np	np	np	np	np	np	nn	nn	nn	nn	nn	nn	nn	nn	np	np	nn	nn	np	nn	nn	nn	nn	np	nn	np	nn	nn	nn	nn	np	nn	np	np	nn	nn	nn
AX-174159681	167.448	2	<nnxnp>	np	np	nn	np	nn	np	np	nn	nn	np	np	np	np	np	np	nn	nn	nn	nn	nn	nn	nn	nn	np	np	nn	nn	np	nn	nn	nn	nn	np	nn	np	nn	nn	nn	nn	np	nn	np	np	nn	nn	nn
AX-174146950	171.799	2	<nnxnp>	np	nn	nn	np	nn	np	np	nn	nn	np	np	np	np	np	np	nn	nn	nn	np	nn	nn	nn	nn	np	np	nn	nn	np	np	nn	nn	nn	np	nn	np	nn	nn	nn	np	np	nn	np	np	nn	nn	nn
AX-174183617	172.851	2	<nnxnp>	np	nn	nn	np	nn	np	np	nn	nn	np	np	np	np	np	np	nn	nn	nn	np	nn	nn	nn	nn	np	np	nn	nn	np	np	nn	nn	nn	np	nn	np	nn	nn	nn	np	np	nn	np	np	nn	nn	nn
AX-115676075	173.904	2	<nnxnp>	np	nn	nn	np	nn	np	np	nn	nn	np	np	np	np	np	np	nn	nn	nn	np	nn	nn	nn	nn	np	np	nn	nn	np	np	nn	nn	nn	np	nn	np	nn	nn	nn	np	np	nn	np	np	nn	nn	nn
AX-174185392	177.131	2	<nnxnp>	np	nn	nn	np	nn	np	np	nn	nn	np	np	np	np	np	np	nn	nn	nn	np	nn	nn	nn	nn	np	np	nn	nn	np	np	nn	nn	nn	np	nn	np	nn	nn	nn	np	np	nn	np	np	nn	nn	nn
AX-153646908	178.184	2	<nnxnp>	np	nn	nn	np	nn	np	np	nn	nn	np	np	np	np	np	np	nn	nn	nn	np	nn	nn	nn	nn	np	np	nn	nn	np	np	nn	nn	nn	np	nn	np	nn	nn	nn	np	np	nn	np	np	nn	nn	nn
AX-115724051	179.236	2	<nnxnp>	np	nn	nn	np	nn	np	np	nn	nn	np	np	np	np	np	np	nn	nn	nn	np	nn	nn	nn	nn	np	np	nn	nn	np	np	nn	nn	nn	np	nn	np	nn	nn	nn	np	np	nn	np	np	nn	nn	nn
AX-174123361	179.236	2	<nnxnp>	np	nn	nn	np	nn	np	np	nn	nn	np	np	np	np	np	np	nn	nn	nn	np	nn	nn	nn	nn	np	np	nn	nn	np	np	nn	nn	nn	np	nn	np	nn	nn	nn	np	np	nn	np	np	nn	nn	nn
AX-174178750	179.236	2	<nnxnp>	np	nn	nn	np	nn	np	np	nn	nn	np	np	np	np	np	np	nn	nn	nn	np	nn	nn	nn	nn	np	np	nn	nn	np	np	nn	nn	nn	np	nn	np	nn	nn	nn	np	np	nn	np	np	nn	nn	nn
AX-174184684	179.236	2	<nnxnp>	np	nn	nn	np	nn	np	np	nn	nn	np	np	np	np	np	np	nn	nn	nn	np	nn	nn	nn	nn	np	np	nn	nn	np	np	nn	nn	nn	np	nn	np	nn	nn	nn	np	np	nn	np	np	nn	nn	nn
AX-174123346	179.236	2	<nnxnp>	np	nn	nn	np	nn	np	np	nn	nn	np	np	np	np	np	np	nn	nn	nn	np	nn	nn	nn	nn	np	np	nn	nn	np	np	nn	nn	nn	np	nn	np	nn	nn	nn	np	np	nn	np	np	nn	nn	nn
AX-174132876	179.236	2	<nnxnp>	np	nn	nn	np	nn	np	np	nn	nn	np	np	np	np	np	np	nn	nn	nn	np	nn	nn	nn	nn	np	np	nn	nn	np	np	nn	nn	nn	np	nn	np	nn	nn	nn	np	np	nn	np	np	nn	nn	nn
AX-174159937	179.236	2	<nnxnp>	np	nn	nn	np	nn	np	np	nn	nn	np	np	np	np	np	np	nn	nn	nn	np	nn	nn	nn	nn	np	np	nn	nn	np	np	nn	nn	nn	np	nn	np	nn	nn	nn	np	np	nn	np	np	nn	nn	nn
AX-174185685	180.289	2	<nnxnp>	np	nn	nn	np	nn	np	np	nn	nn	np	np	np	np	np	np	nn	nn	nn	np	nn	nn	nn	nn	np	np	nn	nn	np	np	nn	nn	nn	np	nn	np	nn	nn	nn	np	np	nn	np	np	nn	nn	nn
AX-174138396	182.417	2	<nnxnp>	np	nn	nn	np	nn	np	np	nn	nn	np	np	np	np	np	np	nn	nn	nn	np	nn	nn	nn	nn	np	np	nn	nn	np	np	nn	nn	nn	np	nn	np	nn	nn	nn	np	np	np	np	np	nn	nn	nn
AX-174147213	0	3	<nnxnp>	nn	nn	np	np	nn	nn	nn	nn	nn	np	np	np	np	np	nn	nn	nn	nn	np	nn	np	nn	np	nn	nn	nn	np	nn	np	nn	nn	nn	nn	np	np	np	np	nn	nn	np	nn	np	nn	np	np	nn
AX-174116746	0	3	<nnxnp>	nn	nn	np	np	nn	nn	nn	nn	nn	np	np	np	np	np	nn	nn	nn	nn	--	nn	np	nn	np	nn	nn	nn	np	nn	np	nn	nn	nn	nn	np	np	np	np	nn	nn	np	nn	np	nn	np	np	nn
AX-174156354	1.052	3	<nnxnp>	nn	nn	np	np	nn	nn	nn	nn	nn	np	np	np	np	np	nn	nn	nn	nn	np	nn	np	nn	np	nn	nn	nn	np	nn	np	nn	nn	nn	nn	np	np	np	np	nn	nn	np	nn	np	nn	np	np	nn
AX-174185341	1.052	3	<nnxnp>	nn	nn	np	np	nn	nn	nn	nn	nn	np	np	np	np	np	nn	nn	nn	nn	np	nn	np	nn	np	nn	nn	nn	np	nn	np	nn	nn	nn	nn	np	np	np	np	nn	nn	np	nn	np	nn	np	np	nn
AX-115708583	2.105	3	<nnxnp>	nn	nn	np	np	nn	nn	nn	nn	nn	np	np	np	np	np	nn	nn	nn	nn	np	nn	np	nn	np	nn	nn	nn	np	nn	np	nn	nn	nn	nn	np	np	np	np	nn	nn	np	nn	np	nn	np	np	nn
AX-115731708	2.105	3	<nnxnp>	nn	nn	np	np	nn	nn	nn	nn	nn	np	np	np	np	np	nn	nn	nn	nn	np	nn	np	nn	np	nn	nn	nn	np	nn	np	nn	nn	nn	nn	np	np	np	np	nn	nn	np	nn	np	nn	np	np	nn
AX-174121183	3.158	3	<nnxnp>	nn	nn	np	np	nn	nn	nn	nn	nn	np	np	np	np	np	nn	nn	nn	nn	np	nn	np	nn	np	nn	nn	nn	np	nn	np	nn	nn	nn	nn	np	np	np	np	nn	nn	np	nn	np	nn	np	np	nn
AX-174124629	3.158	3	<nnxnp>	nn	nn	np	np	nn	nn	nn	nn	nn	np	np	np	np	np	nn	nn	nn	nn	np	nn	np	nn	np	nn	nn	nn	np	nn	np	nn	nn	nn	nn	np	np	np	np	nn	nn	np	nn	np	nn	np	np	nn
AX-174138218	3.158	3	<nnxnp>	nn	nn	np	np	nn	nn	nn	nn	nn	np	np	np	np	np	nn	nn	nn	nn	np	nn	np	nn	np	nn	nn	nn	np	nn	np	nn	nn	nn	nn	np	np	np	np	nn	nn	np	nn	np	nn	np	np	nn
AX-174183119	3.158	3	<nnxnp>	nn	nn	np	np	nn	nn	nn	nn	nn	np	np	np	np	np	nn	nn	nn	nn	np	nn	np	nn	np	nn	nn	nn	np	nn	np	nn	nn	nn	nn	np	np	np	np	nn	nn	np	nn	np	nn	np	np	nn
AX-174185085	3.158	3	<nnxnp>	nn	nn	np	np	nn	nn	nn	nn	nn	np	np	np	np	np	nn	nn	nn	nn	np	nn	np	nn	np	nn	nn	nn	np	nn	np	nn	nn	nn	nn	np	np	np	np	nn	nn	np	nn	np	nn	np	np	nn
AX-174185730	3.158	3	<nnxnp>	nn	nn	np	np	nn	nn	nn	nn	nn	np	np	np	np	np	nn	nn	nn	nn	np	nn	np	nn	np	nn	nn	nn	np	nn	np	nn	nn	nn	nn	np	np	np	np	nn	nn	np	nn	np	nn	np	np	nn
AX-174169061	3.158	3	<nnxnp>	nn	nn	np	np	nn	nn	nn	nn	nn	np	np	np	np	np	nn	nn	nn	nn	np	nn	np	nn	np	nn	nn	nn	np	nn	np	nn	nn	nn	nn	np	np	np	np	nn	nn	np	nn	np	nn	np	np	nn
AX-174198864	5.286	3	<nnxnp>	nn	nn	np	np	nn	nn	nn	nn	nn	np	np	np	np	np	nn	nn	nn	nn	np	nn	np	nn	np	nn	nn	nn	np	nn	np	nn	nn	nn	nn	np	np	np	np	nn	nn	np	nn	np	nn	np	np	nn
AX-115684786	7.414	3	<nnxnp>	nn	nn	np	np	nn	nn	nn	nn	nn	np	np	np	np	np	nn	nn	nn	nn	np	nn	np	nn	np	nn	nn	nn	np	nn	np	nn	nn	np	nn	np	np	np	np	nn	nn	np	nn	np	nn	np	np	nn
AX-174123447	7.414	3	<nnxnp>	nn	nn	np	np	nn	nn	nn	nn	nn	np	np	np	np	np	nn	nn	nn	nn	np	nn	np	nn	np	nn	nn	nn	np	nn	np	nn	nn	np	nn	np	np	np	np	nn	nn	np	nn	np	nn	np	np	nn
AX-174123454	7.414	3	<nnxnp>	nn	nn	np	np	nn	nn	nn	nn	nn	np	np	np	np	np	nn	nn	nn	nn	np	nn	np	nn	np	nn	nn	nn	np	nn	np	nn	nn	np	nn	np	np	np	np	nn	nn	np	nn	np	nn	np	np	nn
AX-174180804	7.414	3	<nnxnp>	nn	nn	np	np	nn	nn	nn	nn	nn	np	np	np	np	np	nn	nn	nn	nn	np	nn	np	nn	np	nn	nn	nn	np	nn	np	nn	nn	np	nn	np	np	np	np	nn	nn	np	nn	np	nn	np	np	nn
AX-115719010	7.414	3	<nnxnp>	nn	nn	np	np	nn	nn	nn	nn	nn	np	np	np	np	np	nn	nn	nn	nn	np	nn	np	nn	np	nn	nn	nn	np	nn	np	nn	nn	np	nn	np	np	np	np	nn	nn	np	nn	np	nn	np	np	nn
AX-174162613	7.414	3	<nnxnp>	nn	nn	np	np	nn	nn	nn	nn	nn	np	np	np	np	np	nn	nn	nn	nn	--	nn	np	nn	np	nn	nn	nn	np	nn	np	nn	nn	np	nn	np	np	np	np	nn	nn	np	nn	np	nn	np	np	nn
AX-174162618	7.414	3	<nnxnp>	nn	nn	np	np	nn	nn	nn	nn	nn	np	np	np	np	np	nn	nn	nn	nn	np	nn	np	nn	np	nn	nn	nn	np	nn	np	nn	nn	np	nn	np	np	np	np	nn	nn	np	nn	np	nn	np	np	nn
AX-174175309	7.414	3	<nnxnp>	nn	nn	np	np	nn	nn	nn	nn	nn	np	np	np	np	np	nn	nn	nn	nn	--	nn	np	nn	np	nn	nn	nn	np	nn	np	nn	nn	np	nn	np	np	np	np	nn	nn	np	nn	np	nn	np	np	nn
AX-174183880	7.414	3	<nnxnp>	nn	nn	np	np	nn	nn	nn	nn	nn	np	np	np	np	np	nn	nn	nn	nn	np	nn	np	nn	np	nn	nn	nn	np	nn	np	nn	nn	np	nn	np	np	np	np	nn	nn	np	nn	np	nn	np	np	nn
AX-174191212	7.414	3	<nnxnp>	nn	nn	np	np	nn	nn	nn	nn	nn	np	np	np	np	np	nn	nn	nn	nn	np	nn	np	nn	np	nn	nn	nn	np	nn	np	nn	nn	np	nn	np	np	np	np	nn	nn	np	nn	np	nn	np	np	nn
AX-174209304	7.414	3	<nnxnp>	nn	nn	np	np	nn	nn	nn	nn	nn	np	np	np	np	np	nn	nn	nn	nn	np	nn	np	nn	np	nn	nn	nn	np	nn	np	nn	nn	np	nn	np	np	np	np	nn	nn	np	nn	np	nn	np	np	nn
AX-174173857	12.914	3	<nnxnp>	nn	nn	np	np	nn	nn	nn	nn	nn	np	np	np	np	np	nn	nn	nn	nn	np	nn	np	nn	np	nn	nn	nn	np	nn	np	nn	nn	np	nn	np	np	np	np	nn	nn	np	np	np	nn	np	np	nn
AX-174167766	13.966	3	<nnxnp>	nn	nn	np	np	nn	nn	nn	nn	nn	np	np	np	np	np	nn	nn	nn	nn	np	nn	np	nn	np	nn	nn	nn	np	nn	np	nn	nn	np	nn	np	np	np	np	nn	nn	np	np	np	nn	np	np	nn
AX-174127135	15.019	3	<nnxnp>	nn	nn	np	np	nn	nn	nn	nn	nn	np	np	np	np	np	nn	nn	nn	nn	np	nn	np	nn	np	nn	nn	nn	np	nn	np	nn	nn	np	nn	np	np	np	np	nn	nn	np	np	np	nn	np	np	nn
AX-174187203	15.019	3	<nnxnp>	nn	nn	np	np	nn	nn	nn	nn	nn	np	np	np	np	np	nn	nn	nn	nn	np	nn	np	nn	np	nn	nn	nn	np	nn	np	nn	nn	np	nn	np	np	np	np	nn	nn	np	np	np	nn	np	np	nn
AX-174181191	16.072	3	<nnxnp>	nn	nn	np	np	nn	nn	nn	nn	nn	np	np	np	np	np	nn	nn	nn	nn	np	nn	np	nn	np	nn	nn	nn	np	nn	np	np	nn	np	nn	np	np	np	np	nn	nn	np	np	np	nn	np	np	nn
AX-153650340	16.072	3	<nnxnp>	nn	nn	np	np	nn	nn	nn	nn	nn	np	np	np	np	np	nn	nn	nn	nn	np	nn	np	nn	np	nn	nn	nn	np	nn	np	np	nn	np	nn	np	np	np	np	nn	nn	np	np	np	nn	np	np	nn
AX-174200346	17.124	3	<nnxnp>	nn	nn	np	np	nn	nn	nn	nn	nn	np	np	np	np	np	nn	nn	nn	nn	np	nn	np	nn	np	nn	nn	nn	np	nn	np	np	nn	np	nn	np	np	np	nn	nn	nn	np	np	np	nn	np	np	nn
AX-174205676	17.124	3	<nnxnp>	nn	nn	np	np	nn	nn	nn	nn	nn	np	np	np	np	np	nn	nn	nn	nn	np	nn	np	nn	np	nn	nn	nn	np	nn	np	np	nn	np	nn	np	np	np	nn	nn	nn	np	np	np	nn	np	np	nn
AX-115678677	17.124	3	<nnxnp>	nn	nn	np	np	nn	nn	nn	nn	nn	np	np	np	np	np	nn	nn	nn	nn	np	nn	np	nn	np	nn	nn	nn	np	nn	np	np	nn	np	nn	np	np	np	nn	nn	nn	np	np	np	nn	np	np	nn
AX-174197352	17.124	3	<nnxnp>	nn	nn	np	np	nn	nn	nn	nn	nn	np	np	np	np	np	nn	nn	nn	nn	np	nn	np	nn	np	nn	nn	nn	np	nn	np	np	nn	np	nn	np	np	np	nn	nn	nn	np	np	np	nn	np	np	nn
AX-153653448	19.252	3	<nnxnp>	nn	nn	np	np	nn	nn	nn	nn	nn	np	np	np	np	np	nn	nn	nn	nn	np	nn	np	nn	np	nn	nn	nn	np	nn	np	np	nn	np	nn	np	np	np	nn	nn	nn	np	np	np	nn	np	np	nn
AX-174186103	19.252	3	<nnxnp>	nn	nn	np	np	nn	nn	nn	nn	nn	np	np	np	np	np	nn	nn	nn	nn	np	nn	np	nn	np	nn	nn	nn	np	nn	np	np	nn	np	nn	np	np	np	nn	nn	nn	np	np	np	nn	np	np	nn
AX-174207805	19.252	3	<nnxnp>	nn	nn	np	np	nn	nn	nn	nn	nn	np	np	np	np	np	nn	nn	nn	nn	np	nn	np	nn	np	nn	nn	nn	np	nn	np	np	nn	np	nn	np	np	np	nn	nn	nn	np	np	np	nn	np	np	nn
AX-174154144	19.252	3	<nnxnp>	nn	nn	np	np	nn	nn	nn	nn	nn	np	np	np	np	np	nn	nn	nn	nn	np	nn	np	nn	np	nn	nn	nn	np	nn	np	np	nn	np	nn	np	np	np	nn	nn	nn	np	np	np	nn	np	np	nn
AX-174187240	19.252	3	<nnxnp>	nn	nn	np	np	nn	nn	nn	nn	nn	np	np	np	np	np	nn	nn	nn	nn	np	nn	np	nn	np	nn	nn	nn	np	nn	np	np	nn	np	nn	np	np	np	nn	nn	nn	np	np	np	nn	np	np	nn
AX-153639139	20.305	3	<nnxnp>	nn	nn	np	np	nn	nn	nn	nn	nn	np	np	np	np	np	nn	nn	np	nn	np	nn	np	nn	np	nn	nn	nn	np	nn	np	np	nn	np	nn	np	np	np	nn	nn	nn	np	np	np	nn	np	np	nn
AX-174198483	23.532	3	<nnxnp>	nn	nn	np	np	nn	nn	nn	nn	nn	np	np	np	np	np	nn	nn	nn	nn	np	nn	np	nn	np	nn	nn	nn	np	nn	np	np	np	np	nn	np	np	np	nn	nn	nn	np	np	np	nn	np	np	nn
AX-115709973	24.585	3	<nnxnp>	nn	nn	np	np	nn	nn	nn	np	nn	np	np	np	np	np	nn	nn	nn	nn	np	nn	np	nn	np	nn	nn	nn	np	nn	np	np	np	np	nn	np	np	np	nn	nn	nn	np	np	np	nn	np	np	nn
AX-174114444	24.585	3	<nnxnp>	nn	nn	np	np	nn	nn	nn	np	nn	np	np	np	np	np	nn	nn	nn	nn	np	nn	np	nn	np	nn	nn	nn	np	nn	np	np	np	np	nn	np	np	np	nn	nn	nn	np	np	np	nn	np	np	nn
AX-174146216	24.585	3	<nnxnp>	nn	nn	np	np	nn	nn	nn	np	nn	np	np	np	np	np	nn	nn	nn	nn	np	nn	np	nn	np	nn	nn	nn	np	nn	np	np	np	np	nn	np	np	np	nn	nn	nn	np	np	np	nn	np	np	nn
AX-174205787	24.585	3	<nnxnp>	nn	nn	np	np	nn	nn	nn	np	nn	np	np	np	np	np	nn	nn	nn	nn	np	nn	np	nn	np	nn	nn	nn	np	nn	np	np	np	np	nn	np	np	np	nn	nn	nn	np	np	np	nn	np	np	nn
AX-115688189	25.637	3	<nnxnp>	nn	nn	np	np	nn	nn	nn	np	nn	np	np	np	np	np	nn	nn	nn	nn	np	nn	np	nn	np	nn	nn	nn	np	nn	np	np	np	np	nn	np	np	np	nn	nn	nn	np	np	np	nn	np	np	nn
AX-174138275	25.637	3	<nnxnp>	nn	nn	np	np	nn	nn	nn	np	nn	np	np	np	np	np	nn	nn	nn	nn	np	nn	np	nn	np	nn	nn	nn	np	nn	np	np	np	np	nn	np	np	np	nn	nn	nn	np	np	np	nn	np	np	nn
AX-174182817	25.637	3	<nnxnp>	nn	nn	np	np	nn	nn	nn	np	nn	np	np	np	np	np	nn	nn	nn	nn	np	nn	np	nn	np	nn	nn	nn	np	nn	np	np	np	np	nn	np	np	np	nn	nn	nn	np	np	np	nn	np	np	nn
AX-174210334	25.637	3	<nnxnp>	nn	nn	np	np	nn	nn	nn	np	nn	np	np	np	np	np	nn	nn	nn	nn	np	nn	np	nn	np	nn	nn	nn	np	nn	np	np	np	np	nn	np	np	np	nn	nn	nn	np	np	np	nn	np	np	nn
AX-115695756	25.637	3	<nnxnp>	nn	nn	np	np	nn	nn	nn	np	nn	np	np	np	np	np	nn	nn	nn	nn	np	nn	np	nn	np	nn	nn	nn	np	nn	np	np	np	np	nn	np	np	np	nn	nn	nn	np	np	np	nn	np	np	nn
AX-115728322	25.637	3	<nnxnp>	nn	nn	np	np	nn	nn	nn	np	nn	np	np	np	np	np	nn	nn	nn	nn	np	nn	np	nn	np	nn	nn	nn	np	nn	np	np	np	np	nn	np	np	np	nn	nn	nn	np	np	np	nn	np	np	nn
AX-174210090	25.637	3	<nnxnp>	nn	nn	np	np	nn	nn	nn	np	nn	np	np	np	np	np	nn	nn	nn	nn	np	nn	np	nn	np	nn	nn	nn	np	nn	np	np	np	np	nn	np	np	np	nn	nn	nn	np	np	np	nn	np	np	nn
AX-174209350	26.69	3	<nnxnp>	nn	nn	np	np	nn	nn	nn	np	nn	np	np	np	np	np	nn	nn	nn	nn	np	nn	np	nn	np	nn	nn	nn	np	nn	np	np	np	np	nn	np	np	np	nn	nn	nn	np	np	np	np	np	np	nn
AX-174193330	26.69	3	<nnxnp>	nn	nn	np	np	nn	nn	nn	np	nn	np	np	np	np	np	nn	nn	nn	nn	--	nn	np	nn	np	nn	nn	nn	np	nn	np	np	np	np	nn	np	np	np	nn	nn	nn	np	np	np	np	np	np	nn
AX-174131712	27.743	3	<nnxnp>	nn	nn	np	np	nn	nn	nn	np	nn	np	np	np	np	np	nn	nn	nn	nn	np	nn	np	nn	np	nn	nn	nn	np	nn	np	np	np	np	nn	np	np	np	nn	nn	nn	np	np	np	np	np	np	nn
AX-174190629	27.743	3	<nnxnp>	nn	nn	np	np	nn	nn	nn	np	nn	np	np	np	np	np	nn	nn	nn	nn	np	nn	np	nn	np	nn	nn	nn	np	nn	np	np	np	np	nn	np	np	np	nn	nn	nn	np	np	np	np	np	np	nn
AX-174188356	28.795	3	<nnxnp>	nn	nn	np	np	nn	nn	nn	np	nn	np	np	np	np	np	nn	nn	nn	nn	np	nn	np	nn	np	nn	nn	nn	np	nn	np	np	np	np	nn	np	np	np	nn	nn	nn	np	np	np	nn	np	np	nn
AX-115716700	28.795	3	<nnxnp>	nn	nn	np	np	nn	nn	nn	np	nn	np	np	np	np	np	nn	nn	nn	nn	--	nn	np	nn	np	nn	nn	nn	np	nn	np	np	np	np	nn	np	np	np	nn	nn	nn	np	np	np	nn	np	np	nn
AX-174167545	28.795	3	<nnxnp>	nn	nn	np	np	nn	nn	nn	np	nn	np	np	np	np	np	nn	nn	nn	nn	np	nn	np	nn	np	nn	nn	nn	np	nn	np	np	np	np	nn	np	np	np	nn	nn	nn	np	np	np	nn	np	np	nn
AX-174197815	28.795	3	<nnxnp>	nn	nn	np	np	nn	nn	nn	np	nn	np	np	np	np	np	nn	nn	nn	nn	np	nn	np	nn	np	nn	nn	nn	np	nn	np	np	np	np	nn	np	np	np	nn	nn	nn	np	np	np	nn	np	np	nn
AX-174113972	29.848	3	<nnxnp>	nn	nn	np	np	nn	nn	nn	np	nn	np	np	np	np	np	nn	nn	nn	nn	np	nn	np	nn	np	nn	nn	nn	np	nn	np	np	np	np	nn	np	np	np	nn	nn	nn	np	np	np	nn	np	np	nn
AX-174120546	30.901	3	<nnxnp>	nn	nn	np	np	nn	nn	nn	np	nn	np	np	np	np	np	nn	nn	nn	nn	np	nn	np	nn	np	nn	nn	nn	np	nn	np	np	np	np	nn	np	np	np	nn	nn	nn	np	np	np	np	np	np	nn
AX-174195493	31.953	3	<nnxnp>	nn	nn	np	np	nn	nn	nn	np	nn	np	np	np	np	np	nn	nn	nn	nn	np	nn	np	nn	np	nn	nn	nn	np	nn	np	np	np	np	nn	np	np	np	nn	nn	nn	np	np	np	np	np	np	nn
AX-174144972	31.953	3	<nnxnp>	nn	nn	np	np	nn	nn	nn	np	nn	np	np	np	np	np	nn	nn	nn	nn	np	nn	np	nn	np	nn	nn	nn	np	nn	np	np	np	np	nn	np	np	np	nn	nn	nn	np	np	np	np	np	np	nn
AX-174159465	31.953	3	<nnxnp>	nn	nn	np	np	nn	nn	nn	np	nn	np	np	np	np	np	nn	nn	nn	nn	np	nn	np	nn	np	nn	nn	nn	np	nn	np	np	np	np	nn	np	np	np	nn	nn	nn	np	np	np	np	np	np	nn
AX-174159730	31.953	3	<nnxnp>	nn	nn	np	np	nn	nn	nn	np	nn	np	np	np	np	np	nn	nn	nn	nn	np	nn	np	nn	np	nn	nn	nn	np	nn	np	np	np	np	nn	np	np	np	nn	nn	nn	np	np	np	np	np	np	nn
AX-174183108	33.006	3	<nnxnp>	nn	nn	np	np	nn	nn	nn	np	nn	np	np	np	np	np	nn	nn	nn	nn	np	nn	np	nn	np	nn	nn	nn	np	nn	np	np	np	np	nn	np	np	np	nn	nn	nn	np	np	np	np	np	np	nn
AX-115695456	35.134	3	<nnxnp>	nn	nn	np	np	nn	nn	nn	np	nn	np	np	np	np	np	nn	nn	nn	nn	np	nn	np	nn	np	nn	nn	nn	np	nn	np	np	np	np	nn	np	np	np	nn	nn	nn	np	np	np	np	np	np	nn
AX-174191394	38.361	3	<nnxnp>	nn	nn	nn	np	nn	nn	nn	np	nn	np	np	nn	np	np	nn	nn	nn	nn	np	nn	np	nn	np	nn	nn	nn	np	nn	np	np	np	np	nn	np	np	np	nn	nn	nn	np	np	np	np	np	np	nn
AX-174188546	39.414	3	<nnxnp>	nn	nn	nn	np	nn	nn	nn	np	nn	np	np	nn	np	np	np	nn	nn	nn	np	nn	np	nn	np	nn	nn	nn	np	nn	np	np	np	np	nn	np	np	np	nn	nn	nn	np	np	np	np	np	np	nn
AX-174126282	40.466	3	<nnxnp>	nn	nn	nn	np	nn	nn	nn	np	nn	np	np	nn	np	np	np	nn	nn	nn	np	nn	np	nn	np	nn	nn	nn	np	nn	np	np	np	np	nn	np	np	np	nn	nn	nn	np	np	np	np	np	np	nn
AX-174178917	42.594	3	<nnxnp>	nn	nn	nn	np	nn	nn	nn	np	nn	np	np	nn	np	np	nn	nn	nn	nn	np	nn	np	nn	np	nn	nn	nn	np	nn	np	np	np	np	nn	np	np	np	nn	nn	nn	np	np	np	np	np	np	nn
AX-174152912	42.594	3	<nnxnp>	nn	nn	nn	np	nn	nn	nn	np	nn	np	np	nn	np	np	nn	nn	nn	nn	--	nn	np	nn	np	nn	nn	nn	np	nn	np	np	np	np	nn	np	np	np	nn	nn	nn	np	np	np	np	np	np	nn
AX-174136015	43.647	3	<nnxnp>	nn	nn	nn	np	nn	nn	nn	np	nn	np	np	nn	np	np	np	nn	nn	nn	np	nn	np	nn	np	nn	nn	nn	np	nn	np	np	np	np	nn	np	np	np	nn	nn	nn	np	np	np	np	np	np	nn
AX-115679552	46.874	3	<nnxnp>	nn	nn	nn	np	nn	nn	nn	np	nn	np	np	nn	np	np	np	nn	nn	nn	np	nn	np	nn	np	nn	nn	nn	np	nn	np	np	np	np	nn	np	np	np	nn	nn	nn	np	np	np	np	np	np	nn
AX-174112754	49.002	3	<nnxnp>	nn	nn	nn	np	nn	nn	nn	np	nn	np	np	nn	np	np	np	nn	nn	nn	np	nn	np	nn	np	nn	nn	nn	np	nn	np	np	np	np	nn	np	np	np	nn	nn	nn	np	np	np	np	np	np	nn
AX-174114473	50.054	3	<nnxnp>	nn	nn	nn	np	nn	nn	nn	np	nn	np	np	nn	np	np	np	nn	nn	nn	np	nn	np	nn	np	nn	nn	nn	np	nn	np	np	np	np	nn	np	np	np	nn	nn	nn	np	np	np	np	np	np	nn
AX-153643601	51.107	3	<nnxnp>	nn	nn	nn	np	nn	nn	nn	np	nn	np	np	nn	np	np	np	nn	nn	nn	np	nn	np	nn	np	nn	nn	nn	np	nn	np	np	np	np	nn	np	np	np	nn	nn	nn	np	np	np	np	np	np	nn
AX-174131375	51.107	3	<nnxnp>	nn	nn	nn	np	nn	nn	nn	np	nn	np	np	nn	np	np	np	nn	nn	nn	np	nn	np	nn	np	nn	nn	nn	np	nn	np	np	np	np	nn	np	np	np	nn	nn	nn	np	np	np	np	np	np	nn
AX-174206702	51.107	3	<nnxnp>	nn	nn	nn	np	nn	nn	nn	np	nn	np	np	nn	np	np	np	nn	nn	nn	np	nn	np	nn	np	nn	nn	nn	np	nn	np	np	np	np	nn	np	np	np	nn	nn	nn	np	np	np	np	np	np	nn
AX-175073990	51.107	3	<nnxnp>	nn	nn	nn	np	nn	nn	nn	np	nn	np	np	nn	np	np	np	nn	nn	nn	np	nn	np	nn	np	nn	nn	nn	np	nn	np	np	np	np	nn	np	np	np	nn	nn	nn	np	np	np	np	np	np	nn
AX-174182184	54.334	3	<nnxnp>	nn	nn	nn	np	nn	nn	np	np	nn	np	np	nn	np	np	np	nn	nn	nn	np	nn	np	nn	np	nn	nn	nn	np	nn	np	np	np	np	nn	np	np	np	nn	nn	nn	np	np	np	np	np	np	nn
AX-174114324	61.011	3	<nnxnp>	nn	nn	nn	np	nn	nn	np	np	nn	np	np	nn	np	np	np	nn	nn	nn	np	nn	np	np	np	nn	nn	nn	np	nn	np	np	np	np	nn	np	np	np	nn	nn	nn	np	np	np	np	np	np	nn
AX-174194414	63.139	3	<nnxnp>	nn	nn	nn	np	nn	nn	np	np	nn	np	np	nn	np	np	np	nn	nn	nn	np	nn	np	np	np	nn	nn	nn	np	nn	nn	np	np	np	nn	np	np	np	nn	nn	nn	np	np	np	np	np	np	nn
AX-115708910	65.267	3	<nnxnp>	nn	nn	nn	np	nn	nn	np	np	nn	np	np	nn	np	np	np	nn	nn	nn	np	nn	np	np	np	nn	nn	nn	np	nn	nn	np	np	np	nn	np	np	np	nn	nn	nn	np	np	np	np	np	np	nn
AX-174150595	67.395	3	<nnxnp>	nn	nn	nn	np	nn	nn	np	np	nn	np	np	nn	np	np	np	nn	nn	nn	np	nn	np	np	np	nn	nn	nn	np	nn	nn	np	np	np	nn	np	np	np	nn	nn	nn	np	np	np	np	np	np	nn
AX-174180353	67.395	3	<nnxnp>	nn	nn	nn	np	nn	nn	np	np	nn	np	np	nn	np	np	np	nn	nn	nn	np	nn	np	np	np	nn	nn	nn	np	nn	nn	np	np	np	nn	np	np	np	nn	nn	nn	np	np	np	np	np	np	nn
AX-174156373	69.522	3	<nnxnp>	nn	nn	nn	np	nn	nn	np	np	nn	np	np	nn	np	np	np	nn	nn	nn	np	nn	np	np	np	nn	nn	np	np	nn	nn	np	np	np	nn	np	np	np	nn	nn	nn	np	np	np	np	np	np	nn
AX-174205495	69.522	3	<nnxnp>	nn	nn	nn	np	nn	nn	np	np	nn	np	np	nn	np	np	np	nn	nn	nn	np	nn	np	np	np	nn	nn	np	np	nn	nn	np	np	np	nn	np	np	np	nn	nn	nn	np	np	np	np	np	np	nn
AX-115671417	71.65	3	<nnxnp>	nn	nn	nn	np	nn	nn	np	np	nn	np	np	nn	np	np	np	nn	nn	nn	--	nn	np	np	np	nn	nn	np	np	nn	nn	np	np	np	nn	np	np	np	nn	nn	nn	np	np	np	np	np	np	nn
AX-174113002	74.877	3	<nnxnp>	nn	nn	nn	np	nn	nn	np	np	nn	np	np	nn	np	np	np	nn	nn	nn	np	nn	np	np	np	nn	nn	np	np	nn	nn	np	np	np	nn	np	np	np	nn	nn	nn	np	np	np	np	np	nn	nn
AX-174143995	74.877	3	<nnxnp>	nn	nn	nn	np	nn	nn	np	np	nn	np	np	nn	np	np	np	nn	nn	nn	np	nn	np	np	np	nn	nn	np	np	nn	nn	np	np	np	nn	np	np	np	nn	nn	nn	np	np	np	np	np	nn	nn
AX-174112676	75.93	3	<nnxnp>	nn	nn	nn	np	nn	nn	np	np	nn	np	np	nn	np	np	np	nn	nn	nn	np	nn	np	np	np	nn	nn	np	np	nn	nn	np	np	np	nn	np	np	np	nn	nn	nn	np	np	np	np	np	nn	nn
AX-174176138	78.058	3	<nnxnp>	nn	nn	nn	np	nn	nn	np	np	nn	np	np	nn	np	np	np	nn	nn	nn	np	nn	np	np	np	nn	nn	np	np	nn	nn	np	np	np	nn	np	np	np	nn	nn	nn	np	np	np	np	np	nn	nn
AX-115674068	79.111	3	<nnxnp>	nn	nn	nn	np	nn	nn	np	np	nn	np	np	nn	np	np	np	nn	nn	nn	np	nn	np	np	np	nn	nn	np	np	nn	nn	np	np	np	nn	np	np	np	nn	nn	nn	np	np	np	np	np	nn	nn
AX-174122377	81.239	3	<nnxnp>	nn	nn	nn	nn	nn	nn	np	np	nn	np	nn	nn	np	np	np	nn	nn	nn	np	nn	np	np	np	nn	nn	np	np	nn	nn	np	np	np	nn	np	np	np	nn	nn	nn	np	np	np	np	np	nn	nn
AX-174207353	81.239	3	<nnxnp>	nn	nn	nn	nn	nn	nn	np	np	nn	np	nn	nn	np	np	np	nn	nn	nn	np	nn	np	np	np	nn	nn	np	np	nn	nn	np	np	np	nn	np	np	np	nn	nn	nn	np	np	np	np	np	nn	nn
AX-174114887	82.291	3	<nnxnp>	nn	nn	nn	nn	nn	nn	np	np	nn	np	nn	nn	nn	np	np	nn	nn	nn	np	nn	np	np	np	nn	nn	np	np	nn	nn	np	np	np	nn	np	np	np	nn	nn	nn	np	np	np	np	np	nn	nn
AX-174117875	82.291	3	<nnxnp>	nn	nn	nn	nn	nn	nn	np	np	nn	np	nn	nn	nn	np	np	nn	nn	nn	np	nn	np	np	np	nn	nn	np	np	nn	nn	np	np	np	nn	np	np	np	nn	nn	nn	np	np	np	np	np	nn	nn
AX-174119347	82.291	3	<nnxnp>	nn	nn	nn	nn	nn	nn	np	np	nn	np	nn	nn	nn	np	np	nn	nn	nn	np	nn	np	np	np	nn	nn	np	np	nn	nn	np	np	np	nn	np	np	np	nn	nn	nn	np	np	np	np	np	nn	nn
AX-174183233	83.344	3	<nnxnp>	nn	nn	nn	nn	nn	nn	np	np	nn	np	nn	nn	nn	np	np	nn	nn	nn	--	nn	np	np	np	nn	nn	np	np	nn	nn	np	np	np	nn	np	np	np	nn	nn	nn	np	np	np	np	np	nn	nn
AX-174113326	84.397	3	<nnxnp>	nn	nn	nn	nn	nn	nn	np	np	nn	np	nn	nn	nn	np	np	nn	nn	nn	np	nn	np	np	np	nn	nn	np	np	nn	nn	np	np	np	nn	np	np	np	nn	nn	nn	np	np	np	np	np	nn	nn
AX-115676472	85.449	3	<nnxnp>	nn	nn	nn	nn	nn	nn	np	np	nn	np	nn	nn	nn	np	np	nn	nn	nn	np	nn	np	np	np	nn	nn	np	np	nn	nn	np	np	np	nn	np	np	np	nn	nn	nn	np	np	np	np	np	nn	nn
AX-174195280	88.676	3	<nnxnp>	nn	nn	nn	nn	nn	nn	np	np	nn	np	nn	nn	nn	np	np	nn	nn	nn	np	nn	np	np	np	nn	nn	np	np	nn	nn	np	np	np	nn	np	np	np	nn	nn	nn	np	np	np	np	np	nn	nn
AX-174112424	90.804	3	<nnxnp>	nn	nn	nn	nn	nn	nn	np	np	nn	np	nn	nn	nn	np	np	nn	nn	nn	np	nn	np	np	np	nn	nn	np	np	nn	nn	np	np	np	nn	np	np	np	nn	nn	nn	np	np	np	np	np	nn	nn
AX-174162018	90.804	3	<nnxnp>	nn	nn	nn	nn	nn	nn	np	np	nn	np	nn	nn	nn	np	np	nn	nn	nn	np	nn	np	np	np	nn	nn	np	np	nn	nn	np	np	np	nn	np	np	np	nn	nn	nn	np	np	np	np	np	nn	nn
AX-174170732	92.932	3	<nnxnp>	nn	nn	nn	nn	nn	nn	np	np	nn	np	nn	nn	nn	np	np	nn	nn	nn	np	nn	np	np	np	nn	nn	np	np	nn	nn	np	np	np	nn	np	np	np	nn	nn	nn	np	np	np	np	np	nn	np
AX-174126813	93.985	3	<nnxnp>	nn	nn	nn	nn	nn	nn	np	np	nn	np	nn	nn	nn	np	np	nn	nn	nn	np	nn	np	np	np	nn	nn	np	np	nn	nn	np	np	np	nn	np	np	np	nn	nn	nn	np	np	np	np	np	nn	np
AX-174144262	93.985	3	<nnxnp>	nn	nn	nn	nn	nn	nn	np	np	nn	np	nn	nn	nn	np	np	nn	nn	nn	np	nn	np	np	np	nn	nn	np	np	nn	nn	np	np	np	nn	np	np	np	nn	nn	nn	np	np	np	np	np	nn	np
AX-174124406	95.038	3	<nnxnp>	nn	nn	nn	nn	nn	nn	np	np	nn	np	nn	nn	nn	np	np	nn	nn	nn	np	nn	np	np	np	nn	nn	np	np	nn	nn	np	np	np	nn	np	np	np	nn	nn	nn	np	np	np	np	np	nn	np
AX-115704693	96.09	3	<nnxnp>	nn	nn	nn	nn	nn	nn	np	np	nn	np	np	nn	nn	np	np	nn	nn	nn	np	nn	np	np	np	nn	nn	np	np	nn	nn	np	np	np	nn	np	np	np	nn	nn	nn	np	np	np	np	np	nn	np
AX-174120261	99.317	3	<nnxnp>	nn	nn	nn	nn	nn	nn	np	np	nn	np	nn	nn	nn	np	np	nn	nn	nn	np	nn	np	np	np	nn	nn	np	np	nn	nn	np	np	np	nn	np	np	np	nn	nn	nn	np	np	np	np	np	nn	np
AX-174121187	99.317	3	<nnxnp>	nn	nn	nn	nn	nn	nn	np	np	nn	np	nn	nn	nn	np	np	nn	nn	nn	np	nn	np	np	np	nn	nn	np	np	nn	nn	np	np	np	nn	np	np	np	nn	nn	nn	np	np	np	np	np	nn	np
AX-174124161	99.317	3	<nnxnp>	nn	nn	nn	nn	nn	nn	np	np	nn	np	nn	nn	nn	np	np	nn	nn	nn	np	nn	np	np	np	nn	nn	np	np	nn	nn	np	np	np	nn	np	np	np	nn	nn	nn	np	np	np	np	np	nn	np
AX-174182825	99.317	3	<nnxnp>	nn	nn	nn	nn	nn	nn	np	np	nn	np	nn	nn	nn	np	np	nn	nn	nn	np	nn	np	np	np	nn	nn	np	np	nn	nn	np	np	np	nn	np	np	np	nn	nn	nn	np	np	np	np	np	nn	np
AX-174186921	99.317	3	<nnxnp>	nn	nn	nn	nn	nn	nn	np	np	nn	np	nn	nn	nn	np	np	nn	nn	nn	np	nn	np	np	np	nn	nn	np	np	nn	nn	np	np	np	nn	np	np	np	nn	nn	nn	np	np	np	np	np	nn	np
AX-115667629	99.317	3	<nnxnp>	nn	nn	nn	nn	nn	nn	np	np	nn	np	nn	nn	nn	np	np	nn	nn	nn	np	nn	np	np	np	nn	nn	np	np	nn	nn	np	np	np	nn	np	np	np	nn	nn	nn	np	np	np	np	np	nn	np
AX-174185086	100.37	3	<nnxnp>	nn	nn	nn	nn	nn	nn	np	np	nn	np	nn	nn	nn	np	np	nn	nn	nn	np	nn	np	np	np	nn	nn	np	np	nn	nn	np	np	np	nn	np	np	np	nn	nn	nn	np	np	np	np	np	nn	np
AX-174124804	100.37	3	<nnxnp>	nn	nn	nn	nn	nn	nn	np	np	nn	np	nn	nn	nn	np	np	nn	nn	nn	np	nn	np	np	np	nn	nn	np	np	nn	nn	np	np	np	nn	np	np	np	nn	nn	nn	np	np	np	np	np	nn	np
AX-174164408	101.423	3	<nnxnp>	nn	nn	nn	nn	nn	nn	np	np	nn	np	nn	nn	nn	np	np	nn	nn	nn	np	nn	np	np	np	nn	nn	np	np	nn	nn	np	np	np	nn	np	np	np	nn	nn	nn	np	np	np	np	np	nn	np
AX-115681171	102.475	3	<nnxnp>	nn	nn	nn	nn	nn	nn	np	np	nn	np	nn	nn	nn	np	np	nn	nn	nn	np	nn	np	np	np	nn	nn	np	np	nn	nn	np	np	np	nn	np	np	np	nn	nn	nn	np	np	np	np	np	nn	np
AX-115714054	102.475	3	<nnxnp>	nn	nn	nn	nn	nn	nn	np	np	nn	np	nn	nn	nn	np	np	nn	nn	nn	np	nn	np	np	np	nn	nn	np	np	nn	nn	np	np	np	nn	np	np	np	nn	nn	nn	np	np	np	np	np	nn	np
AX-174144146	103.528	3	<nnxnp>	nn	nn	nn	nn	nn	nn	np	np	nn	np	nn	nn	nn	np	np	nn	nn	nn	np	nn	np	np	np	nn	nn	np	np	nn	nn	np	np	np	nn	np	np	np	nn	nn	nn	np	np	np	np	np	nn	np
AX-174168256	103.528	3	<nnxnp>	nn	nn	nn	nn	nn	nn	np	np	nn	np	nn	nn	nn	np	np	nn	nn	nn	np	nn	np	np	np	nn	nn	np	np	nn	nn	np	np	np	nn	np	np	np	nn	nn	nn	np	np	np	np	np	nn	np
AX-174138611	104.581	3	<nnxnp>	nn	nn	nn	nn	nn	nn	np	np	nn	np	nn	nn	nn	np	np	nn	nn	nn	np	nn	np	np	np	nn	nn	np	np	nn	nn	np	np	np	nn	np	np	np	nn	nn	nn	np	np	np	np	np	nn	np
AX-174147945	104.581	3	<nnxnp>	nn	nn	nn	nn	nn	nn	np	np	nn	np	nn	nn	nn	np	np	nn	nn	nn	np	nn	np	np	np	nn	nn	np	np	nn	nn	np	np	np	nn	np	np	np	nn	nn	nn	np	np	np	np	np	nn	np
AX-174166077	104.581	3	<nnxnp>	nn	nn	nn	nn	nn	nn	np	np	nn	np	nn	nn	nn	np	np	nn	nn	nn	np	nn	np	np	np	nn	nn	np	np	nn	nn	np	np	np	nn	np	np	np	nn	nn	nn	np	np	np	np	np	nn	np
AX-174166079	104.581	3	<nnxnp>	nn	nn	nn	nn	nn	nn	np	np	nn	np	nn	nn	nn	np	np	nn	nn	nn	np	nn	np	np	np	nn	nn	np	np	nn	nn	np	np	np	nn	np	np	np	nn	nn	nn	np	np	np	np	np	nn	np
AX-115689971	107.807	3	<nnxnp>	nn	nn	nn	nn	nn	nn	np	np	nn	np	nn	nn	nn	nn	np	nn	nn	np	np	nn	np	np	np	nn	nn	np	np	nn	nn	np	np	np	nn	np	np	np	nn	nn	nn	np	np	np	np	np	nn	np
AX-174159045	107.807	3	<nnxnp>	nn	nn	nn	nn	nn	nn	np	np	nn	np	nn	nn	nn	nn	np	nn	nn	np	np	nn	np	np	np	nn	nn	np	np	nn	nn	np	np	np	nn	np	np	np	nn	nn	nn	np	np	np	np	np	nn	np
AX-174215015	109.935	3	<nnxnp>	nn	nn	nn	nn	nn	nn	np	np	nn	np	nn	nn	nn	nn	np	nn	nn	np	np	nn	np	np	np	nn	nn	np	np	nn	nn	np	np	np	nn	np	np	np	nn	nn	nn	np	np	np	np	np	nn	np
AX-174125932	110.988	3	<nnxnp>	nn	nn	nn	nn	nn	nn	np	np	nn	np	nn	nn	nn	nn	np	nn	nn	np	np	nn	np	np	np	nn	nn	np	np	nn	nn	np	np	np	nn	np	np	np	nn	nn	nn	np	np	np	np	np	nn	np
AX-174127800	110.988	3	<nnxnp>	nn	nn	nn	nn	nn	nn	np	np	nn	np	nn	nn	nn	nn	np	nn	nn	np	np	nn	np	np	np	nn	nn	np	np	nn	nn	np	np	np	nn	np	np	np	nn	nn	nn	np	np	np	np	np	nn	np
AX-115682807	110.988	3	<nnxnp>	nn	nn	nn	nn	nn	nn	np	np	nn	np	nn	nn	nn	nn	np	nn	nn	np	np	nn	np	np	np	nn	nn	np	np	nn	nn	np	np	np	nn	np	np	np	nn	nn	nn	np	np	np	np	np	nn	np
AX-174158558	112.041	3	<nnxnp>	nn	nn	nn	nn	nn	nn	np	np	nn	np	nn	nn	nn	nn	np	nn	nn	np	np	nn	np	np	np	nn	nn	np	np	nn	nn	np	np	np	nn	np	np	np	nn	nn	nn	np	np	np	np	np	nn	np
AX-174185107	112.041	3	<nnxnp>	nn	nn	nn	nn	nn	nn	np	np	nn	np	nn	nn	nn	nn	np	nn	nn	np	np	nn	np	np	np	nn	nn	np	np	nn	nn	np	np	np	nn	np	np	np	nn	nn	nn	np	np	np	np	np	nn	np
AX-174133729	113.093	3	<nnxnp>	nn	nn	nn	nn	nn	nn	np	np	nn	np	nn	nn	nn	nn	np	nn	nn	np	np	nn	np	np	np	nn	nn	np	np	nn	nn	np	np	np	nn	np	np	np	nn	nn	nn	np	np	np	np	np	nn	np
AX-174176888	113.093	3	<nnxnp>	nn	nn	nn	nn	nn	nn	np	np	nn	np	nn	nn	nn	nn	np	nn	nn	np	np	nn	np	np	np	nn	nn	np	np	nn	nn	np	np	np	nn	np	np	np	nn	nn	nn	np	np	np	np	np	nn	np
AX-174134876	113.093	3	<nnxnp>	nn	nn	nn	nn	nn	nn	np	np	nn	np	nn	nn	nn	nn	np	nn	nn	np	np	nn	np	np	np	nn	nn	np	np	nn	nn	np	np	np	nn	np	np	np	nn	nn	nn	np	np	np	np	np	nn	np
AX-174192582	115.221	3	<nnxnp>	nn	nn	nn	nn	nn	nn	np	np	nn	np	nn	nn	nn	nn	np	nn	nn	np	np	nn	np	np	np	nn	nn	np	np	nn	nn	np	np	np	nn	np	np	np	nn	nn	nn	np	np	np	np	np	nn	np
AX-174132156	117.349	3	<nnxnp>	nn	nn	nn	nn	nn	nn	np	np	nn	np	nn	nn	nn	nn	np	nn	nn	np	np	np	np	np	np	nn	nn	np	np	nn	nn	np	np	np	nn	np	np	np	nn	nn	nn	np	--	np	np	np	nn	np
AX-174184390	119.477	3	<nnxnp>	nn	nn	nn	nn	nn	nn	np	np	nn	np	nn	nn	nn	nn	np	nn	nn	np	nn	np	np	np	np	nn	nn	np	np	nn	nn	np	np	np	nn	np	np	np	nn	nn	nn	np	np	np	np	np	nn	np
AX-174185781	119.477	3	<nnxnp>	nn	nn	nn	nn	nn	nn	np	np	nn	np	nn	nn	nn	nn	np	nn	nn	np	nn	np	np	np	np	nn	nn	np	np	nn	nn	np	np	np	nn	np	np	np	nn	nn	nn	np	np	np	np	np	nn	np
AX-174149919	121.605	3	<nnxnp>	nn	nn	nn	nn	nn	nn	np	np	nn	np	nn	nn	nn	nn	np	nn	nn	np	nn	np	np	np	np	nn	nn	np	np	nn	nn	np	np	np	nn	np	np	np	nn	nn	nn	np	np	np	np	np	nn	np
AX-174188854	122.658	3	<nnxnp>	nn	nn	nn	nn	nn	nn	np	np	nn	np	nn	nn	nn	nn	np	nn	nn	np	nn	np	np	np	np	nn	nn	np	np	nn	nn	np	np	np	nn	np	np	np	nn	nn	nn	np	np	np	np	np	nn	np
AX-174169568	123.711	3	<nnxnp>	nn	nn	nn	nn	nn	nn	np	np	nn	np	nn	nn	nn	nn	np	nn	nn	np	nn	np	np	np	np	nn	nn	np	np	nn	nn	np	np	np	nn	np	np	np	nn	nn	nn	np	np	np	np	np	nn	np
AX-174123851	124.763	3	<nnxnp>	nn	nn	nn	nn	nn	nn	np	np	nn	np	nn	nn	nn	nn	np	nn	nn	np	nn	np	np	np	np	nn	nn	np	np	nn	nn	np	np	np	nn	np	np	np	nn	nn	nn	np	np	np	np	np	nn	np
AX-174150877	125.816	3	<nnxnp>	nn	nn	nn	nn	nn	nn	np	np	nn	np	nn	nn	nn	nn	np	nn	nn	np	nn	np	np	np	np	nn	nn	np	np	nn	nn	np	np	np	nn	np	np	np	nn	nn	nn	np	np	np	np	np	nn	np
AX-174211759	127.944	3	<nnxnp>	nn	nn	nn	nn	nn	nn	np	np	nn	np	nn	nn	nn	nn	np	nn	nn	np	nn	np	np	np	np	nn	nn	np	np	nn	nn	np	np	np	nn	np	np	np	nn	nn	nn	np	np	np	np	np	nn	np
AX-174113271	130.072	3	<nnxnp>	nn	nn	nn	nn	nn	nn	np	np	nn	np	nn	nn	nn	nn	np	nn	nn	np	nn	np	np	np	np	nn	nn	np	np	nn	nn	np	np	np	np	np	np	np	nn	nn	nn	np	np	np	nn	np	nn	np
AX-174184927	130.072	3	<nnxnp>	nn	nn	nn	nn	nn	nn	np	np	nn	np	nn	nn	nn	nn	np	nn	nn	np	nn	np	np	np	np	nn	nn	np	np	nn	nn	np	np	np	np	np	np	np	nn	nn	nn	np	np	np	nn	np	nn	np
AX-174133116	131.125	3	<nnxnp>	nn	nn	nn	nn	nn	nn	np	np	nn	np	nn	nn	nn	nn	np	nn	nn	np	nn	np	np	np	np	nn	nn	np	np	nn	nn	np	np	np	np	np	np	np	nn	nn	nn	np	np	np	nn	np	nn	np
AX-115674936	135.475	3	<nnxnp>	nn	nn	nn	nn	nn	nn	np	np	nn	np	nn	nn	nn	nn	np	nn	nn	np	nn	np	np	np	np	nn	nn	np	np	nn	nn	np	np	np	np	np	np	np	nn	nn	nn	np	np	np	nn	nn	nn	np
AX-174215565	139.826	3	<nnxnp>	nn	nn	nn	nn	nn	nn	np	np	nn	np	nn	nn	nn	nn	np	nn	nn	np	nn	np	np	np	np	nn	nn	np	np	nn	nn	np	np	np	np	np	np	np	np	nn	nn	np	np	np	nn	nn	nn	np
AX-174208520	139.826	3	<nnxnp>	nn	nn	nn	nn	nn	nn	np	np	nn	np	nn	nn	nn	nn	np	nn	nn	np	nn	np	np	np	np	nn	nn	np	np	nn	nn	np	np	np	np	np	np	np	np	nn	nn	np	np	np	nn	nn	nn	np
AX-174163426	140.879	3	<nnxnp>	nn	nn	nn	nn	nn	nn	np	np	nn	np	nn	nn	nn	nn	np	nn	nn	np	nn	np	np	np	np	nn	nn	np	np	nn	nn	np	np	np	np	np	np	np	np	nn	nn	np	np	np	nn	nn	nn	np
AX-174116599	141.931	3	<nnxnp>	nn	nn	nn	nn	nn	nn	np	np	nn	np	nn	nn	nn	nn	np	nn	nn	np	nn	np	np	np	np	nn	nn	np	np	nn	nn	np	np	np	np	np	np	np	np	nn	nn	np	np	np	nn	nn	nn	np
AX-174212513	141.931	3	<nnxnp>	nn	nn	nn	nn	nn	nn	np	np	nn	np	nn	nn	nn	nn	np	nn	nn	np	nn	np	np	np	np	nn	nn	np	np	nn	nn	np	np	np	np	np	np	np	np	nn	nn	np	np	np	nn	nn	nn	np
AX-175074407	141.931	3	<nnxnp>	nn	nn	nn	nn	nn	nn	np	np	nn	np	nn	nn	nn	nn	np	nn	nn	np	nn	np	np	np	np	nn	nn	np	np	nn	nn	np	np	np	np	np	np	np	np	nn	nn	np	np	np	nn	nn	nn	np
AX-115719830	144.059	3	<nnxnp>	nn	nn	nn	nn	nn	nn	np	np	nn	np	nn	nn	nn	nn	np	nn	nn	np	nn	np	np	np	np	nn	nn	np	np	nn	nn	np	np	np	np	np	np	np	np	nn	nn	np	np	np	nn	nn	np	np
AX-174163935	145.112	3	<nnxnp>	nn	nn	nn	nn	nn	nn	np	np	nn	np	nn	nn	nn	nn	np	nn	nn	np	nn	np	np	np	np	np	nn	np	np	nn	nn	np	np	np	np	np	np	np	np	nn	nn	np	np	np	nn	nn	np	np
AX-115675768	148.339	3	<nnxnp>	nn	nn	nn	nn	nn	nn	np	np	np	np	nn	nn	nn	nn	np	nn	nn	np	nn	np	np	np	np	np	nn	np	nn	nn	nn	np	np	np	np	np	np	np	np	nn	nn	np	np	np	nn	nn	np	np
AX-174174253	148.339	3	<nnxnp>	nn	nn	nn	nn	nn	nn	np	np	np	np	nn	nn	nn	nn	np	nn	nn	np	nn	np	np	np	np	np	nn	np	nn	nn	nn	np	np	np	np	np	np	np	np	nn	nn	np	np	np	nn	nn	np	np
AX-174176200	149.391	3	<nnxnp>	nn	nn	nn	nn	nn	nn	np	np	np	np	nn	nn	nn	nn	np	nn	nn	np	nn	np	np	np	np	np	nn	np	nn	nn	nn	np	np	np	np	np	np	np	np	nn	nn	np	np	np	nn	nn	np	np
AX-174191339	152.618	3	<nnxnp>	nn	nn	nn	nn	nn	nn	np	np	np	np	nn	nn	nn	np	np	nn	nn	np	nn	np	np	np	np	np	nn	np	nn	nn	nn	np	np	nn	np	np	np	np	np	nn	nn	np	np	np	nn	nn	np	np
AX-174211863	152.618	3	<nnxnp>	nn	nn	nn	nn	nn	nn	np	np	np	np	nn	nn	nn	np	np	nn	nn	np	nn	np	np	np	np	np	nn	np	nn	nn	nn	np	np	nn	np	np	np	np	np	nn	nn	np	np	np	nn	nn	np	np
AX-174191693	153.671	3	<nnxnp>	nn	nn	nn	nn	nn	nn	np	np	np	np	nn	nn	nn	np	np	nn	nn	np	nn	np	np	np	np	np	nn	np	nn	np	nn	np	np	nn	np	np	np	np	np	nn	nn	np	np	np	nn	nn	np	np
AX-174186833	153.671	3	<nnxnp>	nn	nn	nn	nn	nn	nn	np	np	np	np	nn	nn	nn	np	np	nn	nn	np	nn	np	np	np	np	np	nn	np	nn	np	nn	np	np	nn	np	np	np	np	np	nn	nn	np	np	np	nn	nn	np	np
AX-153647062	154.724	3	<nnxnp>	nn	nn	nn	nn	nn	nn	np	np	np	np	nn	nn	nn	np	np	nn	nn	np	nn	np	np	np	np	np	nn	np	nn	np	nn	np	np	nn	np	np	np	np	np	nn	nn	np	np	np	nn	nn	np	np
AX-174138546	157.951	3	<nnxnp>	nn	nn	nn	nn	nn	nn	np	np	np	np	nn	nn	nn	np	np	nn	nn	np	nn	np	np	np	np	np	nn	np	nn	np	nn	np	np	nn	np	np	np	np	np	nn	nn	np	np	np	nn	nn	np	np
AX-174186893	161.178	3	<nnxnp>	np	nn	nn	nn	nn	nn	np	np	np	np	nn	nn	nn	np	np	nn	nn	np	nn	np	np	np	np	np	nn	np	nn	np	nn	np	np	nn	np	np	np	nn	np	nn	nn	np	np	np	nn	nn	np	np
AX-174117642	163.306	3	<nnxnp>	np	nn	nn	nn	nn	nn	np	np	np	np	nn	nn	nn	np	np	nn	nn	np	nn	np	np	np	np	np	nn	np	nn	np	nn	np	np	nn	np	np	np	nn	np	nn	nn	np	np	np	nn	nn	np	np
AX-174185925	164.358	3	<nnxnp>	np	nn	nn	nn	nn	nn	np	np	np	np	nn	nn	nn	np	np	nn	nn	np	nn	np	np	nn	np	np	nn	np	nn	np	nn	np	np	nn	np	np	np	nn	np	nn	nn	np	np	np	nn	nn	np	np
AX-174187748	165.411	3	<nnxnp>	np	nn	nn	nn	nn	nn	np	np	np	np	nn	nn	nn	np	np	nn	nn	np	nn	np	np	nn	np	np	nn	np	nn	np	nn	np	np	nn	np	np	np	nn	np	nn	nn	np	np	np	nn	nn	np	np
AX-174176141	165.411	3	<nnxnp>	np	nn	nn	nn	nn	nn	np	np	np	np	nn	nn	nn	np	np	nn	nn	np	nn	np	np	nn	np	np	nn	np	nn	np	nn	np	np	nn	np	np	np	nn	np	nn	nn	np	np	np	nn	nn	np	np
AX-115676987	168.638	3	<nnxnp>	np	nn	nn	nn	nn	nn	np	np	np	np	nn	nn	nn	np	np	nn	nn	np	nn	np	np	nn	np	np	nn	np	nn	np	nn	np	np	nn	np	np	np	nn	np	nn	nn	np	np	np	nn	nn	np	np
AX-174134989	168.638	3	<nnxnp>	np	nn	nn	nn	nn	nn	np	np	np	np	nn	nn	nn	np	np	nn	nn	np	nn	np	np	nn	np	np	nn	np	nn	np	nn	np	np	nn	np	np	np	nn	np	nn	nn	np	np	np	nn	nn	np	np
AX-174186738	170.766	3	<nnxnp>	np	nn	nn	nn	nn	nn	np	np	np	np	nn	nn	np	np	np	nn	nn	np	nn	np	np	nn	np	np	nn	np	nn	np	nn	np	np	nn	np	np	np	nn	np	nn	nn	np	np	np	nn	nn	np	np
AX-174127964	170.766	3	<nnxnp>	np	nn	nn	nn	nn	nn	np	np	np	np	nn	nn	np	np	np	nn	nn	np	nn	np	np	nn	np	np	nn	np	nn	np	nn	np	np	nn	np	np	np	nn	np	nn	nn	np	np	np	nn	nn	np	np
AX-174133631	170.766	3	<nnxnp>	np	nn	nn	nn	nn	nn	np	np	np	np	nn	nn	np	np	np	nn	nn	np	nn	np	np	nn	np	np	nn	np	nn	np	nn	np	np	nn	np	np	np	nn	np	nn	nn	np	np	np	nn	nn	np	np
AX-174187477	171.818	3	<nnxnp>	np	nn	nn	nn	nn	nn	np	np	np	np	nn	nn	np	np	np	nn	nn	np	nn	np	np	nn	np	np	nn	np	nn	np	nn	np	np	nn	np	np	np	nn	np	nn	nn	np	np	np	nn	nn	np	np
AX-174182569	173.946	3	<nnxnp>	np	nn	nn	nn	nn	nn	np	np	np	np	nn	nn	np	np	np	nn	nn	np	nn	np	np	nn	np	np	nn	np	nn	np	nn	np	np	nn	np	np	np	nn	np	nn	nn	np	np	np	nn	nn	np	np
AX-174152097	177.173	3	<nnxnp>	np	nn	nn	nn	nn	nn	np	np	np	np	nn	nn	np	np	np	nn	nn	np	nn	np	np	nn	np	np	nn	np	nn	np	nn	np	np	nn	np	np	np	nn	np	nn	np	np	np	np	nn	nn	np	np
AX-174175388	181.524	3	<nnxnp>	np	nn	nn	nn	np	np	np	np	np	np	nn	nn	np	np	np	nn	nn	np	nn	np	np	nn	np	np	nn	np	nn	np	nn	np	np	nn	np	np	np	nn	np	nn	np	np	np	np	nn	nn	np	np
AX-174166193	184.751	3	<nnxnp>	np	nn	nn	nn	np	np	np	np	np	np	nn	nn	np	np	np	nn	nn	np	nn	np	np	nn	np	np	nn	np	nn	np	nn	np	np	nn	np	np	np	nn	np	nn	np	np	np	np	nn	nn	np	np
AX-174119566	184.751	3	<nnxnp>	np	nn	nn	nn	np	np	np	np	np	np	nn	nn	np	np	np	nn	nn	np	nn	np	np	nn	np	np	nn	np	nn	np	nn	np	np	nn	np	np	np	nn	np	nn	np	np	np	np	nn	nn	np	np
AX-174139748	184.751	3	<nnxnp>	np	nn	nn	nn	np	np	np	np	np	np	nn	nn	np	np	np	nn	nn	np	nn	np	np	nn	np	np	nn	np	nn	np	nn	np	np	nn	np	np	np	nn	np	nn	np	np	np	np	nn	nn	np	np
AX-174119759	187.978	3	<nnxnp>	np	nn	nn	nn	np	np	np	np	np	np	nn	nn	np	np	np	nn	nn	np	nn	np	np	nn	np	np	nn	nn	nn	np	nn	np	np	nn	np	np	np	nn	np	nn	np	np	np	np	nn	nn	np	np
AX-174126902	187.978	3	<nnxnp>	np	nn	nn	nn	np	np	np	np	np	np	nn	nn	np	np	np	nn	nn	np	nn	np	np	nn	np	np	nn	nn	nn	np	nn	np	np	nn	np	np	np	nn	np	nn	np	np	np	np	nn	nn	np	np
AX-174185723	189.03	3	<nnxnp>	np	nn	nn	nn	np	np	np	np	np	np	nn	nn	np	np	np	nn	nn	np	nn	np	np	nn	np	np	nn	nn	nn	np	nn	np	np	nn	np	np	np	nn	np	nn	np	np	np	np	nn	nn	np	np
AX-115679722	190.083	3	<nnxnp>	np	nn	nn	nn	np	np	np	np	np	np	nn	nn	np	np	np	nn	nn	np	nn	nn	np	nn	np	np	nn	nn	nn	np	nn	np	np	nn	np	np	np	nn	np	nn	np	np	np	np	nn	nn	np	np
AX-174112617	190.083	3	<nnxnp>	np	nn	nn	nn	np	np	np	np	np	np	nn	nn	np	np	np	nn	nn	np	nn	nn	np	nn	np	np	nn	nn	nn	np	nn	np	np	nn	np	np	np	nn	np	nn	np	np	np	np	nn	nn	np	np
AX-174150598	194.434	3	<nnxnp>	np	nn	nn	nn	np	np	np	np	np	np	nn	np	np	np	np	nn	nn	np	nn	nn	np	nn	np	np	np	nn	nn	np	nn	np	np	nn	np	np	np	nn	np	nn	np	np	np	np	nn	nn	np	np
AX-174139716	196.562	3	<nnxnp>	np	nn	nn	nn	np	np	np	np	np	np	nn	np	np	np	np	nn	nn	np	nn	nn	np	nn	np	np	np	nn	nn	np	nn	np	np	nn	np	np	np	nn	np	nn	np	np	np	np	nn	nn	np	np
AX-115684564	198.69	3	<nnxnp>	np	nn	nn	nn	np	np	np	np	np	np	nn	np	np	np	np	nn	nn	np	nn	nn	np	nn	np	np	np	nn	nn	np	nn	np	np	nn	np	np	np	nn	np	nn	np	np	np	np	nn	nn	np	np
AX-174161810	198.69	3	<nnxnp>	np	nn	nn	nn	np	np	np	np	np	np	nn	np	np	np	np	nn	nn	np	nn	nn	np	nn	np	np	np	nn	nn	np	nn	np	np	nn	np	np	np	nn	np	nn	np	np	np	np	nn	nn	np	np
AX-174185235	198.69	3	<nnxnp>	np	nn	nn	nn	np	np	np	np	np	np	nn	np	np	np	np	nn	nn	np	nn	nn	np	nn	np	np	np	nn	nn	np	nn	np	np	nn	np	np	np	nn	np	nn	np	np	np	np	nn	nn	np	np
AX-115699180	204.19	3	<nnxnp>	np	nn	nn	nn	np	np	np	np	np	np	nn	np	np	np	np	np	nn	np	np	nn	np	nn	np	np	np	nn	nn	np	nn	np	np	nn	np	np	np	nn	np	nn	np	np	np	np	nn	nn	np	np
AX-174183859	205.242	3	<nnxnp>	np	nn	nn	nn	np	np	np	np	np	np	nn	np	np	np	np	np	nn	np	np	nn	np	nn	np	np	np	nn	nn	np	nn	np	np	nn	np	np	np	nn	np	nn	np	np	np	np	nn	nn	np	nn
AX-174165357	206.295	3	<nnxnp>	np	nn	nn	nn	np	np	np	np	np	np	nn	np	np	np	np	np	nn	np	np	nn	np	nn	np	np	np	nn	nn	np	nn	np	np	nn	np	np	np	nn	np	nn	np	np	np	np	nn	nn	np	nn
AX-174172535	206.295	3	<nnxnp>	np	nn	nn	nn	np	np	np	np	np	np	nn	np	np	np	np	np	nn	np	np	nn	np	nn	np	np	np	nn	nn	np	nn	np	np	nn	np	np	np	nn	np	nn	np	np	np	np	nn	nn	np	nn
AX-115702413	210.646	3	<nnxnp>	np	nn	nn	nn	np	np	np	np	np	np	nn	np	np	np	np	np	nn	np	np	nn	np	nn	np	np	np	nn	nn	np	nn	np	np	nn	np	np	np	nn	np	nn	np	np	np	np	nn	nn	np	nn
AX-174199161	213.873	3	<nnxnp>	np	nn	nn	nn	np	np	np	np	np	np	nn	np	np	np	np	np	np	np	np	nn	np	nn	np	np	np	nn	nn	np	nn	np	np	nn	np	np	np	nn	np	nn	np	np	np	np	nn	nn	np	nn
AX-115717020	213.873	3	<nnxnp>	np	nn	nn	nn	np	np	np	np	np	np	nn	np	np	np	np	np	np	np	np	nn	np	nn	np	np	np	nn	nn	np	nn	np	np	nn	np	np	np	nn	np	nn	np	np	np	np	nn	nn	np	nn
AX-174119854	213.873	3	<nnxnp>	np	nn	nn	nn	np	np	np	np	np	np	nn	np	np	np	np	np	np	np	np	nn	np	nn	np	np	np	nn	nn	np	nn	np	np	nn	np	np	np	nn	np	nn	np	np	np	np	nn	nn	np	nn
AX-174140629	213.873	3	<nnxnp>	np	nn	nn	nn	np	np	np	np	np	np	nn	np	np	np	np	np	np	np	np	nn	np	nn	np	np	np	nn	nn	np	nn	np	np	nn	np	np	np	nn	np	nn	np	np	np	np	nn	nn	np	nn
AX-174149731	213.873	3	<nnxnp>	np	nn	nn	nn	np	np	np	np	np	np	nn	np	np	np	np	np	np	np	np	nn	np	nn	np	np	np	nn	nn	np	nn	np	np	nn	np	np	np	nn	np	nn	np	np	np	np	nn	nn	np	nn
AX-174161628	216.001	3	<nnxnp>	np	nn	nn	nn	np	np	np	np	np	np	nn	np	np	np	np	np	nn	np	np	nn	np	--	np	np	np	nn	nn	np	nn	np	np	nn	np	np	np	nn	np	nn	np	np	np	np	np	nn	np	nn
AX-115696185	217.053	3	<nnxnp>	np	nn	nn	nn	np	np	np	np	np	np	nn	np	np	np	np	np	nn	np	np	nn	np	nn	np	np	np	nn	nn	np	nn	np	np	nn	np	nn	np	nn	np	nn	np	np	np	np	np	nn	np	nn
AX-174123292	218.106	3	<nnxnp>	np	nn	np	nn	np	np	np	np	np	np	nn	np	np	np	np	np	nn	np	np	nn	np	nn	np	np	np	nn	nn	np	nn	np	np	nn	np	nn	np	nn	np	nn	np	np	np	np	np	nn	np	nn
AX-174185564	218.106	3	<nnxnp>	np	nn	np	nn	np	np	np	np	np	np	nn	np	np	np	np	np	nn	np	np	nn	np	nn	np	np	np	nn	nn	np	nn	np	np	nn	np	nn	np	nn	np	nn	np	np	np	np	np	nn	np	nn
AX-174131862	219.159	3	<nnxnp>	np	nn	np	nn	np	np	np	np	np	np	nn	np	np	np	np	np	nn	np	np	nn	np	nn	np	np	np	nn	nn	np	nn	np	np	nn	np	nn	np	nn	np	nn	np	np	np	np	np	nn	np	nn
AX-174187454	219.159	3	<nnxnp>	np	nn	np	nn	np	np	np	np	np	np	nn	np	np	np	np	np	nn	np	np	nn	np	nn	np	np	np	nn	nn	np	nn	np	np	nn	np	nn	np	nn	np	nn	np	np	np	np	np	nn	np	nn
AX-174171747	222.385	3	<nnxnp>	np	nn	np	nn	np	np	np	np	np	np	nn	np	np	np	np	np	nn	nn	np	nn	np	nn	np	np	np	nn	nn	np	nn	np	np	nn	np	nn	np	nn	np	nn	np	np	np	np	np	nn	np	nn
AX-115687722	223.438	3	<nnxnp>	np	nn	np	nn	np	np	np	np	np	np	nn	np	np	np	np	np	nn	nn	np	nn	np	nn	np	np	np	nn	nn	np	nn	np	np	nn	np	nn	np	nn	np	nn	np	np	np	np	np	nn	np	nn
AX-115686303	223.438	3	<nnxnp>	np	nn	np	nn	np	np	np	np	np	np	nn	np	np	np	np	np	nn	nn	np	nn	np	nn	np	np	np	nn	nn	np	nn	np	np	nn	np	nn	np	nn	np	nn	np	np	np	np	np	nn	np	nn
AX-153642304	223.438	3	<nnxnp>	np	nn	np	nn	np	np	np	np	np	np	nn	np	np	np	np	np	nn	nn	np	nn	np	nn	np	np	np	nn	nn	np	nn	np	np	nn	np	nn	np	nn	np	nn	np	np	np	np	np	nn	np	nn
AX-174157827	224.491	3	<nnxnp>	np	nn	np	nn	np	np	np	np	np	np	nn	np	np	np	np	np	nn	nn	np	nn	np	nn	np	np	np	nn	nn	np	nn	np	np	nn	np	nn	np	nn	np	nn	np	np	np	np	np	nn	np	nn
AX-174207982	224.491	3	<nnxnp>	np	nn	np	nn	np	np	np	np	np	np	nn	np	np	np	np	np	nn	nn	np	nn	np	nn	np	np	np	nn	nn	np	nn	np	np	nn	np	nn	np	nn	np	nn	np	np	np	np	np	nn	np	nn
AX-174139890	224.491	3	<nnxnp>	np	nn	np	nn	np	np	np	np	np	np	nn	np	np	np	np	np	nn	nn	np	nn	np	nn	np	np	np	nn	nn	np	nn	np	np	nn	np	nn	np	nn	np	nn	np	np	np	np	np	nn	np	nn
AX-174197377	227.718	3	<nnxnp>	np	nn	np	nn	np	np	np	np	np	np	nn	nn	np	np	np	np	nn	nn	np	nn	np	nn	np	np	np	np	nn	np	nn	np	np	nn	np	nn	np	nn	np	nn	np	np	np	np	np	nn	np	nn
AX-174210611	228.77	3	<nnxnp>	np	nn	np	nn	np	np	np	np	np	np	nn	nn	np	np	np	np	nn	nn	np	nn	np	nn	np	np	np	np	nn	np	nn	np	np	nn	np	nn	np	nn	np	nn	np	np	np	np	np	nn	np	nn
AX-153643641	228.77	3	<nnxnp>	np	nn	np	nn	np	np	np	np	np	np	nn	nn	np	np	np	np	nn	nn	np	nn	np	nn	np	np	np	np	nn	np	nn	np	np	nn	np	nn	np	nn	np	nn	np	np	np	np	np	nn	np	nn
AX-174209672	234.27	3	<nnxnp>	np	nn	np	nn	np	nn	np	np	np	np	nn	nn	np	np	np	np	nn	nn	np	nn	np	np	np	np	nn	np	nn	np	nn	np	np	nn	np	nn	np	nn	np	nn	np	np	np	np	np	nn	np	nn
AX-115716142	234.27	3	<nnxnp>	np	nn	np	nn	np	nn	np	np	np	np	nn	nn	np	np	np	np	nn	nn	np	nn	np	np	np	np	nn	np	nn	np	nn	np	np	nn	np	nn	np	nn	np	nn	np	np	np	np	np	nn	np	nn
AX-153644186	234.27	3	<nnxnp>	np	nn	np	nn	np	nn	np	np	np	np	nn	nn	np	np	np	np	nn	nn	np	nn	np	np	np	np	nn	np	nn	np	nn	np	np	nn	np	nn	np	nn	np	nn	np	np	np	np	np	nn	np	nn
AX-153644189	234.27	3	<nnxnp>	np	nn	np	nn	np	nn	np	np	np	np	nn	nn	np	np	np	np	nn	nn	np	nn	np	np	np	np	nn	np	nn	np	nn	np	np	nn	np	nn	np	nn	np	nn	np	np	np	np	np	nn	np	nn
AX-174163533	234.27	3	<nnxnp>	np	nn	np	nn	np	nn	np	np	np	np	nn	nn	np	np	np	np	nn	nn	np	nn	np	np	np	np	nn	np	nn	np	nn	np	np	nn	np	nn	np	nn	np	nn	np	np	np	np	np	nn	np	nn
AX-174186922	234.27	3	<nnxnp>	np	nn	np	nn	np	nn	np	np	np	np	nn	nn	np	np	np	np	nn	nn	np	nn	np	np	np	np	nn	np	nn	np	nn	np	np	nn	np	nn	np	nn	np	nn	np	np	np	np	np	nn	np	nn
AX-174143198	238.621	3	<nnxnp>	np	nn	np	nn	np	nn	np	np	np	np	nn	nn	np	np	np	np	nn	nn	np	nn	np	np	np	np	nn	np	nn	np	nn	np	np	nn	np	nn	np	nn	np	nn	np	np	np	np	np	nn	np	nn
AX-174192392	239.674	3	<nnxnp>	np	nn	np	nn	np	nn	np	np	np	np	nn	nn	np	np	np	np	nn	nn	np	nn	np	np	np	np	nn	np	nn	np	nn	np	np	nn	np	nn	np	nn	np	nn	np	np	np	np	np	nn	np	nn
AX-174122132	241.802	3	<nnxnp>	np	nn	np	nn	np	nn	np	np	np	np	nn	nn	np	nn	np	np	nn	nn	np	nn	np	np	np	np	nn	np	nn	np	nn	np	np	nn	np	nn	np	nn	np	nn	np	np	np	np	np	nn	np	nn
AX-174129852	243.93	3	<nnxnp>	np	nn	np	nn	np	nn	np	np	np	np	nn	nn	np	nn	np	np	nn	nn	np	nn	np	np	np	np	nn	np	nn	np	nn	np	np	nn	np	nn	np	nn	np	nn	np	np	np	np	np	nn	np	nn
AX-174156129	247.157	3	<nnxnp>	np	nn	np	nn	np	nn	np	np	np	np	nn	nn	np	nn	np	np	nn	nn	np	nn	nn	np	np	np	nn	np	nn	np	nn	np	np	nn	np	nn	np	nn	np	nn	np	np	np	np	np	nn	np	nn
AX-174169471	250.383	3	<nnxnp>	np	nn	np	nn	np	nn	np	np	np	np	nn	nn	np	nn	np	np	nn	nn	np	nn	nn	np	np	np	nn	np	nn	np	nn	np	np	nn	np	nn	np	nn	np	nn	np	np	np	np	np	nn	np	nn
AX-174204450	255.884	3	<nnxnp>	np	nn	np	nn	np	nn	np	np	np	np	nn	nn	np	nn	np	np	nn	nn	np	np	nn	np	np	np	nn	np	nn	np	nn	np	np	nn	nn	nn	np	nn	np	nn	np	np	np	np	np	nn	np	nn
AX-115730816	259.11	3	<nnxnp>	np	nn	np	nn	np	nn	np	np	nn	np	nn	nn	np	nn	np	np	nn	nn	np	np	nn	np	np	np	nn	np	nn	np	nn	np	np	nn	nn	nn	np	nn	np	nn	np	np	nn	np	np	nn	np	nn
AX-174212316	261.238	3	<nnxnp>	np	nn	np	nn	np	nn	np	np	nn	np	nn	nn	np	nn	np	np	nn	nn	np	np	nn	np	np	np	nn	np	nn	np	nn	np	np	nn	nn	nn	np	nn	np	nn	np	np	nn	np	np	nn	np	nn
AX-174147882	262.291	3	<nnxnp>	np	nn	np	nn	np	nn	np	np	nn	np	nn	nn	np	nn	np	np	nn	nn	np	np	nn	np	np	np	nn	np	nn	np	nn	np	np	nn	nn	nn	np	nn	np	nn	np	np	nn	np	np	nn	np	nn
AX-174124604	264.419	3	<nnxnp>	np	nn	np	nn	np	nn	np	np	nn	np	nn	nn	np	nn	np	np	nn	nn	np	np	nn	np	np	np	nn	np	nn	np	nn	np	np	nn	nn	nn	np	nn	np	nn	np	np	nn	np	np	nn	np	nn
AX-174146962	264.419	3	<nnxnp>	np	nn	np	nn	np	nn	np	np	nn	np	nn	nn	np	nn	np	np	nn	nn	np	np	nn	np	np	np	nn	np	nn	np	nn	np	np	nn	nn	nn	np	nn	np	nn	np	np	nn	np	np	nn	np	nn
AX-174176672	264.419	3	<nnxnp>	np	nn	np	nn	np	nn	np	np	nn	np	nn	nn	np	nn	np	np	nn	nn	np	np	nn	np	np	np	nn	np	nn	np	nn	np	np	nn	nn	nn	np	nn	np	nn	np	np	nn	np	np	nn	np	nn
AX-174117407	264.419	3	<nnxnp>	np	nn	np	nn	np	nn	np	np	nn	np	nn	nn	np	nn	np	np	nn	nn	np	np	nn	np	np	np	nn	np	nn	np	nn	np	np	nn	nn	nn	np	nn	np	nn	np	np	nn	np	np	nn	np	nn
AX-174116610	265.472	3	<nnxnp>	np	nn	np	nn	np	nn	np	np	nn	np	nn	nn	np	nn	nn	np	nn	nn	np	np	nn	np	np	np	nn	np	nn	np	nn	np	np	nn	nn	nn	np	nn	np	nn	np	np	nn	np	np	nn	np	nn
AX-174120471	265.472	3	<nnxnp>	np	nn	np	nn	np	nn	np	np	nn	np	nn	nn	np	nn	nn	np	nn	nn	np	np	nn	np	np	np	nn	np	nn	np	nn	np	np	nn	nn	nn	np	nn	np	nn	np	np	nn	np	np	nn	np	nn
AX-115685960	265.472	3	<nnxnp>	np	nn	np	nn	np	nn	np	np	nn	np	nn	nn	np	nn	nn	np	nn	nn	np	np	nn	np	np	np	nn	np	nn	np	nn	np	np	nn	nn	nn	np	nn	np	nn	np	np	nn	np	np	nn	np	nn
AX-174120404	266.524	3	<nnxnp>	np	nn	np	nn	np	nn	np	np	nn	np	nn	nn	np	nn	nn	np	nn	nn	np	np	nn	np	np	np	nn	np	nn	np	nn	np	np	nn	nn	nn	np	nn	np	nn	np	np	nn	np	np	nn	np	nn
AX-174172741	267.577	3	<nnxnp>	np	nn	np	nn	np	nn	np	np	nn	np	nn	nn	np	nn	nn	np	nn	nn	np	np	nn	np	np	np	nn	np	nn	np	nn	np	np	nn	nn	nn	np	nn	np	nn	np	np	nn	np	np	nn	np	nn
AX-174198790	267.577	3	<nnxnp>	np	nn	np	nn	np	nn	np	np	nn	np	nn	nn	np	nn	nn	np	nn	nn	np	np	nn	np	np	np	nn	np	nn	np	nn	np	np	nn	nn	nn	np	nn	np	nn	np	np	nn	np	np	nn	np	nn
AX-174163871	268.63	3	<nnxnp>	np	nn	np	nn	np	nn	np	np	nn	np	nn	nn	np	nn	nn	np	nn	nn	np	np	nn	np	np	np	nn	np	nn	np	nn	np	np	nn	nn	nn	np	nn	np	nn	np	np	nn	np	np	nn	np	nn
AX-174184966	268.63	3	<nnxnp>	np	nn	np	nn	np	nn	np	np	nn	np	nn	nn	np	nn	nn	np	nn	nn	np	np	nn	np	np	np	nn	np	nn	np	nn	np	np	nn	nn	nn	np	nn	np	nn	np	np	nn	np	np	nn	np	nn
AX-174167972	269.682	3	<nnxnp>	np	nn	np	nn	np	nn	np	np	nn	np	nn	nn	np	nn	nn	np	nn	nn	np	np	nn	np	np	np	nn	np	nn	np	nn	np	np	nn	nn	nn	np	nn	np	nn	np	np	nn	np	np	nn	np	nn
AX-174199677	269.682	3	<nnxnp>	np	nn	np	nn	np	nn	np	np	nn	np	nn	nn	np	nn	nn	np	nn	nn	np	np	nn	np	np	np	nn	np	nn	np	nn	np	np	nn	nn	nn	np	nn	np	nn	np	np	nn	np	np	nn	np	nn
AX-115683758	271.81	3	<nnxnp>	np	nn	np	nn	np	nn	np	np	nn	np	nn	nn	np	nn	nn	np	nn	nn	np	np	nn	np	np	np	nn	np	nn	np	nn	np	np	nn	nn	nn	np	nn	np	nn	np	np	nn	np	np	nn	np	nn
AX-174113848	271.81	3	<nnxnp>	np	nn	np	nn	np	nn	np	np	nn	np	nn	nn	np	nn	nn	np	nn	nn	np	np	nn	np	np	np	nn	np	nn	np	nn	np	np	nn	nn	nn	np	nn	np	nn	np	np	nn	np	np	nn	np	nn
AX-174178502	272.863	3	<nnxnp>	np	nn	np	nn	np	nn	np	np	nn	np	nn	nn	np	nn	nn	np	nn	nn	np	np	nn	np	np	np	nn	np	nn	np	nn	np	np	nn	nn	nn	np	nn	np	nn	np	np	nn	np	np	nn	np	np
AX-174181215	272.863	3	<nnxnp>	np	nn	np	nn	np	nn	np	np	nn	np	nn	nn	np	nn	nn	np	nn	nn	np	np	nn	np	np	np	nn	np	nn	np	nn	np	np	nn	nn	nn	np	nn	np	nn	np	np	nn	np	np	nn	np	np
AX-115701882	273.916	3	<nnxnp>	np	nn	np	nn	np	nn	np	np	nn	np	nn	nn	np	nn	nn	np	nn	nn	np	np	nn	np	np	np	nn	np	nn	np	nn	np	np	nn	nn	nn	np	nn	np	nn	np	np	nn	np	np	nn	np	np
AX-115717804	273.916	3	<nnxnp>	np	nn	np	nn	np	nn	np	np	nn	np	nn	nn	np	nn	nn	np	nn	nn	np	np	nn	np	np	np	nn	np	nn	np	nn	np	np	nn	nn	nn	np	nn	np	nn	np	np	nn	np	np	nn	np	np
AX-174133497	274.968	3	<nnxnp>	np	nn	np	nn	np	nn	np	np	nn	np	nn	nn	np	nn	nn	np	nn	nn	np	np	nn	np	np	np	nn	np	nn	np	nn	np	np	nn	nn	nn	np	nn	np	nn	np	np	nn	np	np	nn	np	np
AX-174191318	274.968	3	<nnxnp>	np	nn	np	nn	np	nn	np	np	nn	np	nn	nn	np	nn	nn	np	nn	nn	np	np	nn	np	np	np	nn	np	nn	np	nn	np	np	nn	nn	nn	np	nn	np	nn	np	np	nn	np	np	nn	np	np
AX-174204937	274.968	3	<nnxnp>	np	nn	np	nn	np	nn	np	np	nn	np	nn	nn	np	nn	nn	np	nn	nn	np	np	nn	np	np	np	nn	np	nn	np	nn	np	np	nn	nn	nn	np	nn	np	nn	np	np	nn	np	np	nn	np	np
AX-174212237	274.968	3	<nnxnp>	np	nn	np	nn	np	nn	np	np	nn	np	nn	nn	np	nn	nn	np	nn	nn	np	np	nn	np	np	np	nn	np	nn	np	nn	np	np	nn	nn	nn	np	nn	np	nn	np	np	nn	np	np	nn	np	np
AX-174130207	274.968	3	<nnxnp>	np	nn	np	nn	np	nn	np	np	nn	np	nn	nn	np	nn	nn	np	nn	nn	np	np	nn	np	np	np	nn	np	nn	np	nn	np	np	nn	nn	nn	np	nn	np	nn	np	np	nn	np	np	nn	np	np
AX-174175071	274.968	3	<nnxnp>	np	nn	np	nn	np	nn	np	np	nn	np	nn	nn	np	nn	nn	np	nn	nn	np	np	nn	np	np	np	nn	np	nn	np	nn	np	np	nn	nn	nn	np	nn	np	nn	np	np	nn	np	np	nn	np	np
AX-174190345	274.968	3	<nnxnp>	np	nn	np	nn	np	nn	np	np	nn	np	nn	nn	np	nn	nn	np	nn	nn	np	np	nn	np	np	np	nn	np	nn	np	nn	np	np	nn	nn	nn	np	nn	np	nn	np	np	nn	np	np	nn	np	np
AX-153639676	276.021	3	<nnxnp>	np	nn	np	nn	np	nn	np	np	nn	np	nn	nn	np	nn	nn	np	nn	nn	np	np	nn	np	np	np	nn	np	nn	np	nn	np	np	nn	nn	nn	np	nn	np	nn	np	np	nn	np	np	nn	np	np
AX-174114079	277.074	3	<nnxnp>	np	nn	np	nn	np	nn	np	np	nn	np	nn	nn	np	nn	nn	np	nn	nn	np	np	nn	np	np	nn	nn	np	nn	np	nn	np	np	nn	nn	nn	np	nn	np	nn	np	np	nn	np	np	nn	np	np
AX-174186933	277.074	3	<nnxnp>	np	nn	np	nn	np	nn	np	np	nn	np	nn	nn	np	nn	nn	np	nn	nn	np	np	nn	np	np	nn	nn	np	nn	np	nn	np	np	nn	nn	nn	np	nn	np	nn	np	np	nn	np	np	nn	np	np
AX-174171363	279.202	3	<nnxnp>	np	nn	np	nn	np	nn	np	np	nn	np	nn	nn	np	nn	nn	np	nn	nn	np	np	nn	np	np	nn	nn	np	nn	np	nn	np	np	nn	nn	nn	np	nn	np	nn	np	np	nn	np	np	nn	np	np
AX-174148312	280.254	3	<nnxnp>	np	nn	np	nn	np	nn	np	np	nn	np	nn	nn	np	nn	nn	np	nn	nn	np	np	nn	np	np	nn	nn	np	nn	np	nn	np	np	nn	nn	nn	np	nn	np	nn	np	np	nn	np	np	nn	np	np
AX-174173123	280.254	3	<nnxnp>	np	nn	np	nn	np	nn	np	np	nn	np	nn	nn	np	nn	nn	np	nn	nn	np	np	nn	np	np	nn	nn	np	nn	np	nn	np	np	nn	nn	nn	np	nn	np	nn	np	np	nn	np	np	nn	np	np
AX-174154620	281.307	3	<nnxnp>	np	nn	np	nn	np	nn	np	np	nn	np	nn	nn	np	nn	nn	np	nn	nn	np	np	nn	np	np	nn	nn	np	nn	np	nn	np	np	nn	nn	nn	np	nn	np	nn	np	np	nn	np	np	nn	np	np
AX-174124103	282.36	3	<nnxnp>	np	nn	np	nn	np	nn	np	np	nn	np	nn	nn	np	nn	nn	np	nn	nn	np	np	nn	np	np	nn	nn	np	nn	np	nn	np	np	nn	nn	nn	np	nn	np	nn	np	np	nn	np	np	nn	np	np
AX-174199027	282.36	3	<nnxnp>	np	nn	np	nn	np	nn	np	np	nn	np	nn	nn	np	nn	nn	np	nn	nn	np	np	nn	np	np	nn	nn	np	nn	np	nn	np	np	nn	nn	nn	np	nn	np	nn	np	np	nn	np	np	nn	np	np
AX-115672636	283.412	3	<nnxnp>	np	nn	np	nn	np	nn	np	np	nn	np	nn	nn	np	nn	nn	np	nn	nn	np	np	--	np	np	nn	nn	np	nn	np	nn	np	np	nn	nn	nn	np	nn	np	nn	np	np	nn	np	np	nn	np	np
AX-174130068	283.412	3	<nnxnp>	np	nn	np	nn	np	nn	np	np	nn	np	nn	nn	np	nn	nn	np	nn	nn	--	np	nn	np	np	nn	nn	np	nn	np	nn	np	np	nn	nn	nn	np	nn	np	nn	np	np	nn	np	np	nn	np	np
AX-174172163	283.412	3	<nnxnp>	np	nn	np	nn	np	nn	np	np	nn	np	nn	nn	np	nn	nn	np	nn	nn	np	np	nn	np	np	nn	nn	np	nn	np	nn	np	np	nn	nn	nn	np	nn	np	nn	np	np	nn	np	np	nn	np	np
AX-174207704	283.412	3	<nnxnp>	np	nn	np	nn	np	nn	np	np	nn	np	nn	nn	np	nn	nn	np	nn	nn	np	np	nn	np	np	nn	nn	np	nn	np	nn	np	np	nn	nn	nn	np	nn	np	nn	np	np	nn	np	np	nn	np	np
AX-174138253	283.412	3	<nnxnp>	np	nn	np	nn	np	nn	np	np	nn	np	nn	nn	np	nn	nn	np	nn	nn	np	np	nn	np	np	nn	nn	np	nn	np	nn	np	np	nn	nn	nn	np	nn	np	nn	np	np	nn	np	np	nn	np	np
AX-174150506	284.465	3	<nnxnp>	np	nn	np	nn	np	nn	np	np	nn	np	nn	nn	np	nn	nn	np	nn	nn	np	np	nn	np	np	nn	nn	np	nn	np	nn	np	np	nn	nn	nn	np	nn	np	nn	np	np	nn	np	np	nn	np	np
AX-174162080	284.465	3	<nnxnp>	np	nn	np	nn	np	nn	np	np	nn	np	nn	nn	np	nn	nn	np	nn	nn	np	np	nn	np	np	nn	nn	np	nn	np	nn	np	np	nn	nn	nn	np	nn	np	nn	np	np	nn	np	np	nn	np	np
AX-115693799	284.465	3	<nnxnp>	np	nn	np	nn	np	nn	np	np	nn	np	nn	nn	np	nn	nn	np	nn	nn	np	np	nn	np	np	nn	nn	np	nn	np	nn	np	np	nn	nn	nn	np	nn	np	nn	np	np	nn	np	np	nn	np	np
AX-174132929	284.465	3	<nnxnp>	np	nn	np	nn	np	nn	np	np	nn	np	nn	nn	np	nn	nn	np	nn	nn	np	np	nn	np	np	nn	nn	np	nn	np	nn	np	np	nn	nn	nn	np	nn	np	nn	np	np	nn	np	np	nn	np	np
AX-115676824	285.518	3	<nnxnp>	np	nn	np	nn	np	nn	np	np	nn	np	nn	nn	np	nn	nn	np	nn	nn	np	np	nn	np	np	nn	nn	np	nn	np	nn	np	np	nn	nn	nn	np	nn	np	nn	np	np	nn	np	np	nn	np	np
AX-174181468	285.518	3	<nnxnp>	np	nn	np	nn	np	nn	np	np	nn	np	nn	nn	np	nn	nn	np	nn	nn	np	np	nn	np	np	nn	nn	np	nn	np	nn	np	np	nn	nn	nn	np	nn	np	nn	np	np	nn	np	np	nn	np	np
AX-174184031	286.57	3	<nnxnp>	np	nn	np	nn	np	nn	np	np	nn	np	nn	nn	np	nn	nn	np	nn	nn	np	np	nn	np	np	nn	nn	np	nn	np	nn	np	np	nn	nn	nn	np	nn	np	nn	np	np	nn	np	np	nn	np	np
AX-174120866	287.623	3	<nnxnp>	np	nn	np	nn	np	nn	np	np	nn	np	nn	nn	np	nn	nn	np	nn	nn	np	np	nn	np	np	nn	nn	np	nn	np	nn	np	np	nn	nn	nn	np	nn	np	nn	np	np	nn	np	np	nn	np	np
AX-174112693	288.676	3	<nnxnp>	np	nn	np	nn	np	nn	np	np	nn	np	nn	nn	np	nn	nn	np	nn	nn	np	np	nn	np	np	nn	nn	np	nn	np	nn	np	np	nn	nn	nn	np	nn	np	nn	np	np	nn	np	np	nn	np	np
AX-174130351	289.728	3	<nnxnp>	np	nn	np	nn	np	nn	np	np	nn	np	nn	nn	np	nn	nn	np	nn	nn	np	np	nn	np	np	nn	nn	np	nn	np	nn	np	np	nn	nn	nn	np	nn	np	nn	np	np	nn	np	np	nn	np	np
AX-174150868	289.728	3	<nnxnp>	np	nn	np	nn	np	nn	np	np	nn	np	nn	nn	np	nn	nn	np	nn	nn	np	np	nn	np	np	nn	nn	np	nn	np	nn	np	np	nn	nn	nn	np	nn	np	nn	np	np	nn	np	np	nn	np	np
AX-174132789	290.781	3	<nnxnp>	np	nn	np	nn	np	nn	np	np	nn	np	nn	nn	np	nn	nn	np	nn	nn	np	np	nn	np	np	nn	nn	np	nn	np	nn	np	np	nn	nn	nn	np	nn	np	nn	np	np	nn	np	np	nn	np	np
AX-115703453	292.909	3	<nnxnp>	np	nn	np	nn	np	nn	np	np	nn	np	nn	nn	np	nn	nn	np	nn	nn	np	np	nn	np	np	nn	nn	np	nn	np	nn	np	np	nn	nn	nn	np	nn	np	nn	np	np	nn	np	nn	nn	np	np
AX-174143431	292.909	3	<nnxnp>	np	nn	np	nn	np	nn	np	np	nn	np	nn	nn	np	nn	nn	np	nn	nn	np	np	nn	np	np	nn	nn	np	nn	np	nn	np	np	nn	nn	nn	np	nn	np	nn	np	np	nn	np	nn	nn	np	np
AX-174176056	292.909	3	<nnxnp>	np	nn	np	nn	np	nn	np	np	nn	np	nn	nn	np	nn	nn	np	nn	nn	np	np	nn	np	np	nn	nn	np	nn	np	nn	np	np	nn	nn	nn	np	nn	np	nn	np	np	nn	np	nn	nn	np	np
AX-174180489	292.909	3	<nnxnp>	np	nn	np	nn	np	nn	np	np	nn	np	nn	nn	np	nn	nn	np	nn	nn	np	np	nn	np	np	nn	nn	np	nn	np	nn	np	np	nn	nn	nn	np	nn	np	nn	np	np	nn	np	nn	nn	np	np
AX-174165924	293.962	3	<nnxnp>	np	nn	np	nn	np	nn	np	np	nn	np	nn	nn	np	nn	nn	np	nn	nn	np	np	nn	np	np	nn	nn	np	nn	np	nn	np	np	nn	nn	nn	np	nn	np	nn	np	np	nn	np	nn	nn	np	np
AX-174180515	298.312	3	<nnxnp>	np	nn	np	nn	np	nn	np	np	nn	np	nn	nn	np	nn	nn	np	np	nn	np	np	np	np	np	nn	nn	np	nn	np	nn	np	np	nn	nn	nn	np	nn	np	nn	np	np	nn	np	nn	nn	np	np
AX-174140557	299.365	3	<nnxnp>	np	nn	np	nn	np	nn	np	np	nn	np	nn	nn	np	nn	nn	np	np	nn	np	np	np	np	np	nn	nn	np	nn	np	nn	np	np	nn	nn	nn	np	nn	np	nn	np	np	nn	np	nn	nn	np	np
AX-116812245	299.365	3	<nnxnp>	np	nn	np	nn	np	nn	np	np	nn	np	nn	nn	np	nn	nn	np	np	nn	np	np	np	np	np	nn	nn	np	nn	np	nn	np	np	nn	nn	nn	np	nn	np	nn	np	np	nn	np	nn	nn	np	np
AX-174147421	299.365	3	<nnxnp>	np	nn	np	nn	np	nn	np	np	nn	np	nn	nn	np	nn	nn	np	np	nn	np	np	np	np	np	nn	nn	np	nn	np	nn	np	np	nn	nn	nn	np	nn	np	nn	np	np	nn	np	nn	nn	np	np
AX-174186193	299.365	3	<nnxnp>	np	nn	np	nn	np	nn	np	np	nn	np	nn	nn	np	nn	nn	np	np	nn	np	np	np	np	np	nn	nn	np	nn	np	nn	np	np	nn	nn	nn	np	nn	np	nn	np	np	nn	np	nn	nn	np	np
AX-174162012	300.418	3	<nnxnp>	np	nn	np	nn	np	nn	np	np	nn	np	nn	nn	np	nn	nn	np	np	nn	np	np	np	np	np	nn	nn	np	nn	np	nn	np	np	nn	nn	nn	np	nn	np	nn	np	np	nn	np	nn	nn	np	np
AX-174202169	301.47	3	<nnxnp>	np	nn	np	nn	np	nn	np	np	nn	np	nn	nn	np	nn	nn	np	np	nn	np	np	np	np	np	nn	nn	np	nn	np	nn	np	np	nn	nn	nn	np	nn	np	nn	np	np	nn	np	nn	nn	np	np
AX-174136959	302.523	3	<nnxnp>	np	nn	np	nn	np	nn	np	np	nn	np	nn	nn	np	nn	nn	np	np	nn	np	np	np	np	np	nn	nn	np	nn	np	nn	np	np	nn	nn	nn	np	nn	np	nn	np	np	nn	np	nn	nn	np	np
AX-174169011	302.523	3	<nnxnp>	np	nn	np	nn	np	nn	np	np	nn	np	nn	nn	np	nn	nn	np	np	nn	np	np	np	np	np	nn	nn	np	nn	np	nn	np	np	nn	nn	nn	np	nn	np	nn	np	np	nn	np	nn	nn	np	np
AX-174182517	303.576	3	<nnxnp>	np	nn	np	nn	np	nn	np	np	nn	np	nn	nn	np	nn	nn	np	np	nn	np	np	np	np	np	nn	nn	np	nn	np	nn	np	np	nn	nn	nn	np	nn	np	nn	np	np	nn	np	nn	nn	np	np
AX-174141736	305.704	3	<nnxnp>	np	nn	np	nn	np	nn	np	np	nn	np	nn	nn	np	nn	nn	nn	np	nn	np	np	np	np	np	nn	nn	np	nn	np	nn	np	np	nn	nn	nn	np	nn	np	nn	np	np	nn	np	nn	nn	np	np
AX-115701887	307.832	3	<nnxnp>	np	nn	np	nn	np	nn	np	np	nn	np	nn	nn	np	nn	nn	nn	np	nn	np	np	np	np	np	nn	nn	np	nn	np	nn	np	np	nn	nn	nn	np	nn	np	nn	np	np	nn	np	nn	nn	np	np
AX-153648205	307.832	3	<nnxnp>	np	nn	np	nn	np	nn	np	np	nn	np	nn	nn	np	nn	nn	nn	np	nn	np	np	np	np	np	nn	nn	np	nn	np	nn	np	np	nn	nn	nn	np	nn	np	nn	np	np	nn	np	nn	nn	np	np
AX-115709512	309.96	3	<nnxnp>	np	nn	np	nn	np	nn	np	np	nn	np	nn	nn	np	nn	nn	nn	np	nn	np	np	np	np	np	nn	nn	np	nn	np	nn	np	np	nn	nn	nn	np	nn	np	nn	np	np	nn	np	nn	nn	np	np
AX-115682104	311.012	3	<nnxnp>	np	nn	np	nn	np	nn	np	np	nn	np	nn	nn	np	nn	nn	nn	np	nn	np	np	np	np	np	nn	nn	np	nn	np	nn	np	np	nn	nn	nn	np	nn	np	nn	np	np	nn	np	nn	nn	np	np
AX-174144549	311.012	3	<nnxnp>	np	nn	np	nn	np	nn	np	np	nn	np	nn	nn	np	nn	nn	nn	np	nn	np	np	np	np	np	nn	nn	np	nn	np	nn	np	np	nn	nn	nn	np	nn	np	nn	np	np	nn	np	nn	nn	np	np
AX-174170749	311.012	3	<nnxnp>	np	nn	np	nn	np	nn	np	np	nn	np	nn	nn	np	nn	nn	nn	np	nn	np	np	np	np	np	nn	nn	np	nn	np	nn	np	np	nn	nn	nn	np	nn	np	nn	np	np	nn	np	nn	nn	np	np
AX-174123793	311.012	3	<nnxnp>	np	nn	np	nn	np	nn	np	np	nn	np	nn	nn	np	nn	nn	nn	np	nn	--	np	np	np	np	nn	nn	np	nn	np	nn	np	np	nn	nn	nn	np	nn	np	nn	np	np	nn	np	nn	nn	np	np
AX-174200163	311.012	3	<nnxnp>	np	nn	np	nn	np	nn	np	np	nn	np	nn	nn	np	nn	nn	nn	np	nn	np	np	np	np	np	nn	nn	np	nn	np	nn	np	np	nn	nn	nn	np	nn	np	nn	np	np	nn	np	nn	nn	np	np
AX-174124717	312.065	3	<nnxnp>	np	nn	np	nn	np	nn	np	np	nn	np	nn	nn	np	nn	nn	nn	np	nn	np	np	np	np	np	nn	nn	np	nn	np	nn	np	np	nn	nn	nn	np	nn	np	nn	np	np	nn	np	nn	nn	np	np
AX-174129282	312.065	3	<nnxnp>	np	nn	np	nn	np	nn	np	np	nn	np	nn	nn	np	nn	nn	nn	np	nn	np	np	np	np	np	nn	nn	np	nn	np	nn	np	np	nn	nn	nn	np	nn	np	nn	np	np	nn	np	nn	nn	np	np
AX-174148987	312.065	3	<nnxnp>	np	nn	np	nn	np	nn	np	np	nn	np	nn	nn	np	nn	nn	nn	np	nn	np	np	np	np	np	nn	nn	np	nn	np	nn	np	np	nn	nn	nn	np	nn	np	nn	np	np	nn	np	nn	nn	np	np
AX-174162811	312.065	3	<nnxnp>	np	nn	np	nn	np	nn	np	np	nn	np	nn	nn	np	nn	nn	nn	np	nn	np	np	np	np	np	nn	nn	np	nn	np	nn	np	np	nn	nn	nn	np	nn	np	nn	np	np	nn	np	nn	nn	np	np
AX-174180226	312.065	3	<nnxnp>	np	nn	np	nn	np	nn	np	np	nn	np	--	nn	np	nn	nn	nn	np	nn	np	np	np	np	np	nn	nn	np	nn	np	nn	np	np	nn	nn	nn	np	nn	np	nn	np	np	nn	np	nn	nn	np	np
AX-115672942	313.118	3	<nnxnp>	np	nn	np	nn	np	nn	np	np	nn	np	nn	nn	np	nn	nn	nn	np	nn	np	np	np	np	np	nn	nn	np	nn	np	nn	np	np	nn	nn	nn	np	nn	np	nn	np	np	nn	np	nn	nn	np	np
AX-174115275	313.118	3	<nnxnp>	np	nn	np	nn	np	nn	np	np	nn	np	nn	nn	np	nn	nn	nn	np	nn	np	np	np	np	np	nn	nn	np	nn	np	nn	np	np	nn	nn	nn	np	nn	np	nn	np	np	nn	np	nn	nn	np	np
AX-174208853	313.118	3	<nnxnp>	np	nn	np	nn	np	nn	np	np	nn	np	nn	nn	np	nn	nn	nn	np	nn	np	np	np	np	np	nn	nn	np	nn	np	nn	np	np	nn	nn	nn	np	nn	np	nn	np	np	nn	np	nn	nn	np	np
AX-174147361	313.118	3	<nnxnp>	np	nn	np	nn	np	nn	np	np	nn	np	nn	nn	np	nn	nn	nn	np	nn	np	np	np	np	np	nn	nn	np	nn	np	nn	np	np	nn	nn	nn	np	nn	np	nn	np	np	nn	np	nn	nn	np	np
AX-174112038	314.17	3	<nnxnp>	np	nn	np	nn	np	nn	np	np	nn	np	nn	nn	np	nn	nn	nn	np	nn	np	np	np	np	np	nn	nn	np	nn	np	nn	np	np	nn	nn	nn	np	nn	np	nn	np	np	nn	np	nn	nn	np	np
AX-174146749	314.17	3	<nnxnp>	np	nn	np	nn	np	nn	np	np	nn	np	nn	nn	np	nn	nn	nn	np	nn	np	np	np	np	np	nn	nn	np	nn	np	nn	np	np	nn	nn	nn	np	nn	np	nn	np	np	nn	np	nn	nn	np	np
AX-115671467	315.223	3	<nnxnp>	np	nn	np	nn	np	nn	np	np	nn	np	nn	nn	np	nn	nn	nn	np	nn	np	np	np	np	np	nn	nn	np	nn	np	nn	np	np	nn	nn	nn	np	nn	np	nn	np	np	nn	np	nn	nn	np	np
AX-115679595	315.223	3	<nnxnp>	np	nn	np	nn	np	nn	np	np	nn	np	nn	nn	np	nn	nn	nn	np	nn	np	np	np	np	np	nn	nn	np	nn	np	nn	np	np	nn	nn	nn	np	nn	np	nn	np	np	nn	np	nn	nn	np	np
AX-174113054	315.223	3	<nnxnp>	np	nn	np	nn	np	nn	np	np	nn	np	nn	nn	np	nn	nn	nn	np	nn	np	np	np	np	np	nn	nn	np	nn	np	nn	np	np	nn	nn	nn	np	nn	np	nn	np	np	nn	np	nn	nn	np	np
AX-115670244	316.276	3	<nnxnp>	np	nn	np	nn	np	nn	np	np	nn	np	nn	nn	np	nn	nn	nn	np	nn	np	np	np	np	np	nn	nn	np	nn	np	nn	np	np	nn	nn	nn	np	nn	np	nn	np	np	nn	np	nn	nn	np	np
AX-174136572	317.328	3	<nnxnp>	np	np	np	nn	np	nn	np	np	nn	np	nn	nn	np	nn	nn	nn	np	nn	np	np	np	np	np	nn	nn	np	nn	np	nn	np	np	nn	nn	nn	np	nn	np	nn	np	np	nn	np	nn	nn	np	np
AX-115669222	319.456	3	<nnxnp>	np	np	np	nn	np	nn	np	np	nn	np	nn	nn	np	nn	nn	nn	np	nn	np	np	np	np	np	nn	np	np	nn	np	nn	np	np	nn	nn	np	np	nn	np	nn	np	np	nn	np	nn	nn	np	np
AX-174143121	319.456	3	<nnxnp>	np	np	np	nn	np	nn	np	np	nn	np	nn	nn	np	nn	nn	nn	np	nn	--	np	np	np	np	nn	np	np	nn	np	nn	np	np	nn	nn	np	np	nn	np	nn	np	np	nn	np	nn	nn	np	np
AX-174199192	319.456	3	<nnxnp>	np	np	np	nn	np	nn	np	np	nn	np	nn	nn	np	nn	nn	nn	np	nn	np	np	np	np	np	nn	np	np	nn	np	nn	np	np	nn	nn	np	np	nn	np	nn	np	np	nn	np	nn	nn	np	np
AX-174158244	320.509	3	<nnxnp>	np	np	np	nn	np	nn	np	np	nn	np	nn	nn	np	nn	nn	nn	np	nn	np	np	np	np	np	nn	np	np	nn	np	nn	np	np	nn	nn	np	np	nn	np	nn	np	np	nn	np	nn	nn	np	np
AX-174135162	320.509	3	<nnxnp>	np	np	np	nn	np	nn	np	np	nn	np	nn	nn	np	nn	nn	nn	np	nn	np	np	np	np	np	nn	np	np	nn	np	nn	np	np	nn	nn	np	np	nn	np	nn	np	np	nn	np	nn	nn	np	np
AX-174167742	320.509	3	<nnxnp>	np	np	np	nn	np	nn	np	np	nn	np	nn	nn	np	nn	nn	nn	np	nn	np	np	np	np	np	nn	np	np	nn	np	nn	np	np	nn	nn	np	np	nn	np	nn	np	np	nn	np	nn	nn	np	np
AX-174129805	321.562	3	<nnxnp>	np	np	np	nn	np	nn	np	np	nn	np	nn	nn	np	nn	nn	nn	np	nn	np	np	np	np	np	nn	np	np	nn	np	nn	np	np	nn	nn	np	np	nn	np	nn	np	np	nn	np	nn	nn	np	np
AX-174194595	321.562	3	<nnxnp>	np	np	np	nn	np	nn	np	np	nn	np	nn	nn	np	nn	nn	nn	np	nn	np	np	np	np	np	nn	np	np	nn	np	nn	np	np	nn	nn	np	np	nn	np	nn	np	np	nn	np	nn	nn	np	np
AX-174150467	322.614	3	<nnxnp>	np	np	np	nn	np	nn	np	np	nn	np	nn	nn	np	nn	nn	nn	np	nn	np	np	np	np	np	nn	np	np	nn	np	nn	np	np	nn	nn	np	np	nn	np	nn	np	np	nn	np	nn	nn	np	np
AX-115733543	323.667	3	<nnxnp>	np	np	np	nn	np	nn	np	np	nn	np	nn	nn	np	nn	nn	nn	np	nn	np	np	np	np	np	nn	np	np	nn	np	nn	np	np	nn	nn	np	np	nn	np	nn	np	np	nn	np	nn	nn	nn	np
AX-174183351	324.72	3	<nnxnp>	np	np	np	nn	np	nn	np	np	nn	np	nn	nn	np	nn	nn	nn	np	nn	np	np	np	np	np	nn	np	np	nn	np	nn	np	np	nn	nn	np	np	nn	np	nn	np	np	nn	np	nn	nn	nn	np
AX-174132574	325.772	3	<nnxnp>	np	np	np	nn	np	nn	np	np	nn	np	nn	nn	np	nn	nn	nn	np	nn	--	np	np	np	np	nn	np	np	nn	np	nn	np	np	np	nn	np	np	nn	np	nn	np	np	nn	np	nn	nn	nn	np
AX-174142988	325.772	3	<nnxnp>	np	np	np	nn	np	nn	np	np	nn	np	nn	nn	np	nn	nn	nn	np	nn	np	np	np	np	np	nn	np	np	nn	np	nn	np	np	np	nn	np	np	nn	np	nn	np	np	nn	np	nn	nn	nn	np
AX-174159825	325.772	3	<nnxnp>	np	np	np	nn	np	nn	np	np	nn	np	nn	nn	np	nn	nn	nn	np	nn	np	np	np	np	np	nn	np	np	nn	np	nn	np	np	np	nn	np	np	nn	np	nn	np	np	nn	np	nn	nn	nn	np
AX-174165120	325.772	3	<nnxnp>	np	np	np	nn	np	nn	np	np	nn	np	nn	nn	np	nn	nn	nn	np	nn	np	np	np	np	np	nn	np	np	nn	np	nn	np	np	np	nn	np	np	nn	np	nn	np	np	nn	np	nn	nn	nn	np
AX-174173167	325.772	3	<nnxnp>	np	np	np	nn	np	nn	np	np	nn	np	nn	nn	np	nn	nn	nn	np	nn	np	np	np	np	np	nn	np	np	nn	np	nn	np	np	np	nn	np	np	nn	np	nn	np	np	nn	np	nn	nn	nn	np
AX-174215650	327.9	3	<nnxnp>	np	np	np	nn	np	nn	np	np	nn	np	nn	nn	np	nn	nn	nn	np	nn	np	np	np	np	np	nn	np	np	nn	np	nn	np	np	nn	nn	np	np	nn	np	nn	np	np	nn	np	nn	nn	nn	np
AX-174178008	328.953	3	<nnxnp>	np	np	np	nn	np	nn	np	np	nn	np	nn	nn	np	nn	nn	nn	np	nn	np	np	np	np	np	nn	np	np	nn	np	nn	np	np	nn	nn	np	np	nn	np	nn	np	np	nn	np	nn	nn	nn	np
AX-174182385	330.006	3	<nnxnp>	np	np	np	nn	np	nn	np	np	nn	np	nn	nn	np	nn	nn	nn	np	nn	np	np	np	np	np	nn	np	np	nn	np	nn	np	np	nn	nn	np	np	nn	np	nn	np	np	nn	np	nn	nn	nn	np
AX-174181802	331.058	3	<nnxnp>	np	np	np	nn	np	nn	np	np	nn	np	nn	nn	np	nn	nn	nn	np	nn	np	np	np	np	np	nn	np	np	nn	np	nn	np	np	nn	nn	np	np	nn	np	nn	np	np	nn	np	nn	nn	nn	np
AX-115728372	332.111	3	<nnxnp>	np	np	np	nn	np	nn	np	np	nn	np	nn	nn	np	nn	nn	nn	np	nn	np	np	np	np	np	nn	np	np	nn	np	nn	np	np	np	nn	np	np	nn	np	nn	np	np	nn	np	nn	nn	nn	np
AX-174172623	332.111	3	<nnxnp>	np	np	np	nn	np	nn	np	np	nn	np	nn	nn	np	nn	nn	nn	np	nn	np	np	np	np	np	nn	np	np	nn	np	nn	np	np	np	nn	np	np	nn	np	nn	np	np	nn	np	nn	nn	nn	np
AX-115683867	333.164	3	<nnxnp>	np	np	np	nn	np	nn	np	np	nn	np	nn	nn	np	nn	nn	nn	np	nn	nn	np	np	np	np	nn	np	np	nn	np	nn	np	np	np	nn	np	np	nn	np	nn	np	np	nn	np	nn	nn	nn	np
AX-174207567	335.292	3	<nnxnp>	np	np	np	nn	np	nn	np	np	nn	np	nn	nn	np	nn	np	nn	np	nn	nn	np	np	np	np	nn	np	np	nn	np	nn	np	np	np	nn	np	np	nn	np	nn	np	np	nn	np	nn	nn	nn	np
AX-174140771	336.344	3	<nnxnp>	np	np	np	nn	np	nn	np	np	nn	np	nn	nn	np	nn	np	nn	np	nn	nn	np	np	np	np	nn	np	np	nn	np	nn	np	np	np	nn	np	np	nn	np	nn	np	np	nn	np	nn	nn	nn	np
AX-115701787	336.344	3	<nnxnp>	np	np	np	nn	np	nn	np	np	nn	np	nn	nn	np	nn	np	nn	np	nn	nn	np	np	np	np	nn	np	np	nn	np	nn	np	np	np	nn	np	np	nn	np	nn	np	np	nn	np	nn	nn	nn	np
AX-115727955	336.344	3	<nnxnp>	np	np	np	nn	np	nn	np	np	nn	np	nn	nn	np	nn	np	nn	np	nn	nn	np	np	np	np	nn	np	np	nn	np	nn	np	np	np	nn	np	np	nn	np	nn	np	np	nn	np	nn	nn	nn	np
AX-174122646	336.344	3	<nnxnp>	np	np	np	nn	np	nn	np	np	nn	np	nn	nn	np	nn	np	nn	np	nn	nn	np	np	np	np	nn	np	np	nn	np	nn	np	np	np	nn	np	np	nn	np	nn	np	np	nn	np	nn	nn	nn	np
AX-174157221	336.344	3	<nnxnp>	np	np	np	nn	np	nn	np	np	nn	np	nn	nn	np	nn	np	nn	np	nn	nn	np	np	np	np	nn	np	np	nn	np	nn	np	np	np	nn	np	np	nn	np	nn	np	np	nn	np	nn	nn	nn	np
AX-174181719	337.397	3	<nnxnp>	np	np	np	nn	np	nn	np	np	nn	np	nn	nn	np	nn	np	nn	np	nn	nn	np	np	np	np	nn	np	np	nn	np	nn	np	np	np	nn	np	np	nn	np	nn	np	np	nn	np	nn	nn	nn	np
AX-174188309	0	4	<nnxnp>	nn	np	np	np	np	nn	np	np	np	np	nn	nn	np	np	np	np	nn	nn	nn	np	np	nn	np	nn	nn	nn	np	nn	nn	nn	nn	np	nn	np	np	nn	nn	np	nn	nn	nn	np	np	np	np	np
AX-174125415	2.128	4	<nnxnp>	nn	np	np	np	np	nn	np	np	np	np	nn	nn	np	np	np	np	nn	nn	nn	np	np	nn	np	nn	nn	nn	np	nn	nn	nn	nn	np	nn	np	np	nn	nn	np	nn	nn	nn	np	np	np	np	np
AX-115688019	5.355	4	<nnxnp>	nn	np	np	np	np	nn	np	nn	np	np	nn	nn	np	np	np	np	nn	nn	nn	np	np	nn	np	nn	nn	nn	np	nn	nn	nn	nn	np	nn	np	np	nn	nn	np	nn	nn	nn	np	np	np	np	np
AX-174112836	5.355	4	<nnxnp>	nn	np	np	np	np	nn	np	nn	np	np	nn	nn	np	np	np	np	nn	nn	nn	np	np	nn	np	nn	nn	nn	np	nn	nn	nn	nn	np	nn	np	np	nn	nn	np	nn	nn	nn	np	np	np	np	np
AX-174170319	5.355	4	<nnxnp>	nn	np	np	np	np	nn	np	nn	np	np	nn	nn	np	np	np	np	nn	nn	nn	np	np	nn	np	nn	nn	nn	np	nn	nn	nn	nn	np	nn	np	np	nn	nn	np	nn	nn	nn	np	np	np	np	np
AX-174197304	6.408	4	<nnxnp>	nn	np	np	np	np	nn	np	nn	np	np	nn	nn	np	np	np	np	nn	nn	nn	np	np	nn	np	nn	nn	nn	np	np	nn	nn	nn	np	nn	np	np	nn	nn	np	nn	nn	nn	np	np	np	np	np
AX-174200730	6.408	4	<nnxnp>	nn	np	np	np	np	nn	np	nn	np	np	nn	nn	np	np	np	np	nn	nn	nn	np	np	nn	np	nn	nn	nn	np	np	nn	nn	nn	np	nn	np	np	nn	nn	np	nn	nn	nn	np	np	np	np	np
AX-153650801	9.635	4	<nnxnp>	nn	np	np	np	np	nn	np	nn	np	np	nn	nn	np	np	np	np	nn	np	nn	np	np	nn	np	nn	nn	nn	np	np	nn	nn	np	np	nn	np	np	nn	nn	np	nn	np	nn	np	np	np	np	np
AX-174114344	20.023	4	<nnxnp>	nn	np	--	np	np	np	np	nn	np	np	nn	nn	np	np	np	np	np	np	nn	np	np	nn	np	nn	nn	np	np	np	np	nn	np	np	nn	np	np	nn	nn	np	nn	np	nn	np	np	np	np	np
AX-174214306	21.081	4	<nnxnp>	nn	np	np	np	np	np	np	nn	np	np	nn	nn	np	np	np	np	np	np	nn	np	np	nn	np	nn	nn	np	np	np	np	nn	np	np	nn	np	np	nn	nn	np	--	np	nn	np	np	np	np	np
AX-174181676	21.081	4	<nnxnp>	nn	np	np	np	np	np	np	nn	np	np	nn	nn	np	np	np	np	np	np	nn	np	np	nn	np	nn	nn	np	np	np	np	nn	np	np	nn	np	np	nn	nn	np	nn	np	nn	np	np	np	np	np
AX-174206318	22.134	4	<nnxnp>	nn	np	np	np	np	np	nn	nn	np	np	nn	nn	np	np	np	np	np	np	nn	np	np	nn	np	nn	nn	np	np	np	np	nn	np	np	nn	np	np	nn	nn	np	nn	np	nn	np	np	np	np	np
AX-174147312	23.186	4	<nnxnp>	nn	np	np	np	np	np	nn	nn	np	np	nn	nn	np	np	np	np	np	np	nn	np	np	nn	np	nn	nn	np	np	np	np	nn	np	np	nn	np	np	nn	nn	np	nn	np	nn	np	np	np	np	np
AX-174139196	27.537	4	<nnxnp>	nn	np	np	nn	np	np	nn	nn	np	np	nn	nn	np	np	np	np	np	np	nn	np	np	nn	np	nn	nn	np	np	np	np	nn	np	np	nn	np	np	nn	nn	np	nn	np	nn	np	np	np	np	np
AX-174198149	27.537	4	<nnxnp>	nn	np	np	nn	np	np	nn	nn	np	np	nn	nn	np	np	np	np	np	np	nn	np	np	nn	np	nn	nn	np	np	np	np	nn	np	np	nn	np	np	nn	nn	np	nn	np	nn	np	np	np	np	np
AX-175074209	28.589	4	<nnxnp>	nn	np	np	nn	np	np	nn	nn	np	np	nn	nn	np	np	np	np	np	np	nn	np	np	nn	np	nn	nn	np	np	np	np	nn	np	np	nn	np	np	nn	nn	np	nn	np	nn	np	np	np	np	np
AX-174209575	31.816	4	<nnxnp>	nn	np	np	nn	np	np	nn	nn	np	np	nn	nn	np	np	np	np	np	np	np	np	np	nn	np	nn	nn	np	np	np	np	nn	np	np	nn	np	np	nn	nn	np	nn	np	nn	np	np	np	np	np
AX-153655984	33.157	4	<nnxnp>	nn	np	np	nn	np	np	nn	nn	np	np	nn	nn	np	np	np	np	np	np	np	np	np	nn	np	--	nn	np	np	np	np	nn	np	np	nn	np	np	nn	nn	np	nn	np	nn	np	np	np	np	np
AX-174131030	37.202	4	<nnxnp>	nn	np	np	nn	np	np	nn	nn	np	np	nn	nn	np	np	np	np	np	np	np	np	np	nn	np	np	nn	np	np	np	np	nn	np	np	np	np	np	nn	np	np	nn	np	nn	np	np	np	np	np
AX-174121554	43.878	4	<nnxnp>	nn	np	np	nn	np	np	nn	nn	nn	np	nn	nn	np	np	np	np	np	np	np	np	np	nn	np	np	nn	np	nn	np	np	np	np	np	np	nn	np	nn	np	np	nn	np	nn	np	np	np	np	np
AX-153646884	43.878	4	<nnxnp>	nn	np	np	nn	np	np	nn	nn	nn	np	nn	nn	np	np	np	np	np	np	np	np	np	nn	np	np	nn	np	nn	np	np	np	np	np	np	nn	np	nn	np	np	nn	np	nn	np	np	np	np	np
AX-174141454	43.878	4	<nnxnp>	nn	np	np	nn	np	np	nn	nn	nn	np	nn	nn	np	np	np	np	np	np	--	np	np	nn	np	np	nn	np	nn	np	np	np	np	np	np	nn	np	nn	np	np	nn	np	nn	np	np	np	np	np
AX-174201028	46.006	4	<nnxnp>	nn	np	np	nn	np	np	nn	nn	nn	np	nn	nn	np	np	np	np	np	np	np	np	np	nn	np	np	nn	np	nn	np	np	np	np	np	np	nn	np	nn	np	np	nn	np	nn	np	np	np	np	np
AX-174201864	46.006	4	<nnxnp>	nn	np	np	nn	np	np	nn	nn	nn	np	nn	nn	np	np	np	np	np	np	np	np	np	nn	np	np	nn	np	nn	np	np	np	np	np	np	nn	np	nn	np	np	nn	np	nn	np	np	np	np	np
AX-174155688	47.059	4	<nnxnp>	nn	np	np	nn	np	np	nn	nn	nn	np	nn	nn	np	np	np	np	np	np	--	np	np	nn	np	np	nn	np	nn	np	np	np	np	np	np	nn	np	nn	np	np	nn	np	nn	np	np	np	np	np
AX-174197522	48.112	4	<nnxnp>	nn	np	np	nn	np	np	nn	nn	nn	np	nn	nn	np	np	np	np	np	np	np	np	np	nn	np	np	nn	np	nn	np	np	np	np	np	np	nn	np	nn	np	np	nn	np	nn	np	np	np	np	np
AX-174214949	48.112	4	<nnxnp>	nn	np	np	nn	np	np	nn	nn	nn	np	nn	nn	np	np	np	np	np	np	np	np	np	nn	np	np	nn	np	nn	np	np	np	np	np	np	nn	np	nn	np	np	nn	np	nn	np	np	np	np	np
AX-174198203	49.164	4	<nnxnp>	nn	np	np	nn	np	np	nn	nn	nn	np	nn	nn	np	np	np	np	np	np	np	np	np	nn	np	np	nn	np	nn	np	np	np	np	np	np	nn	np	nn	np	np	nn	np	nn	np	np	np	np	np
AX-174116838	50.217	4	<nnxnp>	nn	np	np	nn	np	np	nn	nn	nn	np	nn	nn	np	np	np	np	np	np	np	np	np	nn	np	np	nn	np	nn	np	np	np	np	np	np	nn	np	nn	np	np	nn	np	nn	np	np	np	np	np
AX-174179956	51.27	4	<nnxnp>	nn	np	np	nn	np	np	nn	nn	nn	np	nn	nn	np	np	np	np	np	np	np	np	np	nn	np	np	nn	np	nn	np	np	np	np	np	np	nn	np	nn	np	np	nn	np	nn	np	np	np	np	np
AX-115685749	52.322	4	<nnxnp>	nn	np	np	nn	np	np	nn	nn	nn	np	nn	nn	np	np	np	np	np	np	np	np	np	nn	np	np	nn	np	nn	np	np	np	np	np	np	nn	np	nn	np	np	nn	np	nn	np	np	np	np	np
AX-174184400	52.322	4	<nnxnp>	nn	np	np	nn	np	np	nn	nn	nn	np	nn	nn	np	np	np	np	np	np	np	np	np	nn	np	np	nn	np	nn	np	np	np	np	np	np	nn	np	nn	np	np	nn	np	nn	np	np	np	np	np
AX-174186133	52.322	4	<nnxnp>	nn	np	np	nn	np	np	nn	nn	nn	np	nn	nn	np	np	np	np	np	np	np	np	np	nn	np	np	nn	np	nn	np	np	np	np	np	np	nn	np	nn	np	np	nn	np	nn	np	np	np	np	np
AX-174193339	52.322	4	<nnxnp>	nn	np	np	nn	np	np	nn	nn	nn	np	nn	nn	np	np	np	np	np	np	np	np	np	nn	np	np	nn	np	nn	np	np	np	np	np	np	nn	np	nn	np	np	nn	np	nn	np	np	np	np	np
AX-174199173	52.322	4	<nnxnp>	nn	np	np	nn	np	np	nn	nn	nn	np	nn	nn	np	np	np	np	np	np	np	np	np	nn	np	np	nn	np	nn	np	np	np	np	np	np	nn	np	nn	np	np	nn	np	nn	np	np	np	np	np
AX-174111410	52.322	4	<nnxnp>	nn	np	np	nn	np	np	nn	nn	nn	np	nn	nn	np	np	np	np	np	np	np	np	np	nn	np	np	nn	np	nn	np	np	np	np	np	np	nn	np	nn	np	np	nn	np	nn	np	np	np	np	np
AX-174121248	52.322	4	<nnxnp>	nn	np	np	nn	np	np	nn	nn	nn	np	nn	nn	np	np	np	np	np	np	np	np	np	nn	np	np	nn	np	nn	np	np	np	np	np	np	nn	np	nn	np	np	nn	np	nn	np	np	np	np	np
AX-174189236	53.375	4	<nnxnp>	nn	np	np	nn	np	np	nn	nn	nn	np	nn	nn	np	np	np	np	np	np	np	np	np	nn	np	np	nn	np	nn	np	np	np	np	np	np	nn	np	nn	np	np	nn	np	nn	np	np	np	np	np
AX-115733679	53.375	4	<nnxnp>	nn	np	np	nn	np	np	nn	nn	nn	np	nn	nn	np	np	np	np	np	np	np	np	np	nn	np	np	nn	np	nn	np	np	np	np	np	np	nn	np	nn	np	np	nn	np	nn	np	np	np	np	np
AX-174205607	53.375	4	<nnxnp>	nn	np	np	nn	np	np	nn	nn	nn	np	nn	nn	np	np	np	np	np	np	np	np	np	nn	np	np	nn	np	nn	np	np	np	np	np	np	nn	np	nn	np	np	nn	np	nn	np	np	np	np	np
AX-174143408	54.428	4	<nnxnp>	nn	np	np	nn	np	np	nn	nn	nn	np	nn	nn	np	np	np	np	np	np	np	np	np	nn	np	np	nn	np	nn	np	np	np	np	np	np	nn	np	nn	np	np	nn	np	nn	np	np	np	np	np
AX-174163013	54.428	4	<nnxnp>	nn	np	np	nn	np	np	nn	nn	nn	np	nn	nn	np	np	np	np	np	np	np	np	np	nn	np	np	nn	np	nn	np	np	np	np	np	np	nn	np	nn	np	np	nn	np	nn	np	np	np	np	np
AX-115725101	54.428	4	<nnxnp>	nn	np	np	nn	np	np	nn	nn	nn	np	nn	nn	np	np	np	np	np	np	np	np	np	nn	np	np	nn	np	nn	np	np	np	np	np	np	nn	np	nn	np	np	nn	np	nn	np	np	np	np	np
AX-174212013	54.428	4	<nnxnp>	nn	np	np	nn	np	np	nn	nn	nn	np	nn	nn	np	np	np	np	np	np	np	np	np	nn	np	np	nn	np	nn	np	np	np	np	np	np	nn	np	nn	np	np	nn	np	nn	np	np	np	np	np
AX-174130192	55.48	4	<nnxnp>	nn	np	np	nn	np	np	nn	nn	nn	np	nn	nn	np	np	np	np	np	np	np	np	np	nn	np	np	nn	np	nn	np	np	np	np	np	np	nn	np	nn	np	np	nn	np	nn	np	np	np	np	np
AX-174152375	55.48	4	<nnxnp>	nn	np	np	nn	np	np	nn	nn	nn	np	nn	nn	np	np	np	np	np	np	np	np	np	nn	np	np	nn	np	nn	np	np	np	np	np	np	nn	np	nn	np	np	nn	np	nn	np	np	np	np	np
AX-174201565	55.48	4	<nnxnp>	nn	np	np	nn	np	np	nn	nn	nn	np	nn	nn	np	np	np	np	np	np	np	np	np	nn	np	np	nn	np	nn	np	np	np	np	np	np	nn	np	nn	np	np	nn	np	nn	np	np	np	np	np
AX-174125344	59.831	4	<nnxnp>	nn	np	np	nn	np	np	np	nn	nn	np	nn	nn	np	np	np	np	np	np	np	np	np	np	np	np	nn	np	nn	np	np	np	np	np	np	nn	np	nn	nn	np	nn	np	nn	np	np	np	nn	np
AX-174154613	59.831	4	<nnxnp>	nn	np	np	nn	np	np	np	nn	nn	np	nn	nn	np	np	np	np	np	np	np	np	np	np	np	np	nn	np	nn	np	np	np	np	np	np	nn	np	nn	nn	np	nn	np	nn	np	np	np	nn	np
AX-174122529	61.959	4	<nnxnp>	nn	np	np	nn	np	np	np	nn	nn	np	nn	nn	np	np	np	np	np	np	np	np	np	nn	np	np	nn	np	nn	np	np	np	np	np	np	nn	np	nn	nn	np	nn	np	nn	np	np	np	nn	np
AX-115715210	63.012	4	<nnxnp>	nn	np	np	nn	np	np	np	nn	nn	np	nn	nn	np	np	np	np	np	np	np	np	np	nn	np	np	nn	np	nn	np	np	np	np	np	np	nn	np	nn	nn	np	nn	np	nn	np	np	np	nn	np
AX-174155906	64.064	4	<nnxnp>	nn	np	np	nn	np	np	np	nn	nn	np	nn	nn	np	np	np	np	np	np	np	np	np	nn	np	np	nn	np	nn	np	np	np	np	np	np	nn	np	nn	nn	np	nn	np	nn	np	np	np	nn	np
AX-174186486	65.117	4	<nnxnp>	nn	np	np	nn	np	np	np	nn	nn	np	nn	nn	np	np	np	np	np	np	np	np	np	np	np	np	nn	np	nn	np	np	np	np	np	np	nn	np	nn	nn	np	nn	np	nn	np	np	np	nn	np
AX-174199868	66.17	4	<nnxnp>	nn	np	np	nn	np	np	np	nn	nn	np	nn	nn	np	np	np	np	np	np	np	np	np	np	np	np	nn	np	nn	np	np	np	np	np	np	nn	np	nn	nn	np	nn	np	nn	np	np	np	nn	np
AX-174142229	67.222	4	<nnxnp>	nn	np	np	nn	np	np	np	nn	nn	np	nn	nn	np	np	np	np	np	np	np	np	np	np	np	np	nn	np	nn	np	np	np	np	np	np	nn	np	nn	nn	np	nn	np	nn	np	np	np	nn	np
AX-174162991	67.222	4	<nnxnp>	nn	np	np	nn	np	np	np	nn	nn	np	nn	nn	np	np	np	np	np	np	np	np	np	np	np	np	nn	np	nn	np	np	np	np	np	np	nn	np	nn	nn	np	nn	np	nn	np	np	np	nn	np
AX-115713383	69.35	4	<nnxnp>	nn	np	np	nn	np	np	np	nn	nn	np	nn	nn	np	np	np	np	np	np	np	np	np	np	np	np	nn	np	nn	np	np	np	np	np	np	nn	np	nn	nn	np	nn	np	nn	np	np	np	nn	np
AX-174141474	70.403	4	<nnxnp>	nn	np	np	nn	np	np	np	nn	nn	np	nn	nn	np	np	np	np	np	np	np	np	np	np	np	np	nn	np	nn	np	np	np	np	np	np	nn	np	nn	nn	np	nn	np	nn	np	np	np	nn	np
AX-174137840	74.754	4	<nnxnp>	nn	np	np	nn	np	np	np	nn	nn	np	nn	nn	np	np	np	np	np	np	np	np	np	np	np	np	nn	np	nn	np	np	np	np	np	np	nn	np	nn	nn	np	nn	np	nn	np	np	np	nn	np
AX-174113006	75.806	4	<nnxnp>	nn	np	np	nn	np	np	np	nn	nn	np	nn	nn	np	np	np	np	np	np	np	np	np	np	np	np	nn	np	nn	np	np	np	np	np	np	nn	np	nn	nn	np	nn	np	nn	np	np	np	nn	np
AX-174113066	76.859	4	<nnxnp>	nn	np	np	nn	np	np	np	nn	nn	np	nn	nn	np	np	np	np	np	np	np	np	np	np	np	np	nn	np	nn	np	np	np	np	np	np	nn	np	nn	nn	np	nn	np	nn	np	np	np	nn	np
AX-174131534	76.859	4	<nnxnp>	nn	np	np	nn	np	np	np	nn	nn	np	nn	nn	np	np	np	np	np	np	np	np	np	np	np	np	nn	np	nn	np	np	np	np	np	np	nn	np	nn	nn	np	nn	np	nn	np	np	np	nn	np
AX-174152393	78.987	4	<nnxnp>	nn	np	np	nn	np	np	np	nn	nn	np	nn	nn	np	np	np	np	np	np	np	np	np	np	np	np	nn	np	nn	np	np	np	np	np	np	nn	np	nn	nn	np	nn	np	nn	np	np	np	nn	np
AX-115668784	83.337	4	<nnxnp>	nn	np	np	np	np	np	np	nn	nn	np	nn	nn	np	np	np	np	np	np	np	np	np	np	np	np	nn	np	nn	np	nn	np	np	np	np	np	np	nn	nn	np	nn	np	nn	np	np	np	nn	np
AX-174134510	87.688	4	<nnxnp>	nn	np	np	np	np	np	np	nn	nn	np	nn	nn	np	np	np	np	np	np	np	np	np	np	np	np	nn	np	nn	np	nn	np	np	nn	np	np	np	nn	nn	np	nn	np	nn	np	np	np	nn	np
AX-174161830	87.688	4	<nnxnp>	nn	np	np	np	np	np	np	nn	nn	np	nn	nn	np	np	np	np	np	np	--	np	np	np	np	np	nn	np	nn	np	nn	np	np	nn	np	np	np	nn	nn	np	nn	np	nn	np	np	np	nn	np
AX-174178397	88.741	4	<nnxnp>	nn	np	np	np	np	np	np	nn	nn	np	nn	nn	np	np	np	np	np	np	np	np	np	np	np	np	nn	np	nn	np	nn	np	np	nn	np	np	np	nn	nn	np	nn	np	nn	np	np	np	nn	nn
AX-115685626	91.968	4	<nnxnp>	nn	np	np	np	np	np	np	nn	nn	np	nn	nn	np	np	np	np	np	np	np	np	np	np	np	np	nn	np	nn	np	nn	np	np	nn	np	np	np	nn	nn	np	nn	np	nn	np	np	np	nn	nn
AX-174134224	94.096	4	<nnxnp>	nn	np	np	np	np	np	np	nn	nn	np	nn	nn	np	np	np	np	np	np	np	np	np	np	np	np	nn	np	nn	np	nn	np	np	nn	np	np	np	nn	nn	np	nn	np	nn	np	np	np	nn	nn
AX-174214395	94.096	4	<nnxnp>	nn	np	np	np	np	np	np	nn	nn	np	nn	nn	np	np	np	np	np	np	np	np	np	np	np	np	nn	np	nn	np	nn	np	np	nn	np	np	np	nn	nn	np	nn	np	nn	np	np	np	nn	nn
AX-174157983	94.096	4	<nnxnp>	nn	np	np	np	np	np	np	nn	nn	np	nn	nn	np	np	np	np	np	np	np	np	np	np	np	np	nn	np	nn	np	nn	np	np	nn	np	np	np	nn	nn	np	nn	np	nn	np	np	np	nn	nn
AX-115726490	96.224	4	<nnxnp>	nn	np	np	np	np	np	np	nn	nn	np	nn	nn	np	np	np	np	np	np	np	np	np	np	np	np	nn	np	nn	np	nn	np	np	nn	np	np	np	nn	nn	np	nn	np	nn	np	np	np	nn	nn
AX-174117800	98.352	4	<nnxnp>	nn	np	np	np	np	np	np	nn	nn	nn	nn	nn	np	np	np	np	np	np	np	np	np	np	np	np	nn	np	nn	np	nn	np	np	nn	np	np	np	nn	nn	np	nn	np	nn	np	np	np	nn	nn
AX-174153739	100.479	4	<nnxnp>	nn	np	np	np	np	np	np	nn	nn	nn	nn	nn	np	np	np	np	np	np	np	np	np	np	np	np	nn	np	nn	np	nn	np	np	nn	np	np	np	nn	nn	np	nn	np	nn	np	np	np	nn	nn
AX-174196127	102.607	4	<nnxnp>	nn	np	np	np	np	np	np	nn	nn	nn	nn	nn	np	np	np	np	np	np	np	np	np	np	np	np	nn	np	nn	np	nn	np	nn	nn	np	np	np	nn	nn	np	nn	np	nn	np	np	np	np	nn
AX-115697052	102.607	4	<nnxnp>	nn	np	np	np	np	np	np	nn	nn	nn	nn	nn	np	np	np	np	np	np	np	np	np	np	np	np	nn	np	nn	np	nn	np	nn	nn	np	np	np	nn	nn	np	nn	np	nn	np	np	np	np	nn
AX-174122669	102.607	4	<nnxnp>	nn	np	np	np	np	np	np	nn	nn	nn	nn	nn	np	np	np	np	np	np	np	np	np	np	np	np	nn	np	nn	np	nn	np	nn	nn	np	np	np	nn	nn	np	nn	np	nn	np	np	np	np	nn
AX-115701984	104.735	4	<nnxnp>	nn	np	np	np	np	np	np	nn	nn	nn	nn	nn	np	np	np	np	np	nn	np	np	np	np	np	np	nn	np	nn	np	nn	np	nn	nn	np	np	np	nn	nn	np	nn	np	nn	np	np	np	np	nn
AX-174119569	104.735	4	<nnxnp>	nn	np	np	np	np	np	np	nn	nn	nn	nn	nn	np	np	np	np	np	nn	np	np	np	np	np	np	nn	np	nn	np	nn	np	nn	nn	np	np	np	nn	nn	np	nn	np	nn	np	np	np	np	nn
AX-174114935	104.735	4	<nnxnp>	nn	np	np	np	np	np	np	nn	nn	nn	nn	nn	np	np	np	np	np	nn	np	np	np	np	np	np	nn	np	nn	np	nn	np	nn	nn	np	np	np	nn	nn	np	nn	np	nn	np	np	np	np	nn
AX-174150827	104.735	4	<nnxnp>	nn	np	np	np	np	np	np	nn	nn	nn	nn	nn	np	np	np	np	np	nn	np	np	np	np	np	np	nn	np	nn	np	nn	np	nn	nn	np	np	np	nn	nn	np	nn	np	nn	np	np	np	np	nn
AX-174176645	106.863	4	<nnxnp>	nn	np	np	np	np	np	np	nn	nn	nn	nn	nn	np	np	np	np	np	nn	np	np	np	np	np	np	nn	np	nn	np	nn	np	nn	nn	np	np	np	nn	nn	np	nn	np	nn	np	np	np	np	nn
AX-174215069	106.863	4	<nnxnp>	nn	np	np	np	np	np	np	nn	nn	nn	nn	nn	np	np	np	np	np	nn	np	np	np	np	np	np	nn	np	nn	np	nn	np	nn	nn	np	np	np	nn	nn	np	nn	np	nn	np	np	np	np	nn
AX-174138323	111.214	4	<nnxnp>	nn	np	np	np	np	np	np	nn	nn	nn	nn	nn	np	np	np	np	np	nn	np	np	np	np	np	np	nn	np	nn	np	nn	np	nn	nn	nn	np	np	nn	np	np	nn	np	nn	np	np	np	np	nn
AX-174183120	111.214	4	<nnxnp>	nn	np	np	np	np	np	np	nn	nn	nn	nn	nn	np	np	np	np	np	nn	np	np	np	np	np	np	nn	np	nn	np	nn	np	nn	nn	nn	np	np	nn	np	np	nn	np	nn	np	np	np	np	nn
AX-174171574	111.214	4	<nnxnp>	nn	np	np	np	np	np	np	nn	nn	nn	nn	nn	np	np	np	np	np	nn	np	np	np	np	np	np	nn	np	nn	np	nn	np	nn	nn	nn	np	np	nn	np	np	nn	np	nn	np	np	np	np	nn
AX-174117006	112.267	4	<nnxnp>	nn	np	np	np	np	np	np	nn	nn	nn	nn	nn	np	np	np	np	np	nn	np	nn	np	np	np	np	nn	np	nn	np	nn	np	nn	nn	nn	np	np	nn	np	np	nn	np	nn	np	np	np	np	nn
AX-174163442	112.267	4	<nnxnp>	nn	np	np	np	np	np	np	nn	nn	nn	nn	nn	np	np	np	np	np	nn	np	nn	np	np	np	np	nn	np	nn	np	nn	np	nn	nn	nn	np	np	nn	np	np	nn	np	nn	np	np	np	np	nn
AX-175073819	113.319	4	<nnxnp>	nn	np	np	np	np	np	np	nn	nn	nn	nn	nn	np	np	np	np	np	nn	np	nn	np	np	np	np	nn	np	nn	np	nn	np	nn	nn	nn	np	np	nn	np	np	nn	np	nn	np	np	np	np	nn
AX-174153370	114.372	4	<nnxnp>	nn	np	np	np	np	np	np	nn	nn	nn	nn	nn	np	np	np	np	np	nn	np	nn	np	np	np	np	nn	np	nn	np	nn	np	nn	nn	nn	np	np	nn	np	np	nn	np	nn	np	np	np	np	nn
AX-174182227	116.5	4	<nnxnp>	nn	np	np	np	np	np	np	nn	nn	nn	nn	nn	np	np	np	np	np	nn	np	nn	np	np	np	np	nn	np	nn	np	nn	np	nn	nn	nn	np	np	nn	np	np	nn	np	nn	np	nn	np	np	nn
AX-174184372	116.5	4	<nnxnp>	nn	np	np	np	np	np	np	nn	nn	nn	nn	nn	np	np	np	np	np	nn	np	nn	np	np	np	np	nn	np	nn	np	nn	np	nn	nn	nn	np	np	nn	np	np	nn	np	nn	np	nn	np	np	nn
AX-174146375	118.628	4	<nnxnp>	nn	np	np	np	np	np	np	nn	nn	nn	nn	nn	np	np	np	np	np	nn	np	nn	np	np	np	np	nn	np	nn	np	nn	np	nn	nn	nn	np	np	nn	np	np	nn	np	nn	np	nn	np	np	nn
AX-174154710	118.628	4	<nnxnp>	nn	np	np	np	np	np	np	nn	nn	nn	nn	nn	np	np	np	np	np	nn	np	nn	np	np	np	np	nn	np	nn	np	nn	np	nn	nn	nn	np	np	nn	np	np	nn	np	nn	np	nn	np	np	nn
AX-174190997	118.628	4	<nnxnp>	nn	np	np	np	np	np	np	nn	nn	nn	nn	nn	np	np	np	np	np	nn	np	nn	np	np	np	np	nn	np	nn	np	nn	np	nn	nn	nn	np	np	nn	np	np	nn	np	nn	np	nn	np	np	nn
AX-115696268	118.628	4	<nnxnp>	nn	np	np	np	np	np	np	nn	nn	nn	nn	nn	np	np	np	np	np	nn	np	nn	np	np	np	np	nn	np	nn	np	nn	np	nn	nn	nn	np	np	nn	np	np	nn	np	nn	np	nn	np	np	nn
AX-174187462	118.628	4	<nnxnp>	nn	np	np	np	np	np	np	nn	nn	nn	nn	nn	np	np	np	np	np	nn	np	nn	np	np	np	np	nn	np	nn	np	nn	np	nn	nn	nn	np	np	nn	np	np	nn	np	nn	np	nn	np	np	nn
AX-153656260	121.855	4	<nnxnp>	nn	np	np	np	np	np	np	nn	nn	nn	nn	nn	np	np	np	np	np	nn	nn	nn	nn	np	np	np	nn	np	nn	np	nn	np	nn	nn	nn	np	np	nn	np	np	nn	np	nn	np	nn	np	np	nn
AX-115695274	123.983	4	<nnxnp>	nn	np	np	np	np	np	np	nn	nn	nn	nn	nn	np	np	np	np	nn	nn	nn	nn	nn	np	np	np	nn	np	nn	np	nn	np	nn	nn	nn	np	np	nn	np	np	nn	np	nn	np	nn	np	np	nn
AX-174186023	123.983	4	<nnxnp>	nn	np	np	np	np	np	np	nn	nn	nn	nn	nn	np	np	np	np	nn	nn	nn	nn	nn	np	np	np	nn	np	nn	np	nn	np	nn	nn	nn	np	np	nn	np	np	nn	np	nn	np	nn	np	np	nn
AX-174135136	123.983	4	<nnxnp>	nn	np	np	np	np	np	np	nn	nn	nn	nn	nn	np	np	np	np	nn	nn	nn	nn	nn	np	np	np	nn	np	nn	np	nn	np	nn	nn	nn	np	np	nn	np	np	nn	np	nn	np	nn	np	np	nn
AX-174186569	125.036	4	<nnxnp>	nn	np	np	np	np	np	np	nn	nn	nn	nn	nn	np	np	np	np	nn	nn	nn	nn	nn	np	np	np	nn	np	nn	np	nn	np	nn	nn	nn	np	np	nn	np	np	nn	np	nn	np	nn	np	np	nn
AX-115735480	126.088	4	<nnxnp>	nn	np	np	np	np	np	np	nn	nn	nn	nn	nn	np	np	np	np	nn	nn	nn	nn	nn	np	np	np	nn	np	nn	np	nn	np	nn	nn	nn	np	np	nn	np	np	nn	np	nn	np	nn	np	np	nn
AX-174120712	126.088	4	<nnxnp>	nn	np	np	np	np	np	np	nn	nn	nn	nn	nn	np	np	np	np	nn	nn	nn	nn	nn	np	np	np	nn	np	nn	np	nn	np	nn	nn	nn	np	np	nn	np	np	nn	np	nn	np	nn	np	np	nn
AX-174177560	126.088	4	<nnxnp>	nn	np	np	np	np	np	np	nn	nn	nn	nn	nn	np	np	np	np	nn	nn	nn	nn	nn	np	np	np	nn	np	nn	np	nn	np	nn	nn	nn	np	np	nn	np	np	nn	np	nn	np	nn	np	np	nn
AX-174185432	126.088	4	<nnxnp>	nn	np	np	np	np	np	np	nn	nn	nn	nn	nn	np	np	np	np	nn	nn	nn	nn	nn	np	np	np	nn	np	nn	np	nn	np	nn	nn	nn	np	np	nn	np	np	nn	np	nn	np	nn	np	np	nn
AX-175074098	126.088	4	<nnxnp>	nn	np	np	np	np	np	np	nn	nn	nn	nn	nn	np	np	np	np	nn	nn	nn	nn	nn	np	np	np	nn	np	nn	np	nn	np	nn	nn	nn	np	np	nn	np	np	nn	np	nn	np	nn	np	np	nn
AX-174184532	127.141	4	<nnxnp>	nn	np	np	np	np	np	np	nn	nn	nn	nn	nn	np	np	np	np	nn	nn	nn	nn	nn	np	np	np	nn	np	nn	np	nn	np	nn	nn	nn	np	np	nn	np	np	nn	nn	nn	np	nn	np	np	nn
AX-174151224	127.141	4	<nnxnp>	nn	np	np	np	np	np	np	nn	nn	nn	nn	nn	np	np	np	np	nn	nn	nn	nn	nn	np	np	np	nn	np	nn	np	nn	np	nn	nn	nn	np	np	nn	np	np	nn	nn	nn	np	nn	np	np	nn
AX-174181992	129.269	4	<nnxnp>	nn	np	np	np	np	np	np	nn	nn	nn	nn	nn	np	np	np	np	nn	nn	nn	nn	nn	np	np	np	nn	np	nn	np	nn	np	nn	nn	nn	np	np	nn	np	np	nn	nn	nn	np	nn	np	np	nn
AX-174131663	129.269	4	<nnxnp>	nn	np	np	np	np	np	np	nn	nn	nn	nn	nn	np	np	np	np	nn	nn	nn	nn	nn	np	np	np	nn	np	nn	np	nn	np	nn	nn	nn	np	np	nn	np	np	nn	nn	nn	np	nn	np	np	nn
AX-174138856	131.397	4	<nnxnp>	nn	np	np	np	np	np	nn	nn	nn	nn	nn	nn	np	nn	np	np	nn	nn	nn	nn	nn	np	np	np	nn	np	nn	np	nn	np	nn	nn	nn	np	np	nn	np	np	nn	nn	nn	np	nn	np	np	nn
AX-174161398	132.45	4	<nnxnp>	nn	np	np	np	np	np	nn	nn	nn	nn	nn	nn	np	nn	np	np	nn	nn	nn	nn	nn	np	np	np	nn	np	nn	np	nn	np	nn	nn	nn	np	np	nn	np	np	nn	nn	nn	np	nn	np	np	nn
AX-174177840	132.45	4	<nnxnp>	nn	np	np	np	np	np	nn	nn	nn	nn	nn	nn	np	nn	np	np	nn	nn	nn	nn	nn	np	np	np	nn	np	nn	np	nn	np	nn	nn	nn	np	np	nn	np	np	nn	nn	nn	np	nn	np	np	nn
AX-174132127	132.45	4	<nnxnp>	nn	np	np	np	np	np	nn	nn	nn	nn	nn	nn	np	nn	np	np	nn	nn	nn	nn	nn	np	np	np	nn	np	nn	np	nn	np	nn	nn	nn	np	np	nn	np	np	nn	nn	nn	np	nn	np	np	nn
AX-174140172	132.45	4	<nnxnp>	nn	np	np	np	np	np	nn	nn	nn	nn	nn	nn	np	nn	np	np	nn	nn	nn	nn	nn	np	np	np	nn	np	nn	np	nn	np	nn	nn	nn	np	np	nn	np	np	nn	nn	nn	np	nn	np	np	nn
AX-174155753	132.45	4	<nnxnp>	nn	np	np	np	np	np	nn	nn	nn	nn	nn	nn	np	nn	np	np	nn	--	nn	nn	nn	np	np	np	nn	np	nn	np	nn	np	nn	nn	nn	np	np	nn	np	np	nn	nn	nn	np	nn	np	np	nn
AX-174157545	132.45	4	<nnxnp>	nn	np	np	np	np	np	nn	nn	nn	nn	nn	nn	np	nn	np	np	nn	nn	nn	nn	nn	np	np	np	nn	np	nn	np	nn	np	nn	nn	nn	np	np	nn	np	np	nn	nn	nn	np	nn	np	np	nn
AX-174146603	133.502	4	<nnxnp>	nn	np	np	np	np	np	nn	nn	nn	nn	nn	nn	np	nn	np	np	nn	nn	nn	nn	nn	np	np	np	nn	np	nn	np	nn	np	nn	nn	nn	np	np	nn	np	np	nn	nn	nn	np	nn	np	np	nn
AX-115709325	135.63	4	<nnxnp>	nn	np	np	np	np	np	nn	nn	nn	nn	nn	nn	np	nn	np	np	nn	nn	nn	nn	nn	np	np	np	nn	np	nn	np	nn	np	nn	nn	nn	np	np	nn	np	np	nn	nn	nn	np	nn	np	np	nn
AX-116812015	136.683	4	<nnxnp>	nn	np	np	np	np	np	nn	nn	nn	nn	nn	nn	np	nn	np	np	nn	nn	nn	nn	nn	np	np	np	nn	np	nn	np	nn	np	nn	nn	nn	np	np	nn	np	np	nn	nn	nn	np	nn	np	np	nn
AX-174157180	136.683	4	<nnxnp>	nn	np	np	np	np	np	nn	nn	nn	nn	nn	nn	np	nn	np	np	nn	nn	nn	nn	nn	np	np	np	nn	np	nn	np	nn	np	nn	nn	nn	np	np	nn	np	np	--	nn	nn	np	nn	np	np	nn
AX-174148005	137.736	4	<nnxnp>	nn	np	np	np	np	np	nn	nn	nn	nn	nn	nn	np	nn	np	np	nn	nn	nn	nn	nn	np	np	np	nn	np	nn	np	nn	np	nn	nn	nn	np	np	nn	np	np	nn	nn	nn	np	nn	np	np	nn
AX-174195617	138.788	4	<nnxnp>	nn	np	np	np	np	np	nn	nn	nn	nn	nn	nn	np	nn	np	np	nn	nn	nn	nn	nn	np	np	np	nn	np	nn	np	nn	np	nn	nn	nn	np	np	nn	np	np	nn	nn	nn	np	nn	np	np	nn
AX-174193490	145.465	4	<nnxnp>	nn	np	np	np	np	np	nn	nn	nn	nn	nn	nn	np	nn	np	np	nn	nn	nn	nn	nn	np	np	np	nn	np	nn	np	nn	nn	nn	nn	nn	np	np	nn	np	np	nn	nn	nn	np	nn	np	np	nn
AX-174118051	146.517	4	<nnxnp>	nn	np	np	np	np	np	nn	nn	nn	nn	nn	nn	np	nn	np	np	nn	nn	nn	nn	nn	np	np	np	nn	np	nn	np	nn	nn	nn	nn	nn	np	np	nn	np	np	nn	nn	nn	np	nn	np	np	nn
AX-174139539	146.517	4	<nnxnp>	nn	np	np	np	np	np	nn	nn	nn	nn	nn	nn	np	nn	np	np	nn	nn	nn	nn	nn	np	np	np	nn	np	nn	np	nn	nn	nn	nn	nn	np	np	nn	np	np	nn	nn	nn	np	nn	np	np	nn
MS4	147.57	4	<nnxnp>	nn	np	np	np	np	np	nn	nn	nn	nn	nn	nn	np	nn	np	np	nn	nn	nn	nn	nn	np	np	np	nn	np	nn	np	nn	nn	nn	nn	nn	np	np	nn	np	np	nn	nn	nn	np	nn	np	np	nn
AX-174121522	147.57	4	<nnxnp>	nn	np	np	np	np	np	nn	nn	nn	nn	nn	nn	np	nn	np	np	nn	nn	nn	nn	nn	np	np	np	nn	np	nn	np	nn	nn	nn	nn	nn	np	np	nn	np	np	nn	nn	nn	np	nn	np	np	nn
AX-174140699	147.57	4	<nnxnp>	nn	np	np	np	np	np	nn	nn	nn	nn	nn	nn	np	nn	np	np	nn	nn	nn	nn	nn	np	np	np	nn	np	nn	np	nn	nn	nn	nn	nn	np	np	nn	np	np	nn	nn	nn	np	nn	np	np	nn
AX-174206035	148.825	4	<nnxnp>	nn	np	--	np	np	np	nn	nn	nn	nn	nn	nn	np	nn	np	np	nn	nn	nn	nn	nn	np	np	np	nn	np	nn	np	nn	nn	nn	nn	nn	np	np	nn	np	np	nn	nn	nn	np	nn	np	np	nn
AX-115706204	154.105	4	<nnxnp>	nn	np	nn	np	np	np	nn	nn	nn	nn	nn	nn	np	nn	np	nn	nn	nn	nn	nn	nn	np	np	np	nn	nn	nn	np	nn	nn	nn	nn	nn	np	np	nn	np	np	nn	nn	np	np	nn	np	np	nn
AX-174155320	154.105	4	<nnxnp>	nn	np	nn	np	np	np	nn	nn	nn	nn	nn	nn	np	nn	np	nn	nn	nn	nn	nn	nn	np	np	np	nn	nn	nn	np	nn	nn	nn	nn	nn	np	np	nn	np	np	nn	nn	np	np	nn	np	np	nn
AX-174167373	156.233	4	<nnxnp>	nn	np	nn	np	np	np	nn	nn	nn	nn	nn	nn	np	nn	np	nn	nn	nn	nn	nn	nn	np	np	np	nn	nn	nn	np	nn	nn	nn	nn	nn	np	np	np	np	np	nn	nn	np	np	nn	np	np	nn
AX-174111064	157.286	4	<nnxnp>	nn	np	nn	np	np	np	nn	nn	nn	nn	nn	nn	np	nn	np	nn	nn	nn	nn	nn	nn	np	np	np	nn	nn	nn	np	nn	nn	nn	nn	nn	np	np	np	np	np	nn	nn	np	np	nn	np	np	nn
AX-174124544	159.414	4	<nnxnp>	nn	np	nn	np	np	np	nn	nn	nn	nn	nn	nn	np	nn	np	nn	nn	nn	nn	nn	nn	np	np	np	nn	nn	nn	np	nn	nn	nn	nn	nn	np	np	np	np	np	nn	nn	np	np	nn	np	np	nn
AX-174171567	160.466	4	<nnxnp>	nn	np	nn	np	np	np	nn	nn	nn	nn	nn	np	np	nn	np	nn	nn	nn	nn	nn	nn	np	np	np	nn	nn	nn	np	nn	nn	nn	nn	nn	np	np	np	np	np	nn	nn	np	np	nn	np	np	nn
AX-174113369	161.519	4	<nnxnp>	nn	np	nn	np	np	np	nn	nn	nn	nn	nn	np	np	nn	np	nn	nn	nn	nn	nn	nn	np	np	np	nn	nn	nn	np	nn	nn	nn	nn	nn	np	np	np	np	np	nn	nn	np	np	nn	np	np	nn
AX-174190438	161.519	4	<nnxnp>	nn	np	nn	np	np	np	nn	nn	nn	nn	nn	np	np	nn	np	nn	nn	nn	nn	nn	nn	np	np	np	nn	nn	nn	np	nn	nn	nn	nn	nn	np	np	np	np	np	nn	nn	np	np	nn	np	np	nn
AX-174143368	162.572	4	<nnxnp>	nn	np	nn	np	np	np	nn	nn	nn	nn	nn	np	np	nn	np	nn	nn	nn	nn	nn	nn	np	np	np	nn	nn	nn	np	nn	nn	nn	nn	nn	np	np	np	np	np	nn	nn	np	np	nn	np	np	nn
AX-174148721	162.572	4	<nnxnp>	nn	np	nn	np	np	np	nn	nn	nn	nn	nn	np	np	nn	np	nn	nn	nn	nn	nn	nn	np	np	np	nn	nn	nn	np	nn	nn	nn	nn	nn	np	np	np	np	np	nn	nn	np	np	nn	np	np	nn
AX-174194677	163.624	4	<nnxnp>	nn	np	nn	np	np	np	nn	nn	nn	nn	nn	np	np	nn	np	nn	nn	nn	nn	nn	nn	np	np	np	nn	nn	nn	np	nn	nn	nn	nn	nn	np	np	np	np	np	nn	nn	np	np	nn	np	np	nn
AX-115676353	164.677	4	<nnxnp>	nn	np	nn	np	np	np	nn	nn	nn	nn	nn	np	np	nn	np	nn	nn	nn	nn	nn	nn	np	np	np	nn	nn	nn	np	nn	nn	nn	nn	nn	np	np	np	np	np	nn	nn	np	np	nn	np	np	nn
AX-174145055	164.677	4	<nnxnp>	nn	np	nn	np	np	np	nn	nn	nn	nn	nn	np	np	nn	np	nn	nn	nn	nn	nn	nn	np	np	np	nn	nn	nn	np	nn	nn	nn	nn	nn	np	np	np	np	np	nn	nn	np	np	nn	np	np	nn
AX-174210675	166.805	4	<nnxnp>	nn	np	nn	np	np	np	nn	nn	nn	nn	nn	np	np	nn	np	nn	nn	nn	nn	nn	nn	np	np	np	nn	nn	nn	np	nn	nn	nn	nn	nn	np	np	np	np	np	nn	nn	np	np	nn	np	np	nn
AX-174122882	166.805	4	<nnxnp>	nn	np	nn	np	np	np	nn	nn	nn	nn	nn	np	np	nn	np	nn	nn	nn	nn	nn	nn	np	np	np	nn	nn	nn	np	nn	nn	nn	nn	nn	np	np	np	np	np	nn	nn	np	np	nn	np	np	nn
AX-115709986	167.858	4	<nnxnp>	nn	np	nn	np	np	np	nn	nn	nn	nn	nn	np	np	nn	np	nn	nn	nn	nn	nn	nn	np	np	np	nn	nn	nn	np	nn	nn	nn	nn	nn	np	np	np	np	np	nn	nn	np	np	nn	np	np	nn
AX-174169017	167.858	4	<nnxnp>	nn	np	nn	np	np	np	nn	nn	nn	nn	nn	np	np	nn	np	nn	nn	nn	nn	nn	nn	np	np	np	nn	nn	nn	np	nn	nn	nn	nn	nn	np	np	np	np	np	nn	nn	np	np	nn	np	np	nn
AX-174199099	168.91	4	<nnxnp>	nn	np	nn	np	np	np	nn	nn	nn	nn	nn	np	np	nn	np	nn	nn	nn	nn	nn	nn	np	np	np	nn	nn	nn	np	nn	nn	nn	nn	nn	np	np	np	np	np	nn	nn	np	np	nn	np	np	nn
AX-174164183	169.963	4	<nnxnp>	nn	np	nn	np	np	np	nn	nn	nn	nn	nn	np	np	nn	np	nn	nn	nn	nn	nn	nn	np	np	np	nn	nn	nn	np	nn	nn	nn	nn	nn	np	np	np	np	np	nn	nn	np	np	nn	np	np	nn
AX-174125503	171.016	4	<nnxnp>	nn	np	nn	np	np	np	nn	nn	nn	nn	nn	np	np	nn	np	nn	nn	nn	nn	nn	nn	np	np	np	nn	nn	nn	np	nn	nn	nn	nn	nn	np	np	np	np	np	nn	nn	np	np	nn	np	np	nn
AX-174128269	172.068	4	<nnxnp>	nn	np	nn	np	np	np	nn	nn	nn	nn	np	np	np	nn	np	nn	nn	nn	nn	nn	nn	np	np	np	nn	nn	nn	np	nn	nn	nn	nn	nn	np	np	np	np	np	nn	nn	np	np	nn	np	np	nn
AX-174161928	174.196	4	<nnxnp>	nn	np	nn	np	np	np	nn	nn	nn	nn	nn	np	np	nn	np	nn	nn	nn	nn	nn	nn	np	np	np	nn	nn	nn	np	nn	nn	nn	nn	nn	np	np	np	np	np	nn	nn	np	np	nn	np	np	nn
AX-174198579	174.196	4	<nnxnp>	nn	np	nn	np	np	np	nn	nn	nn	nn	nn	np	np	nn	np	nn	nn	nn	nn	nn	nn	np	np	np	nn	nn	nn	np	nn	nn	nn	nn	nn	np	np	np	np	np	nn	nn	np	np	nn	np	np	nn
AX-174130084	176.324	4	<nnxnp>	nn	np	nn	np	np	np	nn	nn	nn	nn	nn	np	np	nn	np	nn	nn	nn	nn	nn	nn	np	np	np	nn	nn	np	np	nn	nn	nn	nn	nn	np	np	np	np	np	nn	nn	np	np	nn	np	np	nn
AX-174177136	176.324	4	<nnxnp>	nn	np	nn	np	np	np	nn	nn	nn	nn	nn	np	np	nn	np	nn	nn	nn	nn	nn	nn	np	np	np	nn	nn	np	np	nn	nn	nn	nn	nn	np	np	np	np	np	nn	nn	np	np	nn	np	np	nn
AX-115694832	176.324	4	<nnxnp>	nn	np	nn	np	np	np	nn	nn	nn	nn	nn	np	np	nn	np	nn	nn	nn	nn	nn	nn	np	np	np	nn	nn	np	np	nn	nn	nn	nn	nn	np	np	np	np	np	nn	nn	np	np	nn	np	np	nn
AX-115719071	180.675	4	<nnxnp>	nn	np	nn	np	np	np	nn	nn	nn	nn	nn	np	np	nn	np	nn	nn	nn	nn	nn	nn	np	nn	np	nn	nn	np	np	nn	nn	nn	nn	nn	np	np	np	np	np	nn	nn	np	np	nn	np	np	nn
AX-115688108	182.803	4	<nnxnp>	nn	np	nn	np	np	np	nn	nn	nn	nn	nn	np	np	nn	np	nn	nn	nn	nn	nn	nn	np	nn	np	nn	nn	np	np	np	nn	nn	nn	nn	np	np	np	np	np	np	nn	np	np	nn	np	np	nn
AX-174214919	182.803	4	<nnxnp>	nn	np	nn	np	np	np	nn	nn	nn	nn	nn	np	np	nn	np	nn	nn	nn	nn	nn	nn	np	nn	np	nn	nn	np	np	np	nn	nn	nn	nn	np	np	np	np	np	np	nn	np	np	nn	np	np	nn
AX-174198545	183.855	4	<nnxnp>	nn	np	nn	np	np	np	nn	nn	nn	nn	nn	np	np	nn	np	nn	nn	nn	nn	nn	nn	np	nn	np	nn	nn	np	np	np	nn	nn	nn	nn	np	np	np	np	np	np	nn	np	np	nn	np	np	nn
AX-174200399	183.855	4	<nnxnp>	nn	np	nn	np	np	np	nn	nn	nn	nn	nn	np	np	nn	np	nn	nn	nn	nn	nn	nn	np	nn	np	nn	nn	np	np	np	nn	nn	nn	nn	np	np	np	np	np	np	nn	np	np	nn	np	np	nn
AX-153646058	185.983	4	<nnxnp>	np	np	nn	np	np	np	nn	nn	nn	nn	nn	np	np	nn	np	nn	nn	nn	nn	nn	nn	np	nn	np	nn	nn	np	np	np	nn	nn	nn	nn	np	np	np	np	np	np	nn	np	np	nn	np	np	nn
AX-174182844	185.983	4	<nnxnp>	np	np	nn	np	np	np	nn	nn	nn	nn	nn	np	np	nn	np	nn	nn	nn	nn	nn	nn	np	nn	np	nn	nn	np	np	np	nn	nn	nn	nn	np	np	np	np	np	np	nn	np	np	nn	np	np	nn
AX-174184434	185.983	4	<nnxnp>	np	np	nn	np	np	np	nn	nn	nn	nn	nn	np	np	nn	np	nn	nn	nn	nn	nn	nn	np	nn	np	nn	nn	np	np	np	nn	nn	nn	nn	np	np	np	np	np	np	nn	np	np	nn	np	np	nn
AX-115695983	0	5	<nnxnp>	nn	nn	np	nn	np	np	np	np	nn	nn	np	nn	np	nn	np	np	nn	nn	nn	nn	nn	nn	np	nn	np	np	nn	nn	np	nn	nn	nn	nn	nn	nn	nn	np	np	np	np	nn	np	np	np	np	nn
AX-174115999	0	5	<nnxnp>	nn	nn	np	nn	np	np	np	np	nn	nn	np	nn	np	nn	np	np	nn	nn	nn	nn	nn	nn	np	nn	np	np	nn	nn	np	nn	nn	nn	nn	nn	nn	nn	np	np	np	np	nn	np	np	np	np	nn
AX-174187766	0	5	<nnxnp>	nn	nn	np	nn	np	np	np	np	nn	nn	np	nn	np	nn	np	np	nn	nn	nn	nn	nn	nn	np	nn	np	np	nn	nn	np	nn	nn	nn	nn	nn	nn	nn	np	np	np	np	nn	np	np	np	np	nn
AX-115702523	0	5	<nnxnp>	nn	nn	np	nn	np	np	np	np	nn	nn	np	nn	np	nn	np	np	nn	nn	nn	nn	nn	nn	np	nn	np	np	nn	nn	np	nn	nn	nn	nn	nn	nn	nn	np	np	np	np	nn	np	np	np	np	nn
AX-115729825	0	5	<nnxnp>	nn	nn	np	nn	np	np	np	np	nn	nn	np	nn	np	nn	np	np	nn	nn	nn	nn	nn	nn	np	nn	np	np	nn	nn	np	nn	nn	nn	nn	nn	nn	nn	np	np	np	np	nn	np	np	np	np	nn
AX-174117009	0	5	<nnxnp>	nn	nn	np	nn	np	np	np	np	nn	nn	np	nn	np	nn	np	np	nn	nn	nn	nn	nn	nn	np	nn	np	np	nn	nn	np	nn	nn	nn	nn	nn	nn	nn	np	np	np	np	nn	np	np	np	np	nn
AX-174129790	0	5	<nnxnp>	nn	nn	np	nn	np	np	np	np	nn	nn	np	nn	np	nn	np	np	nn	nn	nn	nn	nn	nn	np	nn	np	np	nn	nn	np	nn	nn	nn	nn	nn	nn	nn	np	np	np	np	nn	np	np	np	np	nn
AX-174151002	0	5	<nnxnp>	nn	nn	np	nn	np	np	np	np	nn	nn	np	nn	np	nn	np	np	nn	nn	nn	nn	nn	nn	np	nn	np	np	nn	nn	np	nn	nn	nn	nn	nn	nn	nn	np	np	np	np	nn	np	np	np	np	nn
AX-174184888	0	5	<nnxnp>	nn	nn	np	nn	np	np	np	np	nn	nn	np	nn	np	nn	np	np	nn	nn	nn	nn	nn	nn	np	nn	np	np	nn	nn	np	nn	nn	nn	nn	nn	nn	nn	np	np	np	np	nn	np	np	np	np	nn
AX-174198018	0	5	<nnxnp>	nn	nn	np	nn	np	np	np	np	nn	nn	np	nn	np	nn	np	np	nn	nn	nn	nn	nn	nn	np	nn	np	np	nn	nn	np	nn	nn	nn	nn	nn	nn	nn	np	np	np	np	nn	np	np	np	np	nn
AX-174213307	0	5	<nnxnp>	nn	nn	np	nn	np	np	np	np	nn	nn	np	nn	np	nn	np	np	nn	nn	nn	nn	nn	nn	np	nn	np	np	nn	nn	np	nn	nn	nn	nn	nn	nn	nn	np	np	np	np	nn	np	np	np	np	nn
AX-174177117	2.128	5	<nnxnp>	nn	nn	np	nn	np	np	np	np	nn	nn	np	nn	np	nn	np	np	nn	nn	nn	nn	nn	nn	np	nn	np	np	nn	nn	np	nn	nn	nn	nn	nn	nn	nn	np	np	np	np	nn	np	np	np	np	nn
AX-174183687	2.128	5	<nnxnp>	nn	nn	np	nn	np	np	np	np	nn	nn	np	nn	np	nn	np	np	nn	nn	nn	nn	nn	nn	np	nn	np	np	nn	nn	np	nn	nn	nn	nn	nn	nn	nn	np	np	np	np	nn	np	np	np	np	nn
AX-115708957	2.128	5	<nnxnp>	nn	nn	np	nn	np	np	np	np	nn	nn	np	nn	np	nn	np	np	nn	nn	nn	nn	nn	nn	np	nn	np	np	nn	nn	np	nn	nn	nn	nn	nn	nn	nn	np	np	np	np	nn	np	np	np	np	nn
AX-174180362	2.128	5	<nnxnp>	nn	nn	np	nn	np	np	np	np	nn	nn	np	nn	np	nn	np	np	nn	nn	nn	nn	nn	nn	np	nn	np	np	nn	nn	np	nn	nn	nn	nn	nn	nn	nn	np	np	np	np	nn	np	np	np	np	nn
AX-115731574	4.256	5	<nnxnp>	nn	nn	np	nn	np	np	np	np	nn	nn	np	nn	np	nn	np	np	nn	nn	nn	nn	nn	nn	np	nn	np	np	nn	nn	np	nn	nn	nn	--	nn	nn	nn	np	np	np	np	nn	np	np	np	np	nn
AX-174167236	6.384	5	<nnxnp>	nn	nn	np	nn	np	np	np	np	nn	nn	np	nn	np	nn	np	np	nn	nn	nn	nn	nn	nn	np	nn	np	np	nn	nn	np	nn	nn	nn	nn	nn	nn	nn	np	np	np	np	nn	np	np	np	np	nn
AX-174160474	7.437	5	<nnxnp>	nn	nn	np	nn	np	np	np	np	nn	nn	np	nn	np	nn	np	np	nn	nn	nn	nn	nn	nn	np	nn	np	np	nn	nn	np	nn	nn	nn	nn	nn	nn	nn	np	np	nn	np	nn	np	np	np	np	nn
AX-174166272	11.787	5	<nnxnp>	nn	nn	np	nn	np	np	np	np	nn	nn	np	nn	np	nn	np	nn	nn	nn	nn	nn	nn	nn	np	nn	np	np	nn	nn	np	nn	nn	nn	nn	nn	nn	nn	np	np	nn	np	nn	np	np	np	np	np
AX-174144357	11.787	5	<nnxnp>	nn	nn	np	nn	np	np	np	np	nn	nn	np	nn	np	nn	np	nn	nn	nn	nn	nn	nn	nn	np	nn	np	np	nn	nn	np	nn	nn	nn	nn	nn	nn	nn	np	np	nn	np	nn	np	np	np	np	np
AX-174147655	11.787	5	<nnxnp>	nn	nn	np	nn	np	np	np	np	nn	nn	np	nn	np	nn	np	nn	nn	nn	nn	nn	nn	nn	np	nn	np	np	nn	nn	np	nn	nn	nn	nn	nn	nn	nn	np	np	nn	np	nn	np	np	np	np	np
AX-115698115	13.915	5	<nnxnp>	nn	nn	np	nn	np	np	np	np	nn	nn	np	nn	np	nn	np	nn	nn	nn	nn	nn	nn	nn	np	nn	np	np	nn	nn	np	nn	nn	nn	nn	nn	nn	nn	np	np	nn	np	nn	np	np	np	np	np
AX-174118131	13.915	5	<nnxnp>	nn	nn	np	nn	np	np	np	np	nn	nn	np	nn	np	nn	np	nn	nn	nn	nn	nn	nn	nn	np	nn	np	np	nn	nn	np	nn	nn	nn	nn	nn	nn	nn	np	np	nn	np	nn	np	np	np	np	np
AX-174120679	17.142	5	<nnxnp>	nn	nn	np	nn	np	np	np	np	nn	nn	np	nn	np	nn	np	nn	nn	nn	nn	nn	nn	nn	np	nn	np	np	nn	nn	np	nn	nn	nn	nn	nn	nn	nn	np	np	nn	np	nn	np	np	nn	np	np
AX-174151342	18.195	5	<nnxnp>	nn	nn	np	nn	np	np	np	np	nn	nn	np	nn	np	nn	np	nn	nn	nn	nn	nn	nn	nn	np	nn	np	np	nn	nn	np	nn	nn	nn	nn	nn	nn	nn	np	np	nn	np	nn	np	np	nn	np	np
AX-174182507	18.195	5	<nnxnp>	nn	nn	np	nn	np	np	np	np	nn	nn	np	nn	np	nn	np	nn	nn	nn	nn	nn	nn	nn	np	nn	np	np	nn	nn	np	nn	nn	nn	nn	nn	nn	nn	np	np	nn	np	nn	np	np	nn	np	np
AX-174161965	18.195	5	<nnxnp>	nn	nn	np	nn	np	np	np	np	nn	nn	np	nn	np	nn	np	nn	nn	nn	nn	nn	nn	nn	np	nn	np	np	nn	nn	np	nn	nn	nn	nn	nn	nn	nn	np	np	nn	np	nn	np	np	nn	np	np
AX-174185357	19.247	5	<nnxnp>	nn	nn	np	nn	np	np	np	np	nn	nn	np	nn	np	nn	np	nn	nn	nn	nn	nn	nn	nn	np	nn	np	np	nn	nn	np	nn	nn	nn	nn	nn	nn	nn	np	np	nn	np	nn	np	np	nn	np	np
AX-174125147	22.474	5	<nnxnp>	nn	nn	np	np	np	nn	np	np	nn	nn	np	nn	np	nn	np	nn	nn	nn	nn	nn	nn	nn	np	nn	np	np	nn	nn	np	nn	nn	nn	nn	nn	nn	nn	np	np	nn	np	nn	np	np	nn	np	np
AX-174153079	22.474	5	<nnxnp>	nn	nn	np	np	np	nn	np	np	nn	nn	np	nn	np	nn	np	nn	nn	nn	nn	nn	nn	nn	np	nn	np	np	nn	nn	np	nn	nn	nn	nn	nn	nn	nn	np	np	nn	np	nn	np	np	nn	np	np
AX-174152356	25.701	5	<nnxnp>	nn	nn	np	np	np	nn	np	nn	nn	nn	np	nn	np	nn	np	nn	nn	nn	nn	nn	nn	nn	np	nn	np	np	nn	nn	np	nn	nn	nn	nn	nn	nn	nn	np	np	nn	np	nn	np	np	nn	np	np
AX-174160158	26.754	5	<nnxnp>	nn	nn	np	np	np	nn	np	nn	nn	nn	np	nn	np	nn	np	nn	nn	nn	nn	nn	nn	nn	np	nn	np	np	nn	nn	np	nn	nn	nn	nn	nn	nn	nn	np	np	nn	np	nn	np	np	nn	np	np
AX-115725705	27.807	5	<nnxnp>	nn	nn	np	np	np	nn	np	nn	nn	nn	np	nn	np	nn	np	nn	nn	nn	nn	nn	nn	nn	np	nn	np	np	nn	nn	np	nn	nn	nn	nn	nn	nn	nn	np	np	nn	np	nn	np	np	nn	np	np
AX-174126844	28.859	5	<nnxnp>	nn	nn	np	np	np	nn	np	nn	nn	nn	np	nn	np	nn	np	nn	nn	nn	nn	nn	nn	nn	np	nn	np	np	nn	nn	np	nn	nn	nn	nn	nn	nn	nn	np	np	nn	np	nn	np	np	nn	np	np
AX-174126083	30.987	5	<nnxnp>	nn	nn	np	np	np	nn	np	nn	nn	nn	np	nn	np	nn	np	nn	nn	nn	nn	nn	nn	nn	np	nn	np	np	nn	nn	np	nn	nn	nn	nn	nn	nn	nn	np	np	nn	np	nn	np	np	nn	np	np
AX-174143501	30.987	5	<nnxnp>	nn	nn	np	np	np	nn	np	nn	nn	nn	np	nn	np	nn	np	nn	nn	nn	nn	nn	nn	nn	np	nn	np	np	nn	nn	np	nn	nn	nn	nn	nn	nn	nn	np	np	nn	np	nn	np	np	nn	np	np
AX-174186016	30.987	5	<nnxnp>	nn	nn	np	np	np	nn	np	nn	nn	nn	np	nn	np	nn	np	nn	nn	nn	nn	nn	nn	nn	np	nn	np	np	nn	nn	np	nn	nn	nn	nn	nn	nn	nn	np	np	nn	np	nn	np	np	nn	np	np
AX-174209537	30.987	5	<nnxnp>	nn	nn	np	np	np	nn	np	nn	nn	nn	np	nn	np	nn	np	nn	nn	nn	nn	nn	nn	nn	np	nn	np	np	nn	nn	np	nn	nn	nn	nn	nn	nn	nn	np	np	nn	np	nn	np	np	nn	np	np
AX-115689232	32.04	5	<nnxnp>	nn	nn	np	np	np	nn	np	nn	nn	nn	np	nn	np	nn	np	nn	nn	nn	nn	nn	nn	nn	np	nn	np	np	nn	nn	np	nn	nn	nn	nn	nn	nn	nn	np	np	nn	np	nn	np	np	nn	np	np
AX-174137899	32.04	5	<nnxnp>	nn	nn	np	np	np	nn	np	nn	nn	nn	np	nn	np	nn	np	nn	nn	nn	nn	nn	nn	nn	np	nn	np	np	nn	nn	np	nn	nn	nn	nn	nn	nn	nn	np	np	nn	np	nn	np	np	nn	np	np
AX-174119707	32.04	5	<nnxnp>	nn	nn	np	np	np	nn	np	nn	nn	nn	np	nn	np	nn	np	nn	nn	nn	nn	nn	nn	nn	np	nn	np	np	nn	nn	np	nn	nn	nn	nn	nn	nn	nn	np	np	nn	np	nn	np	np	nn	np	np
AX-174160130	32.04	5	<nnxnp>	nn	nn	np	np	np	nn	np	nn	nn	nn	np	nn	np	nn	np	nn	nn	nn	nn	nn	nn	nn	np	nn	np	np	nn	nn	np	nn	nn	nn	nn	nn	nn	nn	np	np	nn	np	nn	np	np	nn	np	np
AX-174169714	32.04	5	<nnxnp>	nn	nn	np	np	np	nn	np	nn	nn	nn	np	nn	np	nn	np	nn	nn	nn	nn	nn	nn	nn	np	nn	np	np	nn	nn	np	nn	nn	nn	nn	nn	nn	nn	np	np	nn	np	nn	np	np	nn	np	np
AX-174182081	32.04	5	<nnxnp>	nn	nn	np	np	np	nn	np	nn	nn	nn	np	nn	np	nn	np	nn	nn	nn	nn	nn	nn	nn	np	nn	np	np	nn	nn	np	nn	nn	nn	nn	nn	nn	nn	np	np	nn	np	nn	np	np	nn	np	np
AX-174182220	32.04	5	<nnxnp>	nn	nn	np	np	np	nn	np	nn	nn	nn	np	nn	np	nn	np	nn	nn	nn	nn	nn	nn	nn	np	nn	np	np	nn	nn	np	nn	nn	nn	nn	nn	nn	nn	np	np	nn	np	nn	np	np	nn	np	np
AX-115731119	33.093	5	<nnxnp>	nn	nn	np	np	np	nn	np	nn	nn	nn	np	nn	np	nn	np	nn	nn	nn	nn	nn	nn	nn	np	nn	np	np	nn	nn	np	nn	nn	nn	nn	nn	nn	nn	np	np	nn	np	nn	np	np	nn	np	np
AX-174115022	33.093	5	<nnxnp>	nn	nn	np	np	np	nn	np	nn	nn	nn	np	nn	np	nn	np	nn	nn	nn	nn	nn	nn	nn	np	nn	np	np	nn	nn	np	nn	nn	nn	nn	nn	nn	nn	np	np	nn	np	nn	np	np	nn	np	np
AX-174138510	33.093	5	<nnxnp>	nn	nn	np	np	np	nn	np	nn	nn	nn	np	nn	np	nn	np	nn	nn	nn	nn	nn	nn	nn	np	nn	np	np	nn	nn	np	nn	nn	nn	nn	nn	nn	nn	np	np	nn	np	nn	np	np	nn	np	np
AX-174214459	33.093	5	<nnxnp>	nn	nn	np	np	np	nn	np	nn	nn	nn	np	nn	np	nn	np	nn	nn	nn	nn	nn	nn	nn	np	nn	np	np	nn	nn	np	nn	nn	nn	nn	nn	nn	nn	np	np	nn	np	nn	np	np	nn	np	np
AX-115707283	34.145	5	<nnxnp>	nn	nn	np	np	np	nn	np	nn	nn	nn	np	nn	np	nn	np	nn	nn	nn	nn	nn	nn	nn	np	nn	np	np	nn	nn	np	nn	nn	nn	nn	nn	nn	nn	np	nn	nn	np	nn	np	np	nn	np	np
AX-115706186	36.273	5	<nnxnp>	nn	nn	np	np	np	nn	np	nn	nn	nn	np	nn	np	nn	np	nn	nn	nn	nn	nn	nn	nn	np	nn	np	np	nn	nn	np	nn	nn	nn	nn	nn	nn	nn	np	nn	nn	np	nn	np	np	nn	np	np
AX-174187500	36.273	5	<nnxnp>	nn	nn	np	np	np	nn	np	nn	nn	nn	np	nn	np	nn	np	nn	nn	nn	nn	nn	nn	nn	np	nn	np	np	nn	nn	np	nn	nn	nn	nn	nn	nn	nn	np	nn	nn	np	nn	np	np	nn	np	np
AX-174125377	36.273	5	<nnxnp>	nn	nn	np	np	np	nn	np	nn	nn	nn	np	nn	np	nn	np	nn	nn	nn	nn	nn	nn	nn	np	nn	np	np	nn	nn	np	nn	nn	nn	nn	nn	nn	nn	np	nn	nn	np	nn	np	np	nn	np	np
AX-174114717	38.401	5	<nnxnp>	nn	nn	np	np	np	nn	np	nn	nn	nn	np	nn	np	nn	np	nn	nn	nn	nn	nn	nn	nn	np	nn	np	np	nn	nn	np	nn	nn	nn	nn	nn	nn	nn	np	nn	nn	np	nn	np	np	nn	np	np
AX-174183615	38.401	5	<nnxnp>	nn	nn	np	np	np	nn	np	nn	nn	nn	np	nn	np	nn	np	nn	nn	nn	nn	nn	nn	nn	np	nn	np	np	nn	nn	np	nn	nn	nn	nn	nn	nn	nn	np	nn	nn	np	nn	np	np	nn	np	np
AX-115669757	38.401	5	<nnxnp>	nn	nn	np	np	np	nn	np	nn	nn	nn	np	nn	np	nn	np	nn	nn	nn	nn	nn	nn	nn	np	nn	np	np	nn	nn	np	nn	nn	nn	nn	nn	nn	nn	np	nn	nn	np	nn	np	np	nn	np	np
AX-174113265	39.454	5	<nnxnp>	nn	nn	np	np	np	nn	np	nn	nn	nn	np	nn	np	nn	np	nn	nn	nn	nn	nn	nn	nn	np	nn	np	np	nn	nn	np	nn	nn	nn	nn	nn	nn	nn	np	nn	nn	np	nn	np	np	nn	np	np
AX-174120701	39.454	5	<nnxnp>	nn	nn	np	np	np	nn	np	nn	nn	nn	np	nn	np	nn	np	nn	nn	nn	nn	nn	nn	nn	np	nn	np	np	nn	nn	np	nn	nn	nn	nn	nn	nn	nn	np	nn	nn	np	nn	np	np	nn	np	np
AX-174194163	39.454	5	<nnxnp>	nn	nn	np	np	np	nn	np	nn	nn	nn	np	nn	np	nn	np	nn	nn	nn	nn	nn	nn	nn	np	nn	np	np	nn	nn	np	nn	nn	nn	nn	nn	nn	nn	np	nn	nn	np	nn	np	np	nn	np	np
AX-174200112	39.454	5	<nnxnp>	nn	nn	np	np	np	nn	np	nn	nn	nn	np	nn	np	nn	np	nn	nn	nn	nn	nn	nn	nn	np	nn	np	np	nn	nn	np	nn	nn	nn	nn	nn	nn	nn	np	nn	nn	np	nn	np	np	nn	np	np
AX-174210701	39.454	5	<nnxnp>	nn	nn	np	np	np	nn	np	nn	nn	nn	np	nn	np	nn	np	nn	nn	nn	nn	nn	nn	nn	np	nn	np	np	nn	nn	np	nn	nn	nn	nn	nn	nn	nn	np	nn	nn	np	nn	np	np	nn	np	np
AX-174144999	40.507	5	<nnxnp>	nn	nn	np	np	np	nn	np	nn	nn	nn	np	nn	np	nn	np	nn	nn	nn	nn	nn	nn	nn	np	nn	np	np	np	nn	np	nn	nn	nn	nn	nn	nn	nn	np	nn	nn	np	nn	np	np	nn	np	np
AX-174178273	42.635	5	<nnxnp>	nn	nn	np	np	np	nn	np	nn	nn	nn	np	nn	np	nn	np	nn	nn	nn	nn	nn	nn	nn	np	np	np	np	np	nn	np	nn	nn	nn	nn	nn	nn	nn	np	nn	nn	np	nn	np	np	nn	np	np
AX-115732248	43.687	5	<nnxnp>	nn	nn	np	np	np	nn	np	nn	nn	nn	np	nn	np	nn	np	nn	nn	nn	nn	nn	nn	nn	np	np	np	np	np	nn	np	nn	nn	nn	nn	nn	nn	nn	np	nn	nn	np	nn	np	np	nn	np	np
AX-174163464	43.687	5	<nnxnp>	nn	nn	np	np	np	nn	np	nn	nn	nn	np	nn	np	nn	np	nn	nn	nn	nn	nn	nn	nn	np	np	np	np	np	nn	np	nn	nn	nn	nn	nn	nn	nn	np	nn	nn	np	nn	np	np	nn	np	np
AX-153644106	48.038	5	<nnxnp>	nn	nn	np	np	np	nn	np	nn	nn	nn	nn	nn	np	nn	np	nn	nn	nn	nn	nn	nn	nn	np	np	np	np	np	nn	np	nn	nn	nn	nn	nn	np	nn	np	nn	nn	np	nn	np	np	nn	np	np
AX-115689725	52.388	5	<nnxnp>	nn	nn	np	np	np	nn	nn	nn	nn	nn	nn	nn	np	nn	np	nn	nn	nn	nn	nn	nn	nn	np	np	np	np	np	nn	np	nn	nn	nn	nn	nn	np	nn	np	nn	nn	np	nn	np	np	nn	np	np
AX-174176656	53.441	5	<nnxnp>	nn	nn	np	np	np	nn	nn	nn	nn	nn	nn	nn	np	nn	np	nn	nn	nn	nn	nn	nn	nn	np	np	np	np	np	nn	np	nn	nn	nn	nn	nn	np	nn	np	nn	nn	np	nn	np	np	nn	np	np
AX-174211856	54.494	5	<nnxnp>	nn	nn	np	np	np	nn	nn	nn	nn	nn	nn	nn	np	nn	np	nn	nn	nn	np	nn	nn	nn	np	np	np	np	np	nn	np	nn	nn	nn	nn	nn	np	nn	np	nn	nn	np	nn	np	np	nn	np	np
AX-175074425	55.546	5	<nnxnp>	nn	nn	np	np	np	nn	nn	nn	nn	nn	nn	nn	np	nn	np	nn	nn	nn	np	nn	nn	nn	np	np	nn	np	np	nn	np	nn	nn	nn	nn	nn	np	nn	np	nn	nn	np	nn	np	np	nn	np	np
AX-174140885	56.599	5	<nnxnp>	nn	nn	np	np	np	nn	nn	nn	nn	nn	nn	nn	np	nn	np	nn	nn	nn	np	nn	nn	nn	np	np	nn	np	np	nn	np	nn	nn	nn	nn	nn	np	nn	np	nn	nn	np	nn	np	np	nn	np	np
AX-174167320	58.727	5	<nnxnp>	nn	nn	np	np	np	nn	nn	nn	nn	nn	nn	nn	np	nn	np	nn	nn	nn	np	nn	nn	nn	np	np	nn	np	np	nn	np	nn	nn	nn	nn	nn	np	nn	np	nn	nn	np	nn	np	np	nn	np	np
AX-115682828	61.954	5	<nnxnp>	nn	nn	np	np	np	nn	nn	nn	nn	nn	nn	nn	np	nn	np	nn	nn	nn	np	nn	nn	nn	np	np	nn	np	np	nn	np	nn	nn	nn	nn	nn	np	nn	np	nn	nn	np	nn	np	np	nn	np	np
AX-174181357	63.007	5	<nnxnp>	nn	nn	np	np	np	nn	nn	nn	nn	nn	nn	nn	np	nn	np	nn	nn	nn	np	nn	nn	nn	np	np	nn	np	np	nn	np	nn	nn	nn	nn	nn	np	nn	np	nn	nn	np	nn	np	np	nn	np	np
AX-174197703	63.007	5	<nnxnp>	nn	nn	np	np	np	nn	nn	nn	nn	nn	nn	nn	np	nn	np	nn	nn	nn	np	nn	nn	nn	np	np	nn	np	np	nn	np	nn	nn	nn	nn	nn	np	nn	np	nn	nn	np	nn	np	np	nn	np	np
AX-174130607	65.135	5	<nnxnp>	nn	nn	np	np	np	nn	nn	nn	nn	nn	nn	nn	np	nn	np	nn	nn	nn	np	nn	nn	nn	np	np	nn	np	np	nn	np	nn	nn	nn	nn	nn	np	nn	np	nn	nn	np	nn	np	np	nn	np	np
AX-174136855	68.362	5	<nnxnp>	nn	nn	np	np	np	nn	nn	nn	nn	nn	nn	nn	np	nn	np	nn	nn	nn	np	nn	nn	nn	np	np	nn	np	np	nn	np	nn	np	nn	nn	nn	np	nn	np	nn	nn	np	nn	np	np	nn	np	np
AX-174131261	71.588	5	<nnxnp>	nn	nn	np	np	np	nn	nn	nn	nn	nn	nn	nn	np	nn	np	nn	nn	nn	--	nn	nn	nn	np	np	nn	np	np	nn	np	nn	np	nn	nn	nn	np	nn	np	nn	nn	np	nn	np	np	nn	np	np
AX-174143829	72.641	5	<nnxnp>	nn	nn	np	np	np	nn	nn	nn	nn	nn	nn	nn	np	nn	np	nn	nn	nn	np	nn	nn	nn	np	np	nn	np	np	nn	np	nn	np	nn	nn	nn	np	nn	np	nn	nn	np	nn	np	np	nn	np	np
AX-174154406	72.641	5	<nnxnp>	nn	nn	np	np	np	nn	nn	nn	nn	nn	nn	nn	np	nn	np	nn	nn	nn	np	nn	nn	nn	np	np	nn	np	np	nn	np	nn	np	nn	nn	nn	np	nn	np	nn	nn	np	nn	np	np	nn	np	np
AX-174199645	72.641	5	<nnxnp>	nn	nn	np	np	np	nn	nn	nn	nn	nn	nn	nn	np	nn	np	nn	nn	nn	np	nn	nn	nn	np	np	nn	np	np	nn	np	nn	np	nn	nn	nn	np	nn	np	nn	nn	np	nn	np	np	nn	np	np
AX-174125909	76.992	5	<nnxnp>	nn	nn	np	np	np	nn	nn	nn	nn	nn	nn	nn	np	nn	np	nn	nn	nn	np	nn	nn	nn	np	np	nn	np	np	nn	np	nn	np	nn	nn	nn	np	nn	np	nn	nn	np	nn	np	np	nn	np	np
AX-174194750	79.12	5	<nnxnp>	nn	nn	np	np	np	nn	nn	nn	nn	nn	nn	nn	np	nn	np	nn	nn	nn	np	nn	nn	nn	np	np	nn	np	np	nn	np	nn	np	nn	nn	nn	np	nn	np	nn	nn	np	nn	np	np	nn	np	np
AX-174120657	80.172	5	<nnxnp>	nn	nn	np	np	np	nn	nn	nn	nn	nn	nn	nn	np	nn	np	nn	nn	nn	np	nn	nn	nn	np	np	nn	np	np	nn	np	nn	np	nn	nn	nn	np	nn	np	nn	nn	np	nn	np	np	nn	np	np
AX-174114446	81.225	5	<nnxnp>	nn	nn	np	np	np	nn	nn	nn	nn	nn	nn	nn	np	nn	np	nn	nn	nn	np	nn	nn	nn	np	np	nn	np	np	nn	np	nn	np	nn	nn	nn	np	nn	np	nn	nn	np	nn	np	np	nn	np	np
AX-115671947	81.225	5	<nnxnp>	nn	nn	np	np	np	nn	nn	nn	nn	nn	nn	nn	np	nn	np	nn	nn	nn	np	nn	nn	nn	np	np	nn	np	np	nn	np	nn	np	nn	nn	nn	np	nn	np	nn	nn	np	nn	np	np	nn	np	np
AX-174160945	83.353	5	<nnxnp>	nn	nn	np	np	np	nn	nn	nn	nn	nn	nn	nn	np	nn	np	nn	nn	nn	np	nn	nn	nn	np	np	nn	np	np	nn	np	nn	np	nn	nn	nn	np	nn	np	nn	nn	np	nn	np	np	nn	np	np
AX-174180812	86.58	5	<nnxnp>	nn	nn	np	np	np	nn	nn	nn	np	nn	nn	nn	np	nn	np	nn	nn	nn	np	nn	nn	nn	np	np	nn	np	np	nn	np	nn	np	nn	nn	nn	np	nn	np	nn	nn	np	nn	np	np	nn	np	np
AX-174127362	92.08	5	<nnxnp>	nn	nn	np	np	np	nn	nn	nn	np	nn	nn	nn	np	nn	np	nn	nn	nn	np	nn	nn	nn	np	np	nn	np	np	nn	np	nn	np	nn	nn	np	np	nn	np	nn	nn	nn	nn	np	np	np	np	np
AX-174201775	94.208	5	<nnxnp>	nn	nn	np	np	np	nn	nn	nn	np	nn	nn	nn	np	nn	np	nn	nn	nn	np	nn	nn	nn	np	np	nn	np	np	nn	np	nn	np	nn	nn	np	np	nn	np	nn	nn	nn	nn	np	np	nn	np	np
AX-174183345	100.885	5	<nnxnp>	nn	nn	np	np	np	np	nn	nn	np	nn	nn	nn	np	nn	np	nn	nn	nn	np	nn	nn	nn	np	np	nn	np	np	nn	np	nn	np	nn	nn	np	np	nn	np	nn	nn	nn	nn	np	np	np	np	np
AX-174191850	104.111	5	<nnxnp>	nn	nn	np	np	nn	np	nn	nn	np	nn	nn	nn	np	nn	np	nn	nn	nn	np	nn	nn	nn	np	np	nn	np	np	nn	np	nn	np	nn	nn	np	np	nn	np	nn	nn	nn	nn	np	np	np	np	np
AX-174183132	107.338	5	<nnxnp>	nn	nn	np	np	nn	np	nn	nn	np	nn	nn	nn	np	nn	np	nn	nn	nn	np	nn	nn	nn	np	np	nn	np	np	nn	np	nn	np	nn	np	np	np	nn	np	nn	nn	np	nn	np	np	np	np	np
AX-174151815	109.466	5	<nnxnp>	nn	nn	np	np	nn	np	nn	nn	np	nn	nn	nn	np	nn	np	nn	nn	nn	np	nn	nn	nn	np	np	nn	np	np	nn	np	nn	np	nn	np	np	np	nn	np	nn	nn	nn	nn	np	nn	np	np	np
AX-174193475	109.466	5	<nnxnp>	nn	nn	np	np	nn	np	nn	nn	np	nn	nn	nn	np	nn	np	nn	nn	nn	np	nn	nn	nn	np	np	nn	np	np	nn	np	nn	np	nn	np	np	np	nn	np	nn	nn	nn	nn	np	nn	np	np	np
AX-174170909	110.519	5	<nnxnp>	nn	nn	np	np	nn	np	nn	nn	np	nn	nn	nn	np	nn	np	nn	nn	nn	np	nn	nn	nn	np	np	nn	np	np	nn	np	nn	np	nn	np	np	np	nn	np	nn	nn	nn	nn	np	nn	np	np	np
AX-174160826	112.647	5	<nnxnp>	nn	nn	np	np	nn	np	nn	nn	np	nn	nn	nn	np	nn	np	nn	nn	nn	np	nn	nn	nn	np	np	nn	np	np	nn	np	nn	np	nn	np	np	np	nn	np	nn	nn	nn	nn	np	nn	np	np	np
AX-115681936	120.528	5	<nnxnp>	nn	nn	np	np	nn	np	nn	nn	np	nn	nn	nn	np	nn	np	nn	nn	nn	np	nn	nn	nn	np	np	nn	np	np	nn	np	nn	np	nn	np	np	np	nn	np	nn	nn	nn	nn	np	nn	np	np	np
AX-115667723	121.581	5	<nnxnp>	nn	nn	np	np	nn	np	nn	nn	np	nn	nn	nn	np	nn	np	nn	nn	nn	np	nn	nn	nn	np	np	nn	np	np	nn	np	nn	np	nn	np	np	np	nn	np	nn	nn	nn	nn	np	nn	np	np	np
AX-174121900	121.581	5	<nnxnp>	nn	nn	np	np	nn	np	nn	nn	np	nn	nn	nn	np	nn	np	nn	nn	nn	np	nn	nn	nn	np	np	nn	np	np	nn	np	nn	np	nn	np	np	np	nn	np	nn	nn	nn	nn	np	nn	np	np	np
AX-174149916	123.709	5	<nnxnp>	nn	nn	np	np	nn	np	nn	nn	np	nn	nn	nn	np	nn	np	nn	nn	nn	np	np	nn	np	np	np	nn	np	np	nn	np	nn	np	nn	np	np	np	nn	np	nn	nn	nn	nn	np	nn	np	np	np
AX-115724340	124.762	5	<nnxnp>	nn	nn	np	np	nn	np	nn	nn	np	nn	nn	nn	np	nn	np	nn	nn	nn	np	np	nn	np	np	np	nn	np	np	nn	np	nn	np	nn	np	np	np	nn	np	nn	nn	nn	nn	np	nn	np	np	np
AX-115695738	125.814	5	<nnxnp>	nn	nn	np	np	nn	np	nn	nn	np	nn	nn	nn	np	nn	np	nn	nn	nn	np	np	nn	np	np	np	nn	nn	np	nn	np	nn	np	nn	np	np	np	nn	np	nn	nn	nn	nn	np	nn	np	np	np
AX-174128768	125.814	5	<nnxnp>	nn	nn	np	np	nn	np	nn	nn	np	nn	nn	nn	np	nn	np	nn	nn	nn	np	np	nn	np	np	np	nn	nn	np	nn	np	nn	np	nn	np	np	np	nn	np	nn	nn	nn	nn	np	nn	np	np	np
AX-174181926	125.814	5	<nnxnp>	nn	nn	np	np	nn	np	nn	nn	np	nn	nn	nn	np	nn	np	nn	nn	nn	np	np	nn	np	np	np	nn	nn	np	nn	np	nn	np	nn	np	np	np	nn	np	nn	nn	nn	nn	np	nn	np	np	np
AX-174194743	125.814	5	<nnxnp>	nn	nn	np	np	nn	np	nn	nn	np	nn	nn	nn	np	nn	np	nn	nn	nn	np	np	nn	np	np	np	nn	nn	np	nn	np	nn	np	nn	np	np	np	nn	np	nn	nn	nn	nn	np	nn	np	np	np
AX-174209455	125.814	5	<nnxnp>	nn	nn	np	np	nn	np	nn	nn	np	nn	nn	nn	np	nn	np	nn	nn	nn	np	np	nn	np	np	np	nn	nn	np	nn	np	nn	np	nn	np	np	np	nn	np	nn	nn	nn	nn	np	nn	np	np	np
AX-115690482	126.867	5	<nnxnp>	nn	nn	np	np	nn	np	nn	nn	np	nn	nn	nn	np	nn	np	nn	nn	nn	np	np	nn	np	np	np	nn	nn	np	nn	np	nn	np	nn	np	np	np	nn	np	nn	nn	nn	nn	np	nn	np	np	np
AX-115699861	126.867	5	<nnxnp>	nn	nn	np	np	nn	np	nn	nn	np	nn	nn	nn	np	nn	np	nn	nn	nn	np	np	nn	np	np	np	nn	nn	np	nn	np	nn	np	nn	np	np	np	nn	np	nn	nn	nn	nn	np	nn	np	np	np
AX-115707559	126.867	5	<nnxnp>	nn	nn	np	np	nn	np	nn	nn	np	nn	nn	nn	np	nn	np	nn	nn	nn	np	np	nn	np	np	np	nn	nn	np	nn	np	nn	np	nn	np	np	np	nn	np	nn	nn	nn	nn	np	nn	np	np	np
AX-174114218	126.867	5	<nnxnp>	nn	nn	np	np	nn	np	nn	nn	np	nn	nn	nn	np	nn	np	nn	nn	nn	np	np	nn	np	np	np	nn	nn	np	nn	np	nn	np	nn	np	np	np	nn	np	nn	nn	nn	nn	np	nn	np	np	np
AX-174192643	126.867	5	<nnxnp>	nn	nn	np	np	nn	np	nn	nn	np	nn	nn	nn	np	nn	np	nn	nn	nn	np	np	nn	np	np	np	nn	nn	np	nn	np	nn	np	nn	np	np	np	nn	np	nn	nn	nn	nn	np	nn	np	np	np
AX-174193903	126.867	5	<nnxnp>	nn	nn	np	np	nn	np	nn	nn	np	nn	nn	nn	np	nn	np	nn	nn	nn	np	np	nn	np	np	np	nn	nn	np	nn	np	nn	np	nn	np	np	np	nn	np	nn	nn	nn	nn	np	nn	np	np	np
AX-115694836	126.867	5	<nnxnp>	nn	nn	np	np	nn	np	nn	nn	np	nn	nn	nn	np	nn	np	nn	nn	nn	np	np	nn	np	np	np	nn	nn	np	nn	np	nn	np	nn	np	np	np	nn	np	nn	nn	nn	nn	np	nn	np	np	np
AX-174159028	126.867	5	<nnxnp>	nn	nn	np	np	nn	np	nn	nn	np	nn	nn	nn	np	nn	np	nn	nn	nn	np	np	nn	np	np	np	nn	nn	np	nn	np	nn	np	nn	np	np	np	nn	np	nn	nn	nn	nn	np	nn	np	np	np
AX-174186663	126.867	5	<nnxnp>	nn	nn	np	np	nn	np	nn	nn	np	nn	nn	nn	np	nn	np	nn	nn	nn	np	np	nn	np	np	np	nn	nn	np	nn	np	nn	np	nn	np	np	np	nn	np	nn	nn	nn	nn	np	nn	np	np	np
AX-174188723	126.867	5	<nnxnp>	nn	nn	np	np	nn	np	nn	nn	np	nn	nn	nn	np	nn	np	nn	nn	nn	np	np	nn	np	np	np	nn	nn	np	nn	np	nn	np	nn	np	np	np	nn	np	nn	nn	nn	nn	np	nn	np	np	np
AX-174201607	126.867	5	<nnxnp>	nn	nn	np	np	nn	np	nn	nn	np	nn	nn	nn	np	nn	np	nn	nn	nn	np	np	nn	np	np	np	nn	nn	np	nn	np	nn	np	nn	np	np	np	nn	np	nn	nn	nn	nn	np	nn	np	np	np
AX-174206635	126.867	5	<nnxnp>	nn	nn	np	np	nn	np	nn	nn	np	nn	nn	nn	np	nn	np	nn	nn	nn	--	np	nn	np	np	np	nn	nn	np	nn	np	nn	np	nn	np	np	np	nn	np	nn	nn	nn	nn	np	nn	np	np	np
AX-115700500	127.92	5	<nnxnp>	nn	nn	np	np	nn	np	nn	nn	np	nn	nn	nn	np	nn	np	nn	nn	nn	np	np	nn	np	np	np	nn	nn	np	nn	np	nn	np	nn	np	np	np	nn	np	nn	nn	nn	nn	np	nn	np	np	np
AX-174133460	127.92	5	<nnxnp>	nn	nn	np	np	nn	np	nn	nn	np	nn	nn	nn	np	nn	np	nn	nn	nn	np	np	nn	np	np	np	nn	nn	np	nn	np	nn	np	nn	np	np	np	nn	np	nn	nn	nn	nn	np	nn	np	np	np
AX-174163148	127.92	5	<nnxnp>	nn	nn	np	np	nn	np	nn	nn	np	nn	nn	nn	np	nn	np	nn	nn	nn	np	np	nn	np	np	np	nn	nn	np	nn	np	nn	np	nn	np	np	np	nn	np	nn	nn	nn	nn	np	nn	np	np	np
AX-115706825	128.972	5	<nnxnp>	nn	nn	np	np	nn	np	nn	nn	np	nn	nn	nn	np	nn	np	nn	nn	nn	np	np	nn	np	np	np	nn	nn	np	nn	np	nn	np	nn	np	np	np	nn	np	nn	nn	nn	nn	np	nn	np	np	np
AX-174154729	130.025	5	<nnxnp>	nn	nn	np	np	nn	np	nn	nn	np	nn	nn	nn	np	nn	np	nn	nn	nn	np	np	nn	np	np	np	nn	nn	np	nn	np	nn	np	nn	np	np	np	nn	np	nn	nn	nn	nn	np	nn	np	np	np
AX-174127954	130.025	5	<nnxnp>	nn	nn	np	np	nn	np	nn	nn	np	nn	nn	nn	np	nn	np	nn	nn	nn	np	np	nn	np	np	np	nn	nn	np	nn	np	nn	np	nn	np	np	np	nn	np	nn	nn	nn	nn	np	nn	np	np	np
AX-174156882	130.025	5	<nnxnp>	nn	nn	np	np	nn	np	nn	nn	np	nn	nn	nn	np	nn	np	nn	nn	nn	np	np	nn	np	np	np	nn	nn	np	nn	np	nn	np	nn	np	np	np	nn	np	nn	nn	nn	nn	np	nn	np	np	np
AX-174190631	131.078	5	<nnxnp>	nn	nn	np	np	nn	np	nn	nn	np	nn	nn	nn	np	nn	np	nn	nn	nn	np	np	nn	np	np	np	nn	nn	np	nn	np	nn	np	nn	np	np	np	nn	np	nn	nn	nn	nn	np	nn	np	np	np
AX-115665069	134.305	5	<nnxnp>	nn	nn	np	np	nn	np	nn	nn	np	nn	nn	nn	nn	nn	np	nn	nn	nn	np	np	nn	np	np	np	nn	nn	np	nn	np	nn	np	nn	np	np	np	nn	np	nn	nn	nn	nn	np	nn	np	np	np
AX-174114427	134.305	5	<nnxnp>	nn	nn	np	np	nn	np	nn	nn	np	nn	nn	nn	nn	nn	np	nn	nn	nn	np	np	nn	np	np	np	nn	nn	np	nn	np	nn	np	nn	np	np	np	nn	np	nn	nn	nn	nn	np	nn	np	np	np
AX-174212185	135.357	5	<nnxnp>	--	nn	np	np	nn	np	nn	nn	np	nn	nn	nn	nn	nn	np	nn	nn	nn	np	np	nn	np	np	np	nn	nn	np	nn	np	nn	np	nn	np	np	np	nn	np	nn	nn	nn	nn	np	nn	np	np	np
AX-174213765	136.41	5	<nnxnp>	nn	nn	np	np	nn	np	nn	nn	np	nn	nn	nn	nn	nn	np	nn	nn	nn	np	np	nn	np	np	np	nn	nn	np	nn	np	nn	np	nn	np	np	np	nn	np	nn	nn	nn	nn	np	nn	np	np	np
AX-174116743	137.463	5	<nnxnp>	nn	nn	np	np	nn	np	nn	nn	np	nn	nn	nn	nn	nn	np	nn	nn	nn	np	np	nn	np	np	np	nn	nn	np	nn	np	nn	np	nn	np	np	np	nn	np	nn	nn	nn	nn	np	nn	np	np	np
AX-174170898	137.463	5	<nnxnp>	nn	nn	np	np	nn	np	nn	nn	np	nn	nn	nn	nn	nn	np	nn	nn	nn	np	np	nn	np	np	np	nn	nn	np	nn	np	nn	np	nn	np	np	np	nn	np	nn	nn	nn	nn	np	nn	np	np	np
AX-174191388	137.463	5	<nnxnp>	nn	nn	np	np	nn	np	nn	nn	np	nn	nn	nn	nn	nn	np	nn	nn	nn	--	np	nn	np	np	np	nn	nn	np	nn	np	nn	np	nn	np	np	np	nn	np	nn	nn	nn	nn	np	nn	np	np	np
AX-174211354	138.515	5	<nnxnp>	nn	nn	np	np	nn	np	nn	nn	np	nn	nn	nn	nn	nn	np	nn	nn	nn	np	np	nn	np	np	np	nn	nn	np	nn	np	nn	np	nn	np	np	np	nn	np	nn	nn	nn	nn	np	nn	np	np	np
AX-174125600	141.742	5	<nnxnp>	nn	nn	np	np	nn	np	nn	nn	np	nn	nn	nn	nn	nn	np	nn	nn	nn	np	np	nn	np	np	np	nn	nn	np	nn	np	nn	np	nn	np	np	np	nn	np	nn	nn	nn	nn	np	nn	np	np	np
AX-174118483	143.87	5	<nnxnp>	nn	nn	np	np	nn	np	nn	nn	np	nn	nn	np	nn	nn	np	nn	nn	nn	np	np	nn	np	np	np	nn	nn	np	nn	np	nn	np	nn	np	np	np	nn	np	nn	nn	nn	nn	np	nn	np	np	np
AX-174128902	143.87	5	<nnxnp>	nn	nn	np	np	nn	np	nn	nn	np	nn	nn	np	nn	nn	np	nn	nn	nn	np	np	nn	np	np	np	nn	nn	np	nn	np	nn	np	nn	np	np	np	nn	np	nn	nn	nn	nn	np	nn	np	np	np
AX-174209448	143.87	5	<nnxnp>	nn	nn	np	np	nn	np	nn	nn	np	nn	nn	np	nn	nn	np	nn	nn	nn	np	np	nn	np	np	np	nn	nn	np	nn	np	nn	np	nn	np	np	np	nn	np	nn	nn	nn	nn	np	nn	np	np	np
AX-115718409	143.87	5	<nnxnp>	nn	nn	np	np	nn	np	nn	nn	np	nn	nn	np	nn	nn	np	nn	nn	nn	np	np	nn	np	np	np	nn	nn	np	nn	np	nn	np	nn	np	np	np	nn	np	nn	nn	nn	nn	np	nn	np	np	np
AX-174126690	143.87	5	<nnxnp>	nn	nn	np	np	nn	np	nn	nn	np	nn	nn	np	nn	nn	np	nn	nn	nn	np	np	nn	np	np	np	nn	nn	np	nn	np	nn	np	nn	np	np	np	nn	np	nn	nn	nn	nn	np	nn	np	np	np
AX-115708856	144.923	5	<nnxnp>	nn	nn	np	np	nn	np	nn	nn	np	nn	nn	np	nn	nn	np	nn	nn	nn	np	np	nn	np	np	np	nn	nn	np	nn	np	nn	np	nn	np	np	np	nn	np	nn	nn	nn	nn	np	nn	np	np	np
AX-174205398	144.923	5	<nnxnp>	nn	nn	np	np	nn	np	nn	nn	np	nn	nn	np	nn	nn	np	nn	nn	nn	np	np	nn	np	np	np	nn	nn	np	nn	np	nn	np	nn	np	np	np	nn	np	nn	nn	nn	nn	np	nn	np	np	np
AX-174167261	144.923	5	<nnxnp>	nn	nn	np	np	nn	np	nn	nn	np	nn	nn	np	nn	nn	np	nn	nn	nn	np	np	nn	np	np	np	nn	nn	np	nn	np	nn	np	nn	np	np	np	nn	np	nn	nn	nn	nn	np	nn	np	np	np
AX-174170272	144.923	5	<nnxnp>	nn	nn	np	np	nn	np	nn	nn	np	nn	nn	np	nn	nn	np	nn	nn	nn	np	np	nn	np	np	np	nn	nn	np	nn	np	nn	np	nn	np	np	np	nn	np	nn	nn	nn	nn	np	nn	np	np	np
AX-174193676	144.923	5	<nnxnp>	nn	nn	np	np	nn	np	nn	nn	np	nn	nn	np	nn	nn	np	nn	nn	nn	np	np	nn	np	np	np	nn	nn	np	nn	np	nn	np	nn	np	np	np	nn	np	nn	nn	nn	nn	np	nn	np	np	np
AX-174115449	145.976	5	<nnxnp>	nn	nn	np	np	nn	np	nn	nn	np	nn	nn	np	nn	nn	np	nn	nn	nn	np	np	nn	np	np	np	nn	nn	np	nn	np	nn	np	nn	np	np	np	nn	np	nn	nn	nn	nn	np	nn	np	np	np
AX-174134813	145.976	5	<nnxnp>	nn	nn	np	np	nn	np	nn	nn	np	nn	nn	np	nn	nn	np	nn	nn	nn	np	np	nn	np	np	np	nn	nn	np	nn	np	nn	np	nn	np	np	np	nn	np	nn	nn	nn	nn	np	nn	np	np	np
AX-174132813	145.976	5	<nnxnp>	nn	nn	np	np	nn	np	nn	nn	np	nn	nn	np	nn	nn	np	nn	nn	nn	np	np	nn	np	np	np	nn	nn	np	nn	np	nn	np	nn	np	np	np	nn	np	nn	nn	nn	nn	np	nn	np	np	np
AX-174138586	145.976	5	<nnxnp>	nn	nn	np	np	nn	np	nn	nn	np	nn	nn	np	nn	nn	np	nn	nn	nn	np	np	nn	np	np	np	nn	nn	np	nn	np	nn	np	nn	np	np	np	nn	np	nn	nn	nn	nn	np	nn	np	np	np
AX-174191536	145.976	5	<nnxnp>	nn	nn	np	np	nn	np	nn	nn	np	nn	nn	np	nn	nn	np	nn	nn	nn	np	np	nn	np	np	np	nn	nn	np	nn	np	nn	np	nn	np	np	np	nn	np	nn	nn	nn	nn	np	nn	np	np	np
AX-174195272	145.976	5	<nnxnp>	nn	nn	np	np	nn	np	nn	nn	np	nn	nn	np	nn	nn	np	nn	nn	nn	np	np	nn	np	np	np	nn	nn	np	nn	np	nn	np	nn	np	np	np	nn	np	nn	nn	nn	nn	np	nn	np	np	np
AX-174192920	147.028	5	<nnxnp>	nn	nn	np	np	nn	np	nn	nn	np	nn	nn	np	nn	nn	np	nn	nn	nn	np	np	nn	np	np	np	nn	nn	np	nn	np	nn	np	nn	np	np	np	nn	np	nn	nn	nn	nn	np	nn	np	np	np
AX-174131124	148.081	5	<nnxnp>	nn	nn	np	np	nn	np	nn	nn	np	nn	nn	np	nn	nn	np	nn	nn	nn	np	np	nn	np	np	np	nn	nn	np	nn	np	nn	np	nn	np	np	np	nn	np	nn	nn	nn	nn	np	nn	np	np	np
AX-174194611	148.081	5	<nnxnp>	nn	nn	np	np	nn	np	nn	nn	np	nn	nn	np	nn	nn	np	nn	nn	nn	np	np	nn	np	np	np	nn	nn	np	nn	np	nn	np	nn	np	np	np	nn	np	nn	nn	nn	nn	np	nn	np	np	np
AX-174157845	149.134	5	<nnxnp>	nn	nn	np	np	nn	np	nn	nn	np	nn	nn	np	nn	nn	np	nn	nn	nn	np	np	nn	np	np	np	nn	nn	np	nn	np	nn	np	nn	np	np	np	nn	np	nn	nn	nn	nn	np	nn	np	np	np
AX-174171586	154.634	5	<nnxnp>	nn	nn	np	np	nn	np	nn	np	np	nn	nn	np	nn	nn	np	nn	nn	nn	np	np	nn	np	np	np	nn	nn	np	nn	np	nn	np	nn	np	nn	np	nn	np	nn	nn	np	nn	np	nn	np	np	np
AX-174172978	155.686	5	<nnxnp>	nn	nn	np	np	nn	np	nn	np	np	nn	nn	np	nn	nn	np	nn	nn	nn	np	np	nn	np	np	np	nn	nn	np	nn	np	nn	np	nn	np	nn	np	nn	np	nn	nn	np	nn	np	nn	np	np	np
AX-174181358	155.686	5	<nnxnp>	nn	nn	np	np	nn	np	nn	np	np	nn	nn	np	nn	nn	np	nn	nn	nn	np	np	nn	np	np	np	nn	nn	np	nn	np	nn	np	nn	np	nn	np	nn	np	nn	nn	np	nn	np	nn	np	np	np
AX-174113733	156.739	5	<nnxnp>	nn	nn	np	np	nn	np	np	np	np	nn	nn	np	nn	nn	np	nn	nn	nn	np	np	nn	np	np	np	nn	nn	np	nn	np	nn	np	nn	np	nn	np	nn	np	nn	nn	np	--	np	nn	np	np	np
AX-174146640	158.867	5	<nnxnp>	nn	nn	np	np	nn	np	nn	np	np	nn	nn	np	nn	nn	np	nn	nn	nn	np	np	nn	np	np	np	nn	nn	np	nn	np	nn	np	nn	np	nn	np	nn	np	nn	nn	np	nn	np	nn	np	np	np
AX-174176504	158.867	5	<nnxnp>	nn	nn	np	np	nn	np	nn	np	np	nn	nn	np	nn	nn	np	nn	nn	nn	np	np	nn	np	np	np	nn	nn	np	nn	np	nn	np	nn	np	nn	np	nn	np	nn	nn	np	nn	np	nn	np	np	np
AX-174177985	159.92	5	<nnxnp>	nn	nn	np	np	nn	np	np	np	np	nn	nn	np	nn	nn	np	nn	nn	nn	np	np	nn	np	np	np	nn	nn	np	nn	np	nn	np	nn	np	nn	np	nn	np	nn	nn	np	nn	np	nn	np	np	np
AX-174206552	167.801	5	<nnxnp>	np	nn	np	np	nn	np	np	np	np	nn	nn	np	nn	nn	np	nn	nn	nn	np	np	np	np	np	np	nn	nn	np	nn	np	nn	nn	nn	np	nn	np	nn	np	nn	np	np	nn	np	nn	np	np	np
AX-174166318	168.854	5	<nnxnp>	np	nn	np	np	nn	np	np	np	np	nn	nn	np	nn	nn	np	nn	nn	nn	np	np	np	np	np	np	nn	nn	np	nn	np	nn	nn	nn	np	nn	np	nn	np	nn	np	np	nn	np	nn	np	np	np
AX-174191634	168.854	5	<nnxnp>	np	nn	np	np	nn	np	np	np	np	nn	nn	np	nn	nn	np	nn	nn	nn	np	np	np	np	np	np	nn	nn	np	nn	np	nn	nn	nn	np	nn	np	nn	np	nn	np	np	nn	np	nn	np	np	np
AX-174160284	172.081	5	<nnxnp>	np	nn	np	np	nn	np	np	np	np	nn	nn	np	nn	nn	np	nn	nn	nn	np	np	np	np	np	np	nn	nn	np	nn	nn	nn	nn	nn	np	nn	np	nn	np	nn	np	np	nn	np	nn	np	np	np
AX-174122850	175.308	5	<nnxnp>	np	nn	np	np	nn	np	np	np	np	nn	nn	np	nn	nn	np	nn	nn	nn	np	np	np	np	np	np	nn	nn	np	nn	nn	nn	nn	nn	np	nn	np	nn	np	nn	np	np	nn	np	nn	np	np	np
AX-174144104	176.36	5	<nnxnp>	np	nn	np	np	nn	np	np	np	np	nn	nn	np	nn	nn	np	nn	nn	nn	np	np	np	np	np	np	nn	nn	np	nn	nn	nn	nn	nn	np	nn	np	nn	np	nn	np	np	nn	np	nn	np	np	np
AX-174123309	184.242	5	<nnxnp>	np	nn	np	np	nn	np	np	np	nn	nn	nn	np	nn	nn	np	nn	nn	nn	np	np	np	np	np	np	nn	nn	nn	nn	nn	nn	nn	nn	nn	nn	np	nn	np	nn	np	np	nn	np	nn	np	np	np
AX-115693924	187.469	5	<nnxnp>	np	nn	np	np	nn	np	np	np	nn	nn	nn	np	nn	nn	np	nn	nn	nn	np	np	np	np	nn	np	nn	nn	nn	nn	nn	nn	nn	nn	nn	nn	np	nn	np	nn	np	np	nn	np	nn	np	np	np
AX-174151000	189.597	5	<nnxnp>	np	nn	np	np	nn	np	np	np	nn	np	nn	np	nn	nn	np	nn	nn	nn	np	np	np	np	nn	np	nn	nn	nn	nn	nn	nn	nn	nn	nn	nn	np	nn	np	nn	np	np	nn	np	nn	np	np	np
AX-174207810	189.597	5	<nnxnp>	np	nn	np	np	nn	np	np	np	nn	np	nn	np	nn	nn	np	nn	nn	nn	np	np	np	np	nn	np	nn	nn	nn	nn	nn	nn	nn	nn	nn	nn	np	nn	np	nn	np	np	nn	np	nn	np	np	np
AX-174164868	192.824	5	<nnxnp>	np	nn	np	np	nn	np	np	np	nn	np	nn	np	nn	nn	nn	nn	nn	nn	np	np	np	np	nn	np	nn	nn	nn	nn	nn	nn	nn	nn	nn	nn	np	nn	np	nn	np	np	nn	np	nn	np	np	np
AX-174201038	196.051	5	<nnxnp>	np	nn	np	np	nn	np	np	np	nn	np	nn	np	nn	nn	np	nn	nn	nn	np	np	np	np	nn	np	nn	nn	nn	nn	nn	nn	nn	nn	nn	nn	np	nn	np	nn	np	np	nn	np	nn	np	np	np
AX-174193222	196.051	5	<nnxnp>	np	nn	np	np	nn	np	np	np	nn	np	nn	np	nn	nn	np	nn	nn	nn	np	np	np	np	nn	np	nn	nn	nn	nn	nn	nn	nn	nn	nn	nn	np	nn	np	nn	np	np	nn	np	nn	np	np	np
AX-174177267	197.103	5	<nnxnp>	np	nn	np	np	nn	np	np	np	nn	np	nn	np	nn	nn	np	nn	nn	nn	np	np	np	np	nn	np	nn	nn	nn	nn	nn	nn	nn	nn	nn	nn	np	nn	np	nn	np	np	nn	np	nn	np	np	np
AX-153651366	198.156	5	<nnxnp>	np	nn	np	np	nn	np	np	np	nn	np	nn	np	nn	nn	np	nn	nn	nn	np	np	np	np	nn	np	nn	nn	nn	nn	nn	nn	nn	nn	nn	nn	np	nn	np	nn	np	np	nn	np	nn	np	np	np
AX-174189714	200.284	5	<nnxnp>	np	nn	np	np	nn	np	np	np	nn	np	nn	np	nn	nn	np	nn	nn	nn	np	np	np	np	nn	np	nn	nn	nn	nn	nn	nn	nn	nn	nn	nn	np	nn	np	nn	np	np	nn	np	nn	np	np	np
AX-175074306	200.284	5	<nnxnp>	np	nn	np	np	nn	np	np	np	nn	np	nn	np	nn	nn	np	nn	nn	nn	np	np	np	np	nn	np	nn	nn	nn	nn	nn	nn	nn	nn	nn	nn	np	nn	np	nn	np	np	nn	np	nn	np	np	np
AX-174156387	202.412	5	<nnxnp>	np	nn	np	np	nn	np	np	np	nn	np	nn	np	nn	nn	nn	np	nn	nn	np	np	np	np	nn	np	nn	nn	nn	nn	nn	nn	nn	nn	nn	nn	np	nn	np	nn	np	np	nn	np	nn	np	np	np
AX-174169190	203.465	5	<nnxnp>	np	nn	np	np	nn	np	np	np	nn	np	nn	np	nn	nn	nn	np	nn	nn	np	np	np	np	nn	np	nn	nn	nn	nn	nn	nn	nn	nn	nn	nn	np	nn	np	nn	np	np	nn	np	nn	np	np	np
AX-174149323	205.593	5	<nnxnp>	np	nn	np	np	nn	np	np	np	nn	np	nn	np	nn	nn	nn	np	nn	nn	np	np	np	np	nn	np	nn	nn	nn	nn	nn	nn	nn	nn	nn	nn	np	nn	np	nn	np	np	nn	np	nn	np	np	np
AX-174166606	205.593	5	<nnxnp>	np	nn	np	np	nn	np	np	np	nn	np	nn	np	nn	nn	nn	np	nn	nn	np	np	np	np	nn	np	nn	nn	nn	nn	nn	nn	nn	nn	nn	nn	np	nn	np	nn	np	np	nn	np	nn	np	np	np
AX-174138601	207.72	5	<nnxnp>	np	nn	np	np	nn	np	np	np	nn	np	nn	np	nn	nn	nn	np	nn	nn	np	np	np	np	nn	np	nn	nn	nn	nn	nn	nn	nn	nn	nn	nn	np	nn	np	nn	np	np	nn	np	nn	np	np	np
AX-174209273	209.848	5	<nnxnp>	np	nn	np	np	nn	np	np	np	nn	np	nn	np	nn	nn	nn	np	nn	nn	np	np	np	np	nn	np	nn	nn	nn	nn	nn	nn	nn	nn	nn	nn	np	nn	np	nn	np	np	nn	np	nn	np	np	np
AX-174130447	210.901	5	<nnxnp>	np	nn	np	np	nn	np	np	np	nn	np	nn	np	nn	nn	nn	np	nn	nn	np	np	np	np	nn	np	nn	nn	nn	nn	nn	nn	nn	nn	nn	nn	np	nn	np	nn	np	np	nn	np	nn	np	np	np
AX-174130972	211.954	5	<nnxnp>	np	nn	np	np	nn	np	np	np	nn	np	nn	np	nn	nn	nn	np	nn	nn	np	np	np	np	nn	np	nn	nn	nn	nn	nn	nn	nn	nn	nn	nn	np	nn	np	nn	np	np	nn	np	nn	np	np	np
AX-174151921	211.954	5	<nnxnp>	np	nn	np	np	nn	np	np	np	nn	np	nn	np	nn	nn	nn	np	nn	nn	np	np	np	np	nn	np	nn	nn	nn	nn	nn	nn	nn	nn	nn	nn	np	nn	np	nn	np	np	nn	np	nn	np	np	np
AX-174184742	215.181	5	<nnxnp>	np	nn	np	np	nn	np	np	np	nn	np	nn	np	nn	nn	nn	np	np	nn	np	np	np	np	nn	np	nn	nn	nn	nn	nn	np	nn	nn	nn	nn	np	nn	np	nn	np	np	nn	np	nn	np	np	np
AX-174143894	215.181	5	<nnxnp>	np	nn	np	np	nn	np	np	np	nn	np	nn	np	nn	nn	nn	np	np	nn	np	np	np	np	nn	np	nn	nn	nn	nn	nn	np	nn	nn	nn	nn	np	nn	np	nn	np	np	nn	np	nn	np	np	np
AX-174188114	215.181	5	<nnxnp>	np	nn	np	np	nn	np	np	np	nn	np	nn	np	nn	nn	nn	np	np	nn	np	np	np	np	nn	np	nn	nn	nn	nn	nn	np	nn	nn	nn	nn	np	nn	np	nn	np	np	nn	np	nn	np	np	np
AX-174192956	216.233	5	<nnxnp>	np	nn	np	np	nn	np	np	np	nn	np	nn	np	nn	nn	nn	np	np	nn	np	np	np	np	nn	np	nn	nn	nn	nn	nn	np	nn	nn	nn	nn	np	nn	np	nn	np	np	nn	np	nn	np	np	np
AX-174157609	217.286	5	<nnxnp>	np	nn	np	np	nn	np	np	np	nn	np	nn	np	nn	nn	nn	np	np	nn	np	np	np	np	nn	np	nn	nn	nn	nn	nn	np	nn	nn	nn	nn	np	nn	np	nn	np	np	nn	np	nn	np	np	np
AX-174116598	219.414	5	<nnxnp>	np	nn	np	np	nn	np	np	np	nn	np	nn	np	nn	np	nn	np	np	nn	np	np	np	np	nn	np	nn	nn	nn	nn	nn	np	nn	nn	nn	nn	np	nn	np	nn	np	np	nn	np	nn	np	np	np
AX-153651939	220.467	5	<nnxnp>	np	nn	np	np	nn	np	np	np	nn	np	nn	np	nn	np	nn	np	np	nn	np	np	np	np	nn	np	nn	nn	nn	nn	nn	np	nn	nn	nn	nn	np	nn	np	nn	np	np	nn	np	nn	np	np	np
AX-174138988	220.467	5	<nnxnp>	np	nn	np	np	nn	np	np	np	nn	np	nn	np	nn	np	nn	np	np	nn	np	np	np	np	nn	np	nn	nn	nn	nn	nn	np	nn	nn	nn	nn	np	nn	np	nn	np	np	nn	np	nn	np	np	np
AX-115697634	220.467	5	<nnxnp>	np	nn	np	np	nn	np	np	np	nn	np	nn	np	nn	np	nn	np	np	nn	np	np	np	np	nn	np	nn	nn	nn	nn	nn	np	nn	nn	nn	nn	np	nn	np	nn	np	np	nn	np	nn	np	np	np
AX-174140287	221.519	5	<nnxnp>	np	nn	np	np	nn	np	np	np	nn	np	nn	np	nn	np	nn	np	np	nn	np	np	np	np	nn	np	nn	nn	nn	nn	nn	np	nn	nn	nn	nn	np	nn	np	nn	np	np	nn	np	nn	np	np	np
AX-174210448	221.519	5	<nnxnp>	np	nn	np	np	nn	np	np	np	nn	np	nn	np	nn	np	nn	np	np	nn	np	np	np	np	nn	np	nn	nn	nn	nn	nn	np	nn	nn	nn	nn	np	nn	np	nn	np	np	nn	np	nn	np	np	np
AX-174159085	222.572	5	<nnxnp>	np	nn	np	np	nn	np	np	np	nn	np	nn	np	nn	np	nn	np	np	nn	np	np	np	np	nn	np	nn	nn	nn	nn	nn	np	nn	nn	nn	nn	np	nn	np	nn	np	np	nn	np	nn	np	np	np
AX-174186026	224.7	5	<nnxnp>	np	nn	np	np	nn	np	np	np	np	np	nn	np	nn	np	nn	np	np	nn	np	np	np	np	nn	np	nn	nn	nn	nn	nn	np	nn	nn	nn	nn	np	nn	np	nn	np	np	nn	np	nn	np	np	np
AX-174198936	225.753	5	<nnxnp>	np	nn	np	np	nn	np	np	np	nn	np	nn	np	nn	np	nn	np	np	nn	np	np	np	np	nn	np	nn	nn	nn	nn	nn	np	nn	nn	nn	nn	np	nn	np	nn	np	np	nn	np	nn	np	np	np
AX-174169185	226.805	5	<nnxnp>	np	nn	np	np	nn	np	np	np	nn	np	nn	np	nn	np	nn	np	np	nn	np	np	np	np	nn	np	nn	nn	nn	nn	nn	np	nn	nn	nn	nn	np	nn	np	nn	np	np	nn	np	nn	np	np	np
AX-174122365	227.858	5	<nnxnp>	np	nn	np	np	nn	np	np	np	nn	np	nn	np	nn	np	nn	np	np	nn	np	np	np	np	nn	np	nn	nn	nn	nn	nn	np	nn	nn	nn	nn	np	nn	np	nn	np	np	nn	np	nn	np	np	np
AX-174193981	228.911	5	<nnxnp>	np	nn	np	np	nn	np	np	np	nn	np	nn	np	nn	np	nn	np	np	nn	np	np	np	np	nn	np	nn	nn	nn	nn	nn	np	nn	nn	nn	nn	np	nn	np	nn	np	np	nn	np	nn	np	np	np
AX-174198623	228.911	5	<nnxnp>	np	nn	np	np	nn	np	np	np	nn	np	nn	np	nn	np	nn	np	np	nn	np	np	np	np	nn	np	nn	nn	nn	nn	nn	np	nn	nn	nn	nn	np	nn	np	nn	np	np	nn	np	nn	np	np	np
AX-174156484	229.963	5	<nnxnp>	np	nn	np	np	nn	np	np	np	nn	np	nn	np	nn	np	nn	np	np	nn	np	np	np	np	nn	np	nn	nn	nn	nn	nn	np	nn	nn	nn	nn	np	nn	np	nn	np	np	nn	np	nn	np	np	np
AX-174172681	229.963	5	<nnxnp>	np	nn	np	np	nn	np	np	np	nn	np	nn	np	nn	np	nn	np	np	nn	np	np	np	np	nn	np	nn	nn	nn	nn	nn	np	nn	nn	nn	nn	np	nn	np	nn	np	np	nn	np	nn	np	np	np
AX-115698286	231.016	5	<nnxnp>	np	nn	np	np	nn	np	np	np	nn	np	nn	np	nn	np	nn	np	np	nn	np	np	np	np	nn	np	nn	nn	nn	nn	nn	np	nn	nn	nn	nn	np	nn	np	nn	np	np	nn	np	nn	np	np	np
AX-174173806	232.069	5	<nnxnp>	np	nn	np	np	nn	np	np	np	nn	np	nn	np	nn	np	nn	np	np	nn	np	np	np	np	nn	np	nn	nn	nn	nn	nn	np	nn	nn	nn	nn	np	nn	np	nn	np	np	nn	np	nn	np	np	np
AX-115669658	234.197	5	<nnxnp>	np	nn	np	np	nn	np	np	np	nn	np	nn	np	nn	np	nn	np	np	nn	np	np	np	np	nn	np	nn	nn	nn	nn	nn	np	nn	nn	nn	nn	np	nn	np	nn	np	np	nn	np	nn	np	np	np
AX-174175287	234.197	5	<nnxnp>	np	nn	np	np	nn	np	np	np	nn	np	nn	np	nn	np	nn	np	np	nn	np	np	np	np	nn	np	nn	nn	nn	nn	nn	np	nn	nn	nn	nn	np	nn	np	nn	np	np	nn	np	nn	np	np	np
AX-174186993	234.197	5	<nnxnp>	np	nn	np	np	nn	np	np	np	nn	np	nn	np	nn	np	nn	np	np	nn	np	np	np	np	nn	np	nn	nn	nn	nn	nn	np	nn	nn	nn	nn	np	nn	np	nn	np	np	nn	np	nn	np	np	np
AX-174118768	235.249	5	<nnxnp>	np	nn	np	np	nn	np	np	np	nn	np	nn	np	nn	np	nn	np	np	nn	np	np	np	np	nn	np	nn	nn	nn	nn	nn	np	nn	nn	nn	nn	np	nn	np	nn	np	np	nn	np	nn	np	np	np
AX-174186070	235.249	5	<nnxnp>	np	nn	np	np	nn	np	np	np	nn	np	nn	np	nn	np	nn	np	np	nn	np	np	np	np	nn	np	nn	nn	nn	nn	nn	np	nn	nn	nn	nn	np	nn	np	nn	np	np	nn	np	nn	np	np	np
AX-174132518	237.377	5	<nnxnp>	np	nn	np	np	nn	np	np	np	nn	np	nn	np	nn	np	nn	np	np	nn	np	np	np	np	nn	np	nn	nn	nn	nn	nn	np	nn	nn	nn	nn	np	nn	np	nn	np	np	nn	np	nn	np	np	np
AX-174179080	238.43	5	<nnxnp>	np	nn	np	np	nn	np	np	np	nn	np	nn	np	nn	np	nn	np	np	nn	np	np	np	np	nn	np	nn	nn	nn	nn	nn	np	nn	nn	nn	nn	np	nn	np	nn	np	np	nn	np	nn	np	np	np
AX-174187494	238.43	5	<nnxnp>	np	nn	np	np	nn	np	np	np	nn	np	nn	np	nn	np	nn	np	np	nn	np	np	np	np	nn	np	nn	nn	nn	nn	nn	np	nn	nn	nn	nn	np	nn	np	nn	np	np	nn	np	nn	np	np	np
AX-174198442	242.781	5	<nnxnp>	np	nn	np	np	nn	np	np	np	nn	np	nn	np	nn	np	nn	np	np	nn	np	np	np	nn	nn	np	nn	nn	nn	nn	nn	np	nn	nn	nn	nn	np	nn	np	nn	np	np	nn	np	nn	np	np	np
AX-175073889	242.781	5	<nnxnp>	np	nn	np	np	nn	np	np	np	nn	np	nn	np	nn	np	nn	np	np	nn	np	np	np	nn	nn	np	nn	nn	nn	nn	nn	np	nn	nn	nn	nn	np	nn	np	nn	np	np	nn	np	nn	np	np	np
AX-174120576	243.833	5	<nnxnp>	np	nn	np	np	nn	np	np	np	nn	np	nn	np	nn	np	nn	np	np	nn	np	np	np	nn	nn	np	nn	nn	nn	nn	nn	np	nn	nn	nn	nn	np	nn	np	nn	np	np	nn	np	nn	np	np	np
AX-174181328	244.886	5	<nnxnp>	np	nn	np	np	nn	np	np	np	nn	np	nn	np	nn	np	nn	np	np	nn	np	np	np	nn	nn	np	nn	nn	nn	nn	nn	np	nn	nn	nn	nn	np	nn	np	nn	np	np	nn	np	nn	np	np	np
AX-116813069	245.949	5	<nnxnp>	np	nn	np	np	nn	np	np	np	nn	np	nn	np	nn	np	nn	np	np	nn	--	np	np	nn	nn	np	nn	nn	nn	nn	nn	np	nn	nn	nn	nn	np	nn	np	nn	np	np	nn	np	nn	np	np	np
AX-174198665	0	6	<nnxnp>	np	nn	np	np	nn	nn	np	np	nn	np	nn	nn	nn	np	np	nn	nn	np	nn	nn	np	np	np	np	nn	np	np	np	nn	np	nn	nn	nn	np	np	np	np	np	np	np	np	np	nn	np	np	nn
AX-174206987	3.227	6	<nnxnp>	np	nn	np	np	nn	nn	nn	np	nn	np	nn	nn	nn	np	np	nn	nn	np	nn	np	np	np	np	np	nn	np	np	np	nn	np	nn	nn	nn	np	np	np	np	np	np	np	np	np	nn	np	np	np
AX-174205167	5.355	6	<nnxnp>	np	nn	np	np	nn	nn	nn	np	nn	np	nn	nn	nn	np	np	nn	nn	np	nn	np	np	np	np	np	nn	np	np	np	nn	np	nn	nn	nn	np	np	np	np	np	np	np	nn	np	nn	np	np	np
AX-153647129	7.483	6	<nnxnp>	np	nn	np	np	nn	nn	nn	np	nn	np	nn	nn	nn	np	np	nn	nn	np	nn	np	np	np	np	np	nn	np	nn	np	nn	np	nn	nn	nn	np	np	np	np	np	np	np	nn	np	nn	np	np	np
AX-115719522	10.71	6	<nnxnp>	np	nn	np	np	nn	nn	nn	np	nn	np	nn	nn	nn	np	np	nn	nn	np	nn	np	np	np	np	np	nn	np	nn	np	nn	np	nn	nn	nn	np	np	np	np	np	np	np	nn	np	nn	np	nn	np
AX-174187026	11.762	6	<nnxnp>	np	nn	np	np	nn	nn	nn	np	nn	np	nn	nn	nn	np	np	nn	nn	np	nn	np	np	np	np	nn	nn	np	nn	np	nn	np	nn	nn	nn	np	np	np	np	np	np	np	nn	np	nn	np	nn	np
AX-115686519	12.815	6	<nnxnp>	np	nn	np	np	nn	nn	nn	np	nn	np	nn	nn	nn	np	np	nn	nn	np	nn	np	np	np	np	nn	nn	np	nn	np	nn	np	nn	nn	nn	np	np	np	np	np	np	np	nn	np	nn	np	nn	np
AX-115714204	16.042	6	<nnxnp>	np	nn	np	np	nn	nn	nn	np	nn	np	nn	nn	nn	np	np	nn	nn	np	nn	np	np	np	nn	nn	nn	np	nn	np	nn	np	nn	nn	nn	np	nn	np	np	np	np	np	nn	np	nn	np	nn	np
AX-174122073	18.17	6	<nnxnp>	nn	nn	np	np	nn	nn	nn	np	nn	np	nn	nn	nn	np	np	nn	nn	np	nn	np	np	np	nn	nn	nn	np	nn	np	nn	np	nn	nn	nn	np	nn	np	np	np	np	np	nn	np	nn	np	nn	np
AX-174200851	18.17	6	<nnxnp>	nn	nn	np	np	nn	nn	nn	np	nn	np	nn	nn	nn	np	np	nn	nn	np	nn	np	np	np	nn	nn	nn	np	nn	np	nn	np	nn	nn	nn	np	nn	np	np	np	np	np	nn	np	nn	np	nn	np
AX-174186829	19.223	6	<nnxnp>	nn	nn	np	np	nn	nn	nn	np	nn	np	nn	nn	nn	np	np	nn	nn	np	nn	np	np	np	nn	nn	nn	np	nn	np	nn	np	nn	nn	nn	np	nn	np	np	np	np	np	nn	np	nn	np	nn	np
AX-115679767	20.275	6	<nnxnp>	nn	nn	np	np	nn	nn	nn	np	nn	np	nn	nn	nn	np	np	nn	nn	np	nn	np	np	np	nn	nn	nn	np	nn	np	nn	np	nn	nn	nn	np	nn	np	np	np	np	np	nn	np	nn	np	nn	np
AX-174177501	20.275	6	<nnxnp>	nn	nn	np	np	nn	nn	nn	np	nn	np	nn	nn	nn	np	np	nn	nn	np	nn	np	np	np	nn	nn	nn	np	nn	np	nn	np	nn	nn	nn	np	nn	np	np	np	np	np	nn	np	nn	np	nn	np
AX-174164275	20.275	6	<nnxnp>	nn	nn	np	np	nn	nn	nn	np	nn	np	nn	nn	nn	np	np	nn	nn	np	nn	np	np	np	nn	nn	nn	np	nn	np	nn	np	nn	nn	nn	np	nn	np	np	np	np	np	nn	np	nn	np	nn	np
AX-174205653	20.275	6	<nnxnp>	nn	nn	np	np	nn	nn	nn	np	nn	np	nn	nn	nn	np	np	nn	nn	np	nn	np	np	np	nn	nn	nn	np	nn	np	nn	np	nn	nn	nn	np	nn	np	np	np	np	np	nn	np	nn	np	nn	np
AX-174176041	21.328	6	<nnxnp>	nn	nn	np	np	nn	nn	nn	np	nn	np	nn	nn	nn	np	np	nn	nn	np	nn	np	np	np	nn	nn	nn	np	nn	np	nn	np	nn	nn	nn	np	nn	np	np	np	np	np	nn	np	nn	np	nn	np
AX-174116548	22.381	6	<nnxnp>	nn	nn	np	np	nn	nn	nn	np	nn	np	nn	nn	nn	np	np	nn	nn	np	nn	np	np	np	nn	nn	nn	np	nn	np	nn	np	nn	nn	nn	np	nn	np	np	np	np	np	nn	np	nn	np	nn	np
AX-174189220	22.381	6	<nnxnp>	nn	nn	np	np	nn	nn	nn	np	nn	np	nn	nn	nn	np	np	nn	nn	np	nn	np	np	np	nn	nn	nn	np	nn	np	nn	np	nn	nn	nn	np	nn	np	np	np	np	np	nn	np	nn	np	nn	np
AX-115723552	23.433	6	<nnxnp>	nn	nn	np	np	nn	nn	nn	np	nn	np	nn	nn	nn	np	np	nn	nn	np	nn	np	np	np	nn	nn	nn	np	nn	np	nn	np	nn	nn	nn	np	nn	np	np	np	np	np	nn	np	nn	np	nn	np
AX-174163724	23.433	6	<nnxnp>	nn	nn	np	np	nn	nn	nn	np	nn	np	nn	nn	nn	np	np	nn	nn	np	nn	np	np	np	nn	nn	nn	np	nn	np	nn	np	nn	nn	nn	np	nn	np	np	np	np	np	nn	np	nn	np	nn	np
AX-174181573	23.433	6	<nnxnp>	nn	nn	np	np	nn	nn	nn	np	nn	np	nn	nn	nn	np	np	nn	nn	np	nn	np	np	np	nn	nn	nn	np	nn	np	nn	np	nn	nn	nn	np	nn	np	np	np	np	np	nn	np	nn	np	nn	np
AX-115683067	23.433	6	<nnxnp>	nn	nn	np	np	nn	nn	nn	np	nn	np	nn	nn	nn	np	np	nn	nn	np	nn	np	np	np	nn	nn	nn	np	nn	np	nn	np	nn	nn	nn	np	nn	np	np	np	np	np	nn	np	nn	np	nn	np
AX-174116547	23.433	6	<nnxnp>	nn	nn	np	np	nn	nn	nn	np	nn	np	nn	nn	nn	np	np	nn	nn	np	nn	np	np	np	nn	nn	nn	np	nn	np	nn	np	nn	nn	nn	np	nn	np	np	np	np	--	nn	np	nn	np	nn	np
AX-174141000	23.433	6	<nnxnp>	nn	nn	np	np	nn	nn	nn	np	nn	np	nn	nn	nn	np	np	nn	nn	np	nn	np	np	np	nn	nn	nn	np	nn	np	nn	np	nn	nn	nn	np	nn	np	np	np	np	np	nn	np	nn	np	nn	np
AX-174178010	23.433	6	<nnxnp>	nn	nn	np	np	nn	nn	nn	np	nn	np	nn	nn	nn	np	np	nn	nn	np	nn	np	np	np	nn	nn	nn	np	nn	np	nn	np	nn	nn	nn	np	nn	np	np	np	np	np	nn	np	nn	np	nn	np
AX-115707877	25.561	6	<nnxnp>	nn	nn	np	nn	nn	nn	nn	np	nn	np	nn	nn	nn	np	np	nn	nn	np	nn	np	np	np	nn	nn	nn	np	nn	np	nn	np	nn	nn	nn	np	nn	np	np	np	np	np	nn	np	nn	np	nn	np
AX-174144272	25.561	6	<nnxnp>	nn	nn	np	nn	nn	nn	nn	np	nn	np	nn	nn	nn	np	np	nn	nn	np	nn	np	np	np	nn	nn	nn	np	nn	np	nn	np	nn	nn	nn	np	nn	np	np	np	np	np	nn	np	nn	np	nn	np
AX-174213474	25.561	6	<nnxnp>	nn	nn	np	nn	nn	nn	nn	np	nn	np	nn	nn	nn	np	np	nn	nn	np	nn	np	np	np	nn	nn	nn	np	nn	np	nn	np	nn	nn	nn	np	nn	np	np	np	np	np	nn	np	nn	np	nn	np
AX-153639447	28.788	6	<nnxnp>	nn	nn	np	nn	nn	nn	nn	np	nn	np	nn	nn	nn	np	np	nn	nn	np	nn	np	np	np	nn	nn	nn	np	nn	np	nn	np	nn	nn	nn	np	nn	np	np	np	np	nn	nn	np	nn	np	nn	np
AX-174134417	28.788	6	<nnxnp>	nn	nn	np	nn	nn	nn	nn	np	nn	np	nn	nn	nn	np	np	nn	nn	np	nn	np	np	np	nn	nn	nn	np	nn	np	nn	np	nn	nn	nn	np	nn	np	np	np	np	nn	nn	np	nn	np	nn	np
AX-174120138	32.015	6	<nnxnp>	nn	nn	np	nn	nn	nn	nn	np	nn	np	nn	nn	nn	np	np	nn	nn	np	nn	np	np	np	nn	nn	nn	np	nn	np	nn	np	nn	nn	nn	np	nn	np	np	np	np	nn	nn	np	nn	np	nn	np
AX-174191245	34.143	6	<nnxnp>	nn	nn	np	nn	nn	nn	nn	np	nn	np	nn	nn	nn	np	np	nn	--	np	nn	np	np	np	nn	nn	nn	np	nn	np	nn	np	nn	nn	nn	np	nn	np	np	np	np	nn	nn	np	nn	np	nn	np
AX-115713286	35.196	6	<nnxnp>	nn	nn	np	nn	nn	nn	nn	np	nn	np	nn	nn	nn	np	np	nn	nn	np	nn	np	np	np	nn	nn	nn	np	nn	np	nn	np	nn	nn	nn	np	nn	np	np	np	np	nn	nn	np	nn	np	nn	np
AX-174200756	35.196	6	<nnxnp>	nn	nn	np	nn	nn	nn	nn	np	nn	np	nn	nn	nn	np	np	nn	nn	np	nn	np	np	np	nn	nn	nn	np	nn	np	nn	np	nn	nn	nn	np	nn	np	np	np	np	nn	nn	np	nn	np	nn	np
AX-174185361	37.324	6	<nnxnp>	nn	nn	np	nn	nn	nn	nn	np	nn	np	nn	nn	nn	np	np	nn	nn	np	nn	np	np	np	nn	nn	nn	nn	nn	np	nn	np	nn	nn	nn	np	nn	np	np	np	np	nn	nn	np	nn	np	nn	np
AX-174167422	38.377	6	<nnxnp>	nn	nn	np	nn	nn	nn	nn	np	nn	np	nn	nn	nn	np	np	nn	nn	np	nn	np	np	np	nn	nn	nn	nn	nn	np	nn	np	nn	nn	nn	np	nn	np	np	np	np	nn	nn	np	nn	np	nn	np
AX-174167420	39.429	6	<nnxnp>	nn	nn	np	nn	nn	nn	nn	np	nn	np	nn	nn	nn	np	np	nn	nn	np	nn	np	np	np	nn	nn	nn	nn	nn	np	nn	np	nn	nn	nn	np	nn	np	np	np	np	nn	nn	np	nn	np	nn	np
AX-174164594	41.557	6	<nnxnp>	nn	nn	np	nn	nn	nn	nn	np	nn	np	nn	nn	nn	np	np	nn	nn	np	nn	np	np	np	nn	nn	nn	nn	nn	np	nn	np	nn	nn	nn	np	nn	np	np	np	np	nn	nn	np	nn	np	nn	np
AX-115707772	42.61	6	<nnxnp>	nn	nn	np	nn	nn	nn	nn	np	nn	np	nn	nn	nn	np	np	np	nn	np	nn	np	np	np	nn	nn	nn	nn	nn	np	nn	np	nn	nn	nn	np	nn	np	np	np	np	nn	nn	np	nn	np	nn	np
AX-115732776	49.286	6	<nnxnp>	nn	nn	np	nn	nn	nn	nn	np	nn	np	nn	nn	nn	np	nn	np	np	nn	nn	np	np	np	nn	nn	nn	nn	nn	np	nn	np	np	nn	nn	np	nn	np	np	np	np	nn	nn	np	nn	np	nn	np
AX-174175797	49.286	6	<nnxnp>	nn	nn	np	nn	nn	nn	nn	np	nn	np	nn	nn	nn	np	nn	np	np	nn	nn	np	np	np	nn	nn	nn	nn	nn	np	nn	np	np	nn	nn	np	nn	np	np	np	np	nn	nn	np	nn	np	nn	np
AX-174124600	52.513	6	<nnxnp>	nn	nn	np	nn	nn	nn	nn	np	nn	np	nn	nn	nn	nn	nn	np	np	nn	nn	np	np	np	nn	nn	nn	nn	nn	np	nn	np	np	nn	nn	np	nn	nn	np	np	np	nn	nn	np	nn	np	nn	np
AX-174127065	53.566	6	<nnxnp>	nn	nn	np	nn	nn	nn	nn	np	nn	np	nn	nn	nn	nn	nn	np	np	nn	nn	np	np	np	nn	nn	nn	nn	nn	np	nn	np	np	nn	nn	np	nn	nn	np	np	np	nn	nn	np	nn	np	nn	np
AX-174114020	53.566	6	<nnxnp>	nn	nn	np	nn	nn	nn	nn	np	nn	np	nn	nn	nn	nn	nn	np	np	nn	nn	np	np	np	nn	nn	nn	nn	nn	np	nn	np	np	nn	nn	np	nn	nn	np	np	np	nn	nn	np	nn	np	nn	np
AX-174122018	53.566	6	<nnxnp>	nn	nn	np	nn	nn	nn	nn	np	nn	np	nn	nn	nn	nn	nn	np	np	nn	nn	np	np	np	nn	nn	nn	nn	nn	np	nn	np	np	nn	nn	np	nn	nn	np	np	np	nn	nn	np	nn	np	nn	np
AX-174173936	53.566	6	<nnxnp>	nn	nn	np	nn	nn	nn	nn	np	nn	np	nn	nn	nn	nn	nn	np	np	nn	nn	np	np	np	nn	nn	nn	nn	nn	np	nn	np	np	nn	nn	np	nn	nn	np	np	np	nn	nn	np	nn	np	nn	np
AX-115715201	54.619	6	<nnxnp>	nn	nn	np	nn	nn	nn	nn	np	nn	np	nn	nn	nn	nn	nn	np	np	nn	nn	np	np	np	nn	nn	nn	nn	nn	np	nn	np	np	nn	nn	np	nn	nn	np	np	np	nn	nn	np	nn	np	nn	np
AX-174215193	55.671	6	<nnxnp>	nn	nn	np	nn	nn	nn	nn	np	nn	np	nn	nn	nn	nn	nn	np	np	nn	nn	np	np	np	nn	nn	nn	nn	nn	np	nn	np	np	nn	nn	np	nn	nn	np	np	np	nn	nn	np	nn	np	nn	np
AX-174180711	62.348	6	<nnxnp>	nn	nn	np	nn	nn	nn	nn	np	nn	np	nn	nn	nn	nn	nn	np	np	nn	nn	np	np	np	nn	nn	nn	nn	nn	np	nn	np	np	nn	nn	np	nn	nn	np	np	np	nn	nn	np	nn	np	nn	np
AX-174176444	67.848	6	<nnxnp>	nn	nn	np	nn	nn	nn	nn	np	nn	np	nn	nn	nn	nn	nn	np	np	nn	nn	np	np	nn	nn	nn	np	nn	nn	np	nn	np	np	nn	nn	np	nn	nn	np	np	np	nn	nn	np	nn	np	nn	np
AX-174134441	72.199	6	<nnxnp>	nn	nn	np	nn	nn	nn	nn	np	nn	np	nn	nn	nn	nn	nn	np	np	nn	nn	np	np	nn	nn	nn	np	nn	nn	np	nn	np	np	nn	nn	np	nn	nn	np	np	np	nn	nn	np	nn	np	nn	np
AX-174156497	76.549	6	<nnxnp>	nn	nn	np	nn	nn	nn	nn	np	nn	np	nn	nn	nn	nn	nn	np	np	nn	nn	np	np	nn	nn	nn	np	nn	nn	nn	nn	np	np	nn	nn	np	nn	nn	np	np	np	nn	nn	np	nn	np	nn	np
AX-174120002	77.602	6	<nnxnp>	nn	nn	np	nn	nn	nn	nn	np	nn	np	nn	nn	nn	nn	nn	np	np	nn	nn	np	np	nn	nn	nn	np	nn	nn	nn	nn	np	np	nn	nn	np	nn	nn	np	np	np	nn	nn	np	nn	np	nn	np
AX-115687879	81.952	6	<nnxnp>	nn	nn	np	nn	nn	np	nn	np	nn	np	nn	nn	nn	nn	nn	np	np	nn	nn	np	np	nn	nn	nn	np	nn	nn	nn	nn	nn	np	nn	nn	np	nn	nn	np	np	np	nn	nn	np	nn	np	nn	np
AX-174120468	81.952	6	<nnxnp>	nn	nn	np	nn	nn	np	nn	np	nn	np	nn	nn	nn	nn	nn	np	np	nn	nn	np	np	nn	nn	nn	np	nn	nn	nn	nn	nn	np	nn	nn	np	nn	nn	np	np	np	nn	nn	np	nn	np	nn	np
AX-174143203	81.952	6	<nnxnp>	nn	nn	np	nn	nn	np	nn	np	nn	np	nn	nn	nn	nn	nn	np	np	nn	nn	np	np	nn	nn	nn	np	nn	nn	nn	nn	nn	np	nn	nn	np	nn	nn	np	np	np	nn	nn	np	nn	np	nn	np
AX-174188481	81.952	6	<nnxnp>	nn	nn	np	nn	nn	np	nn	np	nn	np	nn	nn	nn	nn	nn	np	np	nn	nn	np	np	nn	nn	nn	np	nn	nn	nn	nn	nn	np	nn	nn	np	nn	nn	np	np	np	nn	nn	np	nn	np	nn	np
AX-174159304	83.005	6	<nnxnp>	nn	nn	np	nn	nn	np	nn	np	nn	np	nn	nn	nn	nn	nn	np	np	nn	nn	np	np	np	nn	nn	np	nn	nn	nn	nn	nn	np	nn	nn	np	nn	nn	np	np	np	nn	nn	np	nn	np	nn	np
AX-174138232	86.232	6	<nnxnp>	nn	nn	np	nn	nn	np	nn	np	nn	np	nn	nn	nn	nn	nn	np	np	nn	nn	np	np	nn	nn	nn	np	nn	nn	nn	nn	nn	np	nn	nn	np	nn	nn	np	np	np	nn	nn	np	nn	np	nn	np
AX-174156879	86.232	6	<nnxnp>	nn	nn	np	nn	nn	np	nn	np	nn	np	nn	nn	nn	nn	nn	np	np	nn	nn	np	np	nn	nn	nn	np	nn	nn	nn	nn	nn	np	nn	nn	np	nn	nn	np	np	np	nn	nn	np	nn	np	nn	np
AX-174182361	90.583	6	<nnxnp>	nn	nn	np	nn	nn	np	nn	np	nn	np	nn	nn	nn	nn	nn	np	np	nn	nn	np	np	nn	nn	nn	np	nn	nn	nn	nn	nn	np	nn	nn	np	nn	nn	np	np	np	nn	nn	np	nn	np	nn	nn
AX-174182258	92.711	6	<nnxnp>	nn	nn	np	nn	nn	np	nn	np	nn	np	nn	nn	nn	nn	nn	np	np	nn	nn	np	np	nn	nn	nn	np	nn	nn	nn	nn	nn	np	nn	nn	np	nn	nn	np	np	np	nn	nn	np	nn	np	nn	nn
AX-174192164	94.838	6	<nnxnp>	nn	nn	np	nn	nn	np	nn	np	nn	np	nn	nn	nn	nn	nn	np	np	nn	nn	np	np	nn	nn	nn	np	nn	nn	nn	nn	nn	np	nn	nn	np	nn	nn	np	np	np	nn	nn	np	nn	np	nn	nn
AX-174182864	95.891	6	<nnxnp>	nn	nn	np	nn	nn	np	nn	np	nn	np	nn	nn	nn	nn	nn	np	np	nn	nn	np	np	nn	nn	nn	np	nn	nn	nn	nn	nn	np	nn	nn	np	nn	nn	np	np	np	nn	nn	np	nn	np	nn	nn
AX-174143974	96.944	6	<nnxnp>	nn	nn	np	nn	nn	np	nn	np	nn	np	nn	nn	nn	nn	nn	np	np	nn	nn	np	np	nn	nn	nn	np	nn	nn	nn	nn	nn	np	nn	nn	np	nn	nn	np	np	np	nn	nn	np	nn	np	nn	nn
AX-174156433	96.944	6	<nnxnp>	nn	nn	np	nn	nn	np	nn	np	nn	np	nn	nn	nn	nn	nn	np	np	nn	nn	np	np	nn	nn	nn	np	nn	nn	nn	nn	nn	np	nn	nn	np	nn	nn	np	np	np	nn	nn	np	nn	np	nn	nn
AX-174135630	97.997	6	<nnxnp>	nn	nn	np	nn	nn	np	nn	np	nn	np	nn	nn	nn	nn	nn	np	np	nn	nn	np	np	nn	nn	nn	np	nn	nn	nn	nn	nn	np	nn	nn	np	nn	nn	np	np	np	nn	nn	np	nn	np	nn	nn
AX-174174451	97.997	6	<nnxnp>	nn	nn	np	nn	nn	np	nn	np	nn	np	nn	nn	nn	nn	nn	np	np	nn	nn	np	np	nn	nn	nn	np	nn	nn	nn	nn	nn	np	nn	nn	np	nn	nn	np	np	np	nn	nn	np	nn	np	nn	nn
AX-153645099	97.997	6	<nnxnp>	nn	nn	np	nn	nn	np	nn	np	nn	np	nn	nn	nn	nn	nn	np	np	nn	nn	np	np	nn	nn	nn	np	nn	nn	nn	nn	nn	np	nn	nn	np	nn	nn	np	np	np	nn	nn	np	nn	np	nn	nn
AX-174212108	97.997	6	<nnxnp>	nn	nn	np	nn	nn	np	nn	np	nn	np	nn	nn	nn	nn	nn	np	np	nn	nn	np	np	nn	nn	nn	np	nn	nn	nn	nn	nn	np	nn	nn	np	nn	nn	np	np	np	nn	nn	np	nn	np	nn	nn
AX-115697051	99.049	6	<nnxnp>	nn	nn	np	nn	nn	np	nn	np	nn	np	nn	nn	nn	nn	nn	np	np	nn	nn	np	np	nn	nn	nn	np	nn	nn	nn	nn	nn	np	nn	nn	np	nn	nn	np	np	np	nn	nn	np	nn	np	nn	nn
AX-174205045	99.049	6	<nnxnp>	nn	nn	np	nn	nn	np	nn	np	nn	np	nn	nn	nn	nn	nn	np	np	nn	nn	np	np	nn	nn	nn	np	nn	nn	nn	nn	nn	np	nn	nn	np	nn	nn	np	np	np	nn	nn	np	nn	np	nn	nn
AX-115693534	100.102	6	<nnxnp>	nn	nn	np	nn	nn	np	nn	np	nn	np	nn	nn	nn	nn	nn	np	np	nn	nn	np	np	nn	nn	nn	np	nn	nn	nn	nn	nn	np	nn	nn	np	nn	nn	np	np	np	nn	nn	np	nn	np	nn	nn
AX-115717293	100.102	6	<nnxnp>	nn	nn	np	nn	nn	np	nn	np	nn	np	nn	nn	nn	nn	nn	np	np	nn	nn	np	np	nn	nn	nn	np	nn	nn	nn	nn	nn	np	nn	nn	np	nn	nn	np	np	np	nn	nn	np	nn	np	nn	nn
AX-174128286	100.102	6	<nnxnp>	nn	nn	np	nn	nn	np	nn	np	nn	np	nn	nn	nn	nn	nn	np	np	nn	nn	np	np	nn	nn	nn	np	nn	nn	nn	nn	nn	np	nn	nn	np	nn	nn	np	np	np	nn	nn	np	nn	np	nn	nn
AX-174160615	100.102	6	<nnxnp>	nn	nn	np	nn	nn	np	nn	np	nn	np	nn	nn	nn	nn	nn	np	np	nn	nn	np	np	nn	--	nn	np	nn	nn	nn	nn	nn	np	nn	nn	np	nn	nn	np	np	np	nn	nn	np	nn	np	nn	nn
AX-115705405	100.102	6	<nnxnp>	nn	nn	np	nn	nn	np	nn	np	nn	np	nn	nn	nn	nn	nn	np	np	nn	nn	np	np	nn	nn	nn	np	nn	nn	nn	nn	nn	np	nn	nn	np	nn	nn	np	np	np	nn	nn	np	nn	np	nn	nn
AX-174153143	100.102	6	<nnxnp>	nn	nn	np	nn	nn	np	nn	np	nn	np	nn	nn	nn	nn	nn	np	np	nn	nn	np	np	nn	nn	nn	np	nn	nn	nn	nn	nn	np	nn	nn	np	nn	nn	np	np	np	nn	nn	np	nn	np	nn	nn
AX-174203463	100.102	6	<nnxnp>	nn	nn	np	nn	nn	np	nn	np	nn	np	nn	nn	nn	nn	nn	np	np	nn	nn	np	np	nn	nn	nn	np	nn	nn	nn	nn	nn	np	nn	nn	np	nn	nn	np	np	np	nn	nn	np	nn	np	nn	nn
AX-174212879	101.155	6	<nnxnp>	nn	nn	np	nn	nn	np	nn	np	nn	np	nn	nn	nn	nn	nn	np	np	nn	nn	np	np	nn	nn	nn	np	nn	nn	nn	nn	nn	np	nn	nn	np	nn	nn	np	np	np	nn	nn	np	nn	np	nn	nn
AX-115701428	101.155	6	<nnxnp>	nn	nn	np	nn	nn	np	nn	np	nn	np	nn	nn	nn	nn	nn	np	np	nn	nn	np	np	nn	nn	nn	np	nn	nn	nn	nn	nn	np	nn	nn	np	nn	nn	np	np	np	nn	nn	np	nn	np	nn	nn
AX-174160320	104.381	6	<nnxnp>	nn	nn	np	nn	nn	np	nn	np	nn	np	nn	nn	nn	nn	nn	np	np	nn	nn	np	np	nn	np	nn	np	nn	nn	nn	nn	nn	np	nn	nn	np	nn	nn	np	np	np	nn	nn	np	nn	np	nn	nn
AX-174169216	105.434	6	<nnxnp>	nn	nn	np	nn	nn	np	nn	np	nn	np	nn	nn	nn	nn	nn	nn	np	nn	nn	np	np	nn	np	nn	np	nn	nn	nn	nn	nn	np	nn	nn	np	nn	nn	np	np	np	nn	nn	np	nn	np	nn	nn
AX-174153095	115.816	6	<nnxnp>	nn	np	nn	nn	nn	np	nn	np	nn	np	nn	nn	nn	nn	nn	nn	nn	nn	nn	np	np	nn	np	nn	np	nn	nn	nn	nn	nn	np	nn	nn	np	nn	np	np	np	np	nn	np	np	nn	nn	nn	nn
AX-174160683	115.816	6	<nnxnp>	nn	np	nn	nn	nn	np	nn	np	nn	np	nn	nn	nn	nn	nn	nn	nn	nn	nn	np	np	nn	np	nn	np	nn	nn	nn	nn	nn	np	nn	nn	np	nn	np	np	np	np	nn	np	np	nn	nn	nn	nn
AX-174115737	119.043	6	<nnxnp>	nn	np	nn	nn	nn	np	nn	nn	nn	np	nn	nn	nn	nn	nn	nn	nn	nn	nn	np	np	nn	np	nn	np	nn	nn	nn	nn	nn	np	nn	nn	nn	nn	np	np	np	np	nn	np	np	nn	nn	nn	nn
AX-174214507	123.394	6	<nnxnp>	nn	np	nn	np	nn	np	nn	nn	nn	np	nn	np	nn	nn	nn	nn	nn	nn	nn	np	np	nn	np	nn	np	nn	nn	nn	nn	nn	np	np	nn	nn	nn	np	np	np	np	nn	np	np	nn	nn	nn	nn
AX-115694034	124.446	6	<nnxnp>	nn	np	nn	np	nn	np	nn	nn	nn	np	nn	np	nn	nn	nn	nn	nn	nn	nn	np	np	nn	np	nn	np	nn	nn	nn	nn	nn	np	np	nn	nn	nn	np	np	np	np	nn	np	np	nn	nn	nn	nn
AX-174193321	124.446	6	<nnxnp>	nn	np	nn	np	nn	np	nn	nn	nn	np	nn	np	nn	nn	nn	nn	nn	nn	nn	np	np	nn	np	nn	np	nn	nn	nn	nn	nn	np	np	nn	nn	nn	np	np	np	np	nn	np	np	nn	nn	nn	nn
AX-115690105	125.499	6	<nnxnp>	nn	np	nn	np	nn	np	nn	nn	nn	np	nn	np	nn	nn	nn	nn	nn	nn	nn	np	np	nn	np	nn	np	nn	nn	nn	nn	nn	np	np	nn	nn	nn	np	np	np	np	nn	np	np	nn	nn	nn	nn
AX-174185787	125.499	6	<nnxnp>	nn	np	nn	np	nn	np	nn	nn	nn	np	nn	np	nn	nn	nn	nn	nn	nn	nn	np	np	nn	np	nn	np	nn	nn	nn	nn	nn	np	np	nn	nn	nn	np	np	np	np	nn	np	np	nn	nn	nn	nn
AX-174119982	132.175	6	<nnxnp>	nn	np	nn	np	nn	np	nn	nn	nn	np	nn	np	np	nn	nn	nn	nn	nn	nn	nn	np	nn	np	nn	np	nn	nn	nn	nn	nn	np	np	nn	nn	nn	np	nn	np	np	nn	np	np	nn	nn	nn	nn
AX-174143976	133.228	6	<nnxnp>	nn	np	nn	np	nn	np	nn	nn	nn	np	nn	np	np	nn	nn	nn	nn	nn	nn	nn	np	nn	np	nn	np	nn	nn	nn	nn	nn	np	np	nn	nn	nn	np	nn	np	np	nn	np	np	nn	nn	nn	nn
AX-174115561	134.281	6	<nnxnp>	nn	np	nn	np	nn	np	nn	nn	nn	np	nn	np	np	nn	nn	nn	nn	nn	nn	nn	np	nn	np	nn	np	nn	nn	nn	nn	nn	np	np	nn	nn	nn	np	nn	np	np	nn	np	np	nn	nn	nn	nn
AX-174146953	134.281	6	<nnxnp>	nn	np	nn	np	nn	np	nn	nn	nn	np	nn	np	np	nn	nn	nn	nn	nn	nn	nn	np	nn	np	nn	np	nn	nn	nn	nn	nn	np	np	nn	nn	nn	np	nn	np	np	nn	np	np	nn	nn	nn	nn
AX-174123140	134.281	6	<nnxnp>	nn	np	nn	np	nn	np	nn	nn	nn	np	nn	np	np	nn	nn	nn	nn	nn	nn	nn	np	nn	np	nn	np	nn	nn	nn	nn	nn	np	np	nn	nn	nn	np	nn	np	np	nn	np	np	nn	nn	nn	nn
AX-174133352	134.281	6	<nnxnp>	nn	np	nn	np	nn	np	nn	nn	nn	np	nn	np	np	nn	nn	nn	nn	nn	nn	nn	np	nn	np	nn	np	nn	nn	nn	nn	nn	np	np	nn	nn	nn	np	nn	np	np	nn	np	np	nn	nn	nn	nn
AX-174215039	135.334	6	<nnxnp>	nn	np	nn	np	nn	np	nn	nn	nn	np	nn	np	np	nn	nn	nn	nn	nn	nn	nn	np	nn	np	nn	np	nn	nn	nn	nn	nn	np	np	nn	nn	nn	np	nn	np	np	nn	np	np	nn	nn	nn	nn
AX-174135357	136.386	6	<nnxnp>	nn	np	nn	np	nn	np	nn	np	nn	np	nn	np	np	nn	nn	nn	nn	nn	nn	nn	np	nn	np	nn	np	nn	nn	nn	nn	nn	np	np	nn	nn	nn	np	nn	np	np	nn	np	np	nn	nn	nn	nn
AX-174129613	136.386	6	<nnxnp>	nn	np	nn	np	nn	np	nn	np	nn	np	nn	np	np	nn	nn	nn	nn	nn	nn	nn	np	nn	np	nn	np	nn	nn	nn	nn	nn	np	np	nn	nn	nn	np	nn	np	np	nn	np	np	nn	nn	nn	nn
AX-115686851	137.439	6	<nnxnp>	nn	np	nn	np	nn	np	nn	np	nn	np	nn	np	np	nn	nn	nn	nn	nn	nn	nn	np	nn	np	nn	np	nn	nn	nn	nn	nn	np	np	nn	nn	nn	np	nn	np	np	nn	np	np	nn	nn	nn	nn
AX-174195563	137.439	6	<nnxnp>	nn	np	nn	np	nn	np	nn	np	nn	np	nn	np	np	nn	nn	nn	nn	nn	nn	nn	np	nn	np	nn	np	nn	nn	nn	nn	nn	np	np	nn	nn	nn	np	nn	np	np	nn	np	np	nn	nn	nn	nn
AX-115683321	137.439	6	<nnxnp>	nn	np	nn	np	nn	np	nn	np	nn	np	nn	np	np	nn	nn	nn	nn	nn	nn	nn	np	nn	np	nn	np	nn	nn	nn	nn	nn	np	np	nn	nn	nn	np	nn	np	np	nn	np	np	nn	nn	nn	nn
AX-174164359	137.439	6	<nnxnp>	nn	np	nn	np	nn	np	nn	np	nn	np	nn	np	np	nn	nn	nn	nn	nn	nn	nn	np	nn	np	nn	np	nn	nn	nn	nn	nn	np	np	nn	nn	nn	np	nn	np	np	nn	np	np	nn	nn	nn	nn
AX-174116756	138.492	6	<nnxnp>	nn	np	nn	np	nn	np	nn	np	nn	np	nn	np	np	nn	nn	nn	nn	nn	nn	nn	np	nn	np	nn	np	nn	nn	nn	nn	nn	np	np	nn	nn	nn	np	nn	np	np	nn	np	np	nn	nn	nn	nn
AX-174165146	138.492	6	<nnxnp>	nn	np	nn	np	nn	np	nn	np	nn	np	nn	np	np	nn	nn	nn	nn	nn	nn	nn	np	nn	np	nn	np	nn	nn	nn	nn	nn	np	np	nn	nn	nn	np	nn	np	np	nn	np	np	nn	nn	nn	nn
AX-174118186	139.544	6	<nnxnp>	nn	np	nn	np	nn	np	nn	nn	nn	np	nn	np	np	nn	nn	nn	nn	nn	nn	nn	np	nn	np	nn	np	nn	nn	nn	nn	nn	np	np	nn	nn	nn	np	nn	np	np	nn	np	np	nn	nn	nn	nn
AX-174183500	140.597	6	<nnxnp>	nn	np	nn	np	nn	np	nn	np	nn	np	nn	np	np	nn	nn	nn	nn	nn	nn	nn	np	nn	np	nn	np	nn	nn	nn	nn	nn	np	np	nn	nn	nn	np	nn	np	np	nn	np	np	nn	nn	nn	nn
AX-174156851	141.65	6	<nnxnp>	nn	np	nn	np	nn	np	nn	np	nn	np	nn	np	np	nn	nn	nn	nn	nn	nn	nn	np	nn	np	nn	np	nn	nn	nn	nn	nn	np	np	nn	nn	nn	np	nn	np	np	nn	np	np	nn	nn	nn	nn
AX-115701135	141.65	6	<nnxnp>	nn	np	nn	np	nn	np	nn	np	nn	np	nn	np	np	nn	nn	nn	nn	nn	nn	nn	np	nn	np	nn	np	nn	nn	nn	nn	nn	np	np	nn	nn	nn	np	nn	np	np	nn	np	np	nn	nn	nn	nn
AX-153655587	141.65	6	<nnxnp>	nn	np	nn	np	nn	np	nn	np	nn	np	nn	np	np	nn	nn	nn	nn	nn	nn	nn	np	nn	np	nn	np	nn	nn	nn	nn	nn	np	np	nn	nn	nn	np	nn	np	np	nn	np	np	nn	nn	nn	nn
AX-174135562	141.65	6	<nnxnp>	nn	np	nn	np	nn	np	nn	np	nn	np	nn	np	np	nn	nn	nn	nn	nn	nn	nn	np	nn	np	nn	np	nn	nn	nn	nn	nn	np	np	nn	nn	nn	np	nn	np	np	nn	np	np	nn	nn	nn	nn
AX-174183581	146	6	<nnxnp>	nn	np	nn	np	nn	np	nn	np	nn	np	nn	np	np	nn	nn	nn	nn	nn	nn	nn	np	nn	np	nn	np	nn	nn	nn	nn	nn	np	np	nn	nn	nn	np	nn	np	np	nn	np	np	nn	nn	nn	nn
AX-174194473	146	6	<nnxnp>	nn	np	nn	np	nn	np	nn	np	nn	np	nn	np	np	nn	nn	nn	nn	nn	nn	nn	np	nn	np	nn	np	nn	nn	nn	nn	nn	np	np	nn	nn	nn	np	nn	np	np	nn	np	np	nn	nn	nn	nn
AX-115690391	147.053	6	<nnxnp>	nn	np	nn	np	--	np	nn	np	nn	np	nn	np	np	nn	nn	nn	nn	nn	nn	nn	np	nn	np	nn	np	nn	nn	nn	nn	nn	np	np	nn	nn	nn	np	nn	np	np	nn	np	np	nn	nn	nn	nn
AX-115701593	147.053	6	<nnxnp>	nn	np	nn	np	nn	np	nn	np	nn	np	nn	np	np	nn	nn	nn	nn	nn	nn	nn	np	nn	np	nn	np	nn	nn	nn	nn	nn	np	np	nn	nn	nn	np	nn	np	np	nn	np	np	nn	nn	nn	nn
AX-174172834	147.053	6	<nnxnp>	nn	np	nn	np	nn	np	nn	np	nn	np	nn	np	np	nn	nn	nn	nn	nn	nn	nn	np	nn	np	nn	np	nn	nn	nn	nn	nn	np	np	nn	nn	nn	np	nn	np	np	nn	np	np	nn	nn	nn	nn
AX-174174573	147.053	6	<nnxnp>	nn	np	nn	np	nn	np	nn	np	nn	np	nn	np	np	nn	nn	nn	nn	nn	nn	nn	np	nn	np	nn	np	nn	nn	nn	nn	nn	np	np	nn	nn	nn	np	nn	np	np	nn	np	np	nn	nn	nn	nn
AX-174186525	147.053	6	<nnxnp>	nn	np	nn	np	nn	np	nn	np	nn	np	nn	np	np	nn	nn	nn	nn	nn	nn	nn	np	nn	np	nn	np	nn	nn	nn	nn	nn	np	np	nn	nn	nn	np	nn	np	np	nn	np	np	nn	nn	nn	nn
AX-174194715	147.053	6	<nnxnp>	nn	np	nn	np	nn	np	nn	np	nn	np	nn	np	np	nn	nn	nn	nn	nn	nn	nn	np	nn	np	nn	np	nn	nn	nn	nn	nn	np	np	nn	nn	nn	np	nn	np	np	nn	np	np	nn	nn	nn	nn
AX-115722560	147.053	6	<nnxnp>	nn	np	nn	np	nn	np	nn	np	nn	np	nn	np	np	nn	nn	nn	nn	nn	nn	nn	np	nn	np	nn	np	nn	nn	nn	nn	nn	np	np	nn	nn	nn	np	nn	np	np	nn	np	np	nn	nn	nn	nn
AX-174155051	147.053	6	<nnxnp>	nn	np	nn	np	nn	np	nn	np	nn	np	nn	np	np	nn	nn	nn	nn	nn	nn	nn	np	nn	np	nn	np	nn	nn	nn	nn	nn	np	np	nn	nn	nn	np	nn	np	np	nn	np	np	nn	nn	nn	nn
AX-174207661	147.053	6	<nnxnp>	nn	np	nn	np	nn	np	nn	np	nn	np	nn	np	np	nn	nn	nn	nn	nn	nn	nn	np	nn	np	nn	np	nn	nn	nn	nn	nn	np	np	nn	nn	nn	np	nn	np	np	nn	np	np	nn	nn	nn	nn
AX-174125271	148.105	6	<nnxnp>	nn	np	nn	np	nn	np	nn	np	nn	np	nn	np	np	nn	nn	nn	nn	nn	nn	nn	np	nn	np	nn	np	nn	np	nn	nn	nn	np	np	nn	nn	nn	np	nn	np	np	nn	np	np	nn	nn	nn	nn
AX-174215232	148.105	6	<nnxnp>	nn	np	nn	np	nn	np	nn	np	nn	np	nn	np	np	nn	nn	nn	nn	nn	nn	nn	np	nn	np	nn	np	nn	np	nn	nn	nn	np	np	nn	nn	nn	np	nn	np	np	nn	np	np	nn	nn	nn	nn
AX-174138683	148.105	6	<nnxnp>	nn	np	nn	np	nn	np	nn	np	nn	np	nn	np	np	nn	nn	nn	nn	nn	nn	nn	np	nn	np	nn	np	nn	np	nn	nn	nn	np	np	nn	nn	nn	np	nn	np	np	nn	np	np	nn	nn	nn	nn
AX-174153332	148.105	6	<nnxnp>	nn	np	nn	np	nn	np	nn	np	nn	np	nn	np	np	nn	nn	nn	nn	nn	nn	nn	np	nn	np	nn	np	nn	np	nn	nn	nn	np	np	nn	nn	nn	np	nn	np	np	nn	np	np	nn	nn	nn	nn
AX-174192229	148.105	6	<nnxnp>	nn	np	nn	np	nn	np	nn	np	nn	np	nn	np	np	nn	nn	nn	nn	nn	nn	nn	np	nn	np	nn	np	nn	np	nn	nn	nn	np	np	nn	nn	nn	np	nn	np	np	nn	np	np	nn	nn	nn	nn
AX-174175813	149.158	6	<nnxnp>	nn	np	nn	np	nn	np	nn	np	nn	np	nn	np	np	nn	nn	nn	nn	nn	nn	nn	np	nn	np	nn	np	nn	np	nn	nn	nn	np	np	nn	nn	nn	np	nn	np	np	nn	np	np	nn	nn	nn	nn
AX-174205346	149.158	6	<nnxnp>	nn	np	nn	np	nn	np	nn	np	nn	np	nn	np	np	nn	nn	nn	nn	nn	nn	nn	np	nn	np	nn	np	nn	np	nn	nn	nn	np	np	nn	nn	nn	np	nn	np	np	nn	np	np	nn	nn	nn	nn
AX-174185490	151.286	6	<nnxnp>	nn	np	nn	np	nn	np	nn	np	nn	np	nn	np	np	nn	nn	nn	nn	nn	nn	nn	np	nn	np	nn	np	nn	np	nn	nn	nn	np	np	nn	nn	nn	np	nn	np	np	nn	np	np	nn	nn	nn	nn
AX-174204662	151.286	6	<nnxnp>	nn	np	nn	np	nn	np	nn	np	nn	np	nn	np	np	nn	nn	nn	nn	nn	nn	nn	np	nn	np	nn	np	nn	np	nn	nn	nn	np	np	nn	nn	nn	np	nn	np	np	nn	np	np	nn	nn	nn	nn
AX-115714950	154.513	6	<nnxnp>	nn	np	nn	np	nn	np	nn	np	nn	np	nn	np	np	nn	nn	nn	nn	nn	nn	nn	np	nn	np	nn	np	nn	np	nn	nn	nn	np	np	nn	nn	np	np	nn	np	np	nn	np	np	nn	nn	nn	nn
AX-174177135	157.74	6	<nnxnp>	nn	np	nn	np	nn	np	nn	np	nn	np	np	np	np	nn	nn	nn	nn	nn	nn	nn	np	nn	np	nn	np	nn	np	nn	nn	nn	np	np	nn	nn	np	np	nn	np	np	nn	np	nn	nn	nn	nn	nn
AX-174201217	157.74	6	<nnxnp>	nn	np	nn	np	nn	np	nn	np	nn	np	np	np	np	nn	nn	nn	nn	nn	nn	nn	np	nn	np	nn	np	nn	np	nn	nn	nn	np	np	nn	nn	np	np	nn	np	np	nn	np	nn	nn	nn	nn	nn
AX-174187452	158.793	6	<nnxnp>	nn	np	nn	np	nn	np	nn	np	nn	np	np	np	np	nn	nn	nn	nn	nn	nn	nn	np	nn	np	nn	np	nn	np	nn	nn	nn	np	np	nn	nn	np	np	nn	np	np	nn	np	nn	nn	nn	nn	nn
AX-174176030	159.845	6	<nnxnp>	nn	np	nn	np	nn	np	nn	np	nn	np	np	np	np	nn	nn	nn	nn	nn	nn	nn	np	nn	np	nn	np	nn	np	nn	nn	nn	np	np	nn	nn	np	np	nn	np	np	nn	np	nn	nn	nn	nn	nn
AX-174114051	160.898	6	<nnxnp>	nn	np	nn	np	nn	np	nn	np	nn	np	np	np	np	np	nn	nn	nn	nn	nn	nn	np	nn	np	nn	np	nn	np	nn	nn	nn	np	np	nn	nn	np	np	nn	np	np	nn	np	nn	nn	nn	nn	nn
AX-174177088	160.898	6	<nnxnp>	nn	np	nn	np	nn	np	nn	np	nn	np	np	np	np	np	nn	nn	nn	nn	nn	nn	np	nn	np	nn	np	nn	np	nn	nn	nn	np	np	nn	nn	np	np	nn	np	np	nn	np	nn	nn	nn	nn	nn
AX-174189725	160.898	6	<nnxnp>	nn	np	nn	np	nn	np	nn	np	nn	np	np	np	np	np	nn	nn	nn	nn	nn	nn	np	nn	np	nn	np	nn	np	nn	nn	nn	np	np	nn	nn	np	np	nn	np	np	nn	np	nn	nn	nn	nn	nn
AX-174209088	160.898	6	<nnxnp>	nn	np	nn	np	nn	np	nn	np	nn	np	np	np	np	np	nn	nn	nn	nn	nn	nn	np	nn	np	nn	np	nn	np	nn	nn	nn	np	np	nn	nn	np	np	nn	np	np	nn	np	nn	nn	nn	nn	nn
AX-174212707	160.898	6	<nnxnp>	nn	np	nn	np	nn	np	nn	np	nn	np	np	np	np	np	nn	nn	nn	nn	nn	nn	np	nn	np	nn	np	nn	np	nn	nn	nn	np	np	nn	nn	np	np	nn	np	np	nn	np	nn	nn	nn	nn	nn
AX-115713241	161.951	6	<nnxnp>	nn	np	nn	np	nn	np	nn	np	nn	np	np	np	np	np	nn	nn	nn	nn	nn	nn	np	nn	np	nn	np	nn	np	nn	nn	nn	np	np	nn	nn	np	np	nn	np	np	nn	np	nn	nn	nn	nn	nn
AX-174166486	161.951	6	<nnxnp>	nn	np	nn	np	nn	np	nn	np	nn	np	np	np	np	np	nn	nn	nn	nn	nn	nn	np	nn	np	nn	np	nn	np	nn	nn	nn	np	np	nn	nn	np	np	nn	np	np	nn	np	nn	nn	nn	nn	nn
AX-174162454	163.003	6	<nnxnp>	nn	np	nn	np	nn	np	nn	np	nn	np	np	np	np	np	nn	nn	nn	nn	nn	nn	np	nn	np	nn	np	nn	np	nn	np	nn	np	np	nn	nn	np	np	nn	np	np	nn	np	nn	nn	nn	nn	nn
AX-174186097	164.056	6	<nnxnp>	nn	np	nn	np	nn	np	nn	np	nn	np	np	np	np	np	nn	nn	nn	nn	nn	nn	np	nn	np	nn	np	nn	np	nn	nn	nn	np	np	nn	nn	np	np	nn	np	np	nn	np	nn	nn	nn	nn	nn
AX-174213078	165.109	6	<nnxnp>	nn	np	nn	np	nn	np	nn	np	nn	np	np	np	np	np	nn	nn	nn	nn	nn	nn	np	nn	np	nn	np	nn	np	nn	nn	nn	np	np	nn	nn	np	np	nn	np	np	nn	np	nn	nn	nn	nn	nn
AX-115711423	166.161	6	<nnxnp>	nn	np	nn	np	nn	np	nn	np	nn	np	np	np	np	np	nn	nn	nn	nn	nn	nn	np	nn	np	nn	np	nn	np	nn	nn	nn	np	np	nn	nn	np	np	nn	np	np	nn	np	nn	nn	nn	nn	nn
AX-174153434	166.161	6	<nnxnp>	nn	np	nn	np	nn	np	nn	np	nn	np	np	np	np	np	nn	nn	nn	nn	nn	nn	np	nn	np	nn	np	nn	np	nn	nn	nn	np	np	nn	nn	np	np	nn	np	np	nn	np	nn	nn	nn	nn	nn
AX-115690060	167.214	6	<nnxnp>	nn	np	nn	np	nn	np	nn	np	nn	np	np	np	np	np	nn	nn	nn	nn	nn	nn	np	nn	np	nn	np	nn	np	nn	np	nn	np	np	nn	nn	np	np	nn	np	np	nn	np	nn	nn	nn	nn	nn
AX-174149325	169.342	6	<nnxnp>	nn	np	nn	np	nn	np	nn	np	nn	np	np	np	np	np	nn	nn	nn	nn	np	nn	np	nn	np	nn	np	nn	np	nn	np	nn	np	np	nn	nn	np	nn	nn	np	np	nn	np	nn	nn	nn	nn	nn
AX-115714083	170.395	6	<nnxnp>	nn	np	nn	np	nn	np	nn	np	nn	np	np	np	np	np	nn	nn	nn	nn	np	nn	np	nn	np	nn	np	nn	np	nn	np	nn	np	np	nn	nn	np	nn	nn	np	nn	nn	np	nn	nn	nn	nn	nn
AX-174117279	170.395	6	<nnxnp>	nn	np	nn	np	nn	np	nn	np	nn	np	np	np	np	np	nn	nn	nn	nn	np	nn	np	nn	np	nn	np	nn	np	nn	np	nn	np	np	nn	nn	np	nn	nn	np	nn	nn	np	nn	nn	nn	nn	nn
AX-174150617	171.447	6	<nnxnp>	nn	np	nn	np	nn	np	nn	np	nn	np	np	np	np	np	nn	nn	nn	nn	np	nn	np	nn	np	nn	np	nn	np	nn	np	nn	np	np	nn	nn	np	nn	nn	np	nn	nn	np	nn	nn	nn	nn	nn
AX-174205833	172.5	6	<nnxnp>	nn	np	nn	np	nn	np	nn	np	nn	np	np	np	np	np	nn	nn	nn	nn	np	nn	np	nn	np	nn	np	nn	np	nn	np	nn	np	np	nn	nn	np	nn	nn	np	nn	nn	np	nn	nn	nn	nn	nn
AX-174197103	172.5	6	<nnxnp>	nn	np	nn	np	nn	np	nn	np	nn	np	np	np	np	np	nn	nn	nn	nn	np	nn	np	nn	np	nn	np	nn	np	nn	np	nn	np	np	nn	nn	np	nn	nn	np	nn	nn	np	nn	nn	nn	nn	nn
AX-174176174	178	6	<nnxnp>	nn	np	nn	nn	nn	np	nn	np	nn	np	np	np	np	np	np	nn	nn	nn	np	nn	np	nn	np	nn	np	nn	np	nn	np	nn	np	np	nn	nn	np	nn	nn	np	nn	nn	np	nn	nn	nn	nn	nn
AX-174161067	179.053	6	<nnxnp>	nn	np	nn	nn	nn	np	nn	np	nn	np	np	np	np	np	np	nn	nn	nn	np	nn	np	nn	np	nn	np	nn	np	nn	np	nn	np	np	nn	nn	np	nn	nn	np	nn	nn	np	nn	nn	nn	nn	nn
AX-174172208	182.28	6	<nnxnp>	nn	np	nn	nn	nn	np	nn	np	nn	np	np	np	np	np	np	nn	nn	nn	np	nn	np	nn	np	nn	np	nn	np	nn	np	nn	np	np	nn	nn	np	nn	nn	np	nn	nn	np	nn	nn	nn	nn	nn
AX-174186776	187.78	6	<nnxnp>	nn	np	nn	nn	nn	np	nn	np	nn	np	np	np	np	np	np	nn	nn	nn	np	nn	np	nn	np	nn	np	nn	np	nn	np	nn	np	np	nn	nn	np	nn	nn	nn	nn	nn	np	nn	nn	nn	nn	nn
AX-115728821	188.832	6	<nnxnp>	nn	np	nn	nn	nn	np	nn	np	nn	np	np	np	np	np	np	nn	nn	nn	np	nn	np	nn	np	nn	np	nn	np	nn	np	nn	np	np	nn	nn	np	nn	nn	nn	nn	nn	np	nn	nn	nn	nn	nn
AX-174138983	188.832	6	<nnxnp>	nn	np	nn	nn	nn	np	nn	np	nn	np	np	np	np	np	np	nn	nn	nn	np	nn	np	nn	np	nn	np	nn	np	nn	np	nn	np	np	nn	nn	np	nn	nn	nn	nn	nn	np	nn	nn	nn	nn	nn
AX-174164256	190.96	6	<nnxnp>	nn	np	nn	nn	nn	np	nn	np	np	np	np	np	np	np	np	nn	nn	nn	np	nn	np	nn	np	nn	np	nn	np	nn	np	nn	np	np	nn	nn	np	nn	nn	nn	nn	nn	np	nn	nn	nn	nn	nn
AX-174167863	190.96	6	<nnxnp>	nn	np	nn	nn	nn	np	nn	np	np	np	np	np	np	np	np	nn	nn	nn	np	nn	np	nn	np	nn	np	nn	np	nn	np	nn	np	np	nn	nn	np	nn	nn	nn	nn	nn	np	nn	nn	nn	nn	nn
AX-174124245	190.96	6	<nnxnp>	nn	np	nn	nn	nn	np	nn	np	np	np	np	np	np	np	np	nn	nn	nn	np	nn	np	nn	np	nn	np	nn	np	nn	np	nn	np	np	nn	nn	np	nn	nn	nn	nn	nn	np	nn	nn	nn	nn	nn
AX-174138524	190.96	6	<nnxnp>	nn	np	nn	nn	nn	np	nn	np	np	np	np	np	np	np	np	nn	nn	nn	np	nn	np	nn	np	nn	np	nn	np	nn	np	nn	np	np	nn	nn	np	nn	nn	nn	nn	nn	np	nn	nn	nn	nn	nn
AX-115732122	192.013	6	<nnxnp>	nn	np	nn	nn	nn	np	nn	np	np	np	np	np	np	np	np	nn	nn	nn	np	nn	np	nn	np	nn	np	nn	np	nn	np	nn	np	np	nn	nn	np	nn	nn	nn	nn	nn	np	nn	nn	nn	nn	nn
AX-115678189	192.013	6	<nnxnp>	nn	np	nn	nn	nn	np	nn	np	np	np	np	np	np	np	np	nn	nn	nn	np	nn	np	nn	np	nn	np	nn	np	nn	np	nn	np	np	nn	nn	np	nn	nn	nn	nn	nn	np	nn	nn	nn	nn	nn
AX-174111900	192.013	6	<nnxnp>	nn	np	nn	nn	nn	np	nn	np	np	np	np	np	np	np	np	nn	nn	nn	np	nn	np	nn	np	nn	np	nn	np	nn	np	nn	np	np	nn	nn	np	nn	nn	nn	nn	nn	np	nn	nn	nn	nn	nn
AX-174181809	192.013	6	<nnxnp>	nn	np	nn	nn	nn	np	nn	np	np	np	np	np	np	np	np	nn	nn	nn	np	nn	np	nn	np	nn	np	nn	np	nn	np	nn	np	np	nn	nn	np	nn	nn	nn	nn	nn	np	nn	nn	nn	nn	nn
AX-174117341	193.066	6	<nnxnp>	nn	np	nn	nn	nn	np	nn	np	np	np	np	np	np	np	np	nn	nn	nn	np	nn	np	nn	np	nn	np	nn	np	nn	np	nn	np	np	nn	nn	np	nn	nn	nn	nn	nn	np	nn	nn	nn	nn	nn
AX-174123461	193.066	6	<nnxnp>	nn	np	nn	nn	nn	np	nn	np	np	np	np	np	np	np	np	nn	nn	nn	np	nn	np	nn	np	nn	np	nn	np	nn	np	nn	np	np	nn	nn	np	nn	nn	nn	nn	nn	np	nn	nn	nn	nn	nn
AX-174127808	193.066	6	<nnxnp>	nn	np	nn	nn	nn	np	nn	np	np	np	np	np	np	np	np	nn	nn	nn	np	nn	np	nn	np	nn	np	nn	np	nn	np	nn	np	np	nn	nn	np	nn	nn	nn	nn	nn	np	nn	nn	nn	nn	nn
AX-174149021	193.066	6	<nnxnp>	nn	np	nn	nn	nn	np	nn	np	np	np	np	np	np	np	np	nn	nn	nn	np	nn	np	nn	np	nn	np	nn	np	nn	np	nn	np	np	nn	nn	np	nn	nn	nn	nn	nn	np	nn	nn	nn	nn	nn
AX-174185786	194.118	6	<nnxnp>	nn	np	nn	nn	nn	np	nn	np	np	np	np	np	np	np	np	nn	nn	nn	np	nn	np	nn	np	nn	np	nn	np	nn	np	nn	np	np	nn	nn	np	nn	nn	nn	nn	nn	np	nn	nn	nn	nn	nn
AX-174187595	194.118	6	<nnxnp>	nn	np	nn	nn	nn	np	nn	np	np	np	np	np	np	np	np	nn	nn	nn	np	nn	np	nn	np	nn	np	nn	np	nn	np	nn	np	np	nn	nn	np	nn	nn	nn	nn	nn	np	nn	nn	nn	nn	nn
AX-174178133	194.118	6	<nnxnp>	nn	np	nn	nn	nn	np	nn	np	np	np	np	np	np	np	np	nn	nn	nn	np	nn	np	nn	np	nn	np	nn	np	nn	np	nn	np	np	nn	nn	np	nn	nn	nn	nn	nn	np	nn	nn	nn	nn	nn
AX-174203071	195.171	6	<nnxnp>	nn	np	nn	nn	nn	np	nn	np	np	np	np	np	np	np	np	nn	nn	nn	np	nn	np	nn	np	nn	np	nn	np	nn	np	nn	np	np	nn	nn	np	nn	nn	nn	nn	nn	np	nn	nn	nn	nn	nn
AX-174155640	0	7	<nnxnp>	nn	np	np	nn	np	np	np	nn	np	np	nn	nn	np	nn	nn	np	np	nn	np	np	np	nn	nn	np	nn	nn	np	np	nn	np	np	np	np	np	np	np	np	np	np	nn	nn	nn	nn	np	np	np
AX-174127427	4.351	7	<nnxnp>	nn	np	np	np	np	np	np	nn	np	np	nn	nn	np	nn	nn	np	np	nn	np	np	np	nn	nn	np	nn	nn	np	np	nn	np	np	np	np	np	np	np	nn	np	np	nn	nn	nn	np	np	np	np
AX-174193254	21.593	7	<nnxnp>	np	np	np	np	np	np	np	nn	np	np	nn	nn	np	nn	np	nn	np	nn	nn	np	nn	nn	nn	np	np	nn	np	np	nn	np	np	np	np	np	np	np	nn	np	np	nn	nn	nn	np	np	np	np
AX-174148231	30.709	7	<nnxnp>	np	np	np	np	np	np	np	nn	np	np	nn	nn	np	nn	np	nn	np	np	nn	np	nn	nn	nn	np	np	np	nn	np	nn	np	np	np	np	np	np	nn	nn	np	np	nn	np	nn	np	np	np	np
AX-115667268	31.761	7	<nnxnp>	np	np	np	np	np	np	np	nn	np	np	nn	nn	np	nn	np	nn	np	np	nn	np	nn	nn	nn	np	np	np	nn	np	nn	np	np	np	np	np	np	nn	nn	np	np	nn	np	nn	np	np	np	np
AX-174169163	31.761	7	<nnxnp>	np	np	np	np	np	np	np	nn	np	np	nn	nn	np	nn	np	nn	np	np	nn	np	nn	nn	nn	np	np	np	nn	np	nn	np	np	np	np	np	np	nn	nn	np	np	nn	np	nn	np	np	np	np
AX-174119816	31.761	7	<nnxnp>	np	np	np	np	np	np	np	nn	np	np	nn	nn	np	nn	np	nn	np	np	nn	np	nn	nn	nn	np	np	np	nn	np	nn	np	np	np	np	np	np	nn	nn	np	np	nn	np	nn	np	np	np	np
AX-174181320	31.761	7	<nnxnp>	np	np	np	np	np	np	np	nn	np	np	nn	nn	np	nn	np	nn	np	np	nn	np	nn	nn	nn	np	np	np	nn	np	nn	np	np	np	np	np	np	nn	nn	np	np	nn	np	nn	np	np	np	np
AX-174202042	32.814	7	<nnxnp>	np	np	np	np	np	np	np	nn	np	np	nn	nn	np	nn	np	nn	np	np	nn	np	nn	nn	nn	np	np	np	nn	np	nn	np	np	np	np	np	np	nn	nn	np	np	nn	np	nn	np	np	np	np
AX-174133253	33.867	7	<nnxnp>	np	np	np	np	np	np	np	nn	np	np	nn	nn	np	nn	np	nn	np	np	nn	np	nn	nn	nn	np	np	np	nn	np	nn	np	np	np	np	np	np	nn	nn	np	np	nn	np	nn	np	np	np	np
AX-174172788	33.867	7	<nnxnp>	np	np	np	np	np	np	np	nn	np	np	nn	nn	np	nn	np	nn	np	np	nn	np	nn	nn	nn	np	np	np	nn	np	nn	np	np	np	np	np	np	nn	nn	np	np	nn	np	nn	np	np	np	np
AX-174206466	38.217	7	<nnxnp>	np	np	np	np	np	np	np	nn	np	np	nn	nn	np	nn	np	nn	np	np	nn	np	nn	nn	nn	np	np	np	nn	np	nn	np	np	np	np	np	np	nn	nn	np	np	nn	nn	nn	np	np	np	np
AX-174211969	38.217	7	<nnxnp>	np	np	np	np	np	np	np	nn	np	np	nn	nn	np	nn	np	nn	np	np	nn	np	nn	nn	nn	np	np	np	nn	np	nn	np	np	np	np	np	np	nn	nn	np	np	nn	nn	nn	np	np	np	np
AX-174158489	38.217	7	<nnxnp>	np	np	np	np	np	np	np	nn	np	np	nn	nn	np	nn	np	nn	np	np	nn	np	nn	nn	nn	np	np	np	nn	np	nn	np	np	np	np	np	np	nn	nn	np	np	nn	nn	nn	np	np	np	np
AX-115728841	41.444	7	<nnxnp>	np	np	np	np	np	np	np	nn	np	np	nn	nn	np	nn	np	nn	np	np	nn	np	nn	nn	nn	np	np	np	nn	np	nn	np	np	np	np	np	np	nn	nn	np	np	nn	nn	nn	np	np	np	np
AX-174120107	42.497	7	<nnxnp>	np	np	np	np	np	np	np	nn	np	np	nn	nn	np	nn	np	nn	np	np	nn	np	nn	nn	nn	np	np	np	nn	np	nn	np	np	np	np	np	np	nn	nn	np	np	nn	nn	nn	np	np	np	np
AX-115679614	43.55	7	<nnxnp>	np	np	np	np	np	np	np	nn	np	np	nn	nn	np	nn	np	nn	np	np	nn	np	nn	nn	nn	np	np	np	nn	np	nn	np	np	np	np	np	np	nn	nn	np	np	nn	nn	nn	np	np	np	np
AX-174150627	44.602	7	<nnxnp>	np	np	np	np	np	np	np	nn	np	np	nn	nn	np	nn	np	nn	np	np	nn	np	nn	nn	nn	np	np	np	nn	np	nn	np	np	np	np	np	np	nn	nn	np	np	nn	nn	nn	np	np	np	np
AX-174177834	45.655	7	<nnxnp>	np	np	np	np	np	np	np	nn	np	np	nn	nn	np	nn	np	nn	np	np	nn	np	nn	nn	nn	np	np	np	nn	np	nn	np	np	np	np	np	np	nn	nn	np	np	nn	nn	nn	np	np	np	np
AX-174209492	45.655	7	<nnxnp>	np	np	np	np	np	np	np	nn	np	np	nn	nn	np	nn	np	nn	np	np	nn	np	nn	nn	nn	np	np	np	nn	np	nn	np	np	np	np	np	np	nn	nn	np	np	nn	nn	nn	np	np	np	np
AX-174139050	48.882	7	<nnxnp>	np	np	np	np	np	np	np	nn	np	np	nn	nn	np	nn	np	nn	np	np	nn	np	nn	nn	nn	np	np	np	nn	np	nn	np	np	np	np	np	np	nn	nn	np	np	nn	nn	nn	np	np	np	np
AX-174214615	48.882	7	<nnxnp>	np	np	np	np	np	np	np	nn	np	np	nn	nn	np	nn	np	nn	np	np	nn	np	nn	nn	nn	np	np	np	nn	np	nn	np	np	np	np	np	np	nn	nn	np	np	nn	nn	nn	np	np	np	np
AX-174200205	51.01	7	<nnxnp>	np	np	np	np	np	np	np	nn	np	np	nn	nn	np	nn	np	nn	np	np	nn	np	nn	nn	nn	np	np	np	nn	np	nn	np	np	np	np	np	np	nn	nn	np	np	nn	nn	nn	np	np	np	np
AX-115678074	56.51	7	<nnxnp>	np	np	np	np	np	nn	np	np	np	np	nn	nn	np	nn	np	nn	np	np	nn	np	nn	nn	nn	nn	np	np	nn	np	nn	np	np	np	np	np	np	nn	nn	np	np	nn	nn	nn	np	np	np	np
AX-174150452	56.51	7	<nnxnp>	np	np	np	np	np	nn	np	np	np	np	nn	nn	np	nn	np	nn	np	np	nn	np	nn	nn	nn	nn	np	np	nn	np	nn	np	np	np	np	np	np	nn	nn	np	np	nn	nn	nn	np	np	np	np
AX-174167624	56.51	7	<nnxnp>	np	np	np	np	np	nn	np	np	np	np	nn	nn	np	nn	np	nn	np	np	nn	np	nn	nn	nn	nn	np	np	nn	np	nn	np	np	np	np	np	np	nn	nn	np	np	nn	nn	nn	np	np	np	np
AX-174172654	56.51	7	<nnxnp>	np	np	np	np	np	nn	np	np	np	np	nn	nn	np	nn	np	nn	np	np	nn	np	nn	nn	nn	nn	np	np	nn	np	nn	np	np	np	np	np	np	nn	nn	np	np	nn	nn	nn	np	np	np	np
AX-174185729	58.638	7	<nnxnp>	np	np	np	np	np	nn	np	np	np	np	nn	nn	np	nn	np	nn	np	np	nn	np	nn	nn	nn	nn	np	np	nn	np	nn	np	np	np	np	np	np	nn	nn	np	np	nn	nn	nn	np	np	np	np
AX-174181881	65.314	7	<nnxnp>	np	np	np	nn	np	nn	np	np	np	np	nn	nn	np	nn	np	nn	nn	np	nn	np	nn	nn	nn	nn	np	np	nn	np	nn	np	np	np	np	np	np	nn	nn	np	np	nn	nn	nn	np	np	np	np
AX-174115747	68.541	7	<nnxnp>	np	np	np	nn	np	nn	np	np	np	np	nn	nn	np	nn	np	nn	nn	np	nn	np	nn	nn	nn	nn	np	np	nn	np	nn	np	np	np	np	np	np	nn	nn	np	np	nn	nn	nn	np	np	np	np
AX-174185945	69.594	7	<nnxnp>	np	np	np	nn	np	nn	np	np	np	np	nn	nn	np	nn	np	nn	nn	np	nn	np	nn	nn	nn	nn	np	np	nn	np	nn	np	nn	np	np	np	np	nn	nn	np	np	nn	nn	nn	np	np	np	np
AX-174152162	76.271	7	<nnxnp>	np	np	np	nn	np	nn	np	np	np	np	nn	nn	nn	nn	np	nn	nn	np	nn	np	nn	nn	nn	nn	np	np	nn	np	nn	np	nn	np	np	np	nn	nn	nn	np	np	nn	nn	nn	nn	np	np	np
AX-115703491	80.621	7	<nnxnp>	np	np	np	nn	np	nn	np	np	np	nn	nn	nn	nn	nn	np	nn	nn	np	nn	np	nn	nn	nn	nn	np	np	np	np	nn	np	nn	np	np	np	nn	nn	nn	np	np	nn	nn	nn	nn	np	np	np
AX-174203512	86.121	7	<nnxnp>	np	np	np	nn	np	nn	np	np	np	nn	nn	nn	nn	np	np	nn	nn	np	nn	np	np	nn	nn	nn	np	np	np	np	nn	np	nn	nn	np	np	nn	nn	nn	np	np	nn	nn	nn	nn	np	np	np
AX-174146557	92.798	7	<nnxnp>	np	np	np	nn	nn	nn	np	np	np	nn	nn	nn	nn	np	np	nn	nn	np	nn	np	np	nn	nn	nn	np	np	np	np	nn	np	nn	nn	np	np	nn	nn	nn	np	np	np	nn	nn	nn	np	np	np
AX-115709815	94.926	7	<nnxnp>	np	np	np	nn	nn	nn	np	np	np	nn	nn	nn	nn	np	np	nn	nn	np	nn	np	np	nn	nn	nn	np	np	np	np	nn	np	nn	nn	np	np	nn	nn	np	np	np	np	nn	nn	nn	np	np	np
AX-174118250	94.926	7	<nnxnp>	np	np	np	nn	nn	nn	np	np	np	nn	nn	nn	nn	np	np	nn	nn	np	nn	np	np	nn	nn	nn	np	np	np	np	nn	np	nn	nn	np	np	nn	nn	np	np	np	np	nn	nn	nn	np	np	np
AX-174134129	94.926	7	<nnxnp>	np	np	np	nn	nn	nn	np	np	np	nn	nn	nn	nn	np	np	nn	nn	np	nn	np	np	nn	nn	nn	np	np	np	np	nn	np	nn	nn	np	np	nn	nn	np	np	np	np	nn	nn	nn	np	np	np
AX-174163230	94.926	7	<nnxnp>	np	np	np	nn	nn	nn	np	np	np	nn	nn	nn	nn	np	np	nn	nn	np	nn	np	np	nn	nn	nn	np	np	np	np	nn	np	nn	nn	np	np	nn	nn	np	np	np	np	nn	nn	nn	np	np	np
AX-174169525	94.926	7	<nnxnp>	np	np	np	nn	nn	nn	np	np	np	nn	nn	nn	nn	np	np	nn	nn	np	nn	np	np	--	nn	nn	np	np	np	np	nn	np	nn	nn	np	np	nn	nn	np	np	np	np	nn	nn	nn	np	np	np
AX-174214181	94.926	7	<nnxnp>	np	np	np	nn	nn	nn	np	np	np	nn	nn	nn	nn	np	np	nn	nn	np	nn	np	np	nn	nn	nn	np	np	np	np	nn	np	nn	nn	np	np	nn	nn	np	np	np	np	nn	nn	nn	np	np	np
AX-175074113	94.926	7	<nnxnp>	np	np	np	nn	nn	nn	np	np	np	nn	nn	nn	nn	np	np	nn	nn	np	nn	np	np	nn	nn	nn	np	np	np	np	nn	np	nn	nn	np	np	nn	nn	np	np	np	np	nn	nn	nn	np	np	np
AX-115672279	94.926	7	<nnxnp>	np	np	np	nn	nn	nn	np	np	np	nn	nn	nn	nn	np	np	nn	nn	np	nn	np	np	nn	nn	nn	np	np	np	np	nn	np	nn	nn	np	np	nn	nn	np	np	np	np	nn	nn	nn	np	np	np
AX-174141918	94.926	7	<nnxnp>	np	np	np	nn	nn	nn	np	np	np	nn	nn	nn	nn	np	np	nn	nn	np	nn	np	np	nn	nn	nn	np	np	np	np	nn	np	nn	nn	np	np	nn	nn	np	np	np	np	nn	nn	nn	np	np	np
AX-174149766	94.926	7	<nnxnp>	np	np	np	nn	nn	nn	np	np	np	nn	nn	nn	nn	np	np	nn	nn	np	nn	np	np	nn	nn	nn	np	np	np	np	nn	np	nn	nn	np	np	nn	nn	np	np	np	np	nn	nn	nn	np	np	np
AX-174162775	94.926	7	<nnxnp>	np	np	np	nn	nn	nn	np	np	np	nn	nn	nn	nn	np	np	nn	nn	np	nn	np	np	nn	nn	nn	np	np	np	np	nn	np	nn	nn	np	np	nn	nn	np	np	np	np	nn	nn	nn	np	np	np
AX-174177181	94.926	7	<nnxnp>	np	np	np	nn	nn	nn	np	np	np	nn	nn	nn	nn	np	np	nn	nn	np	nn	np	np	nn	nn	nn	np	np	np	np	nn	np	nn	nn	np	np	nn	nn	np	np	np	np	nn	nn	nn	np	np	np
AX-174180765	94.926	7	<nnxnp>	np	np	np	nn	nn	nn	np	np	np	nn	nn	nn	nn	np	np	nn	nn	np	nn	np	np	nn	nn	nn	np	np	np	np	nn	np	nn	nn	np	np	nn	nn	np	np	np	np	nn	nn	nn	np	np	np
AX-174181016	94.926	7	<nnxnp>	np	np	np	nn	nn	nn	np	np	np	nn	nn	nn	nn	np	np	nn	nn	np	nn	np	np	nn	nn	nn	np	np	np	np	nn	np	nn	nn	np	np	nn	nn	np	np	np	np	nn	nn	nn	np	np	np
AX-174181635	94.926	7	<nnxnp>	np	np	np	nn	nn	nn	np	np	np	nn	nn	nn	nn	np	np	nn	nn	np	nn	np	np	nn	nn	nn	np	np	np	np	nn	np	nn	nn	np	np	nn	nn	np	np	np	np	nn	nn	nn	np	np	np
AX-174184061	94.926	7	<nnxnp>	np	np	np	nn	nn	nn	np	np	np	nn	nn	nn	nn	np	np	nn	nn	np	nn	np	np	nn	nn	nn	np	np	np	np	nn	np	nn	nn	np	np	nn	nn	np	np	np	np	nn	nn	nn	np	np	np
AX-174134842	95.481	7	<nnxnp>	np	np	np	nn	nn	nn	np	np	np	nn	nn	nn	nn	np	np	nn	nn	np	nn	np	np	nn	nn	nn	np	np	np	np	nn	np	nn	nn	np	np	nn	nn	np	np	np	np	nn	nn	nn	np	np	np
AX-153641730	95.973	7	<nnxnp>	np	np	np	nn	nn	nn	np	np	np	nn	nn	nn	nn	np	np	nn	nn	np	nn	np	np	nn	nn	nn	np	np	np	np	nn	np	nn	nn	np	np	nn	nn	np	np	np	np	nn	nn	nn	np	np	np
AX-174182643	95.973	7	<nnxnp>	np	np	np	nn	nn	nn	np	np	np	nn	nn	nn	nn	np	np	nn	nn	np	nn	np	np	nn	nn	nn	np	np	np	np	nn	np	nn	nn	np	np	nn	nn	np	np	np	np	nn	nn	nn	np	np	np
AX-174213598	95.973	7	<nnxnp>	np	np	np	nn	nn	nn	np	np	np	nn	nn	nn	nn	np	np	nn	nn	np	nn	np	np	nn	nn	nn	np	np	np	np	nn	np	nn	nn	np	np	nn	nn	np	np	np	np	nn	nn	nn	np	np	np
AX-174114772	97.026	7	<nnxnp>	np	np	np	nn	nn	nn	np	np	np	nn	nn	nn	nn	np	np	nn	nn	np	nn	np	np	nn	nn	nn	np	np	np	np	nn	np	nn	nn	np	np	nn	nn	np	np	np	np	nn	nn	nn	np	np	np
AX-174140746	97.026	7	<nnxnp>	np	np	np	nn	nn	nn	np	np	np	nn	nn	nn	nn	np	np	nn	nn	np	nn	np	np	nn	nn	nn	np	np	np	np	nn	np	nn	nn	np	np	nn	nn	np	np	np	np	nn	nn	nn	np	np	np
AX-174174928	101.376	7	<nnxnp>	np	np	np	np	nn	nn	np	np	np	nn	nn	nn	nn	np	np	nn	nn	np	nn	np	np	nn	nn	nn	np	np	np	np	nn	np	nn	nn	np	np	nn	nn	np	nn	np	np	nn	nn	nn	np	np	np
AX-174117978	102.429	7	<nnxnp>	np	np	np	np	nn	nn	np	np	np	nn	nn	nn	nn	np	np	nn	nn	np	nn	np	np	nn	nn	nn	np	np	np	np	nn	np	nn	nn	np	np	nn	nn	np	nn	np	np	nn	nn	nn	np	np	np
AX-174145088	104.557	7	<nnxnp>	np	np	nn	np	nn	nn	np	np	np	nn	nn	nn	nn	np	np	nn	nn	np	nn	np	np	nn	nn	nn	np	np	np	np	nn	np	nn	nn	np	np	nn	np	np	nn	np	np	nn	nn	nn	np	np	np
AX-174186770	105.609	7	<nnxnp>	np	np	nn	np	nn	nn	np	np	np	nn	nn	nn	nn	np	np	nn	nn	np	nn	np	np	nn	nn	nn	np	np	np	np	nn	np	nn	nn	np	np	nn	np	np	nn	np	np	nn	nn	nn	np	np	np
AX-115732558	106.662	7	<nnxnp>	np	np	nn	np	nn	nn	np	np	np	nn	nn	nn	nn	np	np	nn	nn	np	nn	np	np	nn	nn	nn	np	np	np	np	nn	np	nn	nn	np	np	nn	np	np	nn	np	np	nn	nn	nn	np	np	np
AX-115697079	107.715	7	<nnxnp>	np	np	nn	np	nn	nn	np	np	np	nn	nn	nn	nn	np	np	nn	nn	np	nn	np	np	nn	nn	nn	np	np	np	np	nn	np	nn	nn	np	np	nn	np	np	nn	np	np	nn	nn	nn	np	np	np
AX-153648493	108.767	7	<nnxnp>	np	np	nn	np	nn	nn	np	np	np	nn	nn	nn	nn	np	np	nn	nn	np	nn	np	np	nn	nn	nn	np	np	np	np	nn	np	nn	nn	np	np	nn	np	np	nn	np	np	np	nn	nn	np	np	np
AX-174133833	109.82	7	<nnxnp>	np	np	nn	np	nn	nn	np	np	np	nn	nn	nn	nn	np	np	nn	nn	np	nn	np	np	nn	nn	nn	np	np	np	np	nn	np	nn	nn	np	np	nn	np	np	nn	np	np	np	nn	nn	np	np	np
AX-174151370	113.047	7	<nnxnp>	np	np	nn	np	nn	nn	np	np	np	nn	nn	nn	nn	np	np	nn	nn	np	nn	np	np	nn	nn	nn	nn	np	np	np	nn	nn	nn	nn	np	np	nn	np	np	nn	np	np	np	nn	nn	np	np	np
AX-174163832	118.547	7	<nnxnp>	np	np	nn	np	nn	nn	np	np	np	nn	nn	nn	nn	np	np	nn	np	np	nn	np	np	nn	np	nn	nn	nn	np	np	nn	nn	nn	nn	np	nn	nn	np	np	nn	np	np	np	nn	nn	np	np	np
AX-174147338	122.898	7	<nnxnp>	np	np	nn	np	nn	nn	np	np	np	nn	nn	nn	nn	np	np	nn	np	np	nn	np	np	nn	np	np	nn	nn	np	np	nn	nn	nn	nn	np	nn	nn	np	np	nn	np	np	np	nn	nn	np	np	np
AX-174204862	122.898	7	<nnxnp>	np	np	nn	np	nn	nn	np	np	np	nn	nn	nn	nn	np	np	nn	np	np	nn	np	np	nn	np	np	nn	nn	np	np	nn	nn	nn	nn	np	nn	nn	np	np	nn	np	np	np	nn	nn	np	np	np
AX-174143836	125.026	7	<nnxnp>	np	np	nn	np	nn	nn	np	np	np	nn	nn	nn	nn	np	np	nn	np	nn	nn	np	np	nn	np	np	nn	nn	np	np	nn	nn	nn	nn	np	nn	nn	np	np	nn	np	np	np	nn	nn	np	np	np
AX-174173395	127.154	7	<nnxnp>	np	np	nn	np	nn	nn	np	np	np	nn	nn	nn	nn	np	np	nn	np	nn	nn	np	np	nn	np	np	nn	nn	np	np	nn	nn	nn	nn	np	nn	nn	np	np	nn	np	np	np	nn	nn	np	np	np
AX-174194816	129.282	7	<nnxnp>	np	np	nn	np	nn	nn	np	np	np	nn	nn	nn	nn	np	np	nn	np	nn	nn	np	np	nn	np	np	nn	nn	np	np	nn	nn	nn	nn	nn	nn	nn	np	np	nn	np	np	np	nn	nn	np	np	np
AX-115670311	132.508	7	<nnxnp>	np	np	nn	np	nn	nn	np	np	np	nn	nn	nn	nn	np	np	nn	np	nn	nn	np	np	nn	np	np	nn	nn	np	np	nn	nn	nn	nn	nn	nn	nn	np	np	nn	np	np	np	nn	nn	np	np	np
AX-115675336	132.508	7	<nnxnp>	np	np	nn	np	nn	nn	np	np	np	nn	nn	nn	nn	np	np	nn	np	nn	nn	np	np	nn	np	np	nn	nn	np	np	nn	nn	nn	nn	nn	nn	nn	np	np	nn	np	np	np	nn	nn	np	np	np
AX-174116694	132.508	7	<nnxnp>	np	np	nn	np	nn	nn	np	np	np	nn	nn	nn	nn	np	np	nn	np	nn	nn	np	np	nn	np	np	nn	nn	np	np	nn	nn	nn	nn	nn	nn	nn	np	np	nn	np	np	np	nn	nn	np	np	np
AX-174118249	132.508	7	<nnxnp>	np	np	nn	np	nn	nn	np	np	np	nn	nn	nn	nn	np	np	nn	np	nn	nn	np	np	nn	np	np	nn	nn	np	np	nn	nn	nn	nn	nn	nn	nn	np	np	nn	np	np	np	nn	nn	np	np	np
AX-174133500	132.508	7	<nnxnp>	np	np	nn	np	nn	nn	np	np	np	nn	nn	nn	nn	np	np	nn	np	nn	nn	np	np	nn	np	np	nn	nn	np	np	nn	nn	nn	nn	nn	nn	nn	np	np	nn	np	np	np	nn	nn	np	np	np
AX-174133768	132.508	7	<nnxnp>	np	np	nn	np	nn	nn	np	np	np	nn	nn	nn	nn	np	np	nn	np	nn	nn	np	np	nn	np	np	nn	nn	np	np	nn	nn	nn	nn	nn	nn	nn	np	np	nn	np	np	np	nn	nn	np	np	np
AX-174142480	132.508	7	<nnxnp>	np	np	nn	np	nn	nn	np	np	np	nn	nn	nn	nn	np	np	nn	np	nn	nn	np	np	nn	np	np	nn	nn	np	np	nn	nn	nn	nn	nn	nn	nn	np	np	nn	np	np	np	nn	nn	np	np	np
AX-174145506	132.508	7	<nnxnp>	np	np	nn	np	nn	nn	np	np	np	nn	nn	nn	nn	np	np	nn	np	nn	nn	np	np	nn	np	np	nn	nn	np	np	nn	nn	nn	nn	nn	nn	nn	np	--	nn	np	np	np	nn	nn	np	np	np
AX-174148158	132.508	7	<nnxnp>	np	np	nn	np	nn	nn	np	np	np	nn	nn	nn	nn	np	np	nn	np	nn	nn	np	np	nn	np	np	nn	nn	np	np	nn	nn	nn	nn	nn	nn	nn	np	np	nn	np	np	np	nn	nn	np	np	np
AX-174156458	132.508	7	<nnxnp>	np	np	nn	np	nn	nn	np	np	np	nn	nn	nn	nn	np	np	nn	np	nn	nn	np	np	nn	np	np	nn	--	np	np	nn	nn	nn	nn	nn	nn	nn	np	np	nn	np	np	np	nn	nn	np	np	np
AX-174161984	132.508	7	<nnxnp>	np	np	nn	np	nn	nn	np	np	np	nn	nn	nn	nn	np	np	nn	np	nn	nn	np	np	nn	np	np	nn	nn	np	np	nn	nn	nn	nn	nn	nn	nn	np	np	nn	np	np	np	nn	nn	np	np	np
AX-174169091	132.508	7	<nnxnp>	np	np	nn	np	nn	nn	np	np	np	nn	nn	nn	nn	np	np	nn	np	nn	nn	np	np	nn	np	np	nn	nn	np	np	nn	nn	nn	nn	nn	nn	nn	np	np	nn	np	np	np	nn	nn	np	np	np
AX-174180180	132.508	7	<nnxnp>	np	np	nn	np	nn	nn	np	np	np	nn	nn	nn	nn	np	np	nn	np	nn	nn	np	np	nn	np	np	nn	nn	np	np	nn	nn	nn	nn	nn	nn	nn	np	np	nn	np	np	np	nn	nn	np	np	np
AX-174182370	132.508	7	<nnxnp>	np	np	nn	np	nn	nn	np	np	np	nn	nn	nn	nn	np	np	nn	np	nn	nn	np	np	nn	np	np	nn	nn	np	np	nn	nn	nn	nn	nn	nn	nn	np	np	nn	np	np	np	nn	nn	np	np	np
AX-174187395	132.508	7	<nnxnp>	np	np	nn	np	nn	nn	np	np	np	nn	nn	nn	nn	np	np	nn	np	nn	nn	np	np	nn	np	np	nn	nn	np	np	nn	nn	nn	nn	nn	nn	nn	np	np	nn	np	np	np	nn	nn	np	np	np
AX-174193904	132.508	7	<nnxnp>	np	np	nn	np	nn	nn	np	np	np	nn	nn	nn	nn	np	np	nn	np	nn	nn	np	np	nn	np	np	nn	nn	np	np	nn	nn	nn	nn	nn	nn	nn	np	np	nn	np	np	np	nn	nn	np	np	np
AX-174201097	132.508	7	<nnxnp>	np	np	nn	np	nn	nn	np	np	np	nn	nn	nn	nn	np	np	nn	np	nn	nn	np	np	nn	np	np	nn	nn	np	np	nn	nn	nn	nn	nn	nn	nn	np	np	nn	np	np	np	nn	nn	np	np	np
AX-174202440	132.508	7	<nnxnp>	np	np	nn	np	nn	nn	np	np	np	nn	nn	nn	nn	np	np	nn	np	nn	nn	np	np	nn	np	np	nn	nn	np	np	nn	nn	nn	nn	nn	nn	nn	np	np	nn	np	np	np	nn	nn	np	np	np
AX-174150486	133.561	7	<nnxnp>	np	np	nn	np	nn	nn	np	np	np	nn	nn	nn	nn	np	np	nn	np	nn	nn	np	np	nn	np	np	nn	nn	np	np	nn	nn	nn	nn	nn	nn	nn	np	np	nn	np	np	np	nn	nn	np	np	np
AX-115672748	134.614	7	<nnxnp>	np	np	nn	np	nn	nn	np	np	np	nn	nn	nn	nn	np	np	nn	np	nn	nn	np	np	nn	np	np	nn	nn	np	np	nn	nn	nn	nn	nn	nn	nn	np	np	nn	np	np	np	nn	nn	np	np	np
AX-115716283	134.614	7	<nnxnp>	np	np	nn	np	nn	nn	np	np	np	nn	nn	nn	nn	np	np	nn	np	nn	nn	np	np	nn	np	np	nn	nn	np	np	nn	nn	nn	nn	nn	nn	nn	np	np	nn	np	np	np	nn	nn	np	np	np
AX-174137976	134.614	7	<nnxnp>	np	np	nn	np	nn	nn	np	np	np	nn	nn	nn	nn	np	np	nn	np	nn	nn	np	np	nn	np	np	nn	nn	np	np	nn	nn	nn	nn	nn	nn	nn	np	np	nn	np	np	np	nn	nn	np	np	np
AX-174145312	134.614	7	<nnxnp>	np	np	nn	np	nn	nn	np	np	np	nn	nn	nn	nn	np	np	nn	np	nn	nn	np	np	nn	np	np	nn	nn	np	np	nn	nn	nn	nn	nn	nn	nn	np	np	nn	np	np	np	nn	nn	np	np	np
AX-174168249	134.614	7	<nnxnp>	np	np	nn	np	nn	nn	np	np	np	nn	nn	nn	nn	np	np	nn	np	nn	nn	np	np	nn	np	np	nn	nn	np	np	nn	nn	nn	nn	nn	nn	nn	np	np	nn	np	np	np	nn	nn	np	np	np
AX-115706843	134.614	7	<nnxnp>	np	np	nn	np	nn	nn	np	np	np	nn	nn	nn	nn	np	np	nn	np	nn	nn	np	np	nn	np	np	nn	nn	np	np	nn	nn	nn	nn	nn	nn	nn	np	np	nn	np	np	np	nn	nn	np	np	np
AX-174159191	134.614	7	<nnxnp>	np	np	nn	np	nn	nn	np	np	np	nn	nn	nn	nn	np	np	nn	np	nn	nn	np	np	nn	np	np	nn	nn	np	np	nn	nn	nn	nn	nn	nn	nn	np	np	nn	np	np	np	nn	nn	np	np	np
AX-174160540	134.614	7	<nnxnp>	np	np	nn	np	nn	nn	np	np	np	nn	nn	nn	nn	np	np	nn	np	nn	nn	np	np	nn	np	np	nn	nn	np	np	nn	nn	nn	nn	nn	nn	nn	np	np	nn	np	np	np	nn	nn	np	np	np
AX-174170943	134.614	7	<nnxnp>	np	np	nn	np	nn	nn	np	np	np	nn	nn	nn	nn	np	np	nn	np	nn	nn	np	np	nn	np	np	nn	nn	np	np	nn	nn	nn	nn	nn	nn	nn	np	np	nn	np	np	np	nn	nn	np	np	np
AX-174201512	134.614	7	<nnxnp>	np	np	nn	np	nn	nn	np	np	np	nn	nn	nn	nn	np	np	nn	np	nn	nn	np	np	nn	np	np	nn	nn	np	np	nn	nn	nn	nn	nn	nn	nn	np	np	nn	np	np	np	nn	nn	np	np	np
AX-174208360	134.614	7	<nnxnp>	np	np	nn	np	nn	nn	np	np	np	nn	nn	nn	nn	np	np	nn	np	nn	nn	np	np	nn	np	np	nn	nn	np	np	nn	nn	nn	nn	nn	nn	nn	np	np	nn	np	np	np	nn	nn	np	np	np
AX-174128158	140.114	7	<nnxnp>	np	np	nn	np	nn	nn	nn	np	np	nn	nn	nn	nn	np	np	nn	np	nn	nn	np	np	nn	np	np	nn	nn	np	np	nn	nn	nn	nn	nn	nn	nn	np	np	nn	np	np	np	nn	nn	np	np	np
AX-174170773	141.167	7	<nnxnp>	np	np	nn	np	nn	nn	nn	np	np	nn	nn	nn	nn	np	np	nn	np	nn	nn	np	np	nn	np	np	nn	nn	np	np	nn	nn	nn	nn	nn	nn	nn	np	np	nn	np	np	np	nn	nn	np	np	np
AX-174122828	141.167	7	<nnxnp>	np	np	nn	np	nn	nn	nn	np	np	nn	nn	nn	nn	np	np	nn	np	nn	nn	np	np	nn	np	np	nn	nn	np	np	nn	nn	nn	nn	nn	nn	nn	np	np	nn	np	np	np	nn	nn	np	np	np
AX-174124506	142.219	7	<nnxnp>	np	np	nn	np	nn	nn	nn	np	np	nn	nn	nn	nn	np	np	nn	np	nn	nn	np	np	nn	np	np	nn	nn	np	np	nn	nn	nn	nn	nn	nn	nn	np	np	nn	np	np	np	nn	nn	np	np	np
AX-115670746	142.219	7	<nnxnp>	np	np	nn	np	nn	nn	nn	np	np	nn	nn	nn	nn	np	np	nn	np	nn	nn	np	np	nn	np	np	nn	nn	np	np	nn	nn	nn	nn	nn	nn	nn	np	np	nn	np	np	np	nn	nn	np	np	np
AX-174154616	142.219	7	<nnxnp>	np	np	nn	np	nn	nn	nn	np	np	nn	nn	nn	nn	np	np	nn	np	nn	nn	np	np	nn	np	np	nn	nn	np	np	nn	nn	nn	nn	nn	nn	nn	np	np	nn	np	np	np	nn	nn	np	np	np
AX-174200270	143.272	7	<nnxnp>	np	np	nn	np	nn	nn	nn	np	nn	nn	nn	nn	nn	np	np	nn	np	nn	nn	np	np	nn	np	np	nn	nn	np	np	nn	nn	nn	nn	nn	nn	nn	np	np	nn	np	np	np	nn	nn	np	np	np
AX-174196585	144.325	7	<nnxnp>	np	np	nn	np	nn	nn	nn	np	nn	nn	nn	nn	nn	np	np	nn	np	nn	nn	np	np	nn	np	np	nn	nn	np	np	nn	nn	nn	nn	nn	nn	nn	np	np	nn	np	np	np	nn	nn	np	np	np
AX-174184133	145.377	7	<nnxnp>	np	np	nn	np	nn	nn	nn	np	nn	nn	nn	nn	nn	np	np	nn	np	nn	nn	np	np	nn	np	np	nn	nn	np	np	nn	nn	nn	nn	nn	nn	nn	np	np	nn	np	np	np	nn	nn	np	np	np
AX-174184330	145.377	7	<nnxnp>	np	np	nn	np	nn	nn	nn	np	nn	nn	nn	nn	nn	np	np	nn	np	nn	nn	np	np	nn	np	np	nn	nn	np	np	nn	nn	nn	nn	nn	nn	nn	np	np	nn	np	np	np	nn	nn	np	np	np
AX-174185397	145.377	7	<nnxnp>	np	np	nn	np	nn	nn	nn	np	nn	nn	nn	nn	nn	np	np	nn	np	nn	nn	np	np	nn	np	np	nn	nn	np	np	nn	nn	nn	nn	nn	nn	nn	np	np	nn	np	np	np	nn	nn	np	np	np
AX-174160355	146.43	7	<nnxnp>	np	np	nn	np	nn	nn	nn	np	nn	nn	nn	nn	nn	np	np	nn	np	nn	nn	np	np	nn	np	np	nn	nn	np	np	nn	nn	nn	nn	nn	nn	nn	np	np	nn	np	np	np	nn	nn	np	np	np
AX-174167568	146.43	7	<nnxnp>	np	np	nn	np	nn	nn	nn	np	nn	nn	nn	nn	nn	np	np	nn	np	nn	nn	np	np	nn	np	np	nn	nn	np	np	nn	nn	nn	nn	nn	nn	nn	np	np	nn	np	np	np	nn	nn	np	np	np
AX-174212812	149.657	7	<nnxnp>	np	np	nn	np	nn	nn	nn	np	nn	nn	nn	nn	nn	np	np	nn	np	nn	np	np	np	nn	np	np	nn	nn	np	np	nn	nn	nn	nn	nn	nn	nn	np	np	nn	np	np	np	nn	nn	np	np	np
AX-174116566	154.007	7	<nnxnp>	np	np	nn	np	nn	nn	nn	np	nn	nn	nn	nn	nn	np	np	nn	np	nn	np	np	nn	nn	np	np	nn	nn	np	np	nn	nn	nn	nn	nn	nn	nn	np	np	nn	np	np	np	nn	nn	np	np	np
AX-153655863	154.007	7	<nnxnp>	np	np	nn	np	nn	nn	nn	np	nn	nn	nn	nn	nn	np	np	nn	np	nn	np	np	nn	nn	np	np	nn	nn	np	np	nn	nn	nn	nn	nn	nn	nn	np	np	nn	np	np	np	nn	nn	np	np	np
AX-174141657	154.007	7	<nnxnp>	np	np	nn	np	nn	nn	nn	np	nn	nn	nn	nn	nn	np	np	nn	np	nn	np	np	nn	nn	np	np	nn	nn	np	np	nn	nn	nn	nn	nn	nn	nn	np	np	nn	np	np	np	nn	nn	np	np	np
AX-174210734	154.007	7	<nnxnp>	np	np	nn	np	nn	nn	nn	np	nn	nn	nn	nn	nn	np	np	nn	np	nn	np	np	nn	nn	np	np	nn	nn	np	np	nn	nn	nn	nn	nn	nn	nn	np	np	nn	np	np	np	nn	nn	np	np	np
AX-174177295	155.06	7	<nnxnp>	np	np	nn	np	nn	nn	nn	np	nn	nn	nn	nn	nn	np	np	nn	np	nn	np	np	nn	nn	np	np	nn	nn	np	np	nn	nn	nn	nn	nn	nn	nn	np	np	nn	np	np	np	nn	nn	np	np	np
AX-115707399	158.287	7	<nnxnp>	np	np	nn	np	nn	nn	nn	np	nn	nn	nn	nn	nn	np	np	nn	np	nn	np	np	nn	nn	np	np	nn	nn	np	np	nn	nn	nn	nn	nn	nn	nn	np	np	nn	np	np	np	nn	nn	np	np	np
AX-174146649	158.287	7	<nnxnp>	np	np	nn	np	nn	nn	nn	np	nn	nn	nn	nn	nn	np	np	nn	np	nn	np	np	nn	nn	np	np	nn	nn	np	np	nn	nn	nn	nn	nn	nn	nn	np	np	nn	np	np	np	nn	nn	np	np	np
AX-174204793	164.964	7	<nnxnp>	np	np	nn	np	nn	nn	nn	nn	nn	nn	np	nn	nn	np	nn	nn	np	nn	np	np	nn	nn	np	np	nn	nn	np	np	nn	nn	nn	nn	nn	nn	nn	np	np	nn	nn	np	np	nn	nn	np	np	np
AX-174162841	164.964	7	<nnxnp>	np	np	nn	np	nn	nn	nn	nn	nn	nn	np	nn	nn	np	nn	nn	np	nn	np	np	nn	nn	np	np	nn	nn	np	np	nn	nn	nn	nn	nn	nn	nn	np	np	nn	nn	np	np	nn	nn	np	np	np
AX-174129164	166.016	7	<nnxnp>	np	np	nn	np	nn	nn	nn	nn	nn	nn	np	nn	nn	np	nn	nn	np	nn	np	np	nn	nn	np	np	nn	nn	np	np	nn	nn	nn	nn	nn	nn	nn	np	np	nn	nn	np	np	nn	nn	np	np	np
AX-174148287	168.144	7	<nnxnp>	np	np	nn	np	nn	nn	nn	nn	nn	nn	nn	nn	nn	np	nn	nn	np	nn	np	np	nn	nn	np	np	nn	nn	np	np	nn	nn	nn	nn	nn	nn	nn	np	np	nn	nn	np	np	nn	nn	np	np	np
AX-174202417	169.197	7	<nnxnp>	np	np	nn	np	nn	nn	nn	nn	nn	nn	np	nn	nn	np	nn	nn	np	nn	np	np	nn	nn	np	np	nn	nn	np	np	nn	nn	nn	nn	nn	nn	nn	np	np	nn	nn	np	np	nn	nn	np	np	np
AX-174187232	171.325	7	<nnxnp>	np	np	nn	np	nn	nn	nn	nn	nn	nn	np	nn	nn	np	nn	nn	np	nn	np	np	nn	nn	np	np	nn	nn	np	np	nn	nn	nn	nn	nn	nn	nn	np	np	nn	nn	np	np	nn	nn	np	np	np
AX-174201093	172.378	7	<nnxnp>	np	np	nn	np	nn	nn	nn	nn	nn	nn	np	nn	nn	np	nn	nn	np	nn	np	np	nn	nn	np	np	nn	nn	np	np	nn	nn	nn	nn	nn	nn	nn	np	np	nn	nn	np	np	nn	nn	np	np	np
AX-174122567	172.378	7	<nnxnp>	np	np	nn	np	nn	nn	nn	nn	nn	nn	np	nn	nn	np	nn	nn	np	nn	np	np	nn	nn	np	np	nn	nn	np	np	nn	nn	nn	nn	nn	nn	nn	np	np	nn	nn	np	np	nn	nn	np	np	np
AX-174135966	172.378	7	<nnxnp>	np	np	nn	np	nn	nn	nn	nn	nn	nn	np	nn	nn	np	nn	nn	np	nn	np	np	nn	nn	np	np	nn	nn	np	np	nn	nn	nn	nn	nn	nn	nn	np	np	nn	nn	np	np	nn	nn	np	np	np
AX-174166552	172.378	7	<nnxnp>	np	np	nn	np	nn	nn	nn	nn	nn	nn	np	nn	nn	np	nn	nn	np	nn	np	np	nn	nn	np	np	nn	nn	np	np	nn	nn	nn	nn	nn	nn	nn	np	np	nn	nn	np	np	nn	nn	np	np	np
AX-174184433	172.378	7	<nnxnp>	np	np	nn	np	nn	nn	nn	nn	nn	nn	np	nn	nn	np	nn	nn	np	nn	--	np	nn	nn	np	np	nn	nn	np	np	nn	nn	nn	nn	nn	nn	nn	np	np	nn	nn	np	np	nn	nn	np	np	np
AX-115667684	174.506	7	<nnxnp>	np	np	nn	np	nn	nn	nn	nn	nn	nn	np	nn	nn	np	nn	nn	np	nn	np	np	nn	nn	np	np	nn	nn	np	np	nn	nn	nn	nn	nn	nn	nn	np	np	nn	nn	np	np	nn	nn	np	np	np
AX-174146051	177.732	7	<nnxnp>	np	np	nn	np	nn	nn	nn	nn	nn	nn	np	nn	nn	np	nn	nn	np	nn	np	np	nn	nn	np	np	nn	nn	np	np	nn	nn	np	nn	nn	nn	nn	np	np	nn	nn	np	np	nn	nn	np	np	np
AX-174177143	177.732	7	<nnxnp>	np	np	nn	np	nn	nn	nn	nn	nn	nn	np	nn	nn	np	nn	nn	np	nn	np	np	nn	nn	np	np	nn	nn	np	np	nn	nn	np	nn	nn	nn	nn	np	np	nn	nn	np	np	nn	nn	np	np	np
AX-174114803	178.785	7	<nnxnp>	np	np	nn	np	nn	nn	nn	nn	nn	nn	np	nn	nn	np	nn	nn	np	nn	--	np	nn	nn	np	np	nn	nn	np	np	nn	nn	np	nn	nn	nn	nn	np	np	nn	nn	np	np	nn	nn	np	np	np
AX-174117153	178.785	7	<nnxnp>	np	np	nn	np	nn	nn	nn	nn	nn	nn	np	nn	nn	np	nn	nn	np	nn	np	np	nn	nn	np	np	nn	nn	np	np	nn	nn	np	nn	nn	nn	nn	np	np	nn	nn	np	np	nn	nn	np	np	np
AX-174162574	178.785	7	<nnxnp>	np	np	nn	np	nn	nn	nn	nn	nn	nn	np	nn	nn	np	nn	nn	np	nn	np	np	nn	nn	np	np	nn	nn	np	np	nn	nn	np	nn	nn	nn	nn	np	np	nn	nn	np	np	nn	nn	np	np	np
AX-115702789	179.838	7	<nnxnp>	np	np	nn	np	nn	nn	nn	nn	nn	nn	np	nn	nn	np	nn	nn	np	nn	np	np	nn	nn	np	np	nn	nn	np	np	nn	nn	np	nn	nn	nn	nn	np	np	nn	nn	np	np	nn	nn	np	np	np
AX-174162967	181.966	7	<nnxnp>	nn	np	nn	np	np	nn	nn	nn	nn	nn	np	nn	nn	np	nn	nn	np	nn	np	np	nn	nn	np	np	nn	nn	np	np	nn	nn	np	nn	nn	nn	nn	np	np	nn	nn	np	np	nn	nn	np	np	np
AX-115699965	183.018	7	<nnxnp>	nn	np	nn	np	np	nn	nn	nn	nn	nn	np	nn	nn	np	nn	nn	np	nn	np	np	nn	nn	np	np	nn	nn	np	np	nn	nn	np	nn	nn	nn	nn	np	np	nn	nn	np	np	nn	nn	np	np	np
AX-174138278	183.018	7	<nnxnp>	nn	np	nn	np	np	nn	nn	nn	nn	nn	np	nn	nn	np	nn	nn	np	nn	np	np	nn	nn	np	np	nn	nn	np	np	nn	nn	np	nn	nn	nn	nn	np	np	nn	nn	np	np	nn	nn	np	np	np
AX-174141281	185.146	7	<nnxnp>	nn	np	nn	np	np	nn	nn	nn	nn	nn	np	nn	nn	np	nn	nn	np	nn	np	np	nn	nn	np	np	nn	nn	nn	np	nn	nn	np	nn	nn	nn	nn	np	np	nn	nn	np	np	nn	nn	np	np	np
AX-174154054	185.146	7	<nnxnp>	nn	np	nn	np	np	nn	nn	nn	nn	nn	np	nn	nn	np	nn	nn	np	nn	np	np	nn	nn	np	np	nn	nn	nn	np	nn	nn	np	nn	nn	nn	nn	np	np	nn	nn	np	np	nn	nn	np	np	np
AX-174202343	189.497	7	<nnxnp>	nn	np	nn	np	np	nn	nn	nn	nn	nn	np	nn	nn	np	nn	nn	np	nn	np	nn	nn	nn	np	np	nn	nn	nn	np	nn	nn	np	nn	nn	nn	nn	np	np	nn	nn	np	np	nn	nn	np	np	np
AX-174197484	191.625	7	<nnxnp>	nn	np	nn	np	np	nn	nn	nn	nn	nn	np	nn	nn	np	nn	nn	np	nn	np	nn	nn	nn	np	np	nn	nn	nn	np	nn	nn	np	nn	nn	nn	nn	np	np	nn	nn	np	np	nn	nn	np	np	np
AX-174148280	191.625	7	<nnxnp>	nn	np	nn	np	np	nn	nn	nn	nn	nn	np	nn	nn	np	nn	nn	np	nn	np	nn	nn	nn	np	np	nn	nn	nn	np	nn	nn	np	nn	nn	nn	nn	np	np	nn	nn	np	np	nn	nn	np	np	np
AX-174188254	192.678	7	<nnxnp>	nn	np	nn	np	np	nn	nn	nn	nn	nn	np	nn	nn	np	nn	nn	np	nn	np	nn	nn	nn	np	np	nn	nn	nn	np	nn	nn	np	nn	nn	nn	nn	np	np	nn	nn	np	np	np	nn	np	np	np
AX-174125022	192.678	7	<nnxnp>	nn	np	nn	np	np	nn	nn	nn	nn	nn	np	nn	nn	np	nn	nn	np	nn	np	nn	nn	nn	np	np	nn	nn	nn	np	nn	nn	np	nn	nn	nn	nn	np	np	nn	nn	np	np	np	nn	np	np	np
AX-115701047	194.806	7	<nnxnp>	nn	np	nn	np	np	nn	nn	nn	nn	nn	np	nn	nn	np	nn	nn	np	nn	np	nn	nn	nn	np	np	nn	nn	nn	np	nn	nn	np	nn	nn	nn	nn	np	np	nn	nn	np	np	np	nn	np	np	np
AX-174143023	194.806	7	<nnxnp>	nn	np	nn	np	np	nn	nn	nn	nn	nn	np	nn	nn	np	nn	nn	np	nn	np	nn	nn	nn	np	np	nn	nn	nn	np	nn	nn	np	nn	nn	nn	nn	np	np	nn	nn	np	np	np	nn	np	np	np
AX-174146496	194.806	7	<nnxnp>	nn	np	nn	np	np	nn	nn	nn	nn	nn	np	nn	nn	np	nn	nn	np	nn	np	nn	nn	nn	np	np	nn	nn	nn	np	nn	nn	np	nn	nn	nn	nn	np	np	nn	nn	np	np	np	nn	np	np	np
AX-174182131	196.934	7	<nnxnp>	nn	np	nn	np	np	nn	nn	nn	nn	nn	np	nn	nn	np	nn	nn	np	nn	np	nn	nn	nn	np	np	nn	nn	nn	np	nn	nn	np	nn	nn	nn	nn	np	np	nn	nn	np	np	np	nn	np	np	np
AX-115706184	200.161	7	<nnxnp>	nn	np	nn	np	np	nn	nn	nn	nn	nn	np	nn	nn	np	nn	nn	np	nn	np	nn	nn	nn	np	np	nn	nn	nn	np	nn	nn	np	nn	nn	nn	nn	np	np	nn	nn	np	np	np	nn	np	np	np
AX-174200686	0	8	<nnxnp>	np	nn	nn	nn	np	np	np	np	nn	np	np	nn	np	np	nn	nn	np	nn	nn	nn	nn	np	np	np	np	nn	nn	nn	np	nn	--	np	np	nn	np	nn	np	nn	nn	np	np	nn	nn	np	np	nn
AX-174118523	0	8	<nnxnp>	np	nn	nn	nn	np	np	np	np	nn	np	np	nn	np	np	nn	nn	np	nn	nn	nn	nn	np	np	np	np	nn	nn	nn	np	nn	nn	np	np	nn	np	nn	np	nn	nn	np	np	nn	nn	np	np	nn
AX-115708570	2.128	8	<nnxnp>	np	nn	nn	nn	np	np	np	np	nn	np	np	nn	np	np	nn	nn	np	nn	nn	nn	nn	np	np	np	np	nn	nn	nn	np	nn	nn	np	np	nn	np	nn	np	nn	nn	np	np	nn	nn	np	np	nn
AX-174200230	2.128	8	<nnxnp>	np	nn	nn	nn	np	np	np	np	nn	np	np	nn	np	np	nn	nn	np	nn	nn	nn	nn	np	np	np	np	nn	nn	nn	np	nn	nn	np	np	nn	np	nn	np	nn	nn	np	np	nn	nn	np	np	nn
AX-115695743	2.128	8	<nnxnp>	np	nn	nn	nn	np	np	np	np	nn	np	np	nn	np	np	nn	nn	np	nn	nn	nn	nn	np	np	np	np	nn	nn	nn	np	nn	nn	np	np	nn	np	nn	np	nn	nn	np	np	nn	nn	np	np	nn
AX-174129729	2.128	8	<nnxnp>	np	nn	nn	nn	np	np	np	np	nn	np	np	nn	np	np	nn	nn	np	nn	nn	nn	nn	np	np	np	np	nn	nn	nn	np	nn	nn	np	np	nn	np	nn	np	nn	nn	np	np	nn	nn	np	np	nn
AX-174148834	5.355	8	<nnxnp>	np	nn	nn	nn	np	np	np	np	nn	np	np	nn	np	np	nn	nn	np	np	nn	nn	nn	np	np	np	np	nn	nn	nn	np	nn	nn	np	np	nn	np	nn	np	nn	nn	np	np	nn	nn	np	np	nn
AX-174165338	6.408	8	<nnxnp>	np	nn	nn	nn	np	np	np	np	nn	np	np	nn	np	np	nn	nn	np	np	nn	nn	nn	np	np	np	np	nn	nn	nn	np	nn	nn	np	np	nn	np	nn	np	nn	nn	np	np	nn	nn	np	np	nn
AX-174111302	7.46	8	<nnxnp>	np	nn	nn	nn	np	np	np	np	nn	np	np	nn	np	np	nn	nn	np	np	nn	nn	nn	np	np	np	np	nn	nn	nn	np	nn	nn	np	np	nn	np	nn	np	nn	nn	np	np	nn	nn	np	np	nn
AX-174111381	7.46	8	<nnxnp>	np	nn	nn	nn	np	np	np	np	nn	np	np	nn	np	np	nn	nn	np	np	nn	nn	nn	np	np	np	np	nn	nn	nn	np	nn	nn	np	np	nn	np	nn	np	nn	nn	np	np	nn	nn	np	np	nn
AX-174111076	7.46	8	<nnxnp>	np	nn	nn	nn	np	np	np	np	nn	np	np	nn	np	np	nn	nn	np	np	nn	nn	nn	np	np	np	np	nn	nn	nn	np	nn	nn	np	np	nn	np	nn	np	nn	nn	np	np	nn	nn	np	np	nn
AX-174167828	8.513	8	<nnxnp>	np	nn	nn	nn	np	np	np	np	nn	np	np	nn	np	np	nn	nn	np	np	nn	nn	nn	np	np	np	np	nn	nn	nn	np	nn	nn	np	np	nn	np	nn	np	nn	nn	np	np	nn	nn	np	np	nn
AX-174180342	8.513	8	<nnxnp>	np	nn	nn	nn	np	np	np	np	nn	np	np	nn	np	np	nn	nn	np	np	nn	nn	nn	np	np	np	np	nn	nn	nn	np	nn	nn	np	np	nn	np	nn	np	nn	nn	np	np	nn	nn	np	np	nn
AX-174174121	11.74	8	<nnxnp>	np	nn	nn	nn	np	np	nn	np	nn	np	np	nn	np	np	nn	nn	np	np	nn	np	nn	np	np	np	np	nn	nn	nn	np	nn	nn	np	np	nn	np	nn	np	nn	nn	np	np	nn	nn	np	np	nn
AX-174149966	12.793	8	<nnxnp>	np	nn	nn	nn	np	np	nn	np	nn	np	np	nn	np	np	nn	nn	--	np	nn	np	nn	np	np	np	np	nn	nn	nn	np	nn	nn	np	np	nn	np	nn	np	nn	nn	np	np	nn	nn	np	np	nn
AX-174166221	13.845	8	<nnxnp>	np	nn	nn	nn	np	np	nn	np	nn	np	np	nn	np	np	nn	nn	np	np	nn	np	nn	np	np	np	np	nn	nn	nn	np	nn	nn	np	np	nn	np	nn	np	nn	nn	np	np	nn	nn	np	np	nn
AX-115668270	15.973	8	<nnxnp>	np	np	nn	nn	np	np	nn	np	nn	np	np	nn	np	np	nn	nn	nn	np	nn	np	nn	np	np	np	np	nn	nn	nn	np	nn	nn	np	np	nn	np	nn	np	nn	nn	np	np	nn	nn	np	np	nn
AX-115702338	17.026	8	<nnxnp>	np	nn	nn	nn	np	np	nn	np	nn	np	np	nn	np	np	nn	nn	nn	np	nn	np	nn	np	np	np	np	nn	nn	nn	np	nn	nn	np	np	nn	np	nn	np	nn	nn	np	np	nn	nn	np	np	nn
AX-174199902	17.026	8	<nnxnp>	np	nn	nn	nn	np	np	nn	np	nn	np	np	nn	np	np	nn	nn	nn	np	nn	np	nn	np	np	np	np	nn	nn	nn	np	nn	nn	np	np	nn	np	nn	np	nn	nn	np	np	nn	nn	np	np	nn
AX-115682163	18.079	8	<nnxnp>	np	nn	nn	nn	np	np	nn	np	nn	np	np	nn	np	np	nn	nn	nn	np	nn	np	nn	np	np	np	np	nn	nn	nn	np	nn	nn	np	np	nn	np	nn	np	nn	nn	np	np	nn	nn	np	np	nn
AX-115698101	18.079	8	<nnxnp>	np	nn	nn	nn	np	np	nn	np	nn	np	np	nn	np	np	nn	nn	nn	np	nn	np	nn	np	np	np	np	nn	nn	nn	np	nn	nn	np	np	nn	np	nn	np	nn	nn	np	np	nn	nn	np	np	nn
AX-174207699	18.079	8	<nnxnp>	np	nn	nn	nn	np	np	nn	np	nn	np	np	nn	np	np	nn	nn	nn	np	nn	np	nn	np	np	np	np	nn	nn	nn	np	nn	nn	np	np	nn	np	nn	np	nn	nn	np	np	nn	nn	np	np	nn
AX-174213178	18.079	8	<nnxnp>	np	nn	nn	nn	np	np	nn	np	nn	np	np	nn	np	np	nn	nn	nn	np	nn	np	nn	np	np	np	np	nn	nn	nn	np	nn	nn	np	np	nn	np	nn	np	nn	nn	np	np	nn	nn	np	np	nn
AX-174182753	21.305	8	<nnxnp>	np	np	nn	nn	np	np	nn	np	nn	np	np	nn	np	np	nn	nn	nn	np	nn	np	np	np	np	np	np	nn	nn	nn	np	nn	nn	np	np	nn	np	nn	np	nn	nn	np	np	nn	nn	np	np	nn
AX-174130814	22.358	8	<nnxnp>	np	np	nn	nn	np	np	nn	np	nn	np	np	nn	np	np	nn	nn	nn	np	nn	np	np	np	np	np	np	nn	nn	nn	np	nn	nn	np	np	nn	np	nn	np	nn	nn	np	np	nn	nn	np	np	nn
AX-174172048	22.358	8	<nnxnp>	np	np	nn	nn	np	np	nn	np	nn	np	np	nn	np	np	nn	nn	nn	np	nn	np	np	np	np	np	np	nn	nn	nn	np	nn	nn	np	np	nn	np	nn	np	nn	nn	np	np	nn	nn	np	np	nn
AX-174200141	23.411	8	<nnxnp>	np	np	nn	nn	np	np	nn	np	nn	np	np	nn	np	np	nn	nn	nn	np	nn	np	np	np	np	np	np	nn	nn	nn	np	nn	nn	np	np	nn	np	nn	np	nn	nn	np	np	nn	nn	np	np	nn
AX-115728344	23.411	8	<nnxnp>	np	np	nn	nn	np	np	nn	np	nn	np	np	nn	np	np	nn	nn	nn	np	nn	np	np	np	np	np	np	nn	nn	nn	np	nn	nn	np	np	nn	np	nn	np	nn	nn	np	np	nn	nn	np	np	nn
AX-174174102	25.539	8	<nnxnp>	np	np	nn	nn	np	np	nn	np	nn	np	np	nn	np	np	nn	nn	nn	np	nn	np	np	np	np	np	np	nn	nn	nn	np	nn	nn	np	np	nn	np	nn	np	nn	nn	np	np	nn	nn	np	np	nn
AX-174113460	27.667	8	<nnxnp>	np	np	nn	nn	np	np	nn	np	nn	np	np	nn	np	np	nn	nn	nn	np	nn	np	np	np	np	np	np	nn	nn	nn	np	nn	nn	np	np	nn	np	nn	np	nn	nn	np	np	nn	nn	np	np	nn
AX-174147040	27.667	8	<nnxnp>	np	np	nn	nn	np	np	nn	np	nn	np	np	nn	np	np	nn	nn	nn	np	nn	np	np	np	np	np	np	nn	nn	nn	np	nn	nn	np	np	nn	np	nn	np	nn	nn	np	np	nn	nn	np	np	nn
AX-174211951	27.667	8	<nnxnp>	np	np	nn	nn	np	np	nn	np	nn	np	np	nn	np	np	nn	nn	nn	np	nn	np	np	np	np	np	np	nn	nn	nn	np	nn	nn	np	np	nn	np	nn	np	nn	nn	np	np	nn	nn	np	np	nn
AX-115698217	28.719	8	<nnxnp>	np	np	nn	nn	np	np	nn	np	nn	np	np	nn	np	np	nn	nn	nn	np	nn	np	np	np	np	np	np	nn	nn	nn	np	nn	nn	np	np	nn	np	nn	np	nn	nn	np	np	nn	nn	np	np	nn
AX-115703119	28.719	8	<nnxnp>	np	np	nn	nn	np	np	nn	np	nn	np	np	nn	np	np	nn	nn	nn	np	nn	np	np	np	np	np	np	nn	nn	nn	np	nn	nn	np	np	nn	np	nn	np	nn	nn	np	np	nn	nn	np	np	nn
AX-115710926	28.719	8	<nnxnp>	np	np	nn	nn	np	np	nn	np	nn	np	np	nn	np	np	nn	nn	nn	np	nn	np	np	np	np	np	np	nn	nn	nn	np	nn	nn	np	np	nn	np	nn	np	nn	nn	np	np	nn	nn	np	np	nn
AX-115715188	28.719	8	<nnxnp>	np	np	nn	nn	np	np	nn	np	nn	np	np	nn	np	np	nn	nn	nn	np	nn	np	np	np	np	np	np	nn	nn	nn	np	nn	nn	np	np	nn	np	nn	np	nn	nn	np	np	nn	nn	np	np	nn
AX-174127558	28.719	8	<nnxnp>	np	np	nn	nn	np	np	nn	np	nn	np	np	nn	np	np	nn	nn	nn	np	nn	np	np	np	np	np	np	nn	nn	nn	np	nn	nn	np	np	nn	np	nn	np	nn	nn	np	np	nn	nn	np	np	nn
AX-174202493	28.719	8	<nnxnp>	np	np	nn	nn	np	np	nn	np	nn	np	np	nn	np	np	nn	nn	nn	np	nn	np	np	np	np	np	np	nn	nn	nn	np	nn	nn	np	np	nn	np	nn	np	nn	nn	np	np	nn	nn	np	np	nn
AX-115684041	28.719	8	<nnxnp>	np	np	nn	nn	np	np	nn	np	nn	np	np	nn	np	np	nn	nn	nn	np	nn	np	np	np	np	np	np	nn	nn	nn	np	nn	nn	np	np	nn	np	nn	np	nn	nn	np	np	nn	nn	np	np	nn
AX-115699315	28.719	8	<nnxnp>	np	np	nn	nn	np	np	nn	np	nn	np	np	nn	np	np	nn	nn	nn	np	nn	np	np	np	np	np	np	nn	nn	nn	np	nn	nn	np	np	nn	np	nn	np	nn	nn	np	np	nn	nn	np	np	nn
AX-115700876	28.719	8	<nnxnp>	np	np	nn	nn	np	np	nn	np	nn	np	np	nn	np	np	nn	nn	nn	np	nn	np	np	np	np	np	np	nn	nn	nn	np	nn	nn	np	np	nn	np	nn	np	nn	nn	np	np	nn	nn	np	np	nn
AX-174169366	28.719	8	<nnxnp>	np	np	nn	nn	np	np	nn	np	nn	np	np	nn	np	np	nn	nn	nn	np	nn	np	np	np	np	np	np	nn	nn	nn	np	nn	nn	np	np	nn	np	nn	np	nn	nn	np	np	nn	nn	np	np	nn
AX-174184220	28.719	8	<nnxnp>	np	np	nn	nn	np	np	nn	np	nn	np	np	nn	np	np	nn	nn	nn	np	nn	np	np	np	np	np	np	nn	nn	nn	np	nn	nn	np	np	nn	np	nn	np	nn	nn	np	np	nn	nn	np	np	nn
AX-174195220	28.719	8	<nnxnp>	np	np	nn	nn	np	np	nn	np	nn	np	np	nn	np	np	nn	nn	nn	np	nn	np	np	np	np	np	np	nn	nn	nn	np	nn	nn	np	np	nn	np	nn	np	nn	nn	np	np	nn	nn	np	np	nn
AX-174211308	28.719	8	<nnxnp>	np	np	nn	nn	np	np	nn	np	nn	np	np	nn	np	np	nn	nn	nn	np	nn	np	np	np	np	np	np	nn	nn	nn	np	nn	nn	np	np	nn	np	nn	np	nn	nn	np	np	nn	nn	np	np	nn
AX-115693788	29.772	8	<nnxnp>	np	np	nn	nn	np	np	nn	np	nn	np	np	nn	np	np	nn	nn	nn	np	nn	np	np	np	np	np	np	nn	nn	nn	np	nn	nn	np	np	nn	np	nn	np	nn	nn	np	np	nn	nn	np	np	nn
AX-174180387	30.825	8	<nnxnp>	np	np	nn	nn	np	np	nn	np	nn	np	np	nn	np	np	nn	nn	nn	np	nn	np	np	np	np	np	np	nn	nn	nn	np	nn	nn	np	np	nn	np	nn	np	nn	nn	np	np	nn	nn	np	np	nn
AX-174184563	30.825	8	<nnxnp>	np	np	nn	nn	np	np	nn	np	nn	np	np	nn	np	np	nn	nn	nn	np	nn	np	np	np	np	np	np	nn	nn	nn	np	nn	nn	np	np	nn	np	nn	np	nn	nn	np	np	nn	nn	np	np	nn
AX-174185583	30.825	8	<nnxnp>	np	np	nn	nn	np	np	nn	np	nn	np	np	nn	np	np	nn	nn	nn	np	nn	np	np	np	np	np	np	nn	nn	nn	np	nn	nn	np	np	nn	np	nn	np	nn	nn	np	np	nn	nn	np	np	nn
AX-174191254	31.877	8	<nnxnp>	np	np	nn	nn	np	np	nn	np	nn	np	np	nn	np	np	nn	nn	nn	np	nn	np	np	np	np	np	np	nn	nn	nn	np	nn	nn	np	np	nn	np	nn	np	nn	nn	np	np	nn	nn	np	np	nn
AX-115704972	31.877	8	<nnxnp>	np	np	nn	nn	np	np	nn	np	nn	np	np	nn	np	np	nn	nn	nn	np	nn	np	np	np	np	np	np	nn	nn	nn	np	nn	nn	np	np	nn	np	nn	np	nn	nn	np	np	nn	nn	np	np	nn
AX-174132206	31.877	8	<nnxnp>	np	np	nn	nn	np	np	nn	np	nn	np	np	nn	np	np	nn	nn	nn	np	nn	np	np	np	np	np	np	nn	nn	nn	np	nn	nn	np	np	nn	np	nn	np	nn	nn	np	np	nn	nn	np	np	nn
AX-174173382	31.877	8	<nnxnp>	np	np	nn	nn	np	np	nn	np	nn	np	np	nn	np	np	nn	nn	nn	np	nn	np	np	np	np	np	np	nn	nn	nn	np	nn	nn	np	np	nn	np	nn	np	nn	nn	np	np	nn	nn	np	np	nn
AX-174191593	31.877	8	<nnxnp>	np	np	nn	nn	np	np	nn	np	nn	np	np	nn	np	np	nn	nn	nn	np	nn	np	np	np	np	np	np	nn	nn	nn	np	nn	nn	np	np	nn	np	nn	np	nn	nn	np	np	nn	nn	np	np	nn
AX-174195644	31.877	8	<nnxnp>	np	np	nn	nn	np	np	nn	np	nn	np	np	nn	np	np	nn	nn	nn	np	nn	np	np	np	np	np	np	nn	nn	nn	np	nn	nn	np	np	nn	np	nn	np	nn	nn	np	np	nn	nn	np	np	nn
AX-115705302	32.93	8	<nnxnp>	np	np	nn	nn	np	np	nn	np	nn	np	np	nn	np	np	nn	nn	nn	np	nn	np	np	np	np	np	np	nn	nn	nn	np	nn	nn	np	np	nn	np	nn	np	nn	nn	np	np	nn	nn	np	np	nn
AX-115705469	32.93	8	<nnxnp>	np	np	nn	nn	np	np	nn	np	nn	np	np	nn	np	np	nn	nn	nn	np	nn	np	np	np	np	np	np	nn	nn	nn	np	nn	nn	np	np	nn	np	nn	np	nn	nn	np	np	nn	nn	np	np	nn
AX-174140750	32.93	8	<nnxnp>	np	np	nn	nn	np	np	nn	np	nn	np	np	nn	np	np	nn	nn	nn	np	nn	np	np	np	np	np	np	nn	nn	nn	np	nn	nn	np	np	nn	np	nn	np	nn	nn	np	np	nn	nn	np	np	nn
AX-174153921	32.93	8	<nnxnp>	np	np	nn	nn	np	np	nn	np	nn	np	np	nn	np	np	nn	nn	nn	np	nn	np	np	np	np	np	np	nn	nn	nn	np	nn	nn	np	np	nn	np	nn	np	nn	nn	np	np	nn	nn	np	np	nn
AX-174155506	32.93	8	<nnxnp>	np	np	nn	nn	np	np	nn	np	nn	np	np	nn	np	np	nn	nn	nn	np	nn	np	np	np	np	np	np	nn	nn	nn	np	nn	nn	np	np	nn	np	nn	np	nn	nn	np	np	nn	nn	np	np	nn
AX-174162231	32.93	8	<nnxnp>	np	np	nn	nn	np	np	nn	np	nn	np	np	nn	np	np	nn	nn	nn	np	nn	np	np	np	np	np	np	nn	nn	nn	np	nn	nn	np	np	nn	np	nn	np	nn	nn	np	np	nn	nn	np	np	nn
AX-115708721	32.93	8	<nnxnp>	np	np	nn	nn	np	np	nn	np	nn	np	np	nn	np	np	nn	nn	nn	np	nn	np	np	np	np	np	np	nn	nn	nn	np	nn	nn	np	np	nn	np	nn	np	nn	nn	np	np	nn	nn	np	np	nn
AX-174184941	32.93	8	<nnxnp>	np	np	nn	nn	np	np	nn	np	nn	np	np	nn	np	np	nn	nn	nn	np	nn	np	np	np	np	np	np	nn	nn	nn	np	nn	nn	np	np	nn	np	nn	np	nn	nn	np	np	nn	nn	np	np	nn
AX-174186441	32.93	8	<nnxnp>	np	np	nn	nn	np	np	nn	np	nn	np	np	nn	np	np	nn	nn	nn	np	nn	np	np	np	np	np	np	nn	nn	nn	np	nn	nn	np	np	nn	np	nn	np	nn	nn	np	np	nn	nn	np	np	nn
AX-174197312	32.93	8	<nnxnp>	np	np	nn	nn	np	np	nn	np	nn	np	np	nn	np	np	nn	nn	nn	np	nn	np	np	np	np	np	np	nn	nn	nn	np	nn	nn	np	np	nn	np	nn	np	nn	nn	np	np	nn	nn	np	np	nn
AX-174203851	32.93	8	<nnxnp>	np	np	nn	nn	np	np	nn	np	nn	np	np	nn	np	np	nn	nn	nn	np	nn	np	np	np	np	np	np	nn	nn	nn	np	nn	nn	np	np	nn	np	nn	np	nn	nn	np	np	nn	nn	np	np	nn
AX-174215503	32.93	8	<nnxnp>	np	np	nn	nn	np	np	nn	np	nn	np	np	nn	np	np	nn	nn	nn	np	nn	np	np	np	np	np	np	nn	nn	nn	np	nn	nn	np	np	nn	np	nn	np	nn	nn	np	np	nn	nn	np	np	nn
AX-174131545	33.983	8	<nnxnp>	np	np	nn	nn	np	np	nn	np	nn	np	np	nn	np	np	nn	nn	nn	np	nn	np	np	np	np	np	np	nn	nn	nn	np	nn	nn	np	np	nn	np	nn	np	nn	nn	np	np	nn	nn	np	np	nn
AX-174122782	35.533	8	<nnxnp>	np	np	nn	nn	np	np	nn	np	nn	np	np	nn	np	np	nn	nn	nn	np	nn	np	np	np	np	np	np	nn	nn	nn	np	nn	nn	np	np	nn	np	nn	np	nn	nn	np	np	nn	nn	np	np	nn
AX-115693217	37.158	8	<nnxnp>	np	np	nn	nn	np	np	nn	np	nn	np	np	nn	np	np	nn	nn	nn	np	nn	np	np	np	np	np	np	nn	nn	nn	np	nn	nn	np	np	nn	np	nn	np	nn	nn	np	np	nn	nn	np	np	nn
AX-174135612	37.158	8	<nnxnp>	np	np	nn	nn	np	np	nn	np	nn	np	np	nn	np	np	nn	nn	nn	np	nn	np	np	np	np	np	np	nn	nn	nn	np	nn	nn	np	np	nn	np	nn	np	nn	nn	np	np	nn	nn	np	np	nn
AX-174201041	37.158	8	<nnxnp>	np	np	nn	nn	np	np	nn	--	nn	np	np	nn	np	np	nn	nn	nn	np	nn	np	np	np	np	np	np	nn	nn	nn	np	nn	nn	np	np	nn	np	nn	np	nn	nn	np	np	nn	nn	np	np	nn
AX-174118427	37.158	8	<nnxnp>	np	np	nn	nn	np	np	nn	np	nn	np	np	nn	np	np	nn	nn	nn	np	nn	np	np	np	np	np	np	nn	nn	nn	np	nn	nn	np	np	nn	np	nn	np	nn	nn	np	np	nn	nn	np	np	nn
AX-174133125	37.158	8	<nnxnp>	np	np	nn	nn	np	np	nn	np	nn	np	np	nn	np	np	nn	nn	nn	np	nn	np	np	np	np	np	np	nn	nn	nn	np	nn	nn	np	np	nn	np	nn	np	nn	nn	np	np	nn	nn	np	np	nn
AX-174154868	37.158	8	<nnxnp>	np	np	nn	nn	np	np	nn	np	nn	np	np	nn	np	np	nn	nn	nn	np	nn	np	np	np	np	np	np	nn	nn	nn	np	nn	nn	np	np	nn	np	nn	np	nn	nn	np	np	nn	nn	np	np	nn
AX-115695622	38.21	8	<nnxnp>	np	np	nn	nn	np	np	nn	np	nn	np	np	nn	np	np	nn	nn	nn	np	nn	np	np	np	np	np	np	nn	nn	nn	np	nn	nn	np	np	nn	np	nn	np	nn	nn	np	np	nn	nn	np	np	nn
AX-174117004	38.21	8	<nnxnp>	np	np	nn	nn	np	np	nn	np	nn	np	np	nn	np	np	nn	nn	nn	np	nn	np	np	np	np	np	np	nn	nn	nn	np	nn	nn	np	np	nn	np	nn	np	nn	nn	np	np	nn	nn	np	np	nn
AX-174126459	38.21	8	<nnxnp>	np	np	nn	nn	np	np	nn	np	nn	np	np	nn	np	np	nn	nn	nn	np	nn	np	np	np	np	np	np	nn	nn	nn	np	nn	nn	np	np	nn	np	nn	np	nn	nn	np	np	nn	nn	np	np	nn
AX-174139453	38.21	8	<nnxnp>	np	np	nn	nn	np	np	nn	np	nn	np	np	nn	np	np	nn	nn	nn	np	nn	np	np	np	np	np	np	nn	nn	nn	np	nn	nn	np	np	nn	np	nn	np	nn	nn	np	np	nn	nn	np	np	nn
AX-115730546	38.21	8	<nnxnp>	np	np	nn	nn	np	np	nn	np	nn	np	np	nn	np	np	nn	nn	nn	np	nn	np	np	np	np	np	np	nn	nn	nn	np	nn	nn	np	np	nn	np	nn	np	nn	nn	np	np	nn	nn	np	np	nn
AX-115731406	38.21	8	<nnxnp>	np	np	nn	nn	np	np	nn	np	nn	np	np	nn	np	np	nn	nn	nn	np	nn	np	np	np	np	np	np	nn	nn	nn	np	nn	nn	np	np	nn	np	nn	np	nn	nn	np	np	nn	nn	np	np	nn
AX-174117718	38.21	8	<nnxnp>	np	np	nn	nn	np	np	nn	np	nn	np	np	nn	np	np	nn	nn	nn	np	nn	np	np	np	np	np	np	nn	nn	nn	np	nn	nn	np	np	nn	np	nn	np	nn	nn	np	np	nn	nn	np	np	nn
AX-174123425	38.21	8	<nnxnp>	np	np	nn	nn	np	np	nn	np	nn	np	np	nn	np	np	nn	nn	nn	np	nn	np	np	np	np	np	np	nn	nn	nn	np	nn	nn	np	np	nn	np	nn	np	nn	nn	np	np	nn	nn	np	np	nn
AX-174145932	38.21	8	<nnxnp>	np	np	nn	nn	np	np	nn	np	nn	np	np	nn	np	np	nn	nn	nn	np	nn	np	np	np	np	np	np	nn	nn	nn	np	nn	nn	np	np	nn	np	nn	np	nn	nn	np	np	nn	nn	np	np	nn
AX-174173110	38.21	8	<nnxnp>	np	np	nn	nn	np	np	nn	np	nn	np	np	nn	np	np	nn	nn	nn	np	nn	np	np	np	np	np	np	nn	nn	nn	np	nn	nn	np	np	nn	np	nn	np	nn	nn	np	np	nn	nn	np	np	nn
AX-153637897	41.437	8	<nnxnp>	np	np	nn	nn	np	np	nn	np	nn	np	np	nn	np	np	nn	nn	nn	np	nn	np	np	np	np	np	np	nn	nn	nn	np	nn	nn	np	np	nn	np	nn	np	nn	nn	np	np	nn	nn	np	np	nn
AX-174198578	41.437	8	<nnxnp>	np	np	nn	nn	np	np	nn	np	nn	np	np	nn	np	np	nn	nn	nn	np	nn	np	np	np	np	np	np	nn	nn	nn	np	nn	nn	np	np	nn	np	nn	np	nn	nn	np	np	nn	nn	np	np	nn
AX-174206728	41.437	8	<nnxnp>	np	np	nn	nn	np	np	nn	np	nn	np	np	nn	np	np	nn	nn	nn	np	nn	np	np	np	np	np	np	nn	nn	nn	np	nn	nn	np	np	nn	np	nn	np	nn	nn	np	np	nn	nn	np	np	nn
AX-115712912	42.49	8	<nnxnp>	np	np	nn	nn	np	np	nn	np	nn	np	np	nn	np	np	nn	nn	nn	np	nn	np	np	np	np	np	np	nn	nn	nn	np	nn	nn	np	np	nn	np	nn	np	nn	nn	nn	np	nn	nn	np	np	nn
AX-174118864	45.717	8	<nnxnp>	np	np	nn	nn	np	np	nn	np	nn	np	np	nn	np	np	nn	nn	nn	np	nn	np	np	np	np	np	np	nn	nn	nn	np	nn	nn	np	nn	nn	np	nn	np	nn	nn	nn	np	nn	nn	np	np	nn
AX-174185608	48.944	8	<nnxnp>	np	np	np	nn	nn	np	nn	np	nn	np	np	nn	np	np	nn	nn	nn	np	nn	np	np	np	np	np	np	nn	nn	nn	np	nn	nn	np	nn	nn	np	nn	nn	nn	nn	nn	np	nn	nn	np	np	nn
AX-174113393	49.996	8	<nnxnp>	np	np	np	nn	nn	np	nn	np	nn	np	np	nn	np	np	nn	nn	nn	np	nn	np	np	np	np	np	np	nn	nn	nn	np	nn	nn	np	nn	nn	np	nn	nn	nn	nn	nn	np	nn	nn	np	np	nn
AX-174183158	49.996	8	<nnxnp>	np	np	np	nn	nn	np	nn	np	nn	np	np	nn	np	np	nn	nn	nn	np	nn	np	np	np	np	np	np	nn	nn	nn	np	nn	nn	np	nn	nn	np	nn	nn	nn	nn	nn	np	nn	nn	np	np	nn
AX-115698850	49.996	8	<nnxnp>	np	np	np	nn	nn	np	nn	np	nn	np	np	nn	np	np	nn	nn	nn	np	nn	np	np	np	np	np	np	nn	nn	nn	np	nn	nn	np	nn	nn	np	nn	nn	nn	nn	nn	np	nn	nn	np	np	nn
AX-174201641	49.996	8	<nnxnp>	np	np	np	nn	nn	np	nn	np	nn	np	np	nn	np	np	nn	nn	nn	np	nn	np	np	np	np	np	np	nn	nn	nn	np	nn	nn	np	nn	nn	np	nn	nn	nn	nn	nn	np	nn	nn	np	np	nn
AX-174192688	52.124	8	<nnxnp>	np	np	nn	nn	nn	np	nn	np	nn	np	np	nn	np	np	nn	nn	nn	np	nn	np	np	np	np	np	np	nn	nn	nn	np	nn	nn	np	nn	nn	np	nn	nn	nn	nn	nn	np	nn	nn	np	np	nn
AX-174209236	54.252	8	<nnxnp>	np	np	np	nn	nn	np	nn	np	nn	np	np	nn	np	np	nn	nn	nn	np	nn	np	np	np	np	np	np	nn	nn	nn	np	nn	nn	np	nn	nn	np	nn	nn	nn	nn	nn	np	nn	nn	np	np	nn
AX-174173622	58.603	8	<nnxnp>	np	np	np	np	nn	np	nn	np	nn	np	np	nn	np	np	nn	nn	nn	np	nn	np	np	np	np	np	np	nn	nn	nn	np	nn	nn	np	nn	nn	np	nn	nn	nn	nn	nn	np	nn	nn	np	np	nn
AX-153644077	60.731	8	<nnxnp>	np	np	np	np	nn	np	nn	np	nn	np	np	nn	np	np	nn	nn	nn	np	nn	np	np	np	np	np	np	nn	nn	nn	np	nn	nn	np	nn	nn	np	nn	nn	nn	nn	nn	np	nn	nn	np	nn	nn
AX-174144233	61.784	8	<nnxnp>	np	np	np	np	nn	np	nn	np	nn	np	np	nn	np	np	nn	nn	nn	np	nn	np	np	np	np	np	np	nn	nn	nn	np	nn	nn	np	nn	nn	np	nn	nn	nn	nn	nn	np	nn	nn	np	nn	nn
AX-174138222	62.836	8	<nnxnp>	np	np	np	np	nn	np	nn	np	nn	np	np	nn	np	np	nn	nn	nn	np	nn	np	np	np	np	np	np	nn	nn	nn	np	nn	nn	np	nn	nn	np	nn	nn	nn	nn	nn	np	nn	nn	np	nn	nn
AX-174172176	62.836	8	<nnxnp>	np	np	np	np	nn	np	nn	np	nn	np	np	nn	np	np	nn	nn	nn	np	nn	np	np	np	np	np	np	nn	nn	nn	np	nn	nn	np	nn	nn	np	nn	nn	nn	nn	nn	np	nn	nn	np	nn	nn
AX-115713098	66.063	8	<nnxnp>	np	np	np	np	nn	np	nn	np	nn	np	np	nn	np	np	nn	nn	nn	np	nn	np	np	np	np	np	np	nn	nn	nn	np	nn	nn	np	nn	nn	np	nn	nn	nn	nn	nn	np	nn	nn	np	nn	nn
AX-174185648	66.063	8	<nnxnp>	np	np	np	np	nn	np	nn	np	nn	np	np	nn	np	np	nn	nn	nn	np	nn	np	np	np	np	np	np	nn	nn	nn	np	nn	nn	np	nn	nn	np	nn	nn	nn	nn	nn	np	nn	nn	np	nn	nn
AX-174153099	66.063	8	<nnxnp>	np	np	np	np	nn	np	nn	np	nn	np	np	nn	np	np	nn	nn	nn	np	nn	np	np	np	np	np	np	nn	nn	nn	np	nn	nn	np	nn	nn	np	nn	nn	nn	nn	nn	np	nn	nn	np	nn	nn
AX-174191294	66.063	8	<nnxnp>	np	np	np	np	nn	np	nn	np	nn	np	np	nn	np	np	nn	nn	nn	np	nn	np	np	np	np	np	np	nn	nn	nn	np	nn	nn	np	nn	nn	np	nn	nn	nn	nn	nn	np	nn	nn	np	nn	nn
AX-174207077	66.063	8	<nnxnp>	np	np	np	np	nn	np	nn	np	nn	np	np	nn	np	np	nn	nn	nn	np	nn	np	np	np	np	np	np	nn	nn	nn	np	nn	nn	np	nn	nn	np	nn	nn	nn	nn	nn	np	nn	nn	np	nn	nn
AX-174207098	66.063	8	<nnxnp>	np	np	np	np	nn	np	nn	np	nn	np	np	nn	np	np	nn	nn	nn	np	nn	np	np	np	np	np	np	nn	nn	nn	np	nn	nn	np	nn	nn	np	nn	nn	nn	nn	nn	np	nn	nn	np	nn	nn
AX-115693813	68.191	8	<nnxnp>	np	np	np	np	nn	np	nn	np	nn	np	np	nn	np	np	nn	nn	nn	np	nn	np	np	np	np	np	np	nn	nn	nn	np	nn	nn	np	nn	nn	np	nn	nn	nn	nn	nn	np	nn	nn	np	nn	nn
AX-115670129	74.868	8	<nnxnp>	np	np	np	np	nn	np	nn	np	nn	np	np	nn	np	np	nn	nn	nn	np	nn	np	np	np	np	nn	np	nn	nn	nn	np	np	nn	np	nn	nn	np	nn	nn	nn	nn	nn	np	nn	nn	nn	nn	nn
AX-174143058	81.544	8	<nnxnp>	np	np	np	np	nn	np	nn	np	nn	np	np	nn	np	np	nn	nn	nn	np	nn	np	np	np	np	nn	np	nn	nn	nn	np	np	nn	np	nn	nn	np	nn	nn	np	nn	nn	nn	nn	nn	nn	nn	nn
AX-174117448	82.597	8	<nnxnp>	np	np	np	np	nn	np	nn	np	nn	np	np	nn	np	np	nn	nn	nn	np	nn	np	np	np	np	nn	np	nn	nn	nn	np	np	nn	np	nn	nn	np	nn	nn	np	nn	nn	nn	nn	nn	nn	nn	nn
AX-174134923	84.725	8	<nnxnp>	np	np	np	np	nn	np	nn	np	nn	np	np	nn	np	np	nn	nn	nn	np	nn	np	np	np	np	nn	np	nn	nn	nn	np	np	nn	np	nn	nn	np	nn	nn	np	nn	nn	nn	nn	nn	nn	nn	nn
AX-174161708	84.725	8	<nnxnp>	np	np	np	np	nn	np	nn	np	nn	np	np	nn	np	np	nn	nn	nn	np	nn	np	np	np	np	nn	np	nn	nn	nn	np	np	nn	np	nn	nn	np	nn	nn	np	nn	nn	nn	nn	nn	nn	nn	nn
AX-174145696	84.725	8	<nnxnp>	np	np	np	np	nn	np	nn	np	nn	np	np	nn	np	np	nn	nn	nn	np	nn	np	np	np	np	nn	np	nn	nn	nn	np	np	nn	np	nn	nn	np	nn	nn	np	nn	nn	nn	nn	nn	nn	nn	nn
AX-174166868	86.853	8	<nnxnp>	np	np	np	np	nn	np	nn	np	nn	np	np	nn	np	np	nn	np	nn	np	nn	np	np	np	np	nn	np	nn	nn	nn	np	np	nn	np	nn	nn	np	nn	nn	np	nn	nn	nn	nn	nn	nn	nn	nn
AX-174182543	87.906	8	<nnxnp>	np	np	np	np	nn	np	nn	np	nn	np	np	nn	np	np	nn	np	nn	np	np	np	np	np	np	nn	np	nn	nn	nn	np	np	nn	np	nn	nn	np	nn	nn	np	nn	nn	nn	nn	nn	nn	nn	nn
AX-174184731	91.133	8	<nnxnp>	np	np	np	np	nn	np	nn	np	nn	np	nn	nn	np	np	nn	np	nn	np	np	np	np	np	np	nn	np	nn	nn	np	np	np	nn	np	nn	nn	np	nn	nn	np	nn	nn	nn	nn	nn	nn	nn	nn
AX-174194178	93.261	8	<nnxnp>	np	np	np	np	nn	np	nn	np	nn	np	nn	nn	np	np	nn	np	nn	np	np	np	np	np	np	nn	np	nn	nn	np	np	np	nn	np	nn	nn	np	nn	nn	np	nn	nn	nn	nn	nn	nn	nn	nn
AX-115689339	94.313	8	<nnxnp>	np	np	np	np	nn	np	nn	np	nn	np	nn	nn	np	np	nn	np	nn	np	np	np	np	np	np	nn	np	nn	nn	np	np	np	nn	np	nn	nn	np	nn	nn	np	nn	nn	nn	nn	nn	nn	nn	nn
AX-115695627	95.366	8	<nnxnp>	np	np	np	np	nn	np	nn	np	nn	np	nn	nn	np	np	nn	np	nn	np	np	np	np	np	np	nn	np	nn	nn	np	np	np	nn	np	nn	nn	nn	nn	nn	np	nn	nn	nn	nn	nn	nn	nn	nn
AX-174119729	95.366	8	<nnxnp>	np	np	np	np	nn	np	nn	np	nn	np	nn	nn	np	np	nn	np	nn	np	np	np	np	np	np	nn	np	nn	nn	np	np	np	nn	np	nn	nn	nn	nn	nn	np	nn	nn	nn	nn	nn	nn	nn	nn
AX-115719745	95.366	8	<nnxnp>	np	np	np	np	nn	np	nn	np	nn	np	nn	nn	np	np	nn	np	nn	np	np	np	np	np	np	nn	np	nn	nn	np	np	np	nn	np	nn	nn	nn	nn	nn	np	nn	nn	nn	nn	nn	nn	nn	nn
AX-174136750	96.419	8	<nnxnp>	np	np	np	np	nn	np	nn	np	nn	np	nn	nn	np	np	nn	np	nn	np	np	np	np	np	np	nn	np	nn	nn	np	np	np	nn	np	nn	nn	nn	nn	nn	np	nn	nn	nn	nn	nn	nn	nn	nn
AX-174198249	96.419	8	<nnxnp>	np	np	np	np	nn	np	nn	np	nn	np	nn	nn	np	np	nn	np	nn	np	np	np	np	np	np	nn	np	nn	nn	np	np	np	nn	np	nn	nn	nn	nn	nn	np	nn	nn	nn	nn	nn	nn	nn	nn
AX-174204302	96.419	8	<nnxnp>	np	np	np	np	nn	np	nn	np	nn	np	nn	nn	np	np	nn	np	nn	np	np	np	np	np	np	nn	np	nn	nn	np	np	np	nn	np	nn	nn	nn	nn	nn	np	nn	nn	nn	nn	nn	nn	nn	nn
AX-174213690	96.419	8	<nnxnp>	np	np	np	np	nn	np	nn	np	nn	np	nn	nn	np	np	nn	np	nn	np	np	np	np	np	np	nn	np	nn	nn	np	np	np	nn	np	nn	nn	nn	nn	nn	np	nn	nn	nn	nn	nn	nn	nn	nn
AX-115705232	96.419	8	<nnxnp>	np	np	np	np	nn	np	nn	np	nn	np	nn	nn	np	np	nn	np	nn	np	np	np	np	np	np	nn	np	nn	nn	np	np	np	nn	np	nn	nn	nn	nn	nn	np	nn	nn	nn	nn	nn	nn	nn	nn
AX-115708876	96.419	8	<nnxnp>	np	np	np	np	nn	np	nn	np	nn	np	nn	nn	np	np	nn	np	nn	np	np	np	np	np	np	nn	np	nn	nn	np	np	np	nn	np	nn	nn	nn	nn	nn	np	nn	nn	nn	nn	nn	nn	nn	nn
AX-174124011	96.419	8	<nnxnp>	np	np	np	np	nn	np	nn	np	nn	np	nn	nn	np	np	nn	np	nn	np	np	np	np	np	np	nn	np	nn	nn	np	np	np	nn	np	nn	nn	nn	nn	nn	np	nn	nn	nn	nn	nn	nn	nn	nn
AX-174197416	96.419	8	<nnxnp>	np	np	np	np	nn	np	nn	np	nn	np	nn	nn	np	np	nn	np	nn	np	np	np	np	np	np	nn	np	nn	nn	np	np	np	nn	np	nn	nn	nn	nn	nn	np	nn	nn	nn	nn	nn	nn	nn	nn
AX-115685691	97.471	8	<nnxnp>	np	np	np	np	nn	np	nn	np	nn	np	nn	nn	np	np	nn	np	nn	np	np	np	np	np	np	nn	np	nn	nn	np	np	np	nn	np	nn	nn	nn	nn	nn	np	nn	nn	nn	nn	nn	nn	nn	nn
AX-174181067	107.853	8	<nnxnp>	np	np	np	np	nn	np	nn	np	nn	np	nn	nn	np	np	np	np	nn	np	np	nn	np	np	np	nn	np	nn	nn	np	np	np	nn	np	nn	nn	nn	np	nn	np	nn	nn	nn	nn	np	nn	nn	nn
AX-174180671	109.981	8	<nnxnp>	np	np	np	np	nn	np	nn	np	nn	np	nn	nn	np	np	np	np	nn	np	np	nn	np	np	np	nn	np	nn	nn	np	np	np	nn	np	nn	nn	nn	np	nn	np	nn	nn	nn	nn	np	nn	nn	nn
AX-174152954	113.208	8	<nnxnp>	np	np	np	np	nn	np	nn	np	nn	np	nn	nn	np	np	np	np	nn	np	np	nn	np	np	np	nn	np	nn	nn	np	np	np	nn	np	nn	nn	nn	np	nn	np	nn	nn	nn	nn	np	nn	nn	np
AX-174187808	116.435	8	<nnxnp>	np	np	np	np	nn	nn	nn	np	nn	np	nn	nn	np	np	np	np	nn	np	np	nn	np	np	np	nn	np	nn	nn	np	np	np	nn	np	nn	nn	nn	np	nn	nn	nn	np	nn	nn	np	nn	nn	np
AX-174188409	118.563	8	<nnxnp>	np	np	np	np	nn	nn	nn	np	nn	np	nn	nn	np	np	np	np	nn	np	np	nn	np	np	np	nn	np	nn	nn	np	np	np	nn	np	nn	nn	nn	np	nn	nn	nn	np	nn	nn	np	nn	nn	np
AX-174180300	119.616	8	<nnxnp>	np	np	np	np	nn	nn	nn	np	nn	np	nn	nn	np	np	np	np	nn	np	np	nn	np	np	np	nn	np	nn	nn	np	np	np	nn	np	nn	nn	nn	np	nn	nn	nn	np	nn	nn	np	nn	nn	np
AX-174186653	119.616	8	<nnxnp>	np	np	np	np	nn	nn	nn	np	nn	np	nn	nn	np	np	np	np	nn	np	np	nn	np	np	np	nn	np	nn	nn	np	np	np	nn	np	nn	nn	nn	np	nn	nn	nn	np	nn	nn	np	nn	nn	np
AX-174194285	120.668	8	<nnxnp>	np	np	np	np	nn	nn	nn	np	nn	np	nn	nn	np	np	np	np	nn	np	np	nn	np	np	np	nn	np	nn	nn	np	np	np	nn	np	nn	nn	nn	np	nn	nn	nn	np	nn	nn	np	nn	nn	np
AX-115688774	120.668	8	<nnxnp>	np	np	np	np	nn	nn	nn	np	nn	np	nn	nn	np	np	np	np	--	np	np	nn	np	np	np	nn	np	nn	nn	np	np	np	nn	np	nn	nn	nn	np	nn	nn	nn	np	nn	nn	np	nn	nn	np
AX-174176732	120.668	8	<nnxnp>	np	np	np	np	nn	nn	nn	np	nn	np	nn	nn	np	np	np	np	nn	np	np	nn	np	np	np	nn	np	nn	nn	np	np	np	nn	np	nn	nn	nn	np	nn	nn	nn	np	nn	nn	np	nn	nn	np
AX-174151925	121.721	8	<nnxnp>	np	np	np	np	nn	nn	nn	np	nn	np	nn	nn	np	np	np	np	nn	np	np	nn	np	np	np	nn	np	nn	nn	np	np	np	nn	np	nn	nn	nn	np	nn	nn	nn	np	nn	nn	np	nn	nn	np
AX-174205747	121.721	8	<nnxnp>	np	np	np	np	nn	nn	nn	np	nn	np	nn	nn	np	np	np	np	nn	np	np	nn	np	np	np	nn	np	nn	nn	np	np	np	nn	np	nn	nn	nn	np	nn	nn	nn	np	nn	nn	np	nn	nn	np
AX-174121480	122.774	8	<nnxnp>	np	np	np	np	nn	nn	nn	np	nn	np	nn	nn	np	np	np	np	nn	np	np	nn	np	np	np	nn	np	nn	nn	np	np	np	nn	np	nn	nn	nn	np	nn	nn	nn	np	nn	nn	np	nn	nn	np
AX-174148146	122.774	8	<nnxnp>	np	np	np	np	nn	nn	nn	np	nn	np	nn	nn	np	np	np	np	nn	np	np	nn	np	np	np	nn	np	nn	nn	np	np	np	nn	np	nn	nn	nn	np	nn	nn	nn	np	nn	nn	np	nn	nn	np
AX-174130126	128.274	8	<nnxnp>	np	np	np	np	nn	nn	np	np	np	np	nn	nn	np	np	np	np	nn	np	np	nn	np	np	np	nn	np	nn	nn	np	np	np	nn	np	nn	nn	nn	np	nn	nn	nn	np	nn	nn	np	nn	np	np
AX-174191849	128.274	8	<nnxnp>	np	np	np	np	nn	nn	np	np	np	np	nn	nn	np	np	np	np	nn	np	np	nn	np	np	np	nn	np	nn	nn	np	np	np	nn	np	nn	nn	nn	np	nn	nn	nn	np	nn	nn	np	nn	np	np
AX-115695702	130.402	8	<nnxnp>	np	np	np	np	nn	nn	np	np	np	np	nn	nn	np	np	np	np	nn	np	np	nn	np	np	np	nn	np	nn	nn	np	np	np	nn	np	nn	nn	nn	np	nn	nn	nn	np	nn	nn	np	nn	np	np
AX-174162020	130.402	8	<nnxnp>	np	np	np	np	nn	nn	np	np	np	np	nn	nn	np	np	np	np	nn	np	np	nn	np	np	np	nn	np	nn	nn	np	np	np	nn	np	nn	nn	nn	np	nn	nn	nn	np	nn	nn	np	nn	np	np
AX-174162171	131.454	8	<nnxnp>	np	np	np	np	nn	nn	np	np	np	np	nn	nn	np	np	np	np	nn	np	np	nn	np	np	np	nn	np	nn	nn	np	np	np	nn	np	nn	nn	nn	np	nn	nn	nn	np	nn	nn	np	nn	np	np
AX-115665517	131.454	8	<nnxnp>	np	np	np	np	nn	nn	np	np	np	np	nn	nn	np	np	np	np	nn	np	np	nn	np	np	np	nn	np	nn	nn	np	np	np	nn	np	nn	nn	nn	np	nn	nn	nn	np	nn	nn	np	nn	np	np
AX-115728746	131.454	8	<nnxnp>	np	np	np	np	nn	nn	np	np	np	np	nn	nn	np	np	np	np	nn	np	np	nn	np	np	np	nn	np	nn	nn	np	np	np	nn	np	nn	nn	nn	np	nn	nn	nn	np	nn	nn	np	nn	np	np
AX-174187520	132.507	8	<nnxnp>	np	np	np	np	np	nn	np	np	np	np	nn	nn	np	np	np	np	nn	np	np	nn	np	np	np	nn	np	nn	nn	np	np	np	nn	np	nn	nn	nn	np	nn	nn	nn	np	nn	nn	np	nn	np	np
AX-174118561	135.734	8	<nnxnp>	np	np	np	np	np	nn	np	np	np	np	nn	nn	np	np	np	np	nn	np	np	nn	np	np	np	nn	np	nn	nn	np	np	np	nn	np	nn	nn	nn	np	nn	nn	nn	np	nn	nn	np	np	np	np
AX-174126753	137.862	8	<nnxnp>	np	np	np	np	np	nn	np	np	np	np	nn	nn	np	np	np	np	nn	np	np	nn	np	np	np	nn	np	nn	nn	np	np	np	nn	np	nn	nn	nn	np	nn	nn	nn	np	nn	nn	np	nn	np	np
AX-174189996	139.99	8	<nnxnp>	np	np	np	np	np	nn	np	np	np	np	nn	nn	np	np	np	np	np	np	np	nn	np	np	np	nn	np	nn	nn	np	np	np	np	np	nn	nn	nn	np	nn	nn	nn	np	nn	nn	np	nn	np	np
AX-174153923	139.99	8	<nnxnp>	np	np	np	np	np	nn	np	np	np	np	nn	nn	np	np	np	np	np	np	np	nn	np	np	np	nn	np	nn	nn	np	np	np	np	np	nn	nn	nn	np	nn	nn	nn	np	nn	nn	np	nn	np	np
AX-174182010	139.99	8	<nnxnp>	np	np	np	np	np	nn	np	np	np	np	nn	nn	np	np	np	np	np	np	np	nn	np	np	np	nn	np	nn	nn	np	np	np	np	np	nn	nn	nn	np	nn	nn	nn	np	nn	nn	np	nn	np	np
AX-174185440	149.106	8	<nnxnp>	np	np	np	np	np	nn	np	np	np	np	nn	nn	np	np	np	np	np	np	np	nn	np	np	np	nn	np	nn	nn	nn	np	np	np	np	nn	nn	nn	np	np	nn	nn	np	nn	nn	np	nn	np	np
AX-174196828	150.159	8	<nnxnp>	np	np	np	np	np	nn	np	np	np	np	nn	nn	np	np	np	np	np	np	np	nn	np	np	np	nn	np	nn	nn	nn	np	np	np	np	nn	nn	nn	np	np	nn	nn	np	nn	nn	np	nn	np	np
AX-174209771	153.386	8	<nnxnp>	np	np	np	np	np	nn	np	np	np	np	nn	nn	np	np	np	np	np	np	np	nn	np	np	np	nn	np	nn	nn	nn	np	np	np	np	nn	nn	nn	np	np	nn	nn	np	nn	nn	np	np	np	np
AX-174137589	155.514	8	<nnxnp>	np	np	np	np	np	nn	np	np	np	np	nn	nn	np	np	np	np	np	np	np	nn	np	np	np	nn	np	nn	nn	nn	np	np	np	np	nn	np	nn	np	np	nn	np	np	nn	nn	np	np	np	np
AX-174125224	155.514	8	<nnxnp>	np	np	np	np	np	nn	np	np	np	np	nn	nn	np	np	np	np	np	np	np	nn	np	np	np	nn	np	nn	nn	nn	np	np	np	np	nn	np	nn	np	np	nn	np	np	nn	nn	np	np	np	np
AX-174154599	155.514	8	<nnxnp>	np	np	np	np	np	nn	np	np	np	np	nn	nn	np	np	np	np	np	np	np	nn	np	np	np	nn	np	nn	nn	nn	np	np	np	np	nn	np	nn	np	np	nn	np	np	nn	nn	np	np	np	np
AX-174182671	156.566	8	<nnxnp>	np	np	np	np	np	nn	np	np	np	np	nn	nn	np	np	np	np	np	np	np	nn	np	np	np	np	np	nn	nn	nn	np	np	np	np	nn	np	nn	np	np	nn	np	np	nn	nn	np	np	np	np
AX-115702104	156.566	8	<nnxnp>	np	np	np	np	np	nn	np	np	np	np	nn	nn	np	np	np	np	np	np	np	nn	np	np	np	np	np	nn	nn	nn	np	np	np	np	nn	np	nn	np	np	nn	np	np	nn	nn	np	np	np	np
AX-174114228	156.566	8	<nnxnp>	np	np	np	np	np	nn	np	np	np	np	nn	nn	np	np	np	np	np	np	np	nn	np	np	np	np	np	nn	nn	nn	np	np	np	np	nn	np	nn	np	np	nn	np	np	nn	nn	np	np	np	np
AX-174153303	156.566	8	<nnxnp>	np	np	np	np	np	nn	np	np	np	np	nn	nn	np	np	np	np	np	np	np	nn	np	np	np	np	np	nn	nn	nn	np	np	np	np	nn	np	nn	np	np	nn	np	np	nn	nn	np	np	np	np
AX-174155660	156.566	8	<nnxnp>	np	np	np	np	np	nn	np	np	np	np	nn	nn	np	np	np	np	np	np	np	nn	np	np	np	np	np	nn	nn	nn	np	np	np	np	nn	np	nn	np	np	nn	np	np	nn	nn	np	np	np	np
AX-174182321	156.566	8	<nnxnp>	np	np	np	np	np	nn	np	np	np	np	nn	nn	np	np	np	np	np	np	np	nn	np	np	np	np	np	nn	nn	nn	np	np	np	np	nn	np	nn	np	np	nn	np	np	nn	nn	np	np	np	np
AX-174190883	160.917	8	<nnxnp>	np	np	np	np	np	nn	np	np	np	np	nn	nn	np	np	np	nn	np	np	np	np	np	np	np	np	np	nn	nn	nn	np	np	np	np	nn	np	nn	np	np	nn	np	np	nn	nn	np	np	np	np
AX-115731543	179.652	8	<nnxnp>	np	np	np	np	np	np	np	nn	np	np	nn	np	np	np	np	nn	np	np	nn	np	np	np	np	np	np	np	nn	nn	np	np	np	nn	nn	np	nn	np	np	nn	np	np	nn	nn	np	np	np	nn
AX-174190735	0	9	<nnxnp>	nn	nn	np	np	np	np	nn	nn	nn	np	np	np	nn	np	np	np	np	nn	nn	nn	np	np	np	nn	np	nn	np	np	nn	np	nn	np	np	np	nn	nn	np	nn	np	nn	np	np	np	nn	np	nn
AX-174206386	0	9	<nnxnp>	nn	nn	np	np	np	np	nn	nn	nn	np	np	np	nn	np	np	np	np	nn	nn	nn	np	np	np	nn	np	nn	np	np	nn	np	nn	np	np	np	nn	nn	np	nn	np	nn	np	np	np	nn	np	nn
AX-174130098	2.128	9	<nnxnp>	nn	nn	np	np	np	np	nn	nn	nn	np	nn	np	nn	np	np	np	np	nn	nn	nn	np	np	np	nn	np	nn	np	np	nn	np	nn	np	np	np	nn	nn	np	nn	np	nn	np	np	np	np	np	nn
AX-174188302	2.128	9	<nnxnp>	nn	nn	np	np	np	np	nn	nn	nn	np	nn	np	nn	np	np	np	np	nn	nn	nn	np	np	np	nn	np	nn	np	np	nn	np	nn	np	np	np	nn	nn	np	nn	np	nn	np	np	np	np	np	nn
AX-174165502	3.181	9	<nnxnp>	nn	nn	np	np	np	np	nn	nn	nn	np	nn	np	nn	np	np	np	np	nn	nn	nn	np	np	np	nn	np	nn	np	np	nn	np	nn	np	np	np	nn	nn	np	nn	np	nn	np	np	np	np	np	nn
AX-115671934	4.233	9	<nnxnp>	nn	nn	np	np	np	np	nn	nn	nn	np	nn	np	nn	np	np	np	np	nn	nn	nn	np	np	np	nn	np	nn	np	np	nn	np	nn	np	np	np	nn	nn	np	nn	np	nn	np	np	np	np	np	nn
AX-115672918	6.361	9	<nnxnp>	nn	nn	np	np	np	np	nn	nn	nn	np	nn	np	nn	np	nn	np	np	nn	nn	nn	np	np	np	nn	np	nn	np	np	nn	np	nn	np	np	np	nn	nn	np	nn	np	nn	np	np	np	np	np	nn
AX-115710327	6.361	9	<nnxnp>	nn	nn	np	np	np	np	nn	nn	nn	np	nn	np	nn	np	nn	np	np	nn	nn	nn	np	np	np	nn	np	nn	np	np	nn	np	nn	np	np	np	nn	nn	np	nn	np	nn	np	np	np	np	np	nn
AX-174183718	6.361	9	<nnxnp>	nn	nn	np	np	np	np	nn	nn	nn	np	nn	np	nn	np	nn	np	np	nn	nn	nn	np	np	np	nn	np	nn	np	np	nn	np	nn	np	np	np	nn	nn	np	nn	np	nn	np	np	np	np	np	nn
AX-174196707	7.414	9	<nnxnp>	nn	nn	np	np	np	np	nn	nn	nn	np	nn	np	nn	np	nn	np	np	nn	nn	nn	np	np	np	nn	np	nn	np	np	nn	np	nn	np	np	np	nn	nn	np	nn	np	nn	np	np	np	np	np	nn
AX-174115627	7.414	9	<nnxnp>	nn	nn	np	np	np	np	nn	nn	nn	np	nn	np	nn	np	nn	np	np	nn	nn	nn	np	np	np	nn	np	nn	np	np	nn	np	nn	np	np	np	nn	nn	np	nn	np	nn	np	np	np	np	np	nn
AX-174209831	7.414	9	<nnxnp>	nn	nn	np	np	np	np	nn	nn	nn	np	nn	np	nn	np	nn	np	np	nn	nn	nn	np	np	np	nn	np	nn	np	np	nn	np	nn	np	np	np	nn	nn	np	nn	np	nn	np	np	np	np	np	nn
AX-174199674	8.467	9	<nnxnp>	nn	nn	np	np	np	np	nn	nn	nn	np	nn	np	nn	np	nn	np	np	nn	nn	nn	np	np	np	nn	np	nn	np	np	nn	np	nn	np	np	np	nn	nn	np	nn	np	nn	np	np	np	np	np	nn
AX-174178009	8.467	9	<nnxnp>	nn	nn	np	np	np	np	nn	nn	nn	np	nn	np	nn	np	nn	np	np	nn	nn	nn	np	np	np	nn	np	nn	np	np	nn	np	nn	np	np	np	nn	nn	np	nn	np	nn	np	np	np	np	np	nn
AX-174188675	9.519	9	<nnxnp>	nn	nn	np	np	np	np	nn	nn	nn	np	nn	np	nn	np	nn	np	np	nn	nn	nn	np	np	np	nn	np	nn	np	np	nn	np	nn	np	np	np	nn	nn	np	nn	np	nn	np	np	np	np	np	nn
AX-174190295	12.746	9	<nnxnp>	nn	nn	np	np	np	np	nn	nn	nn	np	nn	np	nn	np	nn	nn	np	nn	nn	nn	np	np	np	nn	np	nn	np	np	nn	np	nn	np	np	np	nn	nn	np	nn	np	nn	np	np	nn	np	np	nn
AX-174152080	14.874	9	<nnxnp>	nn	nn	np	np	np	np	nn	nn	nn	np	nn	np	nn	np	nn	nn	np	nn	nn	nn	np	np	np	nn	np	nn	np	np	nn	np	nn	np	np	np	nn	nn	np	nn	np	nn	np	np	np	np	np	nn
AX-174119735	15.927	9	<nnxnp>	nn	nn	np	np	np	np	nn	nn	nn	np	nn	np	nn	np	nn	nn	np	nn	nn	nn	np	np	np	nn	np	nn	np	np	nn	np	nn	np	np	np	nn	nn	np	nn	np	nn	np	np	np	np	np	nn
AX-115698073	18.055	9	<nnxnp>	nn	nn	np	np	np	np	nn	nn	nn	np	nn	np	nn	np	nn	nn	np	nn	nn	nn	np	np	np	nn	np	nn	np	np	nn	np	nn	np	np	np	nn	nn	np	nn	np	nn	np	np	nn	np	np	nn
AX-174185573	20.183	9	<nnxnp>	nn	nn	np	np	np	np	nn	nn	nn	np	nn	np	nn	np	nn	nn	np	nn	nn	nn	np	np	np	nn	np	nn	np	np	nn	np	np	np	np	np	nn	nn	np	nn	np	nn	np	np	nn	np	np	nn
AX-174168486	21.236	9	<nnxnp>	nn	nn	np	np	np	np	nn	nn	nn	np	nn	np	nn	np	nn	nn	np	nn	nn	nn	np	np	np	nn	np	nn	np	np	nn	np	np	np	np	np	nn	nn	np	nn	np	nn	np	np	nn	np	np	nn
AX-115707361	22.288	9	<nnxnp>	nn	nn	np	np	np	np	nn	nn	nn	np	nn	np	nn	np	nn	nn	np	nn	nn	nn	np	np	np	nn	np	nn	np	np	nn	np	np	np	np	np	nn	nn	np	nn	np	nn	nn	np	nn	np	np	nn
AX-174156494	23.341	9	<nnxnp>	nn	nn	np	np	np	np	nn	nn	nn	np	nn	np	np	np	nn	nn	np	nn	nn	nn	np	np	np	nn	np	nn	np	np	nn	np	np	np	np	np	nn	nn	np	nn	np	nn	nn	np	nn	np	np	nn
AX-115701444	23.341	9	<nnxnp>	nn	nn	np	np	np	np	nn	nn	nn	np	nn	np	np	np	nn	nn	np	nn	nn	nn	np	np	np	nn	np	nn	np	np	nn	np	np	np	np	np	nn	nn	np	nn	np	nn	nn	np	nn	np	np	nn
AX-174143081	23.341	9	<nnxnp>	nn	nn	np	np	np	np	nn	nn	nn	np	nn	np	np	np	nn	nn	np	nn	nn	nn	np	np	np	nn	np	nn	np	np	nn	np	np	np	np	np	nn	nn	np	nn	np	nn	nn	np	nn	np	np	nn
AX-174169145	24.394	9	<nnxnp>	nn	nn	np	np	np	np	nn	nn	nn	np	nn	np	np	np	nn	nn	np	nn	nn	nn	np	np	np	nn	np	nn	np	np	nn	np	np	np	np	np	nn	nn	np	nn	np	nn	nn	np	nn	np	np	nn
AX-174201176	25.446	9	<nnxnp>	nn	nn	np	np	np	np	nn	nn	nn	np	nn	np	np	np	nn	nn	np	nn	nn	nn	np	np	np	nn	np	nn	np	np	nn	np	np	np	np	np	nn	nn	np	nn	np	nn	nn	np	nn	np	np	nn
AX-115705360	26.499	9	<nnxnp>	nn	nn	np	np	np	np	nn	nn	nn	np	nn	np	np	np	nn	nn	np	nn	nn	nn	np	np	np	nn	np	nn	np	np	nn	np	np	np	np	np	nn	nn	np	nn	np	nn	nn	np	nn	np	np	nn
AX-174157940	26.499	9	<nnxnp>	nn	nn	np	np	np	np	nn	nn	nn	np	nn	np	np	np	nn	nn	np	nn	nn	nn	np	np	np	nn	np	nn	np	np	nn	np	np	np	np	np	nn	nn	np	nn	np	nn	nn	np	nn	np	np	nn
AX-174202847	26.499	9	<nnxnp>	nn	nn	np	np	np	np	nn	nn	nn	np	nn	np	np	np	nn	nn	np	nn	nn	nn	np	np	np	nn	np	nn	np	np	nn	np	np	np	np	np	nn	nn	np	nn	np	nn	nn	np	nn	np	np	nn
AX-174124478	28.627	9	<nnxnp>	nn	nn	np	np	np	np	nn	nn	nn	np	nn	np	np	np	nn	nn	np	nn	nn	nn	np	np	np	nn	np	nn	np	np	nn	np	np	np	np	np	nn	nn	np	nn	np	nn	nn	np	nn	np	np	nn
AX-174132455	30.755	9	<nnxnp>	nn	nn	np	np	np	np	np	nn	nn	np	nn	np	np	np	nn	nn	np	nn	nn	nn	np	np	np	nn	np	nn	np	np	nn	np	np	np	np	np	nn	nn	np	nn	np	nn	nn	np	nn	np	np	nn
AX-174170738	30.755	9	<nnxnp>	nn	nn	np	np	np	np	np	nn	nn	np	nn	np	np	np	nn	nn	np	nn	nn	nn	np	np	np	nn	np	nn	np	np	nn	np	np	np	np	np	nn	nn	np	nn	np	nn	nn	np	nn	np	np	nn
AX-115684070	33.982	9	<nnxnp>	nn	nn	np	np	np	np	np	nn	nn	np	nn	np	np	np	nn	nn	np	nn	nn	nn	np	np	np	nn	np	nn	np	np	nn	np	np	np	np	np	nn	nn	np	nn	np	nn	nn	np	nn	np	np	nn
AX-174206615	37.209	9	<nnxnp>	nn	nn	np	np	np	np	np	np	nn	np	nn	np	np	nn	nn	nn	np	nn	nn	nn	np	np	np	nn	np	nn	np	np	np	np	np	np	np	np	nn	nn	np	nn	np	nn	nn	np	nn	np	np	nn
AX-174214854	38.261	9	<nnxnp>	nn	nn	np	np	np	np	np	np	nn	np	nn	np	np	nn	nn	nn	np	nn	nn	nn	np	np	np	nn	np	nn	np	np	np	np	np	np	np	np	nn	nn	np	nn	np	nn	nn	np	nn	np	np	nn
AX-174198464	41.488	9	<nnxnp>	nn	nn	np	np	np	np	np	np	nn	np	nn	np	np	nn	nn	nn	np	nn	nn	nn	np	np	np	nn	np	nn	np	np	np	np	np	np	np	np	nn	nn	np	nn	np	nn	nn	np	nn	np	np	nn
AX-115705884	42.541	9	<nnxnp>	nn	nn	np	np	np	np	np	np	nn	np	nn	np	np	nn	nn	nn	np	nn	nn	nn	np	np	np	nn	np	nn	np	np	np	np	np	np	np	np	nn	nn	np	nn	np	nn	nn	np	nn	np	np	nn
AX-174172961	43.594	9	<nnxnp>	nn	nn	np	np	np	np	np	np	nn	np	nn	np	np	nn	nn	nn	np	nn	nn	nn	np	np	np	nn	np	nn	np	np	np	np	np	np	np	np	nn	nn	np	nn	np	nn	nn	np	nn	np	np	nn
AX-174113624	45.722	9	<nnxnp>	nn	nn	np	np	np	np	np	np	nn	np	nn	np	np	nn	nn	nn	np	nn	nn	nn	np	np	np	nn	np	nn	np	np	np	np	np	np	np	np	nn	nn	np	nn	np	nn	nn	np	nn	np	np	nn
AX-174207116	47.85	9	<nnxnp>	nn	nn	np	np	np	np	np	np	nn	np	nn	np	np	nn	nn	nn	np	nn	nn	nn	np	np	np	nn	np	nn	np	np	np	np	np	np	np	np	nn	nn	np	nn	np	nn	nn	np	nn	np	np	nn
AX-174141101	47.85	9	<nnxnp>	nn	nn	np	np	np	np	np	np	nn	np	nn	np	np	nn	nn	nn	np	nn	nn	nn	np	np	np	nn	np	nn	np	np	np	np	np	np	np	np	nn	nn	np	nn	np	nn	nn	np	nn	np	np	nn
AX-174167678	48.902	9	<nnxnp>	nn	nn	np	np	np	np	np	np	nn	np	nn	np	np	nn	nn	nn	np	nn	nn	nn	np	np	np	nn	np	nn	np	np	np	np	np	np	np	np	nn	nn	np	nn	np	nn	nn	np	nn	np	np	nn
AX-115677257	49.955	9	<nnxnp>	nn	nn	np	np	np	np	np	np	nn	np	nn	np	np	nn	nn	nn	np	nn	nn	nn	np	np	np	nn	np	nn	np	np	np	np	np	np	np	np	nn	nn	np	nn	np	nn	nn	np	nn	np	np	nn
AX-174115011	52.083	9	<nnxnp>	nn	nn	np	np	np	np	np	np	nn	np	nn	np	np	nn	nn	nn	np	nn	nn	nn	np	np	np	nn	np	nn	np	np	np	np	np	np	np	np	nn	nn	np	nn	np	nn	nn	nn	nn	np	np	nn
AX-174148244	54.211	9	<nnxnp>	nn	nn	np	np	np	np	np	np	nn	np	nn	np	np	nn	nn	nn	np	nn	nn	nn	np	np	np	nn	np	nn	np	np	np	np	np	np	np	np	nn	nn	np	nn	np	nn	nn	nn	nn	np	np	nn
AX-115693749	59.711	9	<nnxnp>	nn	nn	np	np	np	np	np	np	nn	np	nn	np	np	nn	nn	nn	nn	nn	nn	nn	np	np	np	np	np	nn	np	np	np	nn	np	np	np	np	nn	nn	np	nn	np	nn	nn	nn	nn	np	np	nn
AX-174186445	59.711	9	<nnxnp>	nn	nn	np	np	np	np	np	np	nn	np	nn	np	np	nn	nn	nn	nn	nn	nn	nn	np	np	np	np	np	nn	np	np	np	nn	np	np	np	np	nn	nn	np	nn	np	nn	nn	nn	nn	np	np	nn
AX-174187524	59.711	9	<nnxnp>	nn	nn	np	np	np	np	np	np	nn	np	nn	np	np	nn	nn	nn	nn	nn	nn	nn	np	np	np	np	np	nn	np	np	np	nn	np	np	np	np	nn	nn	np	nn	np	nn	nn	nn	nn	np	np	nn
AX-153640261	59.774	9	<nnxnp>	nn	nn	np	np	np	np	np	np	nn	np	nn	np	np	nn	nn	nn	nn	nn	nn	nn	np	np	np	np	np	nn	np	np	np	nn	np	np	np	np	nn	nn	np	nn	np	nn	nn	nn	nn	np	np	nn
AX-174149201	61.836	9	<nnxnp>	nn	nn	np	np	np	np	np	np	nn	np	nn	np	np	nn	nn	nn	nn	nn	nn	nn	np	np	np	np	np	nn	np	np	np	nn	np	np	np	np	nn	nn	np	nn	np	nn	nn	nn	nn	np	np	nn
AX-174114948	62.889	9	<nnxnp>	nn	nn	np	np	np	np	np	np	nn	np	nn	np	np	nn	nn	nn	nn	nn	nn	nn	np	np	np	np	np	nn	np	np	np	nn	np	np	np	np	nn	nn	np	nn	np	nn	nn	nn	np	np	np	nn
AX-115679820	63.942	9	<nnxnp>	nn	nn	np	np	np	np	np	np	nn	np	nn	np	np	nn	nn	nn	nn	nn	nn	nn	np	np	np	np	np	nn	np	np	np	nn	np	np	np	np	nn	nn	np	nn	np	nn	nn	nn	np	np	np	nn
AX-115705288	63.942	9	<nnxnp>	nn	nn	np	np	np	np	np	np	nn	np	nn	np	np	nn	nn	nn	nn	nn	nn	nn	np	np	np	np	np	nn	np	np	np	nn	np	np	np	np	nn	nn	np	nn	np	nn	nn	nn	np	np	np	nn
AX-174142735	63.942	9	<nnxnp>	nn	nn	np	np	np	np	np	np	nn	np	nn	np	np	nn	nn	nn	nn	nn	nn	nn	np	np	np	np	np	nn	np	np	np	nn	np	np	np	np	nn	nn	np	nn	np	nn	nn	nn	np	np	np	nn
AX-174180421	63.942	9	<nnxnp>	nn	nn	np	np	np	np	np	np	nn	np	nn	np	np	nn	nn	nn	nn	nn	nn	nn	np	np	np	np	np	nn	np	np	np	nn	np	np	np	np	nn	nn	np	nn	np	nn	nn	nn	np	np	np	nn
AX-115716099	64.994	9	<nnxnp>	nn	nn	np	np	np	np	np	np	nn	np	nn	np	np	nn	nn	nn	nn	nn	nn	nn	np	np	np	np	np	nn	np	np	np	nn	np	np	np	np	nn	nn	np	nn	np	nn	nn	nn	np	np	np	nn
AX-174116792	66.047	9	<nnxnp>	nn	nn	np	np	np	np	np	np	nn	np	nn	np	np	nn	nn	nn	nn	nn	nn	nn	np	np	np	np	np	nn	np	np	np	nn	np	np	np	np	nn	nn	np	nn	np	nn	nn	nn	np	np	np	nn
AX-174166092	66.047	9	<nnxnp>	--	nn	np	np	np	np	np	np	nn	np	nn	np	np	nn	nn	nn	nn	nn	nn	nn	np	np	np	np	np	nn	np	np	np	nn	np	np	np	np	nn	nn	np	nn	np	nn	nn	nn	np	np	np	nn
AX-174134972	67.1	9	<nnxnp>	nn	nn	np	np	np	np	np	np	nn	np	nn	np	np	nn	nn	nn	nn	nn	nn	nn	np	np	np	np	np	nn	np	np	np	nn	np	np	np	np	nn	nn	np	nn	np	nn	nn	nn	np	np	np	nn
AX-174203954	67.1	9	<nnxnp>	nn	nn	np	np	np	np	np	np	nn	np	nn	np	np	nn	nn	nn	nn	nn	nn	nn	np	np	np	np	np	nn	np	np	np	nn	np	np	np	np	nn	nn	np	nn	np	nn	nn	nn	np	np	np	nn
AX-115680806	68.152	9	<nnxnp>	nn	nn	np	np	np	np	np	np	nn	np	nn	np	np	nn	nn	nn	nn	nn	nn	nn	np	np	np	np	np	nn	np	np	np	nn	np	np	np	np	nn	nn	np	nn	np	nn	nn	nn	np	np	np	nn
AX-174203333	71.379	9	<nnxnp>	nn	nn	np	np	np	np	np	np	nn	np	nn	np	np	nn	nn	nn	nn	nn	nn	nn	np	np	np	np	np	nn	np	np	np	nn	np	np	np	np	nn	nn	np	nn	np	nn	nn	nn	np	np	np	nn
AX-174139061	72.432	9	<nnxnp>	nn	nn	np	np	np	np	np	np	nn	np	nn	np	np	nn	nn	nn	nn	nn	nn	nn	np	np	np	np	np	nn	np	np	np	nn	np	np	np	np	nn	nn	np	nn	np	nn	nn	nn	np	np	np	nn
AX-174124195	73.485	9	<nnxnp>	nn	nn	np	np	np	np	np	np	nn	np	nn	np	np	nn	nn	nn	nn	np	nn	nn	np	np	np	np	np	nn	np	np	np	nn	np	np	np	np	nn	nn	np	nn	np	nn	nn	nn	np	np	np	nn
AX-115722429	74.537	9	<nnxnp>	nn	nn	np	np	np	np	np	np	nn	np	nn	np	np	nn	nn	nn	nn	np	nn	nn	np	np	np	np	np	nn	np	np	np	nn	np	np	np	np	nn	nn	np	nn	np	nn	nn	nn	np	np	np	nn
AX-174206239	75.59	9	<nnxnp>	nn	nn	np	np	np	np	np	np	nn	np	nn	np	np	nn	nn	nn	nn	np	nn	nn	np	np	np	np	np	nn	np	np	np	nn	np	np	np	np	nn	nn	np	nn	np	nn	nn	nn	np	np	np	nn
AX-115720763	77.718	9	<nnxnp>	nn	nn	np	np	np	np	np	np	nn	np	nn	np	np	nn	nn	nn	nn	np	nn	nn	np	np	np	np	np	nn	np	np	np	nn	np	nn	np	np	nn	nn	np	nn	np	nn	nn	nn	np	np	np	nn
AX-174160659	80.945	9	<nnxnp>	nn	nn	np	np	np	np	np	np	nn	np	nn	np	np	nn	nn	nn	nn	np	nn	nn	np	np	np	np	np	nn	np	np	np	nn	np	nn	np	np	nn	nn	np	nn	np	nn	nn	nn	np	np	np	nn
AX-174179028	80.945	9	<nnxnp>	nn	nn	np	np	np	np	np	np	nn	np	nn	np	np	nn	nn	nn	nn	np	nn	nn	np	np	np	np	np	nn	np	np	np	nn	np	nn	np	np	nn	nn	np	nn	np	nn	nn	nn	np	np	np	nn
AX-174202932	80.945	9	<nnxnp>	nn	nn	np	np	np	np	np	np	nn	np	nn	np	np	nn	nn	nn	nn	np	nn	nn	np	np	np	np	np	nn	np	np	np	nn	np	nn	np	np	nn	nn	np	nn	np	nn	nn	nn	np	np	np	nn
AX-174120775	84.172	9	<nnxnp>	nn	nn	np	np	np	np	np	np	nn	np	nn	np	np	nn	nn	nn	nn	np	nn	np	np	np	np	np	np	np	np	np	np	nn	np	nn	np	np	nn	nn	np	nn	np	nn	nn	nn	np	np	np	nn
AX-174129764	85.224	9	<nnxnp>	nn	nn	np	np	np	np	np	np	nn	np	nn	np	np	nn	nn	nn	nn	np	nn	np	np	np	np	np	np	np	np	np	np	nn	np	nn	np	np	nn	nn	np	nn	np	nn	nn	nn	np	np	np	nn
AX-174180542	87.352	9	<nnxnp>	nn	nn	np	np	np	np	np	np	nn	np	nn	np	np	nn	nn	nn	nn	np	nn	np	np	np	np	np	np	np	np	np	np	nn	np	nn	np	np	nn	nn	np	nn	np	nn	nn	nn	np	np	np	np
AX-174142375	89.48	9	<nnxnp>	nn	nn	np	np	np	np	np	np	nn	np	nn	np	np	nn	nn	nn	nn	np	nn	np	np	np	np	np	np	np	np	np	np	nn	np	nn	np	np	nn	nn	np	nn	np	nn	nn	nn	np	np	np	np
AX-115696646	90.533	9	<nnxnp>	nn	nn	np	np	np	np	np	np	nn	np	nn	np	np	nn	nn	nn	nn	np	nn	np	np	np	np	np	np	np	np	np	np	nn	np	nn	np	np	nn	nn	np	nn	np	nn	nn	nn	np	np	np	np
AX-115697239	90.533	9	<nnxnp>	nn	nn	np	np	np	np	np	np	nn	np	nn	np	np	nn	nn	nn	nn	np	nn	np	np	np	np	np	np	np	np	np	np	nn	np	nn	np	np	nn	nn	np	nn	np	nn	nn	nn	np	np	np	np
AX-174205094	90.533	9	<nnxnp>	nn	nn	np	np	np	np	np	np	nn	np	nn	np	np	nn	nn	nn	nn	np	nn	np	np	np	np	np	np	np	np	np	np	nn	np	nn	np	np	nn	nn	np	nn	np	nn	nn	nn	np	np	np	np
AX-115688447	90.533	9	<nnxnp>	nn	nn	np	np	np	np	np	np	nn	np	nn	np	np	nn	nn	nn	nn	np	nn	np	np	np	np	np	np	np	np	np	np	nn	np	nn	np	np	nn	nn	np	nn	np	nn	nn	nn	np	np	np	np
AX-115703821	90.533	9	<nnxnp>	nn	nn	np	np	np	np	np	np	nn	np	nn	np	np	nn	nn	nn	nn	np	nn	np	np	np	np	np	np	np	np	np	np	nn	np	nn	np	np	nn	nn	np	nn	np	nn	nn	nn	np	np	np	np
AX-174121345	90.533	9	<nnxnp>	nn	nn	np	np	np	np	np	np	nn	np	nn	np	np	nn	nn	nn	nn	np	nn	np	np	np	np	np	np	np	np	np	np	nn	np	nn	np	np	nn	nn	np	nn	np	nn	nn	nn	np	np	np	np
AX-174130550	90.533	9	<nnxnp>	nn	nn	np	np	np	np	np	np	nn	np	nn	np	np	nn	nn	nn	nn	np	nn	np	np	np	np	np	np	np	np	np	np	nn	np	nn	np	np	nn	nn	np	nn	np	nn	nn	nn	np	np	np	np
AX-174138208	90.533	9	<nnxnp>	nn	nn	np	np	np	np	np	np	nn	np	nn	np	np	nn	nn	nn	nn	np	nn	np	np	np	np	np	np	np	np	np	np	nn	np	nn	np	np	nn	nn	np	nn	np	nn	nn	nn	np	np	np	np
AX-174161783	90.533	9	<nnxnp>	nn	nn	np	np	np	np	np	np	nn	np	nn	np	np	nn	nn	nn	nn	np	nn	np	np	np	np	np	np	np	np	np	np	nn	np	nn	np	np	nn	nn	np	nn	np	nn	nn	nn	np	np	np	np
AX-174169360	91.586	9	<nnxnp>	nn	nn	np	np	np	np	np	np	nn	np	nn	np	np	nn	nn	nn	nn	np	nn	np	np	np	np	np	np	np	np	np	np	nn	np	nn	np	np	nn	nn	np	nn	np	nn	nn	nn	np	np	np	np
AX-174183447	91.586	9	<nnxnp>	nn	nn	np	np	np	np	np	np	nn	np	nn	np	np	nn	nn	nn	nn	np	nn	np	np	np	np	np	np	np	np	np	np	nn	np	nn	np	np	nn	nn	np	nn	np	nn	nn	nn	np	np	np	np
AX-174198924	91.586	9	<nnxnp>	nn	nn	np	np	np	np	np	np	nn	np	nn	np	np	nn	nn	nn	nn	np	nn	np	np	np	np	np	np	np	np	np	np	nn	np	nn	np	np	nn	nn	np	nn	np	nn	nn	nn	np	np	np	np
AX-115687962	91.586	9	<nnxnp>	nn	nn	np	np	np	np	np	np	nn	np	nn	np	np	nn	nn	nn	nn	np	nn	np	np	np	np	np	np	np	np	np	np	nn	np	nn	np	np	nn	nn	np	nn	np	nn	nn	nn	np	np	np	np
AX-115699928	92.638	9	<nnxnp>	nn	nn	np	np	np	np	np	np	--	np	nn	np	np	nn	nn	nn	nn	np	nn	np	np	np	np	np	np	np	np	np	np	nn	np	nn	np	np	nn	nn	np	nn	np	nn	nn	nn	np	np	np	np
AX-115703140	92.638	9	<nnxnp>	nn	nn	np	np	np	np	np	np	nn	np	nn	np	np	nn	nn	nn	nn	np	nn	np	np	np	np	np	np	np	np	np	np	nn	np	nn	np	np	nn	nn	np	nn	np	nn	nn	nn	np	np	np	np
AX-115704069	92.638	9	<nnxnp>	nn	nn	np	np	np	np	np	np	nn	np	nn	np	np	nn	nn	nn	nn	np	nn	np	np	np	np	np	np	np	np	np	np	nn	np	nn	np	np	nn	nn	np	nn	np	nn	nn	nn	np	np	np	np
AX-115718107	92.638	9	<nnxnp>	nn	nn	np	np	np	np	np	np	nn	np	nn	np	np	nn	nn	nn	nn	np	nn	np	np	np	np	np	np	np	np	np	np	nn	np	nn	np	np	nn	nn	np	nn	np	nn	nn	nn	np	np	np	np
AX-174133599	92.638	9	<nnxnp>	nn	nn	np	np	np	np	np	np	nn	np	nn	np	np	nn	nn	nn	nn	np	nn	np	np	np	np	np	np	np	np	np	np	nn	np	nn	np	np	nn	nn	np	nn	np	nn	nn	nn	np	np	np	np
AX-174146591	92.638	9	<nnxnp>	nn	nn	np	np	np	np	np	np	nn	np	nn	np	np	nn	nn	nn	nn	np	nn	np	np	np	np	np	np	np	np	np	np	nn	np	nn	np	np	nn	nn	np	nn	np	nn	nn	nn	np	np	np	np
AX-174152009	92.638	9	<nnxnp>	nn	nn	np	np	np	np	np	np	nn	np	nn	np	np	nn	nn	nn	nn	np	nn	np	np	np	np	np	np	np	np	np	np	nn	np	nn	np	np	nn	nn	np	nn	np	nn	nn	nn	np	np	np	np
AX-174156066	92.638	9	<nnxnp>	nn	nn	np	np	np	np	np	np	nn	np	nn	np	np	nn	nn	nn	nn	np	nn	np	np	np	np	np	np	np	np	np	np	nn	np	nn	np	np	nn	nn	np	nn	np	nn	nn	nn	np	np	np	np
AX-174172115	92.638	9	<nnxnp>	nn	nn	np	np	np	np	np	np	nn	np	nn	np	np	nn	nn	nn	nn	np	nn	np	np	np	np	np	np	np	np	np	np	nn	np	nn	np	np	nn	nn	np	nn	np	nn	nn	nn	np	np	np	np
AX-174182292	92.638	9	<nnxnp>	nn	nn	np	np	np	np	np	np	nn	np	nn	np	np	nn	nn	nn	nn	np	nn	np	np	np	np	np	np	np	np	np	np	nn	np	nn	np	np	nn	nn	np	nn	np	nn	nn	nn	np	np	np	np
AX-174187048	92.638	9	<nnxnp>	nn	nn	np	np	np	np	np	np	nn	np	nn	np	np	nn	nn	nn	nn	np	nn	np	np	np	np	np	np	np	np	np	np	nn	np	nn	np	np	nn	nn	np	nn	np	nn	nn	nn	np	np	np	np
AX-115690072	92.638	9	<nnxnp>	nn	nn	np	np	np	np	np	np	nn	np	nn	np	np	nn	nn	nn	nn	np	nn	np	np	np	np	np	np	np	np	np	np	nn	np	nn	np	np	nn	nn	np	nn	np	nn	nn	nn	np	np	np	np
AX-174114557	92.638	9	<nnxnp>	nn	nn	np	np	np	np	np	np	nn	np	nn	np	np	nn	nn	nn	nn	np	nn	np	np	np	np	np	np	np	np	np	np	nn	np	nn	np	np	nn	nn	np	nn	np	nn	nn	nn	np	np	np	np
AX-174146408	92.638	9	<nnxnp>	nn	nn	np	np	np	np	np	np	nn	np	nn	np	np	nn	nn	nn	nn	np	nn	np	np	np	np	np	np	np	np	np	np	nn	np	nn	np	np	nn	nn	np	nn	np	nn	nn	nn	np	np	np	np
AX-174153792	92.638	9	<nnxnp>	nn	nn	np	np	np	np	np	np	nn	np	nn	np	np	nn	nn	nn	nn	np	nn	np	np	np	np	np	np	np	np	np	np	nn	np	nn	np	np	nn	nn	np	nn	np	nn	nn	nn	np	np	np	np
AX-174178228	92.638	9	<nnxnp>	nn	nn	np	np	np	np	np	np	nn	np	nn	np	np	nn	nn	nn	nn	np	nn	np	np	np	np	np	np	np	np	np	np	nn	np	nn	np	np	nn	nn	np	nn	np	nn	nn	nn	np	np	np	np
AX-174183636	92.638	9	<nnxnp>	nn	nn	np	np	np	np	np	np	nn	np	nn	np	np	nn	nn	nn	nn	np	nn	np	np	np	np	np	np	np	np	np	np	nn	np	nn	np	np	nn	nn	np	nn	np	nn	nn	nn	np	np	np	np
AX-174198089	92.638	9	<nnxnp>	nn	nn	np	np	np	np	np	np	nn	np	nn	np	np	nn	nn	nn	nn	np	nn	np	np	np	np	np	np	np	np	np	np	nn	np	nn	np	np	nn	nn	np	nn	np	nn	nn	nn	np	np	np	np
AX-174203659	92.638	9	<nnxnp>	nn	nn	np	np	np	np	np	np	nn	np	nn	np	np	nn	nn	nn	nn	np	nn	np	np	np	np	np	np	np	np	np	np	nn	np	nn	np	np	nn	nn	np	nn	np	nn	nn	nn	np	np	np	np
AX-115675727	93.691	9	<nnxnp>	nn	nn	np	np	np	np	np	np	nn	np	nn	np	np	nn	nn	nn	nn	np	nn	np	np	np	np	np	np	np	np	np	np	nn	np	nn	np	np	nn	nn	np	nn	np	nn	nn	nn	np	np	np	np
AX-115694091	93.691	9	<nnxnp>	nn	nn	np	np	np	np	np	np	nn	np	nn	np	np	nn	nn	nn	nn	np	nn	np	np	np	np	np	np	np	np	np	np	nn	np	nn	np	np	nn	nn	np	nn	np	nn	nn	nn	np	np	np	np
AX-174149087	93.691	9	<nnxnp>	nn	nn	np	np	np	np	np	np	nn	np	nn	np	np	nn	nn	nn	nn	np	nn	np	np	np	np	np	np	np	np	np	np	nn	np	nn	np	np	nn	nn	np	nn	np	nn	nn	nn	np	np	np	np
AX-174206111	93.691	9	<nnxnp>	nn	nn	np	np	np	np	np	np	nn	np	nn	np	np	nn	nn	nn	nn	np	nn	np	np	np	np	np	np	np	np	np	np	nn	np	nn	np	np	nn	nn	np	nn	np	nn	nn	nn	np	np	np	np
AX-115671740	93.691	9	<nnxnp>	nn	nn	np	np	np	np	np	np	nn	np	nn	np	np	nn	nn	nn	nn	np	nn	np	np	np	np	np	np	np	np	np	np	nn	np	nn	np	np	nn	nn	np	nn	np	nn	nn	nn	np	np	np	np
AX-174115733	93.691	9	<nnxnp>	nn	nn	np	np	np	np	np	np	nn	np	nn	np	np	nn	nn	nn	nn	np	nn	np	np	np	np	np	np	np	np	np	np	nn	np	nn	np	np	nn	nn	np	nn	np	nn	nn	nn	np	np	np	np
AX-174201921	93.691	9	<nnxnp>	nn	nn	np	np	np	np	np	np	nn	np	nn	np	np	nn	nn	nn	nn	np	nn	np	np	np	np	np	np	np	np	np	np	nn	np	nn	np	np	nn	nn	np	nn	np	nn	nn	nn	np	np	np	np
AX-174115657	94.744	9	<nnxnp>	nn	nn	np	np	np	np	np	np	nn	np	nn	np	np	nn	nn	nn	nn	np	nn	np	np	np	np	np	np	np	np	np	np	nn	np	nn	np	np	nn	nn	np	nn	np	nn	nn	nn	np	np	np	np
AX-174141758	94.744	9	<nnxnp>	nn	nn	np	np	np	np	np	np	nn	np	nn	np	np	nn	nn	nn	nn	np	nn	np	np	np	np	np	np	np	np	np	np	nn	np	nn	np	np	nn	nn	np	nn	np	nn	nn	nn	np	np	np	np
AX-174200213	94.744	9	<nnxnp>	nn	nn	np	np	np	np	np	np	nn	np	nn	np	np	nn	nn	nn	nn	np	nn	np	np	np	np	np	np	np	np	np	np	nn	np	nn	np	np	nn	nn	np	nn	np	nn	nn	nn	np	np	np	np
AX-115692037	95.796	9	<nnxnp>	nn	nn	np	np	np	np	np	np	nn	np	nn	np	np	nn	nn	nn	nn	np	nn	np	np	np	np	np	np	np	np	np	np	nn	np	nn	np	np	nn	nn	np	nn	np	nn	nn	nn	np	np	np	np
AX-115707155	95.796	9	<nnxnp>	nn	nn	np	np	np	np	np	np	nn	np	nn	np	np	nn	nn	nn	nn	np	nn	np	np	np	np	np	np	np	np	np	np	nn	np	nn	np	np	nn	nn	np	nn	np	nn	nn	nn	np	np	np	np
AX-174152625	95.796	9	<nnxnp>	nn	nn	np	np	np	np	np	np	nn	np	nn	np	np	nn	nn	nn	nn	np	nn	np	np	np	np	np	np	np	np	np	np	nn	np	nn	np	np	nn	nn	np	nn	np	nn	nn	nn	np	np	np	np
AX-174154020	95.796	9	<nnxnp>	nn	nn	np	np	np	np	np	np	nn	np	nn	np	np	nn	nn	nn	nn	np	nn	np	np	np	np	np	np	np	np	np	np	nn	np	nn	np	np	nn	nn	np	nn	np	nn	nn	nn	np	np	np	np
AX-174161651	95.796	9	<nnxnp>	nn	nn	np	np	np	np	np	np	nn	np	nn	np	np	nn	nn	nn	nn	np	nn	np	np	np	np	np	np	np	np	np	np	nn	np	nn	np	np	nn	nn	np	nn	np	nn	nn	nn	np	np	np	np
AX-174187247	95.796	9	<nnxnp>	nn	nn	np	np	np	np	np	np	nn	np	nn	np	np	nn	nn	nn	nn	np	nn	np	np	np	np	np	np	np	np	np	np	nn	np	nn	np	np	nn	nn	np	nn	np	nn	nn	nn	np	np	np	np
AX-174201115	95.796	9	<nnxnp>	nn	nn	np	np	np	np	np	np	nn	np	nn	np	np	nn	nn	nn	nn	np	nn	np	np	np	np	np	np	np	np	np	np	nn	np	nn	np	np	nn	nn	np	nn	np	nn	nn	nn	np	np	np	np
AX-174201797	95.796	9	<nnxnp>	nn	nn	np	np	np	np	np	np	nn	np	nn	np	np	nn	nn	nn	nn	np	nn	np	np	np	np	np	np	np	np	np	np	nn	np	nn	np	np	nn	nn	np	nn	np	nn	nn	nn	np	np	np	np
AX-174118492	96.849	9	<nnxnp>	nn	nn	np	np	np	np	np	np	nn	np	nn	np	np	nn	nn	nn	nn	np	nn	np	np	np	np	np	np	np	np	np	np	nn	np	nn	np	np	nn	nn	np	nn	np	nn	nn	nn	np	np	np	np
AX-115678187	96.849	9	<nnxnp>	nn	nn	np	np	np	np	np	np	nn	np	nn	np	np	nn	nn	nn	nn	np	nn	np	np	np	np	np	np	np	np	np	np	nn	np	nn	np	np	nn	nn	np	nn	np	nn	nn	nn	np	np	np	np
AX-174143619	96.849	9	<nnxnp>	nn	nn	np	np	np	np	np	np	nn	np	nn	np	np	nn	nn	nn	nn	np	nn	np	np	np	np	np	np	np	np	np	np	nn	np	nn	np	np	nn	nn	np	nn	np	nn	nn	nn	np	np	np	np
AX-174202786	96.849	9	<nnxnp>	nn	nn	np	np	np	np	np	np	nn	np	nn	np	np	nn	nn	nn	nn	np	nn	np	np	np	np	np	np	np	np	np	np	nn	np	nn	np	np	nn	nn	np	nn	np	nn	nn	nn	np	np	np	np
AX-174200502	101.2	9	<nnxnp>	nn	nn	np	np	np	np	np	np	nn	np	nn	np	np	nn	nn	nn	nn	np	nn	np	np	np	np	np	np	np	np	np	np	nn	np	nn	np	np	nn	nn	np	nn	np	nn	nn	nn	nn	np	np	np
AX-174208528	101.2	9	<nnxnp>	nn	nn	np	np	np	np	np	np	nn	np	nn	np	np	nn	nn	nn	nn	np	nn	np	np	np	np	np	np	np	np	np	np	nn	np	nn	np	np	nn	nn	np	nn	np	nn	nn	nn	nn	np	np	np
AX-174190374	102.252	9	<nnxnp>	nn	nn	np	np	np	np	np	np	nn	np	nn	np	np	nn	nn	nn	nn	np	nn	np	np	np	np	np	np	np	np	np	np	nn	np	nn	np	np	nn	nn	np	nn	np	nn	nn	nn	nn	np	np	np
AX-174151836	103.305	9	<nnxnp>	nn	nn	np	np	np	np	np	np	nn	np	nn	np	np	nn	nn	nn	nn	np	nn	np	np	np	np	np	np	np	np	np	np	nn	np	nn	np	np	nn	nn	np	nn	np	nn	nn	nn	nn	np	np	np
AX-174205529	104.358	9	<nnxnp>	nn	nn	np	np	np	np	np	np	nn	np	nn	np	np	nn	nn	nn	nn	np	nn	np	np	np	np	np	np	np	np	np	np	nn	np	nn	np	np	nn	nn	np	nn	np	nn	nn	nn	nn	np	np	np
AX-174154673	106.486	9	<nnxnp>	nn	nn	np	np	np	np	np	np	nn	np	nn	np	np	nn	nn	nn	nn	np	nn	np	np	np	np	np	np	np	np	np	np	nn	np	nn	np	np	nn	nn	np	nn	np	nn	nn	nn	nn	nn	np	np
AX-174112593	108.614	9	<nnxnp>	nn	nn	np	np	np	np	np	np	nn	np	nn	np	np	nn	nn	nn	nn	np	nn	np	np	np	np	np	np	np	np	np	np	nn	np	nn	np	np	nn	nn	np	nn	np	nn	nn	nn	nn	nn	np	np
AX-174189852	109.666	9	<nnxnp>	nn	nn	np	np	np	np	np	np	nn	np	nn	np	np	nn	nn	nn	nn	np	nn	np	np	np	np	np	np	np	np	np	np	nn	np	nn	np	np	nn	nn	np	nn	np	nn	nn	nn	nn	nn	np	np
AX-174211835	111.794	9	<nnxnp>	nn	nn	np	np	np	nn	np	np	nn	np	nn	np	np	nn	nn	nn	nn	np	nn	np	np	np	np	np	np	np	np	np	np	nn	np	nn	np	np	nn	nn	np	nn	np	nn	nn	nn	nn	nn	np	np
AX-115709978	111.794	9	<nnxnp>	nn	nn	np	np	np	nn	np	np	nn	np	nn	np	np	nn	nn	nn	nn	np	nn	np	np	np	np	np	np	np	np	np	np	nn	np	nn	np	np	nn	nn	np	nn	np	nn	nn	nn	nn	nn	np	np
AX-174138376	115.021	9	<nnxnp>	nn	nn	np	np	np	np	np	np	nn	np	nn	np	np	nn	nn	nn	nn	np	nn	np	np	np	np	np	np	np	np	np	np	nn	np	nn	np	np	nn	nn	np	nn	np	nn	nn	nn	nn	nn	np	np
AX-174140259	116.074	9	<nnxnp>	nn	nn	np	np	np	np	np	np	nn	np	nn	np	np	nn	nn	nn	nn	np	nn	np	np	np	np	np	np	np	np	np	np	nn	np	nn	np	np	nn	nn	np	nn	np	nn	nn	nn	nn	nn	np	np
AX-174187598	117.127	9	<nnxnp>	nn	nn	np	np	np	np	np	np	nn	np	nn	np	np	nn	nn	nn	nn	np	nn	np	np	np	np	np	np	np	np	np	np	nn	np	nn	np	np	nn	nn	np	nn	np	nn	nn	nn	nn	nn	np	np
AX-174202579	118.179	9	<nnxnp>	nn	nn	np	np	np	nn	np	np	nn	np	nn	np	np	nn	nn	nn	nn	np	nn	np	np	np	np	np	np	np	np	np	np	nn	np	nn	np	np	nn	nn	np	nn	np	nn	nn	nn	nn	nn	np	np
AX-174124644	119.232	9	<nnxnp>	nn	nn	np	np	np	nn	np	np	nn	np	nn	np	np	nn	nn	nn	nn	np	nn	np	np	np	nn	np	np	np	np	np	np	nn	np	nn	np	np	nn	nn	np	nn	np	nn	nn	nn	nn	nn	np	np
AX-174187028	119.232	9	<nnxnp>	nn	nn	np	np	np	nn	np	np	nn	np	nn	np	np	nn	nn	nn	nn	np	nn	np	np	np	nn	np	np	np	np	np	np	nn	np	nn	np	np	nn	nn	np	nn	np	nn	nn	nn	nn	nn	np	np
AX-174159659	122.459	9	<nnxnp>	nn	nn	np	np	nn	nn	np	np	nn	np	nn	np	np	nn	nn	nn	nn	np	nn	np	np	np	nn	np	np	np	np	np	np	nn	np	nn	nn	np	nn	nn	np	nn	np	nn	nn	nn	nn	nn	np	np
AX-174210787	123.512	9	<nnxnp>	nn	nn	np	np	nn	nn	np	np	nn	np	nn	np	np	nn	nn	nn	nn	np	nn	np	np	np	nn	np	np	np	np	np	np	nn	np	nn	nn	np	nn	nn	np	nn	np	nn	nn	nn	nn	nn	np	np
AX-174117573	125.64	9	<nnxnp>	nn	nn	np	np	nn	nn	np	np	nn	nn	nn	np	np	nn	nn	nn	nn	np	nn	np	np	np	nn	np	np	np	np	np	np	nn	nn	nn	nn	np	nn	nn	np	nn	np	nn	nn	nn	nn	nn	np	np
AX-174126059	125.64	9	<nnxnp>	nn	nn	np	np	nn	nn	np	np	nn	nn	nn	np	np	nn	nn	nn	nn	np	nn	np	np	np	nn	np	np	np	np	np	np	nn	nn	nn	nn	np	nn	nn	np	nn	np	nn	nn	nn	nn	nn	np	np
AX-174138287	126.692	9	<nnxnp>	nn	nn	np	np	nn	nn	np	np	nn	nn	nn	np	np	nn	nn	nn	nn	np	nn	np	np	np	nn	np	np	np	np	np	np	nn	nn	nn	nn	np	nn	nn	np	nn	np	nn	nn	nn	nn	nn	np	np
AX-174158495	126.692	9	<nnxnp>	nn	nn	np	np	nn	nn	np	np	nn	nn	nn	np	np	nn	nn	nn	nn	np	nn	np	np	np	nn	np	np	np	np	np	np	nn	nn	nn	nn	np	nn	nn	np	nn	np	nn	nn	nn	nn	nn	np	np
AX-174123427	131.043	9	<nnxnp>	nn	nn	np	np	nn	nn	np	np	nn	nn	nn	np	np	nn	nn	nn	nn	np	nn	np	np	nn	nn	np	np	np	np	np	np	np	nn	nn	nn	np	nn	nn	nn	nn	np	nn	nn	nn	nn	nn	np	np
AX-174200801	132.095	9	<nnxnp>	nn	nn	np	np	nn	nn	np	np	nn	nn	nn	np	np	nn	nn	nn	nn	np	nn	np	np	nn	nn	np	np	np	np	np	np	np	nn	nn	nn	np	nn	nn	nn	nn	np	nn	nn	nn	nn	nn	np	np
AX-115708791	138.772	9	<nnxnp>	nn	nn	np	np	nn	nn	np	np	nn	nn	nn	np	np	nn	nn	nn	nn	np	nn	nn	np	nn	nn	np	nn	np	np	np	nn	np	nn	nn	nn	np	nn	nn	nn	nn	np	nn	np	nn	nn	nn	np	np
AX-153649963	138.772	9	<nnxnp>	nn	nn	np	np	nn	nn	np	np	nn	nn	nn	np	np	nn	nn	nn	nn	np	nn	nn	np	nn	nn	np	nn	np	np	np	nn	np	nn	nn	nn	np	nn	nn	nn	nn	np	nn	np	nn	nn	nn	np	np
AX-174131617	143.123	9	<nnxnp>	nn	nn	np	np	nn	nn	np	np	nn	nn	nn	np	np	nn	nn	nn	nn	np	nn	nn	np	nn	nn	np	nn	np	np	np	nn	np	nn	nn	nn	np	nn	nn	nn	nn	np	nn	np	nn	nn	nn	nn	np
AX-174185021	144.175	9	<nnxnp>	nn	nn	np	np	nn	nn	np	np	nn	nn	nn	np	np	nn	nn	nn	nn	np	nn	nn	np	nn	nn	np	nn	np	np	np	nn	np	nn	nn	nn	np	nn	nn	nn	nn	np	nn	np	nn	nn	nn	nn	np
AX-174125207	145.228	9	<nnxnp>	nn	nn	np	np	nn	nn	np	np	nn	nn	nn	np	np	nn	nn	nn	nn	np	nn	nn	np	nn	nn	np	nn	np	np	np	nn	np	nn	nn	nn	np	nn	nn	nn	nn	nn	nn	np	nn	nn	nn	nn	np
AX-174178762	149.578	9	<nnxnp>	nn	nn	np	np	nn	nn	np	np	nn	nn	nn	np	np	nn	nn	nn	nn	nn	nn	nn	np	nn	nn	np	nn	np	np	np	nn	np	nn	nn	nn	np	nn	nn	nn	nn	nn	nn	np	nn	nn	nn	nn	np
AX-174183208	149.578	9	<nnxnp>	nn	nn	np	np	nn	nn	np	np	nn	nn	nn	np	np	nn	nn	nn	nn	nn	nn	nn	np	nn	nn	np	nn	np	np	np	nn	np	nn	nn	nn	np	nn	nn	nn	nn	nn	nn	np	nn	nn	nn	nn	np
AX-153639324	150.631	9	<nnxnp>	nn	nn	np	np	nn	nn	np	np	nn	nn	nn	np	np	nn	nn	nn	nn	nn	nn	nn	np	nn	nn	np	nn	np	np	np	nn	np	nn	nn	nn	np	nn	nn	nn	nn	nn	nn	np	nn	nn	nn	nn	np
AX-174138610	151.684	9	<nnxnp>	nn	nn	np	np	nn	nn	np	np	nn	nn	nn	np	np	nn	nn	nn	nn	nn	nn	nn	np	nn	nn	np	nn	np	np	np	nn	np	nn	nn	nn	np	nn	nn	nn	nn	nn	nn	np	nn	nn	nn	nn	np
AX-115714144	151.684	9	<nnxnp>	nn	nn	np	np	nn	nn	np	np	nn	nn	nn	np	np	nn	nn	nn	nn	nn	nn	nn	np	nn	nn	np	nn	np	np	np	nn	np	nn	nn	nn	np	nn	nn	nn	nn	nn	nn	np	nn	nn	nn	nn	np
AX-115688007	152.736	9	<nnxnp>	nn	nn	np	np	nn	nn	np	np	nn	nn	nn	nn	np	nn	nn	nn	nn	nn	nn	nn	np	nn	nn	np	nn	np	np	np	nn	np	nn	nn	nn	np	nn	nn	nn	nn	nn	nn	np	nn	nn	nn	nn	np
AX-174175704	152.736	9	<nnxnp>	nn	nn	np	np	nn	nn	np	np	nn	nn	nn	nn	np	nn	nn	nn	nn	nn	nn	nn	np	nn	nn	np	nn	np	np	np	nn	np	nn	nn	nn	np	nn	nn	nn	nn	nn	nn	np	nn	nn	nn	nn	np
AX-115716114	154.864	9	<nnxnp>	nn	nn	np	np	nn	nn	np	np	nn	nn	nn	nn	np	nn	np	nn	nn	nn	nn	nn	np	nn	nn	np	nn	np	np	np	nn	np	nn	nn	nn	np	nn	nn	nn	nn	nn	nn	np	nn	nn	nn	nn	np
AX-174188113	154.864	9	<nnxnp>	nn	nn	np	np	nn	nn	np	np	nn	nn	nn	nn	np	nn	np	nn	nn	nn	nn	nn	np	nn	nn	np	nn	np	np	np	nn	np	nn	nn	nn	np	nn	nn	nn	nn	nn	nn	np	nn	nn	nn	nn	np
AX-174160878	156.992	9	<nnxnp>	nn	nn	np	np	nn	nn	np	np	nn	nn	nn	nn	np	nn	np	nn	nn	nn	nn	nn	np	nn	nn	np	nn	np	np	np	nn	np	nn	nn	nn	np	nn	nn	nn	nn	nn	nn	np	nn	nn	nn	nn	np
AX-174211860	158.045	9	<nnxnp>	nn	nn	np	np	nn	nn	np	np	nn	nn	nn	nn	np	nn	np	nn	nn	nn	nn	nn	np	nn	nn	np	nn	np	np	np	nn	np	nn	nn	nn	np	nn	nn	nn	nn	nn	nn	np	nn	nn	nn	nn	np
AX-115686814	158.045	9	<nnxnp>	nn	nn	np	np	nn	nn	np	np	nn	nn	nn	nn	np	nn	np	nn	nn	nn	nn	nn	np	nn	nn	np	nn	np	np	np	nn	np	nn	nn	nn	np	nn	nn	nn	nn	nn	nn	np	nn	nn	nn	nn	np
AX-174149887	158.045	9	<nnxnp>	nn	nn	np	np	nn	nn	np	np	nn	nn	nn	nn	np	nn	np	nn	nn	nn	nn	nn	np	nn	nn	np	nn	np	np	np	nn	np	nn	nn	nn	np	nn	nn	nn	nn	nn	nn	np	nn	nn	nn	nn	np
AX-174178697	158.045	9	<nnxnp>	nn	nn	np	np	nn	nn	np	np	nn	nn	nn	nn	np	nn	np	nn	nn	nn	nn	nn	np	nn	nn	np	nn	np	np	np	nn	np	nn	nn	nn	np	nn	nn	nn	nn	nn	nn	np	nn	nn	nn	nn	np
AX-174113058	159.098	9	<nnxnp>	nn	nn	np	np	nn	nn	np	np	nn	nn	nn	nn	np	nn	np	nn	nn	nn	nn	nn	np	nn	nn	np	nn	np	np	np	nn	np	nn	nn	nn	np	nn	nn	nn	nn	nn	nn	np	nn	nn	nn	nn	np
AX-174200131	159.098	9	<nnxnp>	nn	nn	np	np	nn	nn	np	np	nn	nn	nn	nn	np	nn	np	nn	nn	nn	nn	nn	np	nn	nn	np	nn	np	np	np	nn	np	nn	nn	nn	np	nn	nn	nn	nn	nn	nn	np	nn	nn	nn	nn	np
AX-174199124	160.15	9	<nnxnp>	nn	nn	np	np	nn	nn	np	np	nn	nn	nn	nn	np	nn	np	nn	nn	nn	nn	nn	np	nn	nn	np	nn	np	np	np	nn	np	nn	nn	nn	np	nn	nn	nn	nn	nn	nn	np	nn	nn	nn	nn	np
AX-174115838	160.15	9	<nnxnp>	nn	nn	np	np	nn	nn	np	np	nn	nn	nn	nn	np	nn	np	nn	nn	nn	nn	nn	np	nn	nn	np	nn	np	np	np	nn	np	nn	nn	nn	np	nn	nn	nn	nn	nn	nn	np	nn	nn	nn	nn	np
AX-174205591	160.15	9	<nnxnp>	nn	nn	np	np	nn	nn	np	np	nn	nn	nn	nn	np	nn	np	nn	nn	nn	nn	nn	np	nn	nn	np	nn	np	np	np	nn	np	nn	nn	nn	np	nn	nn	nn	nn	nn	nn	np	nn	nn	nn	nn	np
AX-174199643	161.203	9	<nnxnp>	nn	nn	np	np	nn	nn	np	np	nn	nn	nn	nn	np	nn	np	nn	nn	nn	nn	nn	np	nn	nn	np	nn	np	np	np	nn	np	nn	nn	nn	np	nn	nn	nn	nn	nn	nn	np	nn	nn	nn	nn	np
AX-174140311	163.331	9	<nnxnp>	nn	nn	np	np	nn	nn	np	np	nn	nn	nn	nn	np	nn	np	nn	nn	nn	nn	nn	np	nn	nn	np	nn	np	np	np	nn	np	nn	nn	nn	np	nn	nn	nn	nn	nn	nn	np	nn	nn	nn	nn	np
AX-115676996	164.384	9	<nnxnp>	nn	nn	np	np	nn	nn	np	np	nn	nn	nn	nn	np	nn	np	nn	nn	nn	nn	nn	np	nn	nn	np	nn	np	np	np	nn	np	nn	nn	nn	np	nn	nn	nn	nn	nn	nn	np	nn	nn	nn	nn	np
AX-174132242	164.384	9	<nnxnp>	nn	nn	np	np	nn	nn	np	np	nn	nn	nn	nn	np	nn	np	nn	nn	nn	nn	nn	np	nn	nn	np	nn	np	np	np	nn	np	nn	nn	nn	np	nn	nn	nn	nn	nn	nn	np	nn	nn	nn	nn	np
AX-174157045	164.384	9	<nnxnp>	nn	nn	np	np	nn	nn	np	np	nn	nn	nn	nn	np	nn	np	nn	nn	nn	nn	nn	np	nn	nn	np	nn	np	np	np	nn	np	nn	nn	nn	np	nn	nn	nn	nn	nn	nn	np	nn	nn	nn	nn	np
AX-174180839	165.436	9	<nnxnp>	nn	nn	np	np	nn	nn	np	np	nn	nn	nn	nn	np	nn	np	nn	nn	nn	nn	nn	np	nn	nn	np	nn	np	np	np	nn	np	nn	nn	nn	np	nn	nn	nn	nn	nn	nn	np	nn	nn	nn	nn	np
AX-115704377	166.489	9	<nnxnp>	nn	nn	np	np	nn	nn	np	np	nn	nn	nn	nn	np	nn	np	nn	nn	nn	nn	nn	np	nn	nn	np	nn	np	np	np	nn	np	nn	nn	nn	np	nn	nn	nn	nn	nn	nn	np	nn	nn	nn	nn	np
AX-174186767	166.489	9	<nnxnp>	nn	nn	np	np	nn	nn	np	np	nn	nn	nn	nn	np	nn	np	nn	nn	nn	nn	nn	np	nn	nn	np	nn	np	np	np	nn	np	nn	nn	nn	np	nn	nn	nn	nn	nn	nn	np	nn	nn	nn	nn	np
AX-174207836	166.489	9	<nnxnp>	nn	nn	np	np	nn	nn	np	np	nn	nn	nn	nn	np	nn	np	nn	nn	nn	nn	nn	np	nn	nn	np	nn	np	np	np	nn	np	nn	nn	nn	np	nn	nn	nn	nn	nn	nn	np	nn	nn	nn	nn	np
AX-174212402	166.489	9	<nnxnp>	nn	nn	np	np	nn	nn	np	np	nn	nn	nn	nn	np	nn	np	nn	nn	nn	nn	nn	np	nn	nn	np	nn	np	np	np	nn	np	nn	nn	nn	np	nn	nn	nn	nn	nn	nn	np	nn	nn	nn	nn	np
AX-115692835	167.542	9	<nnxnp>	nn	nn	np	np	nn	nn	np	np	nn	nn	nn	nn	np	nn	np	nn	nn	nn	nn	nn	np	nn	nn	np	nn	np	np	np	nn	np	nn	nn	nn	np	nn	nn	nn	nn	nn	nn	np	nn	nn	nn	nn	np
AX-174181018	171.892	9	<nnxnp>	nn	nn	np	np	nn	nn	nn	np	nn	nn	nn	nn	np	nn	np	nn	nn	nn	nn	nn	np	nn	nn	np	nn	np	np	np	nn	np	nn	nn	nn	np	nn	nn	nn	nn	nn	--	np	nn	nn	nn	nn	np
AX-174187324	174.02	9	<nnxnp>	nn	nn	np	np	nn	nn	nn	np	nn	nn	nn	nn	np	nn	np	nn	nn	nn	nn	nn	np	nn	nn	np	nn	np	np	np	nn	np	nn	nn	nn	np	nn	nn	nn	nn	nn	nn	np	nn	nn	nn	nn	np
AX-174147316	175.073	9	<nnxnp>	nn	nn	np	np	nn	nn	nn	np	nn	nn	nn	nn	np	nn	np	nn	nn	nn	nn	nn	np	nn	nn	np	nn	np	np	np	nn	np	nn	nn	nn	np	nn	nn	nn	nn	nn	nn	np	nn	nn	nn	nn	np
AX-153644126	175.073	9	<nnxnp>	nn	nn	np	np	nn	nn	nn	np	nn	nn	nn	nn	np	nn	np	nn	nn	nn	nn	nn	np	nn	nn	np	nn	np	np	np	nn	np	nn	nn	nn	np	nn	nn	nn	nn	nn	nn	np	nn	nn	nn	nn	np
AX-153654676	175.073	9	<nnxnp>	nn	nn	np	np	nn	nn	nn	np	nn	nn	nn	nn	np	nn	np	nn	nn	nn	nn	nn	np	nn	nn	np	nn	np	np	np	nn	np	nn	nn	nn	np	nn	nn	nn	nn	nn	nn	np	nn	nn	nn	nn	np
AX-153654678	175.073	9	<nnxnp>	nn	nn	np	np	nn	nn	nn	np	nn	nn	nn	nn	np	nn	np	nn	nn	nn	nn	nn	np	nn	nn	np	nn	np	np	np	nn	np	nn	nn	nn	np	nn	nn	nn	nn	nn	nn	np	nn	nn	nn	nn	np
AX-174150107	175.073	9	<nnxnp>	nn	nn	np	np	nn	nn	nn	np	nn	nn	nn	nn	np	nn	np	nn	nn	nn	nn	nn	np	nn	nn	np	nn	np	np	np	nn	np	nn	nn	nn	np	nn	nn	nn	nn	nn	nn	np	nn	nn	nn	nn	np
AX-174167216	175.073	9	<nnxnp>	nn	nn	np	np	nn	nn	nn	np	nn	nn	nn	nn	np	nn	np	nn	nn	nn	nn	nn	np	nn	nn	np	nn	np	np	np	nn	np	nn	nn	nn	np	nn	nn	nn	nn	nn	nn	np	nn	nn	nn	nn	np
AX-174126835	176.126	9	<nnxnp>	nn	nn	np	np	nn	nn	nn	np	nn	nn	nn	nn	np	nn	np	nn	nn	nn	nn	nn	np	nn	nn	np	nn	np	np	np	nn	np	nn	nn	nn	np	nn	nn	nn	nn	nn	nn	np	nn	nn	nn	nn	np
AX-175074254	176.126	9	<nnxnp>	nn	nn	np	np	nn	nn	nn	--	nn	nn	nn	nn	np	nn	np	nn	nn	nn	nn	nn	np	nn	nn	np	nn	np	np	np	nn	np	nn	nn	nn	np	nn	nn	nn	nn	nn	nn	np	nn	nn	nn	nn	np
AX-174164576	176.126	9	<nnxnp>	nn	nn	np	np	nn	nn	nn	np	nn	nn	nn	nn	np	nn	np	nn	nn	nn	nn	nn	np	nn	nn	np	nn	np	np	np	nn	np	nn	nn	nn	np	nn	nn	nn	nn	nn	nn	np	nn	nn	nn	nn	np
AX-174121309	178.254	9	<nnxnp>	nn	nn	np	np	nn	nn	nn	np	nn	nn	nn	nn	np	nn	np	nn	nn	nn	nn	nn	np	nn	nn	np	nn	np	np	np	nn	np	nn	nn	nn	np	nn	nn	nn	nn	nn	nn	np	nn	nn	nn	nn	np
AX-174139419	178.254	9	<nnxnp>	nn	nn	np	np	nn	nn	nn	np	nn	nn	nn	nn	np	nn	np	nn	nn	nn	nn	nn	np	nn	nn	np	nn	np	np	np	nn	np	nn	nn	nn	np	nn	nn	nn	nn	nn	nn	np	nn	nn	nn	nn	np
AX-174173505	178.254	9	<nnxnp>	nn	nn	np	np	nn	nn	nn	np	nn	nn	nn	nn	np	nn	np	nn	nn	nn	nn	nn	np	nn	nn	np	nn	np	np	np	nn	np	nn	nn	nn	np	nn	nn	nn	nn	nn	nn	np	nn	nn	nn	nn	np
AX-174120553	180.382	9	<nnxnp>	nn	nn	np	np	nn	nn	nn	np	nn	nn	nn	nn	np	nn	np	nn	nn	nn	nn	nn	np	nn	nn	np	nn	np	np	np	nn	np	nn	nn	nn	np	nn	nn	nn	np	nn	nn	np	nn	nn	np	nn	np
AX-174185946	180.382	9	<nnxnp>	nn	nn	np	np	nn	nn	nn	np	nn	nn	nn	nn	np	nn	np	nn	nn	nn	nn	nn	np	nn	nn	np	nn	np	np	np	nn	np	nn	nn	nn	np	nn	nn	nn	np	nn	nn	np	nn	nn	np	nn	np
AX-174129851	181.434	9	<nnxnp>	nn	nn	np	np	nn	nn	nn	np	nn	nn	nn	nn	np	nn	np	nn	nn	nn	nn	nn	np	nn	nn	np	nn	np	np	np	nn	np	nn	nn	nn	np	nn	nn	nn	np	nn	nn	np	nn	nn	np	nn	np
AX-174120215	182.487	9	<nnxnp>	nn	nn	np	np	nn	nn	nn	np	nn	nn	nn	nn	np	nn	np	nn	nn	nn	nn	nn	np	nn	nn	np	nn	np	np	np	nn	np	nn	nn	nn	np	nn	nn	nn	np	nn	nn	np	nn	nn	np	nn	np
AX-174139616	184.615	9	<nnxnp>	nn	nn	np	np	nn	nn	nn	np	nn	nn	nn	nn	np	nn	np	nn	nn	nn	nn	nn	np	nn	nn	np	nn	np	np	np	nn	np	nn	nn	nn	np	nn	nn	nn	np	nn	nn	np	nn	nn	np	nn	np
AX-115686470	186.743	9	<nnxnp>	nn	nn	np	np	nn	nn	nn	np	nn	nn	nn	nn	np	nn	np	nn	nn	nn	nn	nn	np	nn	nn	np	nn	np	np	np	nn	np	nn	nn	nn	np	nn	nn	nn	np	nn	nn	np	nn	nn	np	nn	np
AX-174120616	188.871	9	<nnxnp>	nn	nn	np	np	nn	nn	nn	np	nn	nn	nn	nn	np	nn	np	nn	np	nn	nn	nn	np	nn	nn	np	nn	np	np	np	nn	np	nn	nn	nn	np	nn	nn	nn	np	nn	nn	np	nn	nn	np	nn	np
AX-174171607	189.924	9	<nnxnp>	nn	nn	np	np	nn	nn	nn	np	nn	nn	nn	nn	np	nn	np	nn	np	nn	nn	nn	np	nn	nn	np	nn	np	np	np	nn	np	nn	nn	nn	np	nn	nn	nn	np	nn	nn	np	nn	nn	np	nn	np
AX-174177905	192.052	9	<nnxnp>	nn	nn	np	np	nn	nn	nn	np	nn	nn	nn	nn	np	nn	np	nn	np	nn	nn	nn	np	nn	nn	np	nn	np	np	np	nn	np	nn	nn	nn	np	nn	nn	nn	np	nn	nn	np	nn	nn	np	nn	np
AX-115704903	194.185	9	<nnxnp>	nn	nn	np	np	nn	nn	nn	np	nn	nn	nn	nn	np	nn	np	nn	np	nn	nn	nn	np	nn	nn	np	nn	np	np	np	nn	np	nn	nn	nn	np	nn	nn	nn	np	nn	nn	np	nn	nn	np	nn	np
AX-174115626	0	10	<nnxnp>	np	np	np	np	nn	nn	np	np	nn	np	np	nn	nn	np	nn	np	np	nn	np	np	nn	nn	np	np	np	np	np	np	nn	np	nn	nn	nn	np	nn	np	nn	np	nn	nn	nn	np	np	np	nn	nn
AX-174184397	0	10	<nnxnp>	np	np	np	np	nn	nn	np	np	nn	np	np	nn	nn	np	nn	np	np	nn	np	np	nn	nn	np	np	np	np	np	np	nn	np	nn	nn	nn	np	nn	np	nn	np	nn	nn	nn	np	np	np	nn	nn
AX-174196794	0	10	<nnxnp>	np	np	np	np	nn	nn	np	np	nn	np	np	nn	nn	np	nn	np	np	nn	np	np	nn	nn	np	np	np	np	np	np	nn	np	nn	nn	nn	np	nn	np	nn	np	nn	nn	nn	np	np	np	nn	nn
AX-174186358	1.053	10	<nnxnp>	np	np	np	np	nn	nn	np	np	nn	np	np	nn	nn	np	nn	np	np	nn	np	np	nn	nn	np	np	np	np	np	np	nn	np	nn	nn	nn	np	nn	np	nn	np	nn	nn	nn	np	np	np	nn	nn
AX-174172255	2.105	10	<nnxnp>	np	np	np	np	nn	nn	np	np	nn	np	np	nn	nn	np	nn	np	np	nn	--	np	nn	nn	np	np	np	np	np	np	nn	np	nn	nn	nn	np	nn	np	nn	np	nn	nn	nn	np	np	np	nn	nn
AX-174175351	4.233	10	<nnxnp>	np	np	np	np	nn	nn	np	np	nn	np	np	nn	nn	np	nn	np	np	np	np	np	nn	nn	np	np	np	np	np	np	nn	np	nn	nn	nn	np	nn	np	nn	np	nn	nn	nn	np	np	np	nn	nn
AX-174214219	4.233	10	<nnxnp>	np	np	np	np	nn	nn	np	np	nn	np	np	nn	nn	np	nn	np	np	np	np	np	nn	nn	np	np	np	np	np	np	nn	np	nn	nn	nn	np	nn	np	nn	np	nn	nn	nn	np	np	np	nn	nn
AX-115712890	5.286	10	<nnxnp>	np	np	np	np	nn	nn	np	np	nn	np	np	nn	nn	np	nn	np	np	np	np	np	nn	nn	np	np	np	np	np	np	nn	np	nn	nn	nn	np	nn	np	nn	np	nn	nn	nn	np	np	np	nn	nn
AX-174144736	6.339	10	<nnxnp>	np	np	np	np	nn	nn	np	np	nn	np	np	nn	nn	np	nn	np	np	np	np	np	nn	nn	np	np	np	np	np	np	nn	np	nn	nn	nn	np	nn	np	nn	np	nn	nn	nn	np	np	np	nn	nn
AX-174169143	6.339	10	<nnxnp>	np	np	np	np	nn	nn	np	np	nn	np	np	nn	nn	np	nn	np	np	np	np	np	nn	nn	np	np	np	np	np	np	nn	np	nn	nn	nn	np	nn	np	nn	np	nn	nn	nn	np	np	np	nn	nn
AX-174146093	9.566	10	<nnxnp>	np	np	np	np	nn	nn	np	np	nn	np	np	nn	nn	np	nn	np	np	np	np	np	nn	nn	np	np	np	np	np	np	nn	np	nn	nn	nn	np	nn	np	nn	np	nn	nn	nn	nn	np	np	nn	nn
AX-174185241	10.618	10	<nnxnp>	np	np	np	np	nn	nn	np	np	nn	np	np	nn	nn	np	nn	np	np	np	np	np	nn	nn	np	np	np	np	np	np	nn	np	nn	nn	nn	np	nn	np	nn	np	nn	nn	nn	nn	np	np	nn	nn
AX-174172515	11.671	10	<nnxnp>	np	np	np	np	nn	nn	np	np	nn	np	np	nn	nn	np	nn	np	np	np	np	np	nn	nn	np	np	np	np	np	np	nn	np	nn	nn	nn	np	nn	np	nn	np	nn	nn	nn	nn	np	np	nn	nn
AX-174210986	11.671	10	<nnxnp>	np	np	np	np	nn	nn	np	np	nn	np	np	nn	nn	np	nn	np	np	np	np	np	nn	nn	np	np	np	np	np	np	nn	np	nn	nn	nn	np	nn	np	nn	np	nn	nn	nn	nn	np	np	nn	nn
AX-174184442	13.799	10	<nnxnp>	np	np	np	np	nn	nn	np	np	nn	np	np	np	nn	np	nn	np	np	np	np	np	nn	nn	np	np	np	np	np	np	nn	np	nn	nn	nn	np	nn	np	nn	np	nn	nn	nn	nn	np	np	nn	nn
AX-174181147	14.852	10	<nnxnp>	np	np	np	np	nn	nn	np	np	nn	np	np	np	nn	np	nn	np	np	np	np	np	nn	nn	np	np	np	np	np	np	nn	np	nn	nn	nn	np	nn	np	nn	np	nn	nn	nn	nn	np	np	nn	nn
AX-174191633	14.852	10	<nnxnp>	np	np	np	np	nn	nn	np	np	nn	np	np	np	nn	np	nn	np	np	np	np	np	nn	nn	np	np	np	np	np	np	nn	np	nn	nn	nn	np	nn	np	nn	np	nn	nn	nn	nn	np	np	nn	nn
AX-174159069	15.904	10	<nnxnp>	np	np	np	np	nn	nn	np	np	nn	np	np	np	nn	np	nn	np	np	np	np	np	nn	nn	np	np	np	np	np	np	nn	np	nn	nn	nn	np	nn	np	nn	np	nn	nn	nn	nn	np	np	nn	nn
AX-115664746	20.255	10	<nnxnp>	np	np	np	np	nn	nn	np	np	nn	np	np	np	nn	np	nn	np	nn	np	np	np	nn	np	np	np	np	np	np	np	nn	np	nn	nn	nn	np	nn	np	nn	np	nn	nn	np	nn	np	np	nn	nn
AX-174180592	22.383	10	<nnxnp>	np	np	np	np	nn	nn	np	np	nn	np	np	np	nn	np	nn	np	nn	np	np	np	nn	np	np	np	nn	np	np	np	nn	np	nn	np	nn	np	nn	np	nn	np	nn	nn	np	nn	np	np	nn	nn
AX-174213279	23.435	10	<nnxnp>	np	np	np	np	nn	nn	np	np	nn	np	np	np	nn	np	nn	np	nn	np	np	np	nn	np	np	np	nn	np	np	np	nn	np	nn	np	nn	np	np	np	nn	np	nn	nn	np	nn	np	np	nn	nn
AX-174186415	25.563	10	<nnxnp>	np	np	np	np	nn	nn	np	np	nn	np	np	np	nn	np	nn	np	nn	np	np	np	nn	np	np	np	nn	np	np	np	nn	np	nn	np	nn	np	nn	np	nn	np	nn	nn	np	nn	np	np	nn	nn
AX-174194503	25.563	10	<nnxnp>	np	np	np	np	nn	nn	np	np	nn	np	np	np	nn	np	nn	np	nn	np	np	np	nn	np	np	np	nn	np	np	np	nn	np	nn	np	nn	np	nn	np	nn	np	nn	nn	np	nn	np	np	nn	nn
AX-174205872	28.79	10	<nnxnp>	np	np	np	np	nn	nn	np	np	nn	np	np	np	nn	np	nn	np	nn	np	np	np	nn	np	np	np	nn	np	np	np	nn	np	nn	np	nn	np	np	np	nn	np	nn	nn	np	nn	np	np	nn	nn
AX-174206637	28.79	10	<nnxnp>	np	np	np	np	nn	nn	np	np	nn	np	np	np	nn	np	nn	np	nn	np	np	np	nn	np	np	np	nn	np	np	np	nn	np	nn	np	nn	np	np	np	nn	np	nn	nn	np	nn	np	np	nn	nn
AX-174130235	29.843	10	<nnxnp>	np	np	np	np	nn	nn	np	np	nn	np	np	np	nn	np	nn	np	nn	np	np	np	nn	np	np	np	nn	np	np	np	nn	np	nn	np	nn	np	np	np	nn	np	nn	nn	np	nn	np	np	nn	nn
AX-174125898	30.896	10	<nnxnp>	np	np	np	np	nn	nn	np	np	nn	np	np	np	nn	np	nn	np	nn	np	np	np	nn	np	np	np	nn	np	np	np	nn	np	nn	np	nn	np	np	np	nn	np	nn	nn	np	nn	np	np	nn	nn
AX-174162090	33.024	10	<nnxnp>	np	np	np	np	nn	nn	np	np	nn	np	np	np	nn	np	np	np	nn	np	np	np	nn	np	np	np	nn	np	np	np	nn	np	nn	np	nn	np	np	np	nn	np	nn	nn	np	nn	np	np	nn	nn
AX-174171596	34.076	10	<nnxnp>	np	np	np	np	nn	nn	np	np	nn	np	np	np	nn	np	np	np	nn	np	np	np	nn	np	np	np	nn	np	np	np	nn	np	nn	np	nn	np	np	np	nn	np	nn	nn	np	nn	np	np	nn	nn
AX-115702010	35.129	10	<nnxnp>	np	np	np	np	nn	nn	np	np	nn	np	np	np	nn	np	np	np	nn	np	--	np	np	np	np	np	nn	np	np	np	nn	np	nn	np	nn	np	np	np	nn	np	nn	nn	np	nn	np	np	nn	nn
AX-174152482	35.129	10	<nnxnp>	np	np	np	np	nn	nn	np	np	nn	np	np	np	nn	np	np	np	nn	np	np	np	np	np	np	np	nn	np	np	np	nn	np	nn	np	nn	np	np	np	nn	np	nn	nn	np	nn	np	np	nn	nn
AX-174138239	36.182	10	<nnxnp>	np	np	np	np	nn	nn	np	np	nn	np	np	np	nn	np	np	np	nn	np	np	np	np	np	np	np	nn	np	np	np	nn	np	nn	np	nn	np	np	np	nn	np	nn	nn	np	nn	np	np	nn	nn
AX-174204641	36.182	10	<nnxnp>	np	np	np	np	nn	nn	np	np	nn	np	np	np	nn	np	np	np	nn	np	np	np	np	np	np	np	nn	np	np	np	nn	np	nn	np	nn	np	np	np	nn	np	nn	nn	np	nn	np	np	nn	nn
AX-174187314	38.31	10	<nnxnp>	np	np	np	np	nn	nn	np	np	nn	np	np	np	nn	np	np	np	nn	np	np	np	np	np	np	np	nn	np	np	np	nn	np	nn	np	nn	np	np	np	nn	np	nn	nn	np	nn	np	np	nn	nn
AX-115714824	39.362	10	<nnxnp>	np	np	np	np	nn	nn	np	np	nn	np	np	np	nn	np	np	np	nn	np	np	np	np	np	np	np	nn	np	np	np	nn	np	nn	np	nn	np	np	np	nn	np	nn	nn	np	nn	np	np	nn	nn
AX-115731123	39.362	10	<nnxnp>	np	np	np	np	nn	nn	np	np	nn	np	np	np	nn	np	np	np	nn	np	np	np	np	np	np	np	nn	np	np	np	nn	np	nn	np	nn	np	np	np	nn	np	nn	nn	np	nn	np	np	nn	nn
AX-174143948	39.362	10	<nnxnp>	np	np	np	np	nn	nn	np	np	nn	np	np	np	nn	np	np	np	nn	np	np	np	np	np	np	np	nn	np	np	np	nn	np	nn	np	nn	np	np	np	nn	np	nn	nn	np	nn	np	np	nn	nn
AX-174183001	39.362	10	<nnxnp>	np	np	np	np	nn	nn	np	np	nn	np	np	np	nn	np	np	np	nn	np	np	np	np	np	np	np	nn	np	np	np	nn	np	nn	np	nn	np	np	np	nn	np	nn	nn	np	nn	np	np	nn	nn
AX-174191710	40.415	10	<nnxnp>	np	np	np	np	nn	nn	np	np	nn	np	np	np	nn	np	np	np	nn	np	np	np	np	np	np	np	nn	np	np	np	nn	np	nn	np	nn	np	np	np	nn	np	nn	nn	np	nn	np	np	nn	nn
AX-174120361	42.543	10	<nnxnp>	np	np	np	np	nn	nn	np	np	nn	np	np	np	nn	np	np	np	nn	np	np	np	np	np	np	np	nn	nn	np	np	nn	np	nn	np	nn	np	np	np	nn	np	nn	nn	np	nn	np	np	nn	nn
AX-174131584	42.543	10	<nnxnp>	np	np	np	np	nn	nn	np	np	nn	np	np	np	nn	np	np	np	nn	np	np	np	np	np	np	np	nn	nn	np	np	nn	np	nn	np	nn	np	np	np	nn	np	nn	nn	np	nn	np	np	nn	nn
AX-174184053	43.596	10	<nnxnp>	np	np	np	np	nn	nn	np	np	nn	np	np	np	nn	np	np	np	nn	np	np	np	np	np	np	np	nn	nn	np	np	nn	np	nn	np	nn	np	np	np	nn	np	nn	nn	np	nn	np	np	nn	nn
AX-174186506	44.648	10	<nnxnp>	np	np	np	np	nn	nn	np	np	nn	np	np	np	nn	np	np	np	nn	np	np	np	np	np	np	np	nn	nn	np	np	nn	np	nn	np	nn	np	np	np	nn	np	nn	nn	np	nn	np	np	nn	nn
AX-174188633	44.648	10	<nnxnp>	np	np	np	np	nn	nn	np	np	nn	np	np	np	nn	np	np	np	nn	np	np	np	np	np	np	np	nn	nn	np	np	nn	np	nn	np	nn	np	np	np	nn	np	nn	nn	np	nn	np	np	nn	nn
AX-174182356	46.776	10	<nnxnp>	np	np	np	np	nn	nn	np	np	nn	np	np	np	nn	np	np	np	nn	np	np	np	np	np	np	np	nn	nn	np	np	nn	np	nn	np	nn	np	np	np	nn	np	nn	nn	np	nn	np	np	nn	nn
AX-174211093	46.776	10	<nnxnp>	np	np	np	np	nn	nn	np	np	nn	np	np	np	nn	np	np	np	nn	np	np	np	np	np	np	np	nn	nn	np	np	nn	np	nn	np	nn	np	np	np	nn	np	nn	nn	np	nn	np	np	nn	nn
AX-174200648	48.904	10	<nnxnp>	np	np	np	np	nn	nn	np	np	nn	np	np	np	nn	np	np	np	nn	np	np	np	np	np	np	np	nn	nn	np	np	nn	np	nn	np	nn	np	np	np	nn	np	nn	nn	np	nn	np	np	nn	nn
AX-174146345	53.255	10	<nnxnp>	np	np	np	np	nn	nn	np	np	nn	np	np	np	nn	np	np	np	np	np	np	np	np	np	np	np	nn	nn	np	np	np	np	nn	np	nn	np	np	np	nn	np	nn	nn	np	nn	np	np	nn	np
AX-174124247	54.308	10	<nnxnp>	np	np	np	np	nn	nn	np	np	nn	np	np	np	nn	np	np	np	np	np	np	np	np	np	np	np	nn	nn	np	np	np	np	nn	np	nn	np	np	np	nn	np	nn	nn	np	nn	np	np	nn	np
AX-174133951	54.308	10	<nnxnp>	np	np	np	np	nn	nn	np	np	nn	np	np	np	nn	np	np	np	np	np	np	np	np	np	np	np	nn	nn	np	np	np	np	nn	np	nn	np	np	np	nn	np	nn	nn	np	nn	np	np	nn	np
AX-115703968	55.36	10	<nnxnp>	np	np	np	np	nn	nn	np	np	nn	np	np	np	nn	np	np	np	np	np	np	np	np	np	np	np	nn	nn	np	np	np	np	nn	np	nn	np	np	np	nn	np	nn	nn	np	nn	np	np	nn	np
AX-174158533	55.36	10	<nnxnp>	np	np	np	np	nn	nn	np	np	nn	np	np	np	nn	np	np	np	np	np	np	np	np	np	np	np	nn	nn	np	np	np	np	nn	np	nn	np	np	np	nn	np	nn	nn	np	nn	np	np	nn	np
AX-174173157	55.36	10	<nnxnp>	np	np	np	np	nn	nn	np	np	nn	np	np	np	nn	np	np	np	np	np	np	np	np	np	np	np	nn	nn	np	np	np	np	nn	np	nn	np	np	np	nn	np	nn	nn	np	nn	np	np	nn	np
AX-115677500	59.711	10	<nnxnp>	np	np	np	np	nn	nn	np	np	nn	np	np	np	nn	np	np	np	np	np	np	np	np	np	np	np	nn	nn	np	np	np	np	nn	np	nn	np	np	np	nn	nn	nn	nn	np	nn	np	np	nn	np
AX-115678351	64.061	10	<nnxnp>	np	np	np	np	nn	nn	np	np	nn	np	np	np	nn	np	np	np	np	np	np	np	np	np	np	np	nn	nn	np	np	np	np	nn	np	nn	np	np	np	nn	nn	nn	nn	np	nn	np	np	nn	np
AX-174182290	66.189	10	<nnxnp>	np	np	np	np	nn	nn	np	np	nn	np	np	np	nn	np	np	np	np	np	np	np	np	np	np	np	nn	nn	np	np	np	np	nn	np	nn	np	np	np	nn	nn	nn	nn	np	nn	np	np	nn	np
AX-174185491	70.54	10	<nnxnp>	np	np	np	np	nn	np	np	np	nn	np	np	np	nn	np	np	np	np	np	np	np	np	np	np	np	nn	nn	np	np	np	np	nn	np	nn	np	np	np	nn	nn	nn	nn	np	nn	np	nn	nn	np
AX-174185554	70.54	10	<nnxnp>	np	np	np	np	nn	np	np	np	nn	np	np	np	nn	np	np	np	np	np	np	np	np	np	np	np	nn	nn	np	np	np	np	nn	np	nn	np	np	np	nn	nn	nn	nn	np	nn	np	nn	nn	np
AX-174183586	73.767	10	<nnxnp>	np	np	np	np	nn	np	np	np	nn	np	np	np	nn	np	np	np	np	np	np	nn	np	np	np	np	nn	nn	np	np	np	np	nn	np	nn	np	np	np	nn	nn	nn	nn	np	nn	np	nn	nn	np
AX-174140291	76.994	10	<nnxnp>	np	np	np	np	nn	np	np	np	nn	np	np	np	nn	np	np	np	np	np	np	nn	np	np	np	np	nn	nn	np	np	np	np	nn	np	nn	nn	np	np	nn	nn	nn	nn	np	nn	np	nn	nn	np
AX-153647895	78.046	10	<nnxnp>	np	np	np	np	nn	np	np	np	nn	np	np	np	nn	np	np	np	np	np	np	nn	np	np	np	np	nn	nn	np	np	np	np	nn	np	nn	nn	np	np	nn	nn	nn	nn	np	nn	np	nn	nn	np
AX-174199602	78.046	10	<nnxnp>	np	np	np	np	nn	np	np	np	nn	np	np	np	nn	np	np	np	np	np	np	nn	np	np	np	np	nn	nn	np	np	np	np	nn	np	nn	nn	np	np	nn	nn	nn	nn	np	nn	np	nn	nn	np
AX-115732091	79.099	10	<nnxnp>	np	np	np	np	nn	np	np	np	nn	np	np	np	nn	np	np	np	np	np	np	nn	np	np	np	np	nn	nn	np	np	np	np	nn	np	nn	nn	np	np	nn	nn	nn	nn	np	nn	np	nn	nn	np
AX-174159695	80.152	10	<nnxnp>	np	np	np	np	nn	np	np	np	nn	np	np	np	nn	np	np	np	np	np	np	nn	np	np	np	np	nn	nn	np	np	np	np	nn	np	nn	nn	np	np	nn	nn	nn	nn	np	nn	np	nn	nn	np
AX-174166695	82.28	10	<nnxnp>	np	np	np	np	nn	np	np	np	nn	np	np	np	nn	np	np	np	np	np	np	nn	np	np	np	np	nn	nn	np	np	np	np	nn	np	nn	nn	np	np	nn	nn	nn	nn	np	nn	np	nn	nn	np
AX-174184422	82.28	10	<nnxnp>	np	np	np	np	nn	np	np	np	nn	np	np	np	nn	np	np	np	np	np	np	nn	np	np	np	np	nn	nn	np	np	np	np	nn	np	nn	nn	np	np	nn	nn	nn	nn	np	nn	np	nn	nn	np
AX-174210465	83.332	10	<nnxnp>	np	np	np	np	nn	np	np	np	nn	np	np	np	nn	np	np	np	np	np	np	nn	np	np	np	np	nn	nn	np	np	np	np	nn	np	nn	nn	np	np	nn	nn	nn	nn	np	nn	np	nn	nn	np
AX-174143003	84.385	10	<nnxnp>	np	np	np	np	nn	np	np	np	nn	np	np	np	nn	np	np	np	np	np	np	nn	np	np	np	np	nn	nn	np	np	np	np	nn	np	nn	nn	np	np	nn	nn	nn	nn	np	nn	np	nn	nn	np
AX-115727605	85.438	10	<nnxnp>	np	np	np	np	nn	np	np	np	nn	np	np	np	nn	np	np	np	np	np	np	nn	np	np	np	np	nn	nn	np	np	np	np	nn	np	nn	nn	np	np	nn	nn	nn	nn	np	nn	np	nn	nn	np
AX-174199734	86.49	10	<nnxnp>	np	np	np	np	nn	np	np	np	nn	np	np	np	nn	np	np	np	np	np	np	nn	np	np	np	np	nn	nn	np	np	np	np	nn	np	nn	nn	np	np	nn	nn	nn	nn	np	nn	np	nn	nn	np
AX-174175219	87.543	10	<nnxnp>	np	np	np	np	nn	np	np	np	nn	np	np	np	nn	np	np	np	np	np	np	nn	np	np	np	np	nn	nn	np	np	np	np	nn	np	nn	nn	np	np	nn	nn	nn	nn	np	nn	np	nn	nn	np
AX-174172939	87.543	10	<nnxnp>	np	np	np	np	nn	np	np	np	nn	np	np	np	nn	np	np	np	np	np	np	nn	np	np	np	np	nn	nn	np	np	np	np	nn	np	nn	nn	np	np	nn	nn	nn	nn	np	nn	np	nn	nn	np
AX-174184708	87.543	10	<nnxnp>	np	np	np	np	nn	np	np	np	nn	np	np	np	nn	np	np	np	np	np	np	nn	np	np	np	np	nn	nn	np	np	np	np	nn	np	nn	nn	np	np	nn	nn	nn	nn	np	nn	np	nn	nn	np
AX-174164671	88.596	10	<nnxnp>	np	np	np	np	nn	np	np	np	nn	np	np	np	nn	np	np	np	np	np	np	nn	np	np	np	np	nn	nn	np	np	np	np	nn	np	nn	nn	np	np	nn	nn	nn	nn	np	nn	np	nn	np	np
AX-174189660	92.946	10	<nnxnp>	np	np	np	np	nn	np	np	np	nn	np	nn	np	nn	np	np	np	np	np	np	nn	np	np	np	np	np	nn	np	np	np	np	nn	np	nn	nn	np	np	nn	nn	nn	nn	np	nn	np	nn	nn	np
AX-174140095	93.999	10	<nnxnp>	np	np	np	np	nn	np	np	np	nn	np	nn	np	nn	np	np	np	np	np	np	nn	np	np	np	np	np	nn	np	np	np	np	nn	np	nn	nn	np	np	nn	nn	nn	nn	np	nn	np	nn	nn	np
AX-174153293	93.999	10	<nnxnp>	np	np	np	np	nn	np	np	np	nn	np	nn	np	nn	np	np	np	np	np	np	nn	np	np	np	np	np	nn	np	np	np	np	nn	np	nn	nn	np	np	nn	nn	nn	nn	np	nn	np	nn	nn	np
AX-174170540	97.226	10	<nnxnp>	np	np	np	np	nn	np	np	np	nn	np	nn	np	nn	np	np	np	np	np	np	nn	np	np	np	np	np	nn	np	np	np	np	nn	np	nn	nn	np	np	nn	nn	nn	nn	np	nn	np	nn	nn	np
AX-174150438	100.453	10	<nnxnp>	np	np	np	np	nn	np	np	np	nn	np	nn	np	nn	np	np	np	np	np	np	nn	np	np	np	np	np	nn	np	np	np	np	nn	np	nn	nn	np	np	nn	nn	nn	nn	np	nn	nn	nn	nn	np
AX-174141075	103.68	10	<nnxnp>	np	np	np	np	nn	np	np	np	nn	np	nn	np	nn	np	np	np	np	np	np	nn	np	np	np	np	np	nn	np	np	np	np	nn	np	nn	nn	np	np	nn	nn	nn	np	np	nn	nn	nn	nn	np
AX-115702177	105.808	10	<nnxnp>	np	np	np	np	nn	np	np	np	nn	np	nn	np	nn	np	np	np	np	np	np	nn	np	np	np	np	np	nn	np	np	np	np	nn	np	nn	nn	np	np	nn	nn	nn	np	np	nn	nn	nn	nn	np
AX-115717616	112.484	10	<nnxnp>	np	np	np	np	nn	np	np	np	nn	np	nn	np	nn	np	nn	np	np	np	np	nn	np	np	np	np	np	nn	np	np	np	np	nn	np	nn	nn	np	np	nn	nn	nn	np	np	nn	nn	nn	nn	np
AX-174128495	112.484	10	<nnxnp>	np	np	np	np	nn	np	np	np	nn	np	nn	np	nn	np	nn	np	np	np	np	nn	np	np	np	np	np	nn	np	np	np	np	nn	np	nn	nn	np	np	nn	nn	nn	np	np	nn	nn	nn	nn	np
AX-174131655	113.537	10	<nnxnp>	np	np	np	np	nn	np	np	np	nn	np	nn	np	nn	np	nn	np	np	np	np	nn	np	np	np	np	np	nn	np	np	np	np	nn	np	nn	nn	np	np	nn	nn	nn	np	np	nn	nn	nn	nn	np
AX-174215128	114.59	10	<nnxnp>	np	np	np	np	nn	np	np	np	nn	np	nn	np	nn	np	nn	np	np	np	np	nn	np	np	np	np	np	nn	np	np	np	np	nn	np	nn	nn	np	np	nn	nn	nn	np	np	nn	nn	nn	nn	np
AX-174183517	115.642	10	<nnxnp>	np	np	np	np	nn	np	np	np	nn	np	nn	np	nn	np	nn	np	np	np	np	nn	np	np	np	np	np	nn	np	np	np	np	nn	np	nn	nn	np	np	nn	nn	nn	np	np	nn	nn	nn	nn	np
AX-174173894	118.869	10	<nnxnp>	np	np	np	np	nn	np	np	np	nn	np	nn	np	nn	np	nn	np	np	np	np	nn	np	np	np	np	np	nn	np	np	np	nn	nn	nn	nn	nn	np	np	nn	nn	nn	np	np	nn	nn	nn	nn	np
AX-174119404	119.922	10	<nnxnp>	np	np	np	np	nn	np	np	np	nn	np	nn	np	nn	np	nn	np	np	np	np	nn	np	np	np	np	np	nn	np	np	np	nn	nn	nn	nn	nn	np	np	nn	nn	nn	np	np	nn	nn	nn	nn	np
AX-174187358	119.922	10	<nnxnp>	np	np	np	np	nn	np	np	np	nn	np	nn	np	nn	np	nn	np	np	np	np	nn	np	np	np	np	np	nn	np	np	np	nn	nn	nn	nn	nn	np	np	nn	nn	nn	np	np	nn	nn	nn	nn	np
AX-115731174	119.922	10	<nnxnp>	np	np	np	np	nn	np	np	np	nn	np	nn	np	nn	np	nn	np	np	np	np	nn	np	np	np	np	np	nn	np	np	np	nn	nn	nn	nn	nn	np	np	nn	nn	nn	np	np	nn	nn	nn	nn	np
AX-174161331	119.922	10	<nnxnp>	np	np	np	np	nn	np	np	np	nn	np	nn	np	nn	np	nn	np	np	np	np	nn	np	np	np	np	np	nn	np	np	np	nn	nn	nn	nn	nn	np	np	nn	nn	nn	np	np	nn	nn	nn	nn	np
AX-174182807	119.922	10	<nnxnp>	np	np	np	np	nn	np	np	np	nn	np	nn	np	nn	np	nn	np	np	np	np	nn	np	np	np	np	np	nn	np	np	np	nn	nn	nn	nn	nn	np	np	nn	nn	nn	np	np	nn	nn	nn	nn	np
AX-115676917	120.975	10	<nnxnp>	np	np	np	np	nn	np	np	np	nn	np	nn	np	nn	np	nn	np	np	np	np	nn	np	np	np	np	np	nn	np	np	np	nn	nn	nn	nn	nn	np	np	nn	nn	nn	np	np	nn	nn	nn	nn	np
AX-174122872	120.975	10	<nnxnp>	np	np	np	np	nn	np	np	np	nn	np	nn	np	nn	np	nn	np	np	np	np	nn	np	np	np	np	np	nn	np	np	np	nn	nn	nn	nn	nn	np	np	nn	nn	nn	np	np	nn	nn	nn	nn	np
AX-174141645	120.975	10	<nnxnp>	np	np	np	np	nn	np	np	np	nn	np	nn	np	nn	np	nn	np	np	np	np	nn	np	np	np	np	np	nn	np	np	np	nn	nn	nn	nn	nn	np	np	nn	nn	nn	np	np	nn	nn	nn	nn	np
AX-174184875	120.975	10	<nnxnp>	np	np	np	np	nn	np	np	np	nn	np	nn	np	nn	np	nn	np	np	np	np	nn	np	np	np	np	np	nn	np	np	np	nn	nn	nn	nn	nn	np	np	nn	nn	nn	np	np	nn	nn	nn	nn	np
AX-115681067	120.975	10	<nnxnp>	np	np	np	np	nn	np	np	np	nn	np	nn	np	nn	np	nn	np	np	np	np	nn	np	np	np	np	np	nn	np	np	np	nn	nn	nn	nn	nn	np	np	nn	nn	nn	np	np	nn	nn	nn	nn	np
AX-115682316	120.975	10	<nnxnp>	np	np	np	np	nn	np	np	np	nn	np	nn	np	nn	np	nn	np	np	np	np	nn	np	np	np	np	np	nn	np	np	np	nn	nn	nn	nn	nn	np	np	nn	nn	nn	np	np	nn	nn	nn	nn	np
AX-174113954	120.975	10	<nnxnp>	np	np	np	np	nn	np	np	np	nn	np	nn	np	nn	np	nn	np	np	np	np	nn	np	np	np	np	np	nn	np	np	np	nn	nn	nn	nn	nn	np	np	nn	nn	nn	np	np	nn	nn	nn	nn	np
AX-174120129	120.975	10	<nnxnp>	np	np	np	np	nn	np	np	np	nn	np	nn	np	nn	np	nn	np	np	np	--	nn	np	np	np	np	np	nn	np	np	np	nn	nn	nn	nn	nn	np	np	nn	nn	nn	np	np	nn	nn	nn	nn	np
AX-174158350	120.975	10	<nnxnp>	np	np	np	np	nn	np	np	np	nn	np	nn	np	nn	np	nn	np	np	np	np	nn	np	np	np	np	np	nn	np	np	np	nn	nn	nn	nn	nn	np	np	nn	nn	nn	np	np	nn	nn	nn	nn	np
AX-174158595	120.975	10	<nnxnp>	np	np	np	np	nn	np	np	np	nn	np	nn	np	nn	np	nn	np	np	np	np	nn	np	np	np	np	np	nn	np	np	np	nn	nn	nn	nn	nn	np	np	nn	nn	nn	np	np	nn	nn	nn	nn	np
AX-174159076	120.975	10	<nnxnp>	np	np	np	np	nn	np	np	np	nn	np	nn	np	nn	np	nn	np	np	np	np	nn	np	np	np	np	np	nn	np	np	np	nn	nn	nn	nn	nn	np	np	nn	nn	nn	np	np	nn	nn	nn	nn	np
AX-174161463	120.975	10	<nnxnp>	np	np	np	np	nn	np	np	np	nn	np	nn	np	nn	np	nn	np	np	np	np	nn	np	np	np	np	np	nn	np	np	np	nn	nn	nn	nn	nn	np	np	nn	nn	nn	np	np	nn	nn	nn	nn	np
AX-174169989	120.975	10	<nnxnp>	np	np	np	np	nn	np	np	np	nn	np	nn	np	nn	np	nn	np	np	np	np	nn	np	np	np	np	np	nn	np	np	np	nn	nn	nn	nn	nn	np	np	nn	nn	nn	np	np	nn	nn	nn	nn	np
AX-174185320	120.975	10	<nnxnp>	np	np	np	np	nn	np	np	np	nn	np	nn	np	nn	np	nn	np	np	np	np	nn	np	np	np	np	np	nn	np	np	np	nn	nn	nn	nn	nn	np	np	nn	nn	nn	np	np	nn	nn	nn	nn	np
AX-115699134	122.027	10	<nnxnp>	np	np	np	np	nn	np	np	np	nn	np	nn	np	nn	np	nn	np	np	np	np	nn	np	np	np	np	np	nn	np	np	np	nn	nn	nn	nn	nn	np	np	nn	nn	nn	np	np	nn	nn	nn	nn	np
AX-174117084	122.027	10	<nnxnp>	np	np	np	np	nn	np	np	np	nn	np	nn	np	nn	np	nn	np	np	np	np	nn	np	np	np	np	np	nn	np	np	np	nn	nn	nn	nn	nn	np	np	nn	nn	nn	np	np	nn	nn	nn	nn	np
AX-174127560	122.027	10	<nnxnp>	np	np	np	np	nn	np	np	np	nn	np	nn	np	nn	np	nn	np	np	np	np	nn	np	np	np	np	np	nn	np	np	np	nn	nn	nn	nn	nn	np	np	nn	nn	nn	np	np	nn	nn	nn	nn	np
AX-174135355	122.027	10	<nnxnp>	np	np	np	np	nn	np	np	np	nn	np	nn	np	nn	np	nn	np	np	np	np	nn	np	np	np	np	np	nn	np	np	np	nn	nn	nn	nn	nn	np	np	nn	nn	nn	np	np	nn	nn	nn	nn	np
AX-174196790	122.027	10	<nnxnp>	np	np	np	np	nn	np	np	np	nn	np	nn	np	nn	np	nn	np	np	np	np	nn	np	np	np	np	np	nn	np	np	np	nn	nn	nn	nn	nn	np	np	nn	nn	nn	np	np	nn	nn	nn	nn	np
AX-174209353	122.027	10	<nnxnp>	np	np	np	np	nn	np	np	np	nn	np	nn	np	nn	np	nn	np	np	np	np	nn	np	np	np	np	np	nn	np	np	np	nn	nn	nn	nn	nn	np	np	nn	nn	nn	np	np	nn	nn	nn	nn	np
AX-174120258	122.027	10	<nnxnp>	np	np	np	np	nn	np	np	np	nn	np	nn	np	nn	np	nn	np	np	np	np	nn	np	np	np	np	np	nn	np	np	np	nn	nn	nn	nn	nn	np	np	nn	nn	nn	np	np	nn	nn	nn	nn	np
AX-174180145	123.08	10	<nnxnp>	np	np	np	np	nn	np	np	np	nn	np	nn	np	nn	np	nn	np	np	np	np	nn	np	np	np	np	np	nn	np	np	np	nn	nn	nn	nn	nn	np	np	nn	nn	nn	np	np	nn	nn	nn	nn	np
AX-115720801	124.133	10	<nnxnp>	np	np	np	np	nn	np	np	np	nn	np	nn	np	nn	np	nn	np	np	np	np	nn	np	np	np	np	np	nn	np	np	np	nn	nn	nn	nn	nn	np	np	nn	nn	nn	np	np	nn	nn	nn	nn	np
AX-174131460	124.133	10	<nnxnp>	np	np	np	np	nn	np	np	np	nn	np	nn	np	nn	np	nn	np	np	np	np	nn	np	np	np	np	np	nn	np	np	np	nn	nn	nn	nn	nn	np	np	nn	nn	nn	np	np	nn	nn	nn	nn	np
AX-174199297	124.133	10	<nnxnp>	np	np	np	np	nn	np	np	np	nn	np	nn	np	nn	np	nn	np	np	np	np	nn	np	np	np	np	np	nn	np	np	np	nn	nn	nn	nn	nn	np	np	nn	nn	nn	np	np	nn	nn	nn	nn	np
AX-174200081	124.133	10	<nnxnp>	np	np	np	np	nn	np	np	np	nn	np	nn	np	nn	np	nn	np	np	np	np	nn	np	np	np	np	np	nn	np	np	np	nn	nn	nn	nn	nn	np	np	nn	nn	nn	np	np	nn	nn	nn	nn	np
AX-174200907	124.133	10	<nnxnp>	np	np	np	np	nn	np	np	np	nn	np	nn	np	nn	np	nn	np	np	np	np	nn	np	np	np	np	np	nn	np	np	np	nn	nn	nn	nn	nn	np	np	nn	nn	nn	np	np	nn	nn	nn	nn	np
AX-174204207	125.185	10	<nnxnp>	np	np	np	np	nn	np	np	np	nn	np	nn	np	nn	np	nn	np	np	np	np	nn	np	np	np	np	np	nn	np	np	np	nn	nn	nn	nn	nn	np	np	nn	nn	nn	np	np	nn	nn	nn	nn	np
AX-174132803	127.313	10	<nnxnp>	np	np	np	np	nn	np	np	np	nn	np	nn	np	nn	np	nn	np	np	np	np	nn	np	np	np	np	np	nn	np	np	np	nn	nn	nn	nn	nn	np	np	nn	nn	nn	np	np	nn	nn	np	nn	np
AX-174182093	128.366	10	<nnxnp>	np	np	np	np	nn	nn	np	np	nn	np	nn	np	nn	np	nn	np	np	np	np	nn	np	np	np	np	np	nn	np	np	np	nn	nn	nn	nn	nn	np	np	nn	nn	nn	np	np	nn	nn	np	nn	np
AX-174129871	129.419	10	<nnxnp>	np	np	np	np	nn	nn	np	np	nn	np	nn	np	nn	np	nn	np	np	np	np	nn	np	np	np	np	np	nn	np	np	np	nn	nn	nn	nn	nn	np	np	nn	nn	nn	np	np	nn	nn	np	nn	np
AX-174151601	130.471	10	<nnxnp>	np	np	np	np	nn	nn	np	np	nn	np	nn	np	nn	np	nn	np	np	np	np	nn	np	np	np	np	np	nn	np	np	np	nn	nn	nn	nn	nn	np	np	nn	nn	nn	np	np	nn	nn	np	nn	np
AX-115697587	130.471	10	<nnxnp>	np	np	np	np	nn	nn	np	np	nn	np	nn	np	nn	np	nn	np	np	np	np	nn	np	np	np	np	np	nn	np	np	np	nn	nn	nn	nn	nn	np	np	nn	nn	nn	np	np	nn	nn	np	nn	np
AX-174186102	131.524	10	<nnxnp>	np	np	np	np	nn	np	np	np	nn	np	nn	np	nn	np	nn	np	np	np	np	nn	np	np	np	np	np	nn	np	np	np	nn	nn	nn	nn	nn	np	np	nn	nn	nn	np	np	nn	nn	np	nn	np
AX-174117954	132.577	10	<nnxnp>	np	np	np	np	nn	nn	np	np	nn	np	nn	np	nn	np	nn	np	np	np	np	nn	np	np	np	np	np	nn	np	np	np	nn	nn	nn	nn	nn	np	np	nn	nn	nn	np	np	nn	nn	np	nn	np
AX-115718687	132.577	10	<nnxnp>	np	np	np	np	nn	nn	np	np	nn	np	nn	np	nn	np	nn	np	np	np	np	nn	np	np	np	np	np	nn	np	np	np	nn	nn	nn	nn	nn	np	np	nn	nn	nn	np	np	nn	nn	np	nn	np
AX-174160194	133.629	10	<nnxnp>	np	np	np	np	nn	nn	np	np	nn	np	nn	np	nn	np	nn	np	np	np	np	nn	np	np	np	nn	np	nn	np	np	np	nn	nn	nn	nn	nn	np	np	nn	nn	nn	np	np	nn	nn	np	nn	np
AX-174186580	139.129	10	<nnxnp>	np	np	np	np	nn	nn	np	np	nn	np	nn	np	nn	np	nn	np	np	np	np	nn	nn	np	np	nn	np	nn	np	np	np	nn	nn	nn	nn	nn	nn	np	nn	nn	nn	np	np	nn	nn	np	nn	np
AX-174182618	140.182	10	<nnxnp>	np	np	np	np	nn	nn	np	np	nn	np	nn	np	nn	np	nn	np	np	np	np	nn	nn	np	np	nn	np	nn	np	np	np	nn	nn	nn	nn	nn	nn	np	nn	nn	nn	np	np	nn	nn	np	nn	np
AX-115720462	142.31	10	<nnxnp>	np	np	np	np	nn	nn	np	np	nn	np	nn	np	nn	np	nn	np	np	np	np	nn	nn	np	np	nn	np	nn	np	np	np	nn	nn	nn	nn	nn	nn	np	nn	nn	nn	np	np	nn	nn	np	nn	np
AX-174142285	144.438	10	<nnxnp>	np	np	np	np	nn	nn	np	np	nn	np	nn	np	nn	np	nn	np	np	np	np	nn	nn	np	np	nn	np	nn	np	np	np	nn	nn	nn	nn	nn	nn	np	nn	nn	nn	np	np	nn	nn	np	nn	np
AX-174191685	145.491	10	<nnxnp>	np	np	np	np	nn	nn	np	np	nn	np	nn	np	nn	np	nn	nn	np	np	np	nn	nn	np	np	nn	np	nn	np	np	np	nn	nn	nn	nn	nn	nn	np	nn	nn	nn	np	np	nn	nn	np	nn	np
AX-174185865	147.619	10	<nnxnp>	np	np	np	np	nn	nn	np	np	nn	np	nn	np	nn	nn	nn	nn	np	np	np	nn	nn	np	np	nn	np	nn	np	np	np	nn	--	nn	nn	nn	nn	np	nn	nn	nn	np	np	nn	nn	np	nn	np
AX-174190563	147.619	10	<nnxnp>	np	np	np	np	nn	nn	np	np	nn	np	nn	np	nn	nn	nn	nn	np	np	np	nn	nn	np	np	nn	np	nn	np	np	np	nn	nn	nn	nn	nn	nn	np	nn	nn	nn	np	np	nn	nn	np	nn	np
AX-174159682	149.747	10	<nnxnp>	np	np	np	np	nn	nn	np	np	nn	np	nn	np	nn	nn	nn	nn	np	np	np	nn	nn	np	np	nn	np	nn	np	np	np	nn	nn	nn	nn	nn	nn	np	nn	nn	nn	np	np	nn	nn	np	nn	np
AX-174154909	150.799	10	<nnxnp>	np	np	np	np	nn	nn	np	np	nn	np	nn	np	nn	nn	nn	nn	np	np	np	nn	nn	np	np	nn	np	nn	np	np	np	nn	nn	nn	nn	nn	nn	np	nn	nn	nn	np	np	nn	nn	np	nn	np
AX-115681903	151.852	10	<nnxnp>	np	np	np	np	nn	nn	np	np	nn	np	nn	np	nn	nn	nn	nn	np	np	np	nn	nn	np	np	nn	np	nn	np	np	np	nn	nn	nn	nn	nn	nn	np	nn	nn	nn	np	np	nn	nn	np	nn	np
AX-174141477	152.905	10	<nnxnp>	np	np	np	np	nn	nn	np	np	nn	np	nn	np	nn	nn	nn	nn	np	np	np	nn	nn	np	np	nn	np	nn	np	np	np	nn	nn	nn	nn	nn	nn	np	nn	nn	nn	np	np	nn	nn	np	nn	np
[truncated: 250 more rows]
[truncated: 50 more columns]
