# Supplementary material for: Fine mapping of the male-sterile genes (MS1, MS2, MS3, and MS4) and development of SNP markers for marker-assisted selection in Japanese cedar (Cryptomeria japonica D. Don)
Source: PLoS One. 2018 Nov 15;13(11):e0206695. doi: 10.1371/journal.pone.0206695 (PMC6237302; doi:10.1371/journal.pone.0206695)
Supplement: S6 Table — The 78 trees included eight parents of the four mapping populations, four male-sterile trees, seven trees heterozygous for male-sterile gene, two parents of the previous linkage maps, seven trees from breeding materials, and 50 trees from natural forests (see S1 Table). (XLSX) [file pone.0206695.s012.xlsx]

## Sheet: S6 Table
S6 Table. Prediction rate of male-sterile gene genotypes from the marker genotypes of 78 Cryptomeria japonica
trees. The 78 trees included eight parents of the four mapping populations, four male-sterile trees, seven trees
heterozygous for male-sterile gene, two parents of the previous linkage maps, seven trees from breeding materials
and 50 trees from natural forests (see S1 Table).
Locus name	Male-sterile genotype
	MS1	MS4
AX-105170620	0.85	0.91
AX-115664705	0.76	0.78
AX-115664720	0.53	0.55
AX-115664736	0.08	0.04
AX-115664741	0.38	0.38
AX-115664745	0.77	0.77
AX-115664746	0.51	0.58
AX-115664748	0.76	0.78
AX-115664819	0.9	0.96
AX-115664880	0.26	0.24
AX-115664911	0.41	0.38
AX-115664938	0.81	0.83
AX-115664941	0.49	0.5
AX-115664978	0.33	0.33
AX-115665019	0.32	0.37
AX-115665050	0.58	0.54
AX-115665066	0.45	0.5
AX-115665069	0.51	0.55
AX-115665077	0.53	0.58
AX-115665113	0.26	0.26
AX-115665139	0.63	0.69
AX-115665154	0.56	0.59
AX-115665181	0.31	0.29
AX-115665202	0.72	0.77
AX-115665256	0.36	0.38
AX-115665277	0.46	0.55
AX-115665284	0.79	0.86
AX-115665294	0.44	0.47
AX-115665297	0.62	0.69
AX-115665309	0.24	0.29
AX-115665322	0.6	0.59
AX-115665329	0.45	0.46
AX-115665336	0.83	0.88
AX-115665410	0.78	0.79
AX-115665461	0.53	0.62
AX-115665463	0.63	0.69
AX-115665499	0.53	0.59
AX-115665503	0.32	0.32
AX-115665517	0.5	0.53
AX-115665528	0.41	0.4
AX-115665572	0.73	0.79
AX-115665591	0.4	0.35
AX-115665610	0.5	0.53
AX-115665630	0.45	0.45
AX-115665650	0.67	0.68
AX-115665684	0.71	0.76
AX-115665717	0.81	0.86
AX-115665778	0.78	0.82
AX-115665845	0.51	0.54
AX-115665874	0.58	0.55
AX-115665909	0.28	0.37
AX-115665932	0.6	0.62
AX-115665940	0.42	0.46
AX-115665958	0.64	0.65
AX-115665974	0.78	0.78
AX-115665993	0.76	0.77
AX-115665994	0.83	0.9
AX-115665995	0.21	0.24
AX-115666064	0.32	0.31
AX-115666075	0.72	0.77
AX-115666100	0.27	0.26
AX-115666106	0.86	0.92
AX-115666157	0.32	0.28
AX-115666169	0.4	0.41
AX-115666202	0.38	0.36
AX-115666204	0.33	0.28
AX-115666226	0.59	0.53
AX-115666228	0.76	0.81
AX-115666240	0.22	0.22
AX-115666251	0.24	0.27
AX-115666276	0.35	0.35
AX-115666282	0.36	0.35
AX-115666283	0.17	0.17
AX-115666327	0.56	0.55
AX-115666334	0.55	0.58
AX-115666336	0.37	0.38
AX-115666340	0.44	0.44
AX-115666391	0.46	0.47
AX-115666409	0.37	0.37
AX-115666416	0.6	0.59
AX-115666460	0.64	0.64
AX-115666570	0.46	0.49
AX-115666582	0.32	0.32
AX-115666590	0.45	0.46
AX-115666599	0.63	0.65
AX-115666709	0.67	0.68
AX-115666759	0.55	0.56
AX-115666791	0.44	0.44
AX-115666819	0.5	0.56
AX-115666846	0.9	0.96
AX-115666858	0.45	0.54
AX-115666875	0.51	0.51
AX-115666893	0.55	0.58
AX-115666906	0.37	0.38
AX-115666912	0.83	0.88
AX-115666982	0.54	0.62
AX-115666988	0.36	0.35
AX-115667022	0.62	0.63
AX-115667025	0.5	0.49
AX-115667028	0.45	0.47
AX-115667066	0.36	0.37
AX-115667089	0.77	0.82
AX-115667107	0.45	0.47
AX-115667127	0.77	0.79
AX-115667134	0.42	0.41
AX-115667135	0.59	0.59
AX-115667152	0.81	0.82
AX-115667153	0.79	0.86
AX-115667169	0.9	0.96
AX-115667190	0.46	0.46
AX-115667195	0.56	0.63
AX-115667198	0.36	0.33
AX-115667203	0.36	0.37
AX-115667211	0.88	0.9
AX-115667233	0.9	0.96
AX-115667234	0.82	0.87
AX-115667239	0.62	0.67
AX-115667262	0.47	0.54
AX-115667268	0.67	0.67
AX-115667301	0.53	0.55
AX-115667307	0.59	0.63
AX-115667335	0.67	0.72
AX-115667342	0.86	0.9
AX-115667354	0.65	0.74
AX-115667395	0.5	0.51
AX-115667415	0.5	0.55
AX-115667459	0.76	0.82
AX-115667469	0.82	0.9
AX-115667474	0.32	0.35
AX-115667561	0.73	0.76
AX-115667629	0.51	0.56
AX-115667670	0.56	0.59
AX-115667681	0.36	0.33
AX-115667684	0.59	0.6
AX-115667686	0.76	0.79
AX-115667723	0.29	0.33
AX-115667728	0.6	0.65
AX-115667741	0.29	0.28
AX-115667752	0.9	0.96
AX-115667762	0.74	0.79
AX-115667768	0.85	0.91
AX-115667788	0.76	0.86
AX-115667803	0.49	0.51
AX-115667810	0.65	0.67
AX-115667813	0.4	0.42
AX-115667833	0.5	0.54
AX-115667853	0.9	0.96
AX-115667872	0.55	0.55
AX-115667891	0.67	0.67
AX-115667924	0.31	0.32
AX-115667942	0.74	0.82
AX-115667965	0.45	0.46
AX-115667966	0.51	0.55
AX-115667980	0.58	0.64
AX-115668004	0.65	0.64
AX-115668027	0.41	0.38
AX-115668042	0.65	0.71
AX-115668071	0.69	0.73
AX-115668087	0.68	0.72
AX-115668117	0.33	0.4
AX-115668118	0.27	0.31
AX-115668123	0.31	0.33
AX-115668130	0.56	0.64
AX-115668133	0.51	0.5
AX-115668160	0.9	0.96
AX-115668176	0.65	0.77
AX-115668196	0.73	0.73
AX-115668218	0.31	0.29
AX-115668219	0.51	0.55
AX-115668249	0.9	0.96
AX-115668259	0.73	0.82
AX-115668270	0.65	0.73
AX-115668274	0.65	0.68
AX-115668277	0.22	0.22
AX-115668285	0.53	0.53
AX-115668355	0.17	0.19
AX-115668364	0.35	0.32
AX-115668367	0.67	0.74
AX-115668419	0.44	0.5
AX-115668451	0.83	0.88
AX-115668464	0.62	0.64
AX-115668479	0.74	0.85
AX-115668487	0.76	0.81
AX-115668494	0.74	0.79
AX-115668523	0.41	0.38
AX-115668564	0.63	0.65
AX-115668584	0.35	0.33
AX-115668649	0.24	0.28
AX-115668657	0.6	0.67
AX-115668703	0.56	0.6
AX-115668739	0.6	0.63
AX-115668747	0.06	0.04
AX-115668759	0.27	0.26
AX-115668784	0.33	0.38
AX-115668801	0.31	0.33
AX-115668822	0.58	0.62
AX-115668849	0.28	0.33
AX-115668861	0.4	0.42
AX-115668865	0.82	0.88
AX-115668870	0.69	0.76
AX-115668880	0.65	0.74
AX-115668886	0.62	0.67
AX-115668928	0.4	0.45
AX-115668945	0.77	0.79
AX-115669002	0.85	0.88
AX-115669026	0.55	0.56
AX-115669049	0.86	0.91
AX-115669079	0.74	0.77
AX-115669105	0.73	0.76
AX-115669111	0.47	0.54
AX-115669123	0.9	0.96
AX-115669144	0.6	0.64
AX-115669165	0.87	0.9
AX-115669166	0.37	0.41
AX-115669197	0.13	0.12
AX-115669222	0.46	0.44
AX-115669286	0.35	0.33
AX-115669295	0.87	0.94
AX-115669364	0.54	0.56
AX-115669427	0.49	0.45
AX-115669441	0.37	0.32
AX-115669443	0.35	0.29
AX-115669490	0.62	0.67
AX-115669503	0.51	0.58
AX-115669515	0.4	0.41
AX-115669517	0.6	0.62
AX-115669519	0.42	0.44
AX-115669555	0.59	0.65
AX-115669621	0.4	0.42
AX-115669649	0.28	0.28
AX-115669658	0.58	0.6
AX-115669664	0.65	0.68
AX-115669689	0.41	0.38
AX-115669704	0.33	0.38
AX-115669754	0.27	0.24
AX-115669757	0.27	0.29
AX-115669773	0.74	0.74
AX-115669846	0.35	0.32
AX-115669855	0.29	0.28
AX-115669939	0.58	0.58
AX-115669947	0.49	0.55
AX-115669981	0.9	0.96
AX-115669991	0.9	0.96
AX-115670003	0.44	0.49
AX-115670014	0.38	0.37
AX-115670073	0.37	0.41
AX-115670084	0.47	0.5
AX-115670101	0.49	0.53
AX-115670114	0.19	0.18
AX-115670125	0.72	0.77
AX-115670129	0.79	0.87
AX-115670156	0.28	0.24
AX-115670189	0.58	0.6
AX-115670210	0.71	0.72
AX-115670216	0.45	0.47
AX-115670226	0.47	0.54
AX-115670244	0.5	0.55
AX-115670281	0.32	0.36
AX-115670293	0.6	0.62
AX-115670304	0.6	0.62
AX-115670311	0.67	0.76
AX-115670316	0.74	0.79
AX-115670370	0.36	0.4
AX-115670420	0.36	0.4
AX-115670440	0.67	0.71
AX-115670453	0.65	0.72
AX-115670493	0.37	0.38
AX-115670500	0.71	0.78
AX-115670501	0.62	0.63
AX-115670503	0.47	0.46
AX-115670511	0.33	0.29
AX-115670532	0.88	0.95
AX-115670542	0.54	0.51
AX-115670547	0.29	0.28
AX-115670567	0.42	0.47
AX-115670598	0.51	0.53
AX-115670605	0.42	0.44
AX-115670611	0.49	0.54
AX-115670641	0.32	0.29
AX-115670644	0.62	0.72
AX-115670661	0.47	0.49
AX-115670689	0.5	0.5
AX-115670700	0.19	0.18
AX-115670746	0.42	0.46
AX-115670764	0.58	0.58
AX-115670797	0.31	0.26
AX-115670802	0.63	0.69
AX-115670848	0.9	0.96
AX-115670906	0.58	0.64
AX-115670915	0.56	0.62
AX-115670931	0.71	0.78
AX-115670973	0.79	0.86
AX-115671024	0.81	0.86
AX-115671060	0.31	0.38
AX-115671071	0.36	0.37
AX-115671077	0.33	0.32
AX-115671105	0.9	0.96
AX-115671119	0.68	0.76
AX-115671178	0.9	0.96
AX-115671193	0.58	0.6
AX-115671211	0.27	0.26
AX-115671220	0.31	0.29
AX-115671221	0.79	0.83
AX-115671244	0.46	0.4
AX-115671296	0.36	0.4
AX-115671303	0.33	0.26
AX-115671306	0.73	0.81
AX-115671367	0.62	0.58
AX-115671397	0.36	0.4
AX-115671410	0.38	0.4
AX-115671417	0.67	0.73
AX-115671437	0.37	0.37
AX-115671451	0.71	0.69
AX-115671458	0.53	0.53
AX-115671467	0.42	0.45
AX-115671485	0.54	0.56
AX-115671498	0.42	0.47
AX-115671516	0.86	0.91
AX-115671530	0.65	0.69
AX-115671640	0.35	0.4
AX-115671649	0.77	0.83
AX-115671665	0.23	0.26
AX-115671704	0.55	0.58
AX-115671723	0.47	0.46
AX-115671740	0.55	0.67
AX-115671747	0.69	0.73
AX-115671764	0.29	0.27
AX-115671767	0.78	0.82
AX-115671791	0.59	0.64
AX-115671799	0.67	0.74
AX-115671823	0.59	0.58
AX-115671824	0.63	0.74
AX-115671843	0.74	0.79
AX-115671867	0.79	0.86
AX-115671869	0.51	0.53
AX-115671871	0.82	0.82
AX-115671890	0.73	0.79
AX-115671914	0.28	0.28
AX-115671934	0.56	0.65
AX-115671935	0.73	0.82
AX-115671947	0.26	0.27
AX-115671984	0.63	0.65
AX-115671988	0.42	0.42
AX-115672060	0.45	0.44
AX-115672074	0.49	0.49
AX-115672082	0.58	0.6
AX-115672156	0.31	0.35
AX-115672167	0.87	0.94
AX-115672190	0.54	0.58
AX-115672224	0.46	0.51
AX-115672251	0.9	0.96
AX-115672271	0.58	0.59
AX-115672279	0.32	0.37
AX-115672307	0.41	0.41
AX-115672347	0.33	0.37
AX-115672370	0.54	0.51
AX-115672380	0.38	0.37
AX-115672394	0.51	0.5
AX-115672426	0.9	0.96
AX-115672458	0.58	0.62
AX-115672504	0.27	0.26
AX-115672531	0.59	0.59
AX-115672536	0.33	0.35
AX-115672554	0.71	0.73
AX-115672570	0.53	0.55
AX-115672616	0.32	0.38
AX-115672621	0.9	0.96
AX-115672632	0.85	0.91
AX-115672635	0.54	0.64
AX-115672636	0.28	0.24
AX-115672650	0.79	0.82
AX-115672688	0.54	0.58
AX-115672698	0.59	0.67
AX-115672735	0.79	0.82
AX-115672748	0.71	0.77
AX-115672777	0.33	0.28
AX-115672782	0.26	0.27
AX-115672826	0.76	0.79
AX-115672854	0.31	0.37
AX-115672856	0.74	0.81
AX-115672894	0.36	0.37
AX-115672896	0.83	0.9
AX-115672902	0.71	0.77
AX-115672905	0.36	0.41
AX-115672914	0.37	0.32
AX-115672918	0.27	0.26
AX-115672932	0.51	0.54
AX-115672942	0.29	0.26
AX-115672974	0.82	0.86
AX-115672980	0.67	0.69
AX-115673038	0.33	0.4
AX-115673048	0.33	0.32
AX-115673060	0.65	0.68
AX-115673068	0.35	0.36
AX-115673112	0.76	0.82
AX-115673125	0.6	0.55
AX-115673163	0.79	0.85
AX-115673171	0.36	0.4
AX-115673179	0.4	0.42
AX-115673193	0.69	0.76
AX-115673222	0.46	0.53
AX-115673266	0.27	0.29
AX-115673269	0.67	0.69
AX-115673275	0.42	0.49
AX-115673301	0.4	0.41
AX-115673319	0.46	0.41
AX-115673326	0.56	0.54
AX-115673343	0.49	0.53
AX-115673353	0.5	0.53
AX-115673365	0.28	0.27
AX-115673372	0.5	0.5
AX-115673408	0.59	0.67
AX-115673410	0.42	0.46
AX-115673417	0.36	0.33
AX-115673419	0.42	0.49
AX-115673445	0.46	0.49
AX-115673462	0.38	0.41
AX-115673477	0.71	0.77
AX-115673484	0.5	0.55
AX-115673486	0.42	0.33
AX-115673504	0.5	0.51
AX-115673537	0.29	0.26
AX-115673540	0.9	0.96
AX-115673548	0.77	0.82
AX-115673569	0.63	0.6
AX-115673587	0.36	0.37
AX-115673588	0.45	0.49
AX-115673602	0.29	0.31
AX-115673645	0.23	0.22
AX-115673646	0.5	0.53
AX-115673648	0.45	0.49
AX-115673702	0.18	0.19
AX-115673715	0.59	0.56
AX-115673731	0.73	0.81
AX-115673836	0.65	0.67
AX-115673856	0.51	0.53
AX-115673863	0.44	0.41
AX-115673877	0.76	0.79
AX-115673892	0.85	0.86
AX-115673916	0.29	0.37
AX-115673978	0.54	0.54
AX-115674031	0.44	0.5
AX-115674068	0.4	0.42
AX-115674086	0.49	0.49
AX-115674090	0.35	0.33
AX-115674127	0.41	0.46
AX-115674189	0.4	0.46
AX-115674270	0.83	0.86
AX-115674277	0.46	0.47
AX-115674285	0.54	0.62
AX-115674295	0.41	0.41
AX-115674336	0.77	0.83
AX-115674346	0.46	0.47
AX-115674400	0.62	0.65
AX-115674404	0.55	0.59
AX-115674417	0.27	0.31
AX-115674448	0.63	0.71
AX-115674449	0.58	0.63
AX-115674496	0.64	0.69
AX-115674518	0.64	0.71
AX-115674536	0.35	0.35
AX-115674604	0.49	0.47
AX-115674617	0.38	0.38
AX-115674636	0.9	0.96
AX-115674672	0.31	0.32
AX-115674691	0.28	0.37
AX-115674694	0.67	0.72
AX-115674698	0.85	0.91
AX-115674701	0.23	0.26
AX-115674718	0.72	0.77
AX-115674751	0.28	0.26
AX-115674765	0.62	0.6
AX-115674850	0.68	0.73
AX-115674873	0.31	0.31
AX-115674895	0.64	0.6
AX-115674896	0.56	0.63
AX-115674902	0.18	0.19
AX-115674906	0.71	0.74
AX-115674936	0.37	0.41
AX-115674943	0.74	0.78
AX-115674944	0.47	0.49
AX-115675045	0.32	0.31
AX-115675115	0.4	0.41
AX-115675140	0.51	0.54
AX-115675158	0.55	0.55
AX-115675228	0.32	0.31
AX-115675245	0.56	0.54
AX-115675319	0.49	0.47
AX-115675336	0.55	0.58
AX-115675388	0.42	0.37
AX-115675392	0.67	0.67
AX-115675443	0.55	0.54
AX-115675447	0.44	0.49
AX-115675457	0.56	0.53
AX-115675483	0.62	0.6
AX-115675561	0.83	0.9
AX-115675586	0.88	0.92
AX-115675631	0.29	0.29
AX-115675654	0.35	0.37
AX-115675727	0.44	0.49
AX-115675742	0.56	0.6
AX-115675765	0.87	0.91
AX-115675768	0.67	0.77
AX-115675780	0.64	0.68
AX-115675781	0.9	0.96
AX-115675888	0.78	0.79
AX-115675916	0.53	0.53
AX-115675936	0.62	0.67
AX-115675973	0.41	0.45
AX-115676007	0.6	0.64
AX-115676027	0.58	0.67
AX-115676029	0.9	0.96
AX-115676040	0.69	0.69
AX-115676047	0.78	0.86
AX-115676075	0.49	0.55
AX-115676107	0.79	0.85
AX-115676163	0.5	0.62
AX-115676177	0.46	0.51
AX-115676209	0.79	0.85
AX-115676216	0.72	0.73
AX-115676233	0.42	0.41
AX-115676252	0.49	0.49
AX-115676259	0.81	0.85
AX-115676269	0.38	0.37
AX-115676281	0.51	0.53
AX-115676298	0.33	0.29
AX-115676300	0.46	0.49
AX-115676308	0.9	0.91
AX-115676353	0.47	0.59
AX-115676367	0.53	0.58
AX-115676373	0.59	0.64
AX-115676405	0.55	0.53
AX-115676423	0.62	0.59
AX-115676453	0.5	0.5
AX-115676472	0.42	0.46
AX-115676484	0.36	0.4
AX-115676521	0.32	0.31
AX-115676596	0.85	0.91
AX-115676604	0.51	0.63
AX-115676739	0.58	0.62
AX-115676773	0.29	0.33
AX-115676774	0.31	0.31
AX-115676787	0.63	0.65
AX-115676819	0.31	0.29
AX-115676824	0.29	0.28
AX-115676830	0.37	0.37
AX-115676871	0.36	0.41
AX-115676878	0.35	0.31
AX-115676917	0.47	0.49
AX-115676960	0.56	0.58
AX-115676985	0.74	0.77
AX-115676987	0.76	0.78
AX-115676991	0.46	0.49
AX-115676996	0.46	0.53
AX-115677017	0.63	0.69
AX-115677031	0.55	0.6
AX-115677073	0.53	0.56
AX-115677100	0.56	0.63
AX-115677103	0.5	0.5
AX-115677120	0.27	0.29
AX-115677125	0.37	0.32
AX-115677153	0.42	0.49
AX-115677177	0.33	0.36
AX-115677225	0.9	0.96
AX-115677229	0.82	0.88
AX-115677257	0.54	0.59
AX-115677278	0.64	0.74
AX-115677287	0.44	0.47
AX-115677288	0.38	0.38
AX-115677353	0.49	0.58
AX-115677437	0.45	0.45
AX-115677478	0.31	0.38
AX-115677491	0.67	0.71
AX-115677500	0.35	0.4
AX-115677517	0.6	0.64
AX-115677532	0.45	0.49
AX-115677533	0.78	0.78
AX-115677548	0.32	0.35
AX-115677553	0.68	0.71
AX-115677556	0.33	0.32
AX-115677598	0.22	0.23
AX-115677604	0.64	0.71
AX-115677658	0.72	0.74
AX-115677693	0.54	0.44
AX-115677695	0.41	0.41
AX-115677697	0.72	0.71
AX-115677722	0.53	0.56
AX-115677740	0.44	0.44
AX-115677774	0.35	0.38
AX-115677840	0.29	0.32
AX-115677858	0.37	0.44
AX-115677883	0.53	0.49
AX-115677900	0.51	0.63
AX-115677914	0.46	0.51
AX-115677922	0.21	0.23
AX-115677937	0.37	0.35
AX-115677951	0.53	0.56
AX-115677998	0.27	0.29
AX-115678000	0.58	0.62
AX-115678011	0.35	0.38
AX-115678012	0.29	0.33
AX-115678032	0.27	0.28
AX-115678046	0.73	0.81
AX-115678074	0.65	0.74
AX-115678139	0.28	0.29
AX-115678187	0.38	0.35
AX-115678189	0.45	0.5
AX-115678277	0.51	0.55
AX-115678340	0.71	0.79
AX-115678344	0.24	0.23
AX-115678351	0.38	0.41
AX-115678391	0.65	0.68
AX-115678394	0.45	0.46
AX-115678430	0.65	0.62
AX-115678456	0.37	0.38
AX-115678494	0.9	0.96
AX-115678539	0.33	0.4
AX-115678540	0.67	0.73
AX-115678544	0.88	0.92
AX-115678567	0.73	0.78
AX-115678574	0.58	0.59
AX-115678584	0.59	0.68
AX-115678590	0.33	0.33
AX-115678677	0.58	0.65
AX-115678703	0.86	0.92
AX-115678736	0.67	0.71
AX-115678737	0.53	0.58
AX-115678764	0.83	0.88
AX-115678819	0.85	0.91
AX-115678827	0.9	0.96
AX-115678847	0.45	0.45
AX-115678856	0.74	0.85
AX-115678896	0.44	0.47
AX-115678910	0.46	0.51
AX-115678923	0.5	0.5
AX-115678970	0.72	0.73
AX-115678976	0.32	0.36
AX-115679012	0.68	0.69
AX-115679016	0.56	0.56
AX-115679021	0.19	0.19
AX-115679049	0.55	0.56
AX-115679054	0.35	0.37
AX-115679080	0.44	0.49
AX-115679081	0.26	0.24
AX-115679095	0.5	0.54
AX-115679190	0.72	0.77
AX-115679205	0.81	0.87
AX-115679207	0.77	0.81
AX-115679220	0.42	0.44
AX-115679238	0.87	0.91
AX-115679239	0.68	0.74
AX-115679260	0.86	0.9
AX-115679266	0.82	0.88
AX-115679268	0.31	0.27
AX-115679287	0.65	0.65
AX-115679296	0.9	0.96
AX-115679338	0.68	0.67
AX-115679345	0.56	0.59
AX-115679465	0.54	0.6
AX-115679471	0.68	0.73
AX-115679489	0.62	0.68
AX-115679515	0.27	0.32
AX-115679528	0.51	0.5
AX-115679552	0.37	0.4
AX-115679555	0.62	0.67
AX-115679564	0.5	0.5
AX-115679580	0.37	0.36
AX-115679581	0.28	0.29
AX-115679595	0.76	0.85
AX-115679614	0.49	0.55
AX-115679625	0.64	0.62
AX-115679655	0.38	0.42
AX-115679695	0.31	0.32
AX-115679701	0.55	0.55
AX-115679719	0.78	0.85
AX-115679722	0.62	0.63
AX-115679735	0.41	0.4
AX-115679761	0.44	0.46
AX-115679767	0.45	0.49
AX-115679780	0.67	0.67
AX-115679820	0.32	0.35
AX-115679838	0.17	0.18
AX-115679849	0.76	0.77
AX-115679853	0.68	0.69
AX-115679872	0.37	0.4
AX-115679920	0.58	0.6
AX-115679952	0.27	0.24
AX-115679978	0.47	0.46
AX-115679994	0.49	0.49
AX-115680004	0.17	0.15
AX-115680030	0.19	0.19
AX-115680070	0.32	0.36
AX-115680120	0.65	0.71
AX-115680123	0.28	0.28
AX-115680139	0.27	0.29
AX-115680141	0.44	0.42
AX-115680173	0.46	0.53
AX-115680182	0.79	0.87
AX-115680192	0.5	0.45
AX-115680211	0.31	0.29
AX-115680231	0.5	0.51
AX-115680322	0.31	0.35
AX-115680339	0.28	0.31
AX-115680349	0.46	0.5
AX-115680372	0.86	0.83
AX-115680416	0.45	0.47
AX-115680438	0.67	0.65
AX-115680451	0.28	0.29
AX-115680497	0.45	0.54
AX-115680519	0.36	0.37
AX-115680529	0.82	0.86
AX-115680606	0.24	0.27
AX-115680607	0.4	0.46
AX-115680622	0.24	0.28
AX-115680681	0.5	0.54
AX-115680688	0.14	0.17
AX-115680690	0.42	0.42
AX-115680764	0.27	0.26
AX-115680785	0.15	0.18
AX-115680804	0.36	0.32
AX-115680806	0.69	0.68
AX-115680815	0.49	0.51
AX-115680831	0.85	0.91
AX-115680844	0.67	0.71
AX-115680878	0.62	0.63
AX-115680882	0.76	0.79
AX-115680883	0.76	0.86
AX-115680886	0.5	0.47
AX-115680889	0.4	0.41
AX-115680918	0.27	0.27
AX-115680927	0.46	0.5
AX-115680928	0.38	0.37
AX-115680942	0.83	0.86
AX-115680952	0.5	0.5
AX-115680967	0.62	0.64
AX-115680976	0.58	0.59
AX-115681010	0.33	0.31
AX-115681049	0.54	0.58
AX-115681056	0.4	0.37
AX-115681067	0.45	0.51
AX-115681105	0.29	0.28
AX-115681171	0.5	0.51
AX-115681178	0.32	0.33
AX-115681187	0.33	0.35
AX-115681194	0.26	0.27
AX-115681256	0.54	0.58
AX-115681343	0.49	0.47
AX-115681346	0.44	0.44
AX-115681353	0.4	0.36
AX-115681354	0.82	0.87
AX-115681395	0.36	0.37
AX-115681412	0.22	0.22
AX-115681475	0.42	0.36
AX-115681499	0.44	0.5
AX-115681503	0.56	0.62
AX-115681541	0.65	0.71
AX-115681542	0.9	0.95
AX-115681563	0.56	0.56
AX-115681564	0.46	0.45
AX-115681566	0.41	0.44
AX-115681580	0.85	0.86
AX-115681588	0.58	0.64
AX-115681613	0.78	0.87
AX-115681627	0.42	0.42
AX-115681638	0.29	0.33
AX-115681650	0.76	0.71
AX-115681682	0.47	0.51
AX-115681701	0.58	0.63
AX-115681709	0.63	0.71
AX-115681715	0.45	0.46
AX-115681719	0.36	0.32
AX-115681722	0.64	0.69
AX-115681738	0.6	0.65
AX-115681765	0.72	0.72
AX-115681778	0.51	0.51
AX-115681783	0.6	0.63
AX-115681800	0.78	0.73
AX-115681806	0.33	0.38
AX-115681807	0.42	0.46
AX-115681811	0.77	0.83
AX-115681830	0.31	0.32
AX-115681838	0.55	0.55
AX-115681843	0.29	0.31
AX-115681854	0.9	0.96
AX-115681888	0.35	0.32
AX-115681891	0.85	0.96
AX-115681898	0.54	0.65
AX-115681903	0.38	0.36
AX-115681913	0.29	0.29
AX-115681933	0.38	0.36
AX-115681936	0.53	0.54
AX-115681953	0.69	0.69
AX-115681976	0.29	0.29
AX-115681994	0.72	0.67
AX-115682005	0.59	0.59
AX-115682013	0.82	0.83
AX-115682035	0.67	0.73
AX-115682056	0.58	0.55
AX-115682058	0.6	0.68
AX-115682094	0.38	0.37
AX-115682104	0.69	0.74
AX-115682106	0.9	0.92
AX-115682158	0.23	0.26
AX-115682163	0.38	0.45
AX-115682164	0.74	0.76
AX-115682196	0.74	0.81
AX-115682207	0.56	0.54
AX-115682209	0.69	0.72
AX-115682218	0.5	0.51
AX-115682225	0.77	0.87
AX-115682253	0.85	0.9
AX-115682268	0.42	0.44
AX-115682295	0.47	0.49
AX-115682303	0.5	0.6
AX-115682308	0.71	0.76
AX-115682314	0.83	0.88
AX-115682316	0.42	0.46
AX-115682333	0.32	0.33
AX-115682335	0.27	0.33
AX-115682344	0.44	0.46
AX-115682355	0.74	0.78
AX-115682428	0.33	0.35
AX-115682431	0.41	0.46
AX-115682435	0.67	0.69
AX-115682452	0.82	0.86
AX-115682460	0.51	0.59
AX-115682479	0.79	0.81
AX-115682486	0.86	0.88
AX-115682493	0.53	0.53
AX-115682509	0.58	0.62
AX-115682534	0.12	0.1
AX-115682537	0.83	0.94
AX-115682567	0.54	0.55
AX-115682596	0.79	0.85
AX-115682619	0.72	0.73
AX-115682624	0.71	0.73
AX-115682646	0.68	0.73
AX-115682654	0.4	0.44
AX-115682664	0.88	0.92
AX-115682688	0.51	0.51
AX-115682691	0.55	0.58
AX-115682717	0.59	0.54
AX-115682719	0.18	0.17
AX-115682729	0.38	0.46
AX-115682733	0.64	0.65
AX-115682795	0.53	0.51
AX-115682804	0.69	0.73
AX-115682807	0.53	0.56
AX-115682828	0.47	0.51
AX-115682830	0.49	0.53
AX-115682849	0.78	0.87
AX-115682858	0.5	0.51
AX-115682904	0.46	0.54
AX-115682916	0.67	0.68
AX-115682924	0.62	0.64
AX-115682927	0.56	0.58
AX-115682930	0.65	0.71
AX-115682936	0.4	0.41
AX-115682939	0.45	0.42
AX-115682941	0.78	0.79
AX-115682942	0.72	0.81
AX-115682949	0.59	0.65
AX-115682961	0.47	0.5
AX-115682962	0.64	0.71
AX-115683008	0.28	0.33
AX-115683067	0.5	0.58
AX-115683069	0.59	0.6
AX-115683083	0.27	0.29
AX-115683121	0.42	0.47
AX-115683131	0.33	0.35
AX-115683138	0.63	0.69
AX-115683186	0.42	0.49
AX-115683199	0.71	0.76
AX-115683202	0.24	0.29
AX-115683205	0.44	0.44
AX-115683225	0.86	0.92
AX-115683229	0.64	0.77
AX-115683251	0.47	0.49
AX-115683259	0.22	0.23
AX-115683263	0.32	0.28
AX-115683290	0.49	0.55
AX-115683305	0.64	0.73
AX-115683309	0.81	0.88
AX-115683311	0.68	0.69
AX-115683321	0.4	0.45
AX-115683347	0.33	0.28
AX-115683349	0.71	0.78
AX-115683352	0.74	0.77
AX-115683371	0.45	0.54
AX-115683409	0.74	0.79
AX-115683413	0.72	0.73
AX-115683416	0.73	0.72
AX-115683454	0.44	0.45
AX-115683460	0.51	0.56
AX-115683472	0.81	0.91
AX-115683535	0.37	0.35
AX-115683575	0.69	0.74
AX-115683578	0.88	0.95
AX-115683604	0.77	0.77
AX-115683635	0.31	0.36
AX-115683638	0.55	0.64
AX-115683641	0.41	0.45
AX-115683671	0.65	0.74
AX-115683682	0.55	0.59
AX-115683684	0.62	0.62
AX-115683700	0.83	0.86
AX-115683701	0.68	0.72
AX-115683706	0.42	0.5
AX-115683715	0.74	0.81
AX-115683733	0.88	0.95
AX-115683742	0.58	0.62
AX-115683747	0.49	0.44
AX-115683752	0.77	0.82
AX-115683758	0.56	0.64
AX-115683774	0.69	0.72
AX-115683791	0.41	0.42
AX-115683797	0.42	0.44
AX-115683841	0.62	0.67
AX-115683857	0.6	0.63
AX-115683863	0.64	0.67
AX-115683867	0.81	0.92
AX-115683894	0.81	0.86
AX-115683928	0.5	0.53
AX-115683992	0.45	0.47
AX-115684007	0.24	0.29
AX-115684015	0.87	0.92
AX-115684041	0.79	0.85
AX-115684042	0.49	0.49
AX-115684054	0.37	0.41
AX-115684070	0.78	0.86
AX-115684072	0.47	0.56
AX-115684074	0.73	0.79
AX-115684077	0.36	0.35
AX-115684135	0.58	0.64
AX-115684143	0.88	0.96
AX-115684186	0.76	0.76
AX-115684190	0.28	0.29
AX-115684225	0.31	0.32
AX-115684232	0.77	0.82
AX-115684235	0.69	0.71
AX-115684243	0.64	0.69
AX-115684256	0.45	0.47
AX-115684274	0.46	0.42
AX-115684288	0.58	0.63
AX-115684310	0.82	0.88
AX-115684332	0.67	0.73
AX-115684349	0.35	0.31
AX-115684370	0.68	0.73
AX-115684378	0.46	0.49
AX-115684382	0.72	0.68
AX-115684402	0.47	0.49
AX-115684422	0.37	0.41
AX-115684446	0.46	0.49
AX-115684448	0.79	0.81
AX-115684451	0.59	0.65
AX-115684539	0.29	0.33
AX-115684552	0.72	0.76
AX-115684562	0.88	0.95
AX-115684564	0.32	0.33
AX-115684575	0.58	0.62
AX-115684606	0.35	0.37
AX-115684614	0.63	0.69
AX-115684620	0.73	0.76
AX-115684660	0.68	0.73
AX-115684665	0.78	0.82
AX-115684681	0.42	0.45
AX-115684688	0.5	0.55
AX-115684699	0.68	0.81
AX-115684703	0.62	0.63
AX-115684766	0.68	0.71
AX-115684783	0.46	0.45
AX-115684786	0.73	0.85
AX-115684795	0.79	0.83
AX-115684810	0.73	0.76
AX-115684838	0.55	0.64
AX-115684862	0.42	0.45
AX-115684864	0.54	0.58
AX-115684879	0.83	0.86
AX-115684887	0.4	0.47
AX-115684925	0.55	0.55
AX-115684935	0.51	0.53
AX-115684948	0.58	0.63
AX-115684954	0.63	0.65
AX-115684963	0.73	0.73
AX-115684992	0.29	0.28
AX-115684996	0.9	0.96
AX-115685016	0.85	0.91
AX-115685020	0.42	0.44
AX-115685022	0.53	0.54
AX-115685036	0.24	0.27
AX-115685059	0.81	0.86
AX-115685083	0.44	0.41
AX-115685102	0.27	0.24
AX-115685104	0.64	0.72
AX-115685135	0.58	0.54
AX-115685162	0.49	0.45
AX-115685187	0.77	0.83
AX-115685188	0.49	0.47
AX-115685236	0.63	0.67
AX-115685262	0.72	0.76
AX-115685276	0.55	0.59
AX-115685290	0.46	0.5
AX-115685306	0.53	0.58
AX-115685338	0.69	0.76
AX-115685343	0.51	0.53
AX-115685387	0.88	0.95
AX-115685399	0.54	0.56
AX-115685409	0.54	0.59
AX-115685411	0.32	0.38
AX-115685432	0.41	0.36
AX-115685445	0.74	0.82
AX-115685468	0.88	0.95
AX-115685470	0.28	0.37
AX-115685487	0.42	0.44
AX-115685502	0.68	0.72
AX-115685536	0.53	0.53
AX-115685573	0.9	0.96
AX-115685586	0.49	0.41
AX-115685626	0.69	0.71
AX-115685655	0.32	0.35
AX-115685658	0.51	0.59
AX-115685673	0.83	0.85
AX-115685687	0.37	0.33
AX-115685691	0.53	0.53
AX-115685704	0.24	0.28
AX-115685749	0.49	0.58
AX-115685755	0.5	0.55
AX-115685762	0.45	0.44
AX-115685764	0.62	0.67
AX-115685771	0.37	0.32
AX-115685781	0.82	0.83
AX-115685791	0.69	0.74
AX-115685802	0.58	0.59
AX-115685871	0.33	0.36
AX-115685878	0.54	0.56
AX-115685891	0.64	0.71
AX-115685932	0.33	0.35
AX-115685933	0.56	0.59
AX-115685948	0.82	0.88
AX-115685956	0.4	0.35
AX-115685960	0.86	0.96
AX-115686022	0.36	0.35
AX-115686040	0.82	0.88
AX-115686055	0.9	0.96
AX-115686056	0.73	0.78
AX-115686063	0.54	0.55
AX-115686079	0.64	0.76
AX-115686084	0.81	0.85
AX-115686085	0.81	0.86
AX-115686091	0.67	0.76
AX-115686153	0.76	0.81
AX-115686157	0.9	0.96
AX-115686171	0.45	0.46
AX-115686175	0.37	0.32
AX-115686195	0.31	0.38
AX-115686202	0.85	0.9
AX-115686214	0.56	0.58
AX-115686218	0.51	0.55
AX-115686219	0.76	0.79
AX-115686225	0.54	0.6
AX-115686240	0.38	0.42
AX-115686253	0.33	0.33
AX-115686275	0.4	0.46
AX-115686279	0.31	0.29
AX-115686280	0.51	0.47
AX-115686303	0.53	0.56
AX-115686306	0.54	0.59
AX-115686322	0.73	0.83
AX-115686338	0.38	0.33
AX-115686352	0.74	0.79
AX-115686368	0.47	0.5
AX-115686372	0.5	0.5
AX-115686388	0.68	0.72
AX-115686404	0.41	0.42
AX-115686410	0.32	0.31
AX-115686444	0.56	0.62
AX-115686468	0.65	0.67
AX-115686470	0.79	0.88
AX-115686517	0.69	0.69
AX-115686519	0.5	0.55
AX-115686535	0.22	0.28
AX-115686560	0.44	0.42
AX-115686562	0.5	0.54
AX-115686565	0.5	0.56
AX-115686587	0.32	0.33
AX-115686593	0.76	0.78
AX-115686595	0.59	0.58
AX-115686612	0.36	0.36
AX-115686630	0.86	0.92
AX-115686647	0.67	0.65
AX-115686652	0.33	0.31
AX-115686659	0.19	0.21
AX-115686678	0.76	0.81
AX-115686696	0.26	0.23
AX-115686697	0.85	0.91
AX-115686701	0.67	0.69
AX-115686708	0.69	0.72
AX-115686713	0.9	0.96
AX-115686741	0.72	0.69
AX-115686742	0.54	0.6
AX-115686750	0.38	0.44
AX-115686797	0.82	0.85
AX-115686814	0.36	0.36
AX-115686816	0.65	0.65
AX-115686819	0.78	0.83
AX-115686822	0.68	0.71
AX-115686825	0.55	0.58
AX-115686832	0.73	0.73
AX-115686851	0.58	0.62
AX-115686886	0.56	0.6
AX-115686902	0.81	0.86
AX-115686913	0.76	0.86
AX-115686930	0.72	0.79
AX-115686952	0.86	0.87
AX-115687023	0.79	0.86
AX-115687029	0.38	0.38
AX-115687063	0.64	0.68
AX-115687084	0.9	0.96
AX-115687107	0.51	0.58
AX-115687122	0.51	0.54
AX-115687128	0.76	0.79
AX-115687139	0.4	0.45
AX-115687150	0.64	0.73
AX-115687152	0.45	0.49
AX-115687154	0.83	0.87
AX-115687185	0.35	0.4
AX-115687201	0.27	0.23
AX-115687206	0.36	0.31
AX-115687215	0.74	0.81
AX-115687232	0.54	0.58
AX-115687235	0.32	0.35
AX-115687254	0.28	0.27
AX-115687258	0.31	0.33
AX-115687292	0.83	0.87
AX-115687299	0.35	0.27
AX-115687312	0.77	0.81
AX-115687316	0.82	0.91
AX-115687317	0.28	0.27
AX-115687350	0.85	0.9
AX-115687357	0.69	0.69
AX-115687364	0.83	0.87
AX-115687413	0.51	0.59
AX-115687423	0.72	0.73
AX-115687427	0.47	0.51
AX-115687448	0.51	0.62
AX-115687452	0.69	0.69
AX-115687477	0.63	0.63
AX-115687498	0.76	0.87
AX-115687502	0.32	0.29
AX-115687508	0.55	0.58
AX-115687545	0.37	0.33
AX-115687563	0.47	0.5
AX-115687570	0.87	0.94
AX-115687583	0.86	0.92
AX-115687608	0.51	0.55
AX-115687614	0.54	0.6
AX-115687620	0.81	0.86
AX-115687621	0.63	0.68
AX-115687640	0.42	0.45
AX-115687673	0.49	0.38
AX-115687682	0.6	0.62
AX-115687699	0.74	0.73
AX-115687722	0.47	0.49
AX-115687725	0.71	0.79
AX-115687732	0.73	0.79
AX-115687759	0.49	0.53
AX-115687770	0.58	0.63
AX-115687776	0.83	0.9
AX-115687785	0.69	0.76
AX-115687790	0.9	0.96
AX-115687792	0.41	0.44
AX-115687796	0.4	0.38
AX-115687797	0.62	0.63
AX-115687805	0.32	0.31
AX-115687809	0.71	0.78
AX-115687827	0.74	0.81
AX-115687853	0.73	0.73
AX-115687879	0.68	0.74
AX-115687880	0.41	0.35
AX-115687893	0.6	0.59
AX-115687900	0.71	0.72
AX-115687953	0.24	0.19
AX-115687961	0.83	0.9
AX-115687962	0.4	0.49
AX-115687975	0.44	0.51
AX-115687983	0.33	0.4
AX-115687996	0.71	0.82
AX-115688007	0.53	0.55
AX-115688011	0.68	0.76
AX-115688013	0.49	0.51
AX-115688016	0.53	0.46
AX-115688019	0.37	0.4
AX-115688021	0.38	0.42
AX-115688048	0.69	0.73
AX-115688071	0.54	0.56
AX-115688093	0.56	0.6
AX-115688108	0.86	0.95
AX-115688128	0.41	0.4
AX-115688132	0.42	0.46
AX-115688154	0.81	0.87
AX-115688170	0.78	0.79
AX-115688189	0.59	0.67
AX-115688190	0.37	0.29
AX-115688215	0.56	0.62
AX-115688221	0.62	0.67
AX-115688243	0.4	0.47
AX-115688249	0.9	0.96
AX-115688252	0.28	0.24
AX-115688279	0.56	0.63
AX-115688307	0.53	0.47
AX-115688327	0.9	0.96
AX-115688335	0.44	0.47
AX-115688339	0.63	0.77
AX-115688344	0.9	0.96
AX-115688356	0.74	0.85
AX-115688363	0.79	0.86
AX-115688375	0.46	0.42
AX-115688385	0.31	0.26
AX-115688392	0.88	0.95
AX-115688413	0.58	0.62
AX-115688427	0.81	0.87
AX-115688447	0.49	0.54
AX-115688448	0.55	0.62
AX-115688460	0.36	0.31
AX-115688461	0.91	0.95
AX-115688462	0.9	0.96
AX-115688464	0.42	0.44
AX-115688476	0.46	0.51
AX-115688498	0.68	0.73
AX-115688515	0.72	0.73
AX-115688548	0.71	0.74
AX-115688574	0.82	0.88
AX-115688587	0.32	0.32
AX-115688599	0.27	0.29
AX-115688609	0.77	0.87
AX-115688638	0.35	0.31
AX-115688646	0.42	0.36
AX-115688680	0.32	0.31
AX-115688695	0.65	0.72
AX-115688711	0.87	0.94
AX-115688717	0.38	0.4
AX-115688719	0.53	0.51
AX-115688741	0.41	0.41
AX-115688756	0.9	0.94
AX-115688774	0.47	0.55
AX-115688787	0.9	0.96
AX-115688792	0.68	0.76
AX-115688794	0.65	0.72
AX-115688795	0.58	0.59
AX-115688843	0.4	0.35
AX-115688884	0.35	0.36
AX-115688888	0.72	0.78
AX-115688897	0.6	0.62
AX-115688928	0.59	0.6
AX-115688943	0.58	0.62
AX-115688952	0.26	0.24
AX-115688955	0.5	0.49
AX-115688956	0.33	0.36
AX-115688974	0.9	0.96
AX-115688983	0.46	0.5
AX-115688998	0.65	0.65
AX-115689002	0.45	0.5
AX-115689003	0.63	0.64
AX-115689028	0.74	0.79
AX-115689032	0.15	0.13
AX-115689040	0.82	0.86
AX-115689046	0.27	0.33
AX-115689055	0.76	0.85
AX-115689066	0.79	0.88
AX-115689067	0.65	0.68
AX-115689077	0.42	0.38
AX-115689086	0.33	0.41
AX-115689099	0.65	0.67
AX-115689110	0.58	0.62
AX-115689152	0.69	0.72
AX-115689157	0.58	0.6
AX-115689159	0.78	0.82
AX-115689183	0.59	0.63
AX-115689192	0.79	0.83
AX-115689226	0.67	0.69
AX-115689232	0.64	0.74
AX-115689269	0.69	0.74
AX-115689291	0.78	0.81
AX-115689299	0.81	0.87
AX-115689304	0.68	0.71
AX-115689331	0.9	0.96
AX-115689336	0.64	0.69
AX-115689339	0.74	0.79
AX-115689393	0.77	0.86
AX-115689397	0.36	0.38
AX-115689403	0.64	0.71
AX-115689423	0.68	0.69
AX-115689429	0.4	0.42
AX-115689431	0.59	0.64
AX-115689434	0.74	0.81
AX-115689447	0.83	0.88
AX-115689457	0.55	0.67
AX-115689465	0.54	0.56
AX-115689468	0.83	0.88
AX-115689484	0.47	0.46
AX-115689489	0.54	0.63
AX-115689499	0.9	0.96
AX-115689511	0.36	0.36
AX-115689578	0.69	0.77
AX-115689595	0.46	0.45
AX-115689598	0.51	0.56
AX-115689610	0.72	0.72
AX-115689625	0.45	0.47
AX-115689659	0.67	0.67
AX-115689665	0.44	0.47
AX-115689675	0.76	0.74
AX-115689682	0.77	0.82
AX-115689701	0.73	0.73
AX-115689718	0.73	0.74
AX-115689719	0.59	0.62
AX-115689721	0.55	0.62
AX-115689722	0.65	0.73
AX-115689725	0.64	0.65
AX-115689730	0.59	0.65
AX-115689737	0.85	0.9
AX-115689755	0.67	0.73
AX-115689794	0.58	0.63
AX-115689831	0.9	0.96
AX-115689837	0.4	0.38
AX-115689877	0.38	0.42
AX-115689881	0.65	0.65
AX-115689887	0.49	0.49
AX-115689898	0.9	0.96
AX-115689919	0.49	0.53
AX-115689944	0.36	0.38
AX-115689951	0.6	0.67
AX-115689961	0.42	0.45
AX-115689963	0.64	0.65
AX-115689971	0.29	0.28
AX-115689987	0.9	0.94
AX-115689993	0.1	0.1
AX-115690015	0.5	0.56
AX-115690033	0.53	0.58
AX-115690034	0.81	0.9
AX-115690046	0.59	0.63
AX-115690052	0.55	0.51
AX-115690060	0.49	0.54
AX-115690068	0.42	0.38
AX-115690072	0.68	0.73
AX-115690077	0.85	0.87
AX-115690081	0.67	0.68
AX-115690102	0.55	0.63
AX-115690105	0.65	0.68
AX-115690109	0.9	0.94
AX-115690114	0.55	0.59
AX-115690120	0.32	0.32
AX-115690124	0.82	0.87
AX-115690133	0.42	0.4
AX-115690152	0.42	0.37
AX-115690165	0.88	0.92
AX-115690172	0.26	0.26
AX-115690175	0.47	0.45
AX-115690193	0.76	0.78
AX-115690201	0.65	0.68
AX-115690214	0.51	0.58
AX-115690227	0.9	0.96
AX-115690260	0.9	0.96
AX-115690284	0.63	0.68
AX-115690288	0.35	0.31
AX-115690307	0.47	0.49
AX-115690323	0.49	0.47
AX-115690350	0.71	0.73
AX-115690361	0.51	0.55
AX-115690377	0.79	0.82
AX-115690391	0.68	0.77
AX-115690393	0.54	0.56
AX-115690399	0.71	0.79
AX-115690402	0.44	0.42
AX-115690447	0.33	0.37
AX-115690460	0.59	0.59
AX-115690462	0.42	0.5
AX-115690464	0.77	0.83
AX-115690481	0.9	0.96
AX-115690482	0.55	0.51
AX-115690492	0.46	0.41
AX-115690495	0.64	0.59
AX-115690499	0.74	0.78
AX-115690505	0.82	0.86
AX-115690509	0.4	0.4
AX-115690511	0.88	0.92
AX-115690518	0.49	0.53
AX-115690522	0.42	0.45
AX-115690523	0.27	0.28
AX-115690556	0.9	0.96
AX-115690576	0.86	0.91
AX-115690589	0.35	0.29
AX-115690598	0.85	0.95
AX-115690600	0.63	0.71
AX-115690611	0.63	0.65
AX-115690623	0.77	0.79
AX-115690633	0.51	0.53
AX-115690639	0.58	0.56
AX-115690660	0.55	0.62
AX-115690669	0.62	0.69
AX-115690671	0.59	0.67
AX-115690705	0.74	0.83
AX-115690710	0.51	0.55
AX-115690740	0.54	0.51
AX-115690758	0.64	0.65
AX-115690811	0.59	0.69
AX-115690853	0.54	0.54
AX-115690857	0.77	0.83
AX-115690859	0.74	0.73
AX-115690862	0.53	0.51
AX-115690868	0.53	0.53
AX-115690896	0.76	0.76
AX-115690902	0.76	0.78
AX-115690932	0.72	0.76
AX-115690995	0.71	0.76
AX-115691004	0.53	0.56
AX-115691005	0.6	0.67
AX-115691007	0.91	0.95
AX-115691017	0.56	0.65
AX-115691024	0.37	0.38
AX-115691062	0.33	0.36
AX-115691065	0.69	0.78
AX-115691079	0.69	0.74
AX-115691081	0.63	0.65
AX-115691129	0.45	0.47
AX-115691157	0.9	0.96
AX-115691160	0.44	0.45
AX-115691197	0.33	0.28
AX-115691198	0.5	0.59
AX-115691226	0.53	0.55
AX-115691243	0.32	0.29
AX-115691247	0.64	0.68
AX-115691248	0.69	0.68
AX-115691292	0.29	0.32
AX-115691298	0.45	0.47
AX-115691299	0.64	0.65
AX-115691310	0.54	0.56
AX-115691335	0.24	0.27
AX-115691340	0.49	0.56
AX-115691342	0.19	0.18
AX-115691347	0.78	0.81
AX-115691385	0.45	0.37
AX-115691391	0.69	0.73
AX-115691392	0.71	0.77
AX-115691395	0.69	0.69
AX-115691409	0.31	0.35
AX-115691432	0.79	0.88
AX-115691443	0.31	0.27
AX-115691459	0.33	0.29
AX-115691462	0.76	0.77
AX-115691479	0.83	0.85
AX-115691511	0.26	0.24
AX-115691525	0.83	0.9
AX-115691529	0.49	0.45
AX-115691583	0.62	0.68
AX-115691585	0.55	0.65
AX-115691633	0.74	0.78
AX-115691647	0.78	0.85
AX-115691652	0.88	0.94
AX-115691658	0.31	0.33
AX-115691661	0.4	0.45
AX-115691679	0.77	0.88
AX-115691687	0.67	0.67
AX-115691698	0.38	0.41
AX-115691708	0.58	0.63
AX-115691731	0.64	0.63
AX-115691737	0.79	0.83
AX-115691755	0.51	0.6
AX-115691778	0.44	0.45
AX-115691783	0.46	0.53
AX-115691789	0.82	0.91
AX-115691822	0.33	0.33
AX-115691842	0.76	0.79
AX-115691857	0.31	0.28
AX-115691869	0.54	0.59
AX-115691883	0.5	0.55
AX-115691928	0.76	0.82
AX-115691942	0.86	0.94
AX-115691945	0.79	0.85
AX-115691953	0.31	0.29
AX-115691983	0.4	0.36
AX-115691985	0.86	0.92
AX-115691998	0.5	0.5
AX-115692006	0.42	0.49
AX-115692037	0.59	0.65
AX-115692048	0.72	0.77
AX-115692065	0.38	0.42
AX-115692072	0.69	0.79
AX-115692078	0.58	0.58
AX-115692090	0.77	0.85
AX-115692160	0.35	0.32
AX-115692176	0.6	0.63
AX-115692182	0.32	0.35
AX-115692222	0.76	0.72
AX-115692224	0.54	0.56
AX-115692233	0.33	0.36
AX-115692265	0.26	0.27
AX-115692268	0.67	0.71
AX-115692303	0.55	0.58
AX-115692315	0.35	0.31
AX-115692353	0.59	0.63
AX-115692375	0.87	0.99
AX-115692389	0.36	0.32
AX-115692406	0.6	0.68
AX-115692456	0.86	0.91
AX-115692467	0.87	0.94
AX-115692471	0.65	0.63
AX-115692475	0.71	0.72
AX-115692533	0.56	0.56
AX-115692561	0.58	0.59
AX-115692567	0.29	0.28
AX-115692609	0.27	0.35
AX-115692617	0.29	0.33
AX-115692622	0.51	0.53
AX-115692625	0.56	0.56
AX-115692626	0.5	0.58
AX-115692642	0.38	0.36
AX-115692661	0.54	0.56
AX-115692680	0.82	0.9
AX-115692681	0.73	0.79
AX-115692691	0.63	0.63
AX-115692693	0.55	0.63
AX-115692695	0.68	0.69
AX-115692716	0.36	0.36
AX-115692724	0.78	0.82
AX-115692726	0.78	0.87
AX-115692767	0.44	0.4
AX-115692771	0.47	0.58
AX-115692779	0.44	0.51
AX-115692806	0.82	0.85
AX-115692809	0.31	0.27
AX-115692835	0.5	0.51
AX-115692843	0.44	0.38
AX-115692899	0.59	0.64
AX-115692921	0.53	0.54
AX-115692947	0.58	0.62
AX-115692969	0.54	0.63
AX-115692973	0.79	0.83
AX-115692976	0.76	0.82
AX-115692992	0.53	0.56
AX-115692995	0.6	0.72
AX-115693041	0.37	0.42
AX-115693052	0.29	0.31
AX-115693065	0.37	0.4
AX-115693099	0.26	0.24
AX-115693106	0.44	0.44
AX-115693123	0.73	0.78
AX-115693140	0.38	0.41
AX-115693159	0.36	0.42
AX-115693217	0.47	0.44
AX-115693226	0.55	0.56
AX-115693254	0.49	0.44
AX-115693260	0.41	0.4
AX-115693264	0.59	0.63
AX-115693267	0.82	0.88
AX-115693273	0.58	0.64
AX-115693278	0.9	0.96
AX-115693302	0.37	0.32
AX-115693316	0.29	0.35
AX-115693330	0.56	0.6
AX-115693341	0.32	0.33
AX-115693343	0.78	0.83
AX-115693350	0.88	0.92
AX-115693376	0.26	0.23
AX-115693385	0.81	0.87
AX-115693387	0.45	0.46
AX-115693391	0.38	0.44
AX-115693398	0.78	0.85
AX-115693403	0.41	0.41
AX-115693407	0.55	0.62
AX-115693428	0.32	0.31
AX-115693466	0.72	0.77
AX-115693468	0.24	0.23
AX-115693472	0.81	0.87
AX-115693487	0.51	0.59
AX-115693499	0.71	0.76
AX-115693501	0.73	0.76
AX-115693502	0.36	0.37
AX-115693505	0.9	0.95
AX-115693513	0.45	0.45
AX-115693530	0.69	0.69
AX-115693531	0.55	0.55
AX-115693534	0.65	0.74
AX-115693546	0.54	0.58
AX-115693574	0.33	0.35
AX-115693586	0.24	0.23
AX-115693597	0.9	0.96
AX-115693630	0.62	0.65
AX-115693632	0.53	0.56
AX-115693641	0.85	0.91
AX-115693660	0.54	0.56
AX-115693667	0.83	0.9
AX-115693728	0.79	0.83
AX-115693735	0.45	0.45
AX-115693749	0.32	0.28
AX-115693764	0.38	0.32
AX-115693787	0.76	0.78
AX-115693788	0.4	0.37
AX-115693799	0.28	0.36
AX-115693801	0.26	0.24
AX-115693802	0.26	0.19
AX-115693813	0.69	0.72
AX-115693817	0.53	0.6
AX-115693837	0.5	0.5
AX-115693869	0.82	0.91
AX-115693870	0.74	0.78
AX-115693871	0.56	0.54
AX-115693905	0.71	0.73
AX-115693908	0.37	0.41
AX-115693915	0.86	0.92
AX-115693924	0.58	0.65
AX-115693930	0.73	0.83
AX-115693939	0.53	0.58
AX-115693999	0.33	0.35
AX-115694001	0.9	0.91
AX-115694015	0.9	0.96
AX-115694023	0.49	0.5
AX-115694025	0.47	0.47
AX-115694033	0.27	0.28
AX-115694034	0.31	0.29
AX-115694042	0.49	0.5
AX-115694046	0.79	0.85
AX-115694072	0.26	0.27
AX-115694091	0.58	0.64
AX-115694097	0.41	0.4
AX-115694099	0.55	0.59
AX-115694102	0.35	0.44
AX-115694138	0.37	0.38
AX-115694166	0.32	0.33
AX-115694192	0.12	0.12
AX-115694193	0.62	0.6
AX-115694213	0.49	0.51
AX-115694225	0.53	0.59
AX-115694229	0.31	0.32
AX-115694245	0.9	0.96
AX-115694263	0.77	0.82
AX-115694327	0.28	0.35
AX-115694368	0.55	0.58
AX-115694409	0.9	0.96
AX-115694422	0.5	0.56
AX-115694428	0.38	0.33
AX-115694431	0.49	0.5
AX-115694434	0.6	0.68
AX-115694444	0.37	0.33
AX-115694447	0.86	0.92
AX-115694479	0.68	0.77
AX-115694503	0.5	0.58
AX-115694505	0.45	0.45
AX-115694510	0.55	0.58
AX-115694560	0.42	0.44
AX-115694564	0.78	0.88
AX-115694573	0.56	0.58
AX-115694576	0.82	0.88
AX-115694582	0.78	0.83
AX-115694587	0.81	0.85
AX-115694590	0.81	0.87
AX-115694599	0.51	0.54
AX-115694601	0.73	0.81
AX-115694617	0.31	0.26
AX-115694635	0.24	0.24
AX-115694638	0.42	0.42
AX-115694642	0.71	0.74
AX-115694644	0.78	0.81
AX-115694669	0.58	0.59
AX-115694672	0.33	0.31
AX-115694681	0.78	0.83
AX-115694694	0.67	0.71
AX-115694705	0.68	0.71
AX-115694719	0.63	0.67
AX-115694794	0.63	0.69
AX-115694800	0.29	0.31
AX-115694825	0.45	0.44
AX-115694828	0.23	0.19
AX-115694832	0.79	0.87
AX-115694836	0.44	0.45
AX-115694847	0.63	0.64
AX-115694863	0.69	0.67
AX-115694867	0.28	0.27
AX-115694873	0.44	0.45
AX-115694884	0.62	0.6
AX-115694885	0.81	0.86
AX-115694961	0.31	0.33
AX-115694973	0.37	0.4
AX-115694977	0.81	0.83
AX-115694983	0.85	0.91
AX-115695011	0.33	0.32
AX-115695023	0.86	0.92
AX-115695037	0.63	0.71
AX-115695039	0.53	0.54
AX-115695041	0.77	0.83
AX-115695051	0.19	0.22
AX-115695056	0.74	0.71
AX-115695094	0.35	0.4
AX-115695102	0.88	0.95
AX-115695110	0.27	0.28
AX-115695127	0.88	0.95
AX-115695131	0.31	0.24
AX-115695142	0.69	0.78
AX-115695144	0.29	0.26
AX-115695230	0.22	0.21
AX-115695262	0.67	0.71
AX-115695274	0.83	0.95
AX-115695285	0.4	0.37
AX-115695319	0.69	0.76
AX-115695332	0.87	0.91
AX-115695341	0.63	0.65
AX-115695344	0.86	0.92
AX-115695377	0.65	0.68
AX-115695415	0.56	0.62
AX-115695425	0.12	0.1
AX-115695429	0.56	0.53
AX-115695456	0.27	0.28
AX-115695460	0.19	0.18
AX-115695464	0.88	0.95
AX-115695475	0.69	0.72
AX-115695476	0.28	0.37
AX-115695493	0.69	0.72
AX-115695506	0.32	0.29
AX-115695532	0.54	0.6
AX-115695608	0.41	0.4
AX-115695622	0.36	0.33
AX-115695627	0.85	0.94
AX-115695651	0.67	0.72
AX-115695662	0.69	0.73
AX-115695678	0.68	0.72
AX-115695686	0.77	0.78
AX-115695689	0.65	0.64
AX-115695690	0.81	0.86
AX-115695702	0.69	0.78
AX-115695703	0.33	0.33
AX-115695714	0.32	0.37
AX-115695715	0.58	0.56
AX-115695724	0.72	0.76
AX-115695737	0.82	0.88
AX-115695738	0.53	0.56
AX-115695743	0.29	0.27
AX-115695747	0.45	0.46
AX-115695756	0.78	0.88
AX-115695784	0.31	0.24
AX-115695794	0.67	0.69
AX-115695814	0.41	0.41
AX-115695826	0.77	0.79
AX-115695827	0.82	0.9
AX-115695867	0.41	0.42
AX-115695873	0.36	0.38
AX-115695897	0.65	0.71
AX-115695908	0.64	0.63
AX-115695929	0.32	0.32
AX-115695935	0.86	0.88
AX-115695961	0.78	0.83
AX-115695966	0.56	0.59
AX-115695976	0.45	0.45
AX-115695983	0.62	0.62
AX-115696011	0.72	0.71
AX-115696023	0.64	0.71
AX-115696030	0.41	0.42
AX-115696060	0.35	0.35
AX-115696072	0.54	0.55
AX-115696084	0.71	0.71
AX-115696094	0.47	0.54
AX-115696111	0.45	0.5
AX-115696120	0.35	0.33
AX-115696133	0.85	0.9
AX-115696137	0.73	0.78
AX-115696139	0.88	0.95
AX-115696144	0.49	0.5
AX-115696147	0.41	0.42
AX-115696172	0.6	0.64
AX-115696185	0.33	0.33
AX-115696187	0.42	0.38
AX-115696218	0.45	0.54
AX-115696244	0.85	0.96
AX-115696251	0.55	0.49
AX-115696260	0.24	0.28
AX-115696268	0.32	0.29
AX-115696285	0.41	0.35
AX-115696305	0.88	0.94
AX-115696321	0.49	0.54
AX-115696336	0.88	0.92
AX-115696351	0.33	0.31
AX-115696356	0.71	0.78
AX-115696369	0.51	0.53
AX-115696407	0.69	0.72
AX-115696432	0.42	0.45
AX-115696436	0.67	0.64
AX-115696458	0.51	0.54
AX-115696459	0.74	0.76
AX-115696500	0.32	0.37
AX-115696504	0.36	0.37
AX-115696517	0.56	0.59
AX-115696528	0.41	0.47
AX-115696540	0.53	0.55
AX-115696560	0.77	0.82
AX-115696572	0.32	0.36
AX-115696576	0.73	0.81
AX-115696585	0.82	0.88
AX-115696592	0.38	0.47
AX-115696622	0.42	0.41
AX-115696638	0.4	0.42
AX-115696646	0.5	0.53
AX-115696648	0.83	0.88
AX-115696666	0.9	0.96
AX-115696679	0.58	0.62
AX-115696699	0.55	0.58
AX-115696700	0.22	0.26
AX-115696701	0.82	0.87
AX-115696758	0.65	0.73
AX-115696770	0.54	0.59
AX-115696776	0.47	0.47
AX-115696778	0.62	0.63
AX-115696794	0.24	0.24
AX-115696822	0.56	0.67
AX-115696841	0.55	0.56
AX-115696849	0.62	0.59
AX-115696899	0.76	0.82
AX-115696909	0.46	0.46
AX-115696913	0.55	0.65
AX-115696924	0.49	0.51
AX-115696925	0.9	0.96
AX-115696932	0.42	0.42
AX-115696950	0.46	0.46
AX-115696965	0.73	0.77
AX-115697003	0.46	0.53
AX-115697008	0.51	0.55
AX-115697051	0.28	0.28
AX-115697052	0.37	0.38
AX-115697065	0.76	0.78
AX-115697077	0.6	0.62
AX-115697079	0.5	0.51
AX-115697083	0.62	0.62
AX-115697097	0.9	0.96
AX-115697131	0.65	0.72
AX-115697164	0.83	0.87
AX-115697167	0.69	0.77
AX-115697196	0.55	0.55
AX-115697208	0.83	0.85
AX-115697239	0.45	0.5
AX-115697269	0.54	0.56
AX-115697273	0.76	0.76
AX-115697279	0.37	0.4
AX-115697299	0.6	0.68
AX-115697331	0.85	0.91
AX-115697336	0.62	0.68
AX-115697344	0.5	0.55
AX-115697347	0.27	0.38
AX-115697411	0.78	0.81
AX-115697456	0.86	0.92
AX-115697457	0.9	0.96
AX-115697462	0.74	0.74
AX-115697476	0.33	0.35
AX-115697480	0.45	0.47
AX-115697487	0.41	0.41
AX-115697488	0.29	0.29
AX-115697507	0.78	0.85
AX-115697534	0.46	0.53
AX-115697564	0.55	0.59
AX-115697579	0.45	0.45
AX-115697587	0.76	0.78
AX-115697626	0.47	0.47
AX-115697634	0.45	0.46
AX-115697638	0.83	0.83
AX-115697660	0.92	0.9
AX-115697661	0.74	0.82
AX-115697690	0.23	0.27
AX-115697694	0.5	0.5
AX-115697702	0.77	0.82
AX-115697748	0.64	0.67
AX-115697756	0.21	0.21
AX-115697765	0.68	0.72
AX-115697803	0.59	0.63
AX-115697834	0.69	0.77
AX-115697844	0.87	0.92
AX-115697858	0.82	0.92
AX-115697862	0.31	0.36
AX-115697880	0.33	0.29
AX-115697883	0.32	0.33
AX-115697905	0.58	0.6
AX-115697924	0.33	0.38
AX-115697930	0.37	0.38
AX-115697937	0.74	0.83
AX-115697943	0.58	0.64
AX-115697947	0.35	0.37
AX-115697953	0.87	0.94
AX-115697959	0.72	0.81
AX-115698032	0.41	0.42
AX-115698047	0.82	0.88
AX-115698051	0.58	0.6
AX-115698058	0.21	0.21
AX-115698061	0.73	0.72
AX-115698072	0.67	0.73
AX-115698073	0.85	0.92
AX-115698077	0.32	0.33
AX-115698079	0.9	0.96
AX-115698082	0.46	0.45
AX-115698101	0.6	0.69
AX-115698115	0.45	0.46
AX-115698120	0.42	0.46
AX-115698143	0.67	0.78
AX-115698214	0.6	0.67
AX-115698217	0.4	0.47
AX-115698275	0.6	0.59
AX-115698283	0.58	0.63
AX-115698286	0.81	0.85
AX-115698304	0.82	0.85
AX-115698313	0.76	0.82
AX-115698323	0.51	0.56
AX-115698329	0.88	0.95
AX-115698353	0.59	0.64
AX-115698360	0.47	0.49
AX-115698369	0.63	0.64
AX-115698384	0.32	0.31
AX-115698387	0.63	0.65
AX-115698391	0.81	0.85
AX-115698392	0.63	0.64
AX-115698408	0.85	0.91
AX-115698442	0.62	0.59
AX-115698487	0.9	0.96
AX-115698488	0.54	0.51
AX-115698517	0.78	0.83
AX-115698520	0.87	0.92
AX-115698530	0.58	0.56
AX-115698574	0.77	0.83
AX-115698593	0.33	0.38
AX-115698614	0.45	0.47
AX-115698631	0.29	0.35
AX-115698652	0.67	0.77
AX-115698731	0.54	0.63
AX-115698759	0.47	0.46
AX-115698777	0.55	0.6
AX-115698781	0.46	0.53
AX-115698784	0.69	0.72
AX-115698805	0.36	0.38
AX-115698806	0.81	0.86
AX-115698807	0.77	0.79
AX-115698811	0.71	0.83
AX-115698823	0.63	0.67
AX-115698841	0.19	0.19
AX-115698848	0.62	0.65
AX-115698849	0.9	0.96
AX-115698850	0.36	0.36
AX-115698868	0.79	0.83
AX-115698885	0.42	0.38
AX-115698914	0.45	0.47
AX-115698917	0.71	0.79
AX-115698922	0.5	0.53
AX-115698950	0.68	0.72
AX-115698951	0.13	0.14
AX-115698983	0.79	0.85
AX-115698991	0.72	0.73
AX-115698992	0.36	0.36
AX-115698996	0.33	0.35
AX-115698997	0.38	0.45
AX-115699001	0.35	0.4
AX-115699034	0.85	0.91
AX-115699045	0.51	0.54
AX-115699066	0.63	0.68
AX-115699134	0.72	0.78
AX-115699138	0.36	0.31
AX-115699139	0.53	0.58
AX-115699144	0.69	0.72
AX-115699176	0.62	0.65
AX-115699180	0.41	0.4
AX-115699189	0.64	0.64
AX-115699195	0.76	0.79
AX-115699199	0.41	0.47
AX-115699225	0.59	0.64
AX-115699239	0.58	0.65
AX-115699260	0.87	0.9
AX-115699285	0.47	0.53
AX-115699286	0.69	0.73
AX-115699315	0.73	0.81
AX-115699351	0.9	0.96
AX-115699357	0.74	0.77
AX-115699378	0.72	0.78
AX-115699388	0.9	0.96
AX-115699393	0.83	0.85
AX-115699415	0.58	0.58
AX-115699443	0.14	0.14
AX-115699494	0.45	0.44
AX-115699506	0.9	0.96
AX-115699507	0.36	0.37
AX-115699521	0.58	0.65
AX-115699526	0.67	0.76
AX-115699560	0.6	0.62
AX-115699567	0.27	0.24
AX-115699576	0.76	0.79
AX-115699591	0.85	0.91
AX-115699607	0.37	0.45
AX-115699641	0.29	0.36
AX-115699658	0.59	0.63
AX-115699659	0.56	0.62
AX-115699671	0.49	0.5
AX-115699678	0.77	0.83
AX-115699689	0.27	0.26
AX-115699695	0.79	0.85
[truncated: 71,440 more rows]
